# Supplementary material for: Gene expression analysis of primordial shoot explants collected from mature white spruce (Picea glauca) trees that differ in their responsiveness to somatic embryogenesis induction
Source: PLoS One. 2017 Oct 2;12(10):e0185015. doi: 10.1371/journal.pone.0185015 (PMC5624583; doi:10.1371/journal.pone.0185015)
Supplement: S1 File — (XLSX) [file pone.0185015.s001.xlsx]

## Sheet: Cluseq X2DE p<0.05
From Tree Genetics and Genomes: "Gene expression analysis of primordial shoot explants collected from mature white spruce trees (P. glauca) that differ in their responsiveness to somatic embryogenesis induction"
R.G. Rutledge1, D. Stewart1, C. Overton1, K. Klimaszewska1*
1. Natural Resources Canada, Canadian Forest Service, Laurentian Forestry Centre, 1055 du P.E.P.S., Québec, QC G1V 4C7, Canada
*Corresponding author: Krystyna.Klimaszewska@canada.ca, (418) 648-4638
	D3	Tagwise	Average	Average	Tagwise		Overall total = 231		D7	Tagwise	Average	Average	Tagwise				D15	Tagwise	Average	Average	Tagwise				D21	Tagwise	Average	Average	Tagwise
	Total = 29	Dispersions	RPKM	RPKM	Dispersions		None worth qPCR		Total = 59	Dispersions	RPKM	RPKM	Dispersions				Total = 50	Dispersions	RPKM	RPKM	Dispersions				Total = 93	Dispersions	RPKM	RPKM	Dispersions										Av. Tagwise	Av. RPKM
#Common	Contig	XFold	Resp	Unresp	p-value	Size	Putv ID		Contig	XFold	Resp	Unresp	p-value	Size	Putv ID		Contig	XFold	Resp	Unresp	p-value	Size	Putv ID		Contig	XFold	Resp	Unresp	p-value	Size	Putv ID					Day	Phenotype	Total #	Dis. p-value	Resp	Nonresp
4	GQ03224_K21.2	8.18288	14.2364	1.73978	1.38181e-08	1015	caffeoyl-CoA O-methyltransferase		WS0014_J19.1	7.94967	14.2132	1.63193	2.48472e-08	155	No hits		GQ03612_C16.1	6.75146	19.3631	2.86798	7.02741e-10	709	PgDHN1		GQ03612_C16.1	18.2223	40.3857	2.02448	8.94374e-20	709	PgDHN1					3	Resp	24	0.00599006	25.4221	7.89226
4	WS0014_J19.1	7.7282	19.9321	2.57914	1.06197e-09	155	No hits		WS00725_A19.1	7.79231	4.11198	0.406007	0.00342104	448			GQ03113_H20.1	5.52466	12.5245	2.26702	0.000793706	802			WS00815_G09.1	16.4817	1.96664	0	0.0312637	153							Nonresp	5	0.013705	9.38527	24.1479
4	GQ0202_N07.1	7.18434	89.8111	12.501	1.19684e-37	1221	caffeoyl-CoA O-methyltransferase		GQ0132_A18.1	6.09417	7.0361	1.02044	0.00251918	1382			WS0014_B20.1	4.84622	31.144	6.42644	1.20365e-11	217			GQ03113_H20.1	10.807	11.7776	0.942046	8.14785e-06	802						7	Resp	30	0.0082482	29.0668	8.33453
4	WS0014_B20.1	5.57504	24.8701	4.46097	9.58068e-12	217	No hits		GQ03224_K21.2	5.3085	40.4241	7.30973	5.30777e-17	1015	caffeoyl-CoA O-methyltransferase		WS0014_J19.1	4.18057	12.3448	2.95289	4.09749e-05	155	No hits		WS00730_H03.1	10.5762	9.24831	0.735157	1.63857e-06	949							Nonresp	29	0.0160141	28.1635	76.6748
1	GQ0166_E14.1	4.59643	5.62814	1.22446	0.0356156	1403	BURP domain-containing protein		GQ0202_N07.1	5.08773	304.115	58.0867	1.27546e-44	1221	caffeoyl-CoA O-methyltransferase		GQ03701_F12.1	3.66435	17.3636	4.73851	2.87572e-06	1988	DUF4283		GQ03701_F12.1	5.42138	18.0436	3.12157	3.47316e-08	1988	DUF4283					15	Resp	37	0.0104867	150.269	62.8409
4	GQ03612_C16.1	4.18902	19.9374	4.75944	6.31464e-08	709	PgDHN1		GQ03612_C16.1	4.85069	17.8761	3.48933	6.42229e-06	709	PgDHN1		GQ03218_L10.1	3.62928	23.0318	6.34611	8.09724e-08	470			WS0014_B20.1	5.12954	33.1204	6.15144	5.62393e-14	217							Nonresp	13	0.0157187	5.24872	13.266
4	GQ03701_F12.1	4.14196	16.6569	4.0215	1.2267e-06	1988	DUF4283		WS0014_B20.1	4.59873	22.0526	4.56967	5.30397e-09	217			GQ0031_D20.1	3.4258	92.4971	27.0002	8.34059e-17	133			GQ0251_B17.1	5.0907	4.78372	0.810854	0.00418914	574						21	Resp	64	0.0117169	41.3793	15.4653
4	GQ0031_D20.1	3.72563	91.1546	24.4669	6.43723e-18	133	No hits		GQ03917_G19.1	4.14781	4.79004	1.03015	0.0127376	472			GQ0202_N07.1	2.85083	174.89	61.3472	1.43655e-14	1221	caffeoyl-CoA O-methyltransferase		GQ03610_N03.1	4.96797	7.23229	1.31103	0.000914219	847							Nonresp	29	0.0105734	72.4864	161.145
D3 D7	WS00725_A19.1	3.77015	6.8655	1.82101	0.00249829	448	No hits		GQ03917_D21.1	3.79509	8.04043	1.9712	0.00395765	517			GQ03517_D01.1	2.81377	18.3822	6.53294	0.0001716	534			GQ02813_L13.1	4.7772	2.81684	0.473569	0.0390871	1145
3	GQ0025_J17.1	3.1751	9.59007	3.0204	0.00166268	535	No hits		GQ03701_F12.1	3.70313	15.169	3.8959	1.3242e-05	1988	DUF4283		GQ03307_A19.1	2.78176	14.8826	5.35008	0.000267216	754			GQ0031_D20.1	4.65085	94.5767	19.6216	8.54369e-14	133						De novo
3	GQ03312_I20.1	2.87303	12.6567	4.40534	0.000623779	1406	No hits		WS00833_F17.1	3.60868	23.7428	6.31296	5.06188e-08	496			GQ03224_K21.2	2.76297	26.9275	9.74584	7.55781e-07	1015	caffeoyl-CoA O-methyltransferase		WS0014_J19.1	4.65036	15.3144	3.09137	2.09375e-06	155	No hits								Av. Tagwise	Av. RPKM
3	GQ03307_A19.1	2.7754	17.5864	6.33652	7.61776e-05	754	Unknown: chloroplast		GQ01311_I04.1	3.53814	4.61184	1.17989	0.0309075	563			GQ03209_I05.1	2.80126	5.66007	2.02054	0.0347437	413			GQ03224_K21.2	4.63819	17.1844	3.4901	2.84019e-07	1015						Day	Phenotype	Total #	Dis. p-value	Resp	Nonresp
3	GQ0026_M21.1	2.73658	38.8101	14.182	2.31464e-09	184	No hits		GQ03307_A19.1	3.43635	15.4429	4.28549	1.93353e-05	754			GQ03601_H02.1	2.72276	14.6655	5.38626	0.000398127	770			GQ0202_N07.1	4.60832	122.479	25.5753	4.84284e-17	1221						3	Resp	81	0.019141	9.37262	3.5261
3	WS00110_O01.1	2.71949	40.5489	14.9105	7.99505e-10	146	No hits		GQ0031_D20.1	3.11764	80.1105	24.9065	5.68342e-14	133			GQ03616_B03.1	2.6458	826.916	312.539	0.0110104	3111			GQ0025_J17.1	4.22597	3.34848	0.673165	0.0386071	535							Nonresp	137	0.0224954	4.01587	10.35
3	GQ03113_H20.1	2.58049	28.5155	11.0504	0.000538078	802	Unknown		GQ02805_N19.1	2.79395	16.3293	5.6151	0.0430741	1068			GQ0062_I22.2	2.62488	698.437	266.084	0.0135305	1830			WS00829_F10.1	3.95364	3.52931	0.776356	0.0464805	164						7	Resp	98	0.0239936	33.0186	14.0125
4	WS00833_F17.1	2.56988	18.7991	7.31518	0.000103491	496	No hits		GQ0274_D08.1	2.71319	10.1979	3.57952	0.00433654	450			WS0013_C09.2	2.64143	8.1417	3.08231	0.0135708	614			WS03410_H02.1	3.82726	6.49842	1.55282	0.00662901	804							Nonresp	149	0.0185386	10.3367	25.2215
2	WS00746_C20.1	2.58385	6.90877	2.67383	0.0241481	876	No hits		GQ0033_O14.1	2.67599	6.35112	2.2322	0.0289924	859			WS00725_B13.1	2.62172	7.83398	2.98811	0.0201132	501			GQ03119_L04.2	3.60324	13.4238	3.51757	5.77321e-05	1064						15	Resp	148	0.0184049	695.882	338.937
1	GQ04006_E22.1	2.52938	6.52851	2.58108	0.0357342	584	Unknown		GQ0025_J17.1	2.58505	7.57049	2.77406	0.01615	535			WS03221_C08.1	2.61719	5.95437	2.2751	0.0433533	612			GQ03901_L12.1	3.43934	5.63927	1.50002	0.0169348	1128							Nonresp	101	0.0245469	2.66354	7.99571
3	WS0322_G23.1	2.28447	17.3498	7.59469	0.00108602	894	UDP-glucosyltransferase		GQ01313_F04.1	2.57948	11.6781	4.32956	0.00861566	580			WS00754_N15.1	2.53058	9.15418	3.61743	0.0138998	554			WS0014_H02.1	3.31704	7.88832	2.21624	0.00524197	404						21	Resp	114	0.0202131	13.4966	5.95424
1	WS02623_M17.1	2.20544	10.8437	4.9168	0.0133142	858			GQ0026_M21.1	2.57474	41.1336	15.4691	2.56689e-08	184			GQ03119_L04.2	2.48981	6.09006	2.446	0.0433533	1064			GQ04004_N07.1	3.18215	16.0778	4.80666	3.82029e-05	1064							Nonresp	605	0.018433	5.07951	17.126
1	GQ03506_O14.1	2.20022	10.0693	4.57648	0.0226705	1772	scopoletin glucosyltransferase-like		GQ03616_A10.1	2.41422	7.41526	2.91695	0.0329708	568			GQ03319_L07.2	2.47886	6.65056	2.68291	0.0455918	1430			GQ03311_I01.1	3.14526	7.439	2.20305	0.0233367	772
4	GQ02818_D03.1	2.13766	70.6736	33.0612	1.09452e-08	743	serine/threonine-protein kinase PEPKR2-like		GQ02818_D03.1	2.36943	50.6087	20.7123	7.13175e-09	743			WS00833_F17.1	2.43197	20.7037	8.51314	0.000159871	496			GQ03418_I23.1	2.97831	11.0831	3.52066	0.00126886	1388	serine/threonine-protein kinase PEPKR2
1	GQ02830_N05.1	2.14414	13.7622	6.4185	0.00446089	1045	ribonuclease H		WS00110_O01.1	2.33446	31.9203	13.2328	4.54633e-06	146			GQ02818_D03.1	2.35847	43.6203	18.4951	5.27841e-08	743			GQ03914_P06.1	2.94973	6.54868	2.06787	0.0146684	715
4	GQ03418_I23.1	2.09102	18.3949	8.79708	0.00122828	1388	serine/threonine-protein kinase PEPKR2		GQ03218_L10.1	2.32056	13.5601	5.61584	0.00321533	470			GQ04001_I22.2	2.33909	158.437	67.7346	0.00291101	2138			GQ02511_G22.1	2.87828	10.658	3.51259	0.00558091	524
Number:	24	Average:	25.4221	7.89226	0.00599006	823.833			GQ03418_I23.1	2.1659	13.1131	5.82484	0.00753533	1388	serine/threonine-protein kinase PEPKR2		GQ03236_M06.1	2.35463	17.0361	7.23516	0.000924546	860			GQ0013_I03.1	2.87816	7.67801	2.50218	0.0107084	484
									GQ03917_C12.1	2.0818	11.0594	5.10525	0.0230004	527			WS00744_M14.1	2.33061	14.4382	6.19505	0.00318036	818			GQ0026_M21.1	2.83997	50.1433	17.0128	9.72999e-10	184
									GQ03312_I20.1	2.07264	10.1297	4.69184	0.0226763	1406			GQ03325_G06.1	2.25844	2105.86	932.441	0.029934	1421			GQ0259_E04.1	2.82921	527.192	180.791	3.17992e-06	259
									GQ00411_A21.1	2.03665	23.8015	11.3089	0.000612552	845			GQ03418_I23.1	2.24434	10.3118	4.59459	0.0161565	1388	serine/threonine-protein kinase PEPKR2		GQ02818_D03.1	2.72326	41.0959	14.5305	2.31706e-09	743
2	GQ0271_D11.1	-2.24921	9.48102	21.3248	0.00167872	253	No hits		WS0322_G23.1	2.02743	18.528	8.82992	0.00265958	894			WS03216_L17.1	2.17783	361.916	166.182	0.0146102	834			GQ0195_E13.1	2.70075	40.7021	14.5038	5.1702e-07	465
2	GQ02801_H12.2	-2.40725	3.09928	7.46075	0.0294845	1040	No hits		WS00735_C11.1	2.01962	36.8701	17.7018	2.0247e-05	879			WS00110_O01.1	2.17886	40.6151	18.6406	1.67891e-05	146			GQ03608_C12.1	2.7004	5.06993	1.74004	0.0414477	497
2	GQ0194_I11.2	-2.47409	15.9354	39.4255	0.00655322	957	Cysteine protease	Number:	30	Average:	29.0668	8.33453	0.0082482	720.4			WS00830_D08.1	2.19019	16.6198	7.5883	0.00213889	308			WS03227_A11.1	2.62356	6.24483	2.22812	0.0433605	527
2	GQ0166_B18.1	-2.83734	16.6087	47.1245	0.00418268	663	Unknown										WS00745_L07.1	2.16298	15.1741	7.01535	0.00430546	739			GQ03116_J17.1	2.6165	15.7119	5.73105	0.00690578	145
2	GQ0042_A22.1	-2.99878	1.80198	5.40375	0.0266257	578	No hits										GQ03917_G19.1	2.16136	8.0226	3.71183	0.0410519	472			GQ03603_N02.1	2.59189	38.0649	14.1394	4.44961e-08	643
Number:	5	Average:	9.38527	24.1479	0.013705	698.2										D15 D21	GQ0259_E04.1	2.11544	632.961	299.21	0.000379893	259			GQ0061_P24.1	2.59023	8.90129	3.25105	0.0117732	841
																	GQ0256_G19.1	2.11844	14.0941	6.65308	0.00719529	476			WS0322_G23.1	2.54922	21.2302	7.98729	3.55794e-05	894
									GQ0183_B05.1	-2.00714	24.6138	47.9665	0.00411977	1513			GQ04107_B14.1	2.09958	18.2216	8.67868	0.00913201	1312			GQ03401_B09.1	2.54665	7.01498	2.59188	0.0241783	525
									GQ01311_F19.1	-2.02703	13.8534	27.4418	0.000514581	890			WS00752_B05.1	2.08538	49.0668	23.529	0.015069	908			GQ03807_E03.1	2.53349	18.9835	7.21344	0.0163793	556
									GQ03104_J01.1	-2.04701	13.8996	27.8151	0.000152421	1466		Number:	37	Average:	150.269	62.8409	0.0104867	870.676			GQ01304_J22.2	2.50594	18.8718	7.25874	0.00947128	680
									WS03223_N13.1	-2.08127	26.8442	54.4188	0.0237359	410											WS0014_O23.1	2.45438	9.65771	3.74171	0.0210591	505
									GQ00610_O01.1	-2.13961	10.3815	21.7471	0.0166786	843											GQ02908_P05.1	2.4205	69.4336	27.448	0.00364502	707
									GQ02016_E08.1	-2.1555	6.51293	13.7927	0.0065099	708											GQ0251_I18.1	2.39634	225.842	91.852	0.000449538	760
									GQ02829_F22.2	-2.15698	3.47705	7.44048	0.0351301	1509											GQ0064_N01.1	2.39429	21.8098	8.78613	0.00996811	874
									GQ03317_N05.1	-2.18942	33.6253	71.7474	0.0332844	633			GQ02805_N19.1	-2.03584	5.80725	11.8226	0.0128017	1068			GQ03215_H02.1	2.35169	16.8731	6.87489	0.000776268	871
									GQ01312_I22.1	-2.24388	80.2165	174.729	0.0488753	580			GQ03104_J01.1	-2.03886	9.5943	19.5614	0.00184619	1466			GQ01306_I21.2	2.35046	21.703	8.86773	0.000134839	801
									GQ03232_H18.1	-2.25703	6.24334	13.8104	0.0180377	1184			GQ0132_A18.1	-2.18518	7.04415	15.3927	0.0439743	1382			WS00725_N04.1	2.34905	8.10301	3.26865	0.024376	407
									GQ01812_A09.1	-2.29718	5.10398	11.5688	0.00662194	448			GQ03918_K23.1	-2.36909	2.48727	5.89255	0.0433533	689			GQ03312_I20.1	2.29929	13.5093	5.61817	0.00322647	1406
									GQ03226_I05.1	-2.43258	10.157	23.9775	0.038909	737			GQ04103_N20.1	-2.38499	6.32304	15.0804	0.00157687	1586			GQ04011_L05.1	2.28516	38.7559	16.3503	2.84564e-06	584
									GQ04106_I05.1	-2.46333	3.13812	7.68743	0.0347098	1282			GQ03711_D21.1	-2.4895	17.0553	42.4592	4.91572e-07	825			WS02615_M01.1	2.24831	8.2076	3.46562	0.0410616	902
									GQ03304_M05.1	-2.47507	3.47068	8.54057	0.0113543	673			WS00735_A22.1	-2.53395	8.65598	21.9338	3.74843e-05	879			GQ03411_H09.1	2.2106	11.4497	4.94659	0.00944926	1171
									GQ03316_J14.2	-2.52265	2.83413	7.14463	0.01615	1057			GQ03614_C04.1	-2.90714	4.32519	12.5739	0.00062615	1975			WS00833_F17.1	2.17973	25.5985	11.3039	0.000146755	496
									GQ0177_D02.2	-2.54523	8.83601	21.9242	0.00715573	816			GQ03812_P01.1	-3.00026	2.30547	6.91702	0.0125728	1312			GQ03717_A21.1	2.16423	26.2755	11.6866	0.000106975	585
									GQ02822_B17.1	-2.56578	8.37705	21.0671	0.000588763	660			GQ0044_N22.1	-3.73208	1.19957	4.47687	0.0490916	183			GQ03234_O19.1	2.15402	8.12499	3.58557	0.0410616	798
									GQ04006_M02.1	-2.69814	320.538	839.997	0.0399172	728			GQ03309_N03.1	-3.87018	1.01704	3.93613	0.0351914	1483			WS00712_E09.1	2.1328	15.3386	6.89666	0.00430893	807
									GQ01304_A17.1	-2.70847	8.20968	21.7778	0.0284151	448			GQ04001_G08.2	-3.7402	2.14791	8.0336	0.00143687	1491			GQ04011_E05.1	2.13001	11.2796	5.06105	0.0213858	1378
									GQ04103_N20.1	-2.73977	11.0388	29.6433	9.66791e-05	1586			WS02619_J12.1	-16.1612	0.270852	4.37729	0.00183428	133			WS0341_F12.1	2.11507	10.099	4.55735	0.0227147	669
									GQ02811_K14.1	-2.82594	5.24016	14.5523	0.00647306	1201		Number:	13	Average:	5.24872	13.266	0.0157187	1113.23			GQ03321_K11.1	2.07765	16.0185	7.38591	0.0293949	966
									GQ027111_B11.2	-3.05371	5.00538	15.117	0.00561755	1459											GQ01313_F04.1	2.05969	611.194	287.14	6.60547e-10	580
									WS00750_L20.1	-3.20323	2.83825	9.04914	0.0239925	826											WS00746_C20.1	2.04126	7.98996	3.72641	0.0410616	876
									GQ0195_M16.1	-3.21638	3.95473	12.591	0.0041264	1355											WS0335_I11.1	2.0267	65.3154	31.0995	2.56948e-05	876
									GQ0026_N01.1	-3.24168	9.32241	29.6314	0.0064941	879											GQ03413_O16.1	2.02493	8.67805	4.08641	0.0336496	507
									GQ03212_F16.1	-3.63074	6.63844	23.636	0.000385834	1304											GQ0174_E24.1	2.02155	70.8475	33.783	0.000112196	771
									GQ03419_K03.1	-3.7075	2.49295	9.23747	0.0240045	1232											WS02632_P03.1	2.01162	12.1116	5.76655	0.0199304	919
									WS03216_H03.1	-3.7345	173.377	628.23	0.0152674	681											WS03220_I21.1	2.01019	9.98996	4.74908	0.0227147	898
									GQ0202_J06.1	-4.25723	6.5016	27.2877	0.00709095	864											GQ03802_J07.1	2.00306	26.1031	12.5534	0.000545639	522
								Number:	29	Average:	28.1635	76.6748	0.0160141	964.552										Number:	64	Average:	41.3793	15.4653	0.0117169	727.328
																									GQ03231_E05.1	-2.00366	20.6381	40.1596	1.64191e-05	1358
																									WS03214_C20.1	-2.03085	6.28284	12.4807	0.0114287	733
																									GQ03801_D02.1	-2.05068	13.6162	27.19	0.000539507	896
																									GQ0256_E22.1	-2.05867	47.7893	95.2601	0.000135779	414
																									GQ03417_N24.1	-2.0758	4.25271	8.67795	0.0336496	246
																									GQ0254_I15.1	-2.0852	6.51524	13.2849	0.00869814	389
																									GQ0204_N23.1	-2.09439	389.289	790.707	0.000991503	928
																									GQ01304_A17.1	-2.09653	188.105	381.502	0.0263714	448
																									GQ0166_A14.1	-2.11102	4.81699	9.98047	0.0227147	1568
																									GQ0204_N24.1	-2.11358	65.1895	133.499	1.36306e-09	1044
																									GQ04101_A05.1	-2.13505	6.20027	12.9545	0.00755724	875
																									GQ0015_E18.1	-2.17699	10.0696	21.428	0.00598478	909
																									GQ01312_M15.2	-2.24226	604.711	1311.94	7.1916e-05	860
																									GQ0203_B08.1	-2.25103	23.3137	50.9328	9.8383e-07	937
																									GQ03104_J01.1	-2.30825	6.15575	13.9157	0.0026931	1466
																									GQ03810_P13.1	-2.37002	16.1226	37.3976	0.0125214	1958
																									WS03226_L04.1	-2.42812	311.223	735.76	0.000108825	478
																									GQ02820_G06.1	-2.46497	4.20903	10.2237	0.00542999	624
																									GQ0222_F21.1	-2.49218	2.34342	5.83707	0.0433605	289
																									GQ01311_F01.2	-2.52625	345.831	849.114	6.00592e-05	900
																									GQ03413_B24.4	-2.60723	4.68274	12.0164	0.00178286	2247
																									GQ0191_I12.1	-2.78623	2.11514	5.9246	0.0227022	891
																									GQ0026_E17.1	-2.92114	3.23112	9.37322	0.00257653	934
																									WS0341_P12.1	-3.04035	5.68114	17.0958	0.0411898	625
																									WS00820_H13.1	-3.41316	1.3244	4.67264	0.0309267	274
																									GQ03711_D21.1	-3.57432	6.51561	22.9051	9.8416e-06	825
																									GQ04001_G08.2	-3.85817	1.11651	4.52149	0.012747	1491
																									GQ0082_F04.1	-24.5005	0	2.90722	0.0121949	102
																									GQ0085_H19.1	-36.0832	0.765176	31.5365	0.000162989	189
																								Number:	29	Average:	72.4864	161.145	0.0105734	858.552
																									WS03226_L04.1	-2.42812	311.223	735.76	0.000108825	478
																									GQ02820_G06.1	-2.46497	4.20903	10.2237	0.00542999	624
																									GQ0222_F21.1	-2.49218	2.34342	5.83707	0.0433605	289
																									GQ01311_F01.2	-2.52625	345.831	849.114	6.00592e-05	900
																									GQ03413_B24.4	-2.60723	4.68274	12.0164	0.00178286	2247
																									GQ0191_I12.1	-2.78623	2.11514	5.9246	0.0227022	891
																									GQ0026_E17.1	-2.92114	3.23112	9.37322	0.00257653	934
																									WS0341_P12.1	-3.04035	5.68114	17.0958	0.0411898	625
																									WS00820_H13.1	-3.41316	1.3244	4.67264	0.0309267	274
																									GQ03711_D21.1	-3.57432	6.51561	22.9051	9.8416e-06	825
																									GQ04001_G08.2	-3.85817	1.11651	4.52149	0.012747	1491
																									GQ0082_F04.1	-24.5005	0	2.90722	0.0121949	102
																									GQ0085_H19.1	-36.0832	0.765176	31.5365	0.000162989	189

## Sheet: De novo X2DE p<0.05
From Tree Genetics and Genomes: "Gene expression analysis of primordial shoot explants collected from mature white spruce trees (P. glauca) that differ in their responsiveness to somatic embryogenesis induction"
R.G. Rutledge1, D. Stewart1, C. Overton1, K. Klimaszewska1*
1. Natural Resources Canada, Canadian Forest Service, Laurentian Forestry Centre, 1055 du P.E.P.S., Québec, QC G1V 4C7, Canada
*Corresponding author: Krystyna.Klimaszewska@canada.ca, (418) 648-4638
	D3	Tagwise	Average	Average	Tagwise			Overall Total = 1,168	D7	Tagwise	Av.	Average	Tagwise			D15		Average	Average	Tagwise				D21		Average	Average	Tagwise
		Dispersions	RPKM	RPKM	Dispersions		Congenie		Total = 447	Dispersions	RPKM	RPKM	Dispersions			Total = 449		RPKM	RPKM	Dispersions		Congenie		Total=719		RPKM	RPKM	Dispersions								Av. Tagwise	Av. RPKM
	Contig	XFold	Resp	Unresp	p-value	Size	Contig	Anotation-blastx	Contig	XFold	Resp	Unresp	p-value	Size	Putv ID	Contig	XFold	Resp	Unresp	p-value	Size	Contig	Putv ID	Contig	XFold	Resp	Unresp	p-value	Size	Putv ID			Day	Phenotype	Total #	Dis. p-value	Resp	Nonresp			Resp	Unresp	Fold Indn	p-value
D3 D7	9846	32.3857	10.4696	0.212797	4.35227e-06	668	4 contigs@7 exons	MADS	9846	61.6777	7.86398	0	0.000113514	668	MADS	19349	23.0423	2.65278	0	0.00782625	688		No hits	17080	19.2559	2.23318	0	0.015644	683	No hits			3	Resp	81	0.019141	9.37262	3.5261		D3	10.45	0.21	32.4	4.35227e-06
1	5309	11.2083	2.90287	0.155694	0.00391202	913	MA_108340 All ~96%	No hits	17384	39.8127	5.03128	0	6.13033e-05	619	No hits	17141	19.7184	2.25285	0	0.0156456	539		No hits	16671	18.9633	2.1974	0	0.015644	575	No hits				Nonresp	137	0.0224954	4.01587	10.35		D7	7.86	0	39.8127	0.000113514
1	13341	9.46065	3.98683	0.328642	0.00342579	513	MA_40034 All 97%	No hits	23036	27.8598	3.48183	0	0.0019568	583	No hits	19613	17.4229	1.97661	0	0.0312795	543		No hits	14947	16.295	1.87099	0	0.0312771	628	No hits			7	Resp	98	0.0239936	33.0186	14.0125		D15	0	0	n/a	n/a
D3 D7	17384	8.40413	9.07451	1.00643	0.0390971	619	Multiple All 94-97%	No hits	19639	19.2312	2.36331	0	0.0156387	532	abc transporter b-28	17301	16.2734	1.83826	0	0.0312795	670	Yes	Transcription factor tcp20-83%	16669	16.0352	1.83921	0	0.0312771	577	No hits				Nonresp	149	0.0185386	10.3367	25.2215		D21	1.55	0.6	n/a	n/a
1	12251	7.68809	2.73698	0.229642	0.0390971	1174	Multiple All 96-98%	centromere protein C	21689	19.0847	2.34432	0	0.0156387	623	No hits	20503	13.2205	4.16828	0.230314	0.0066084	538		Glycosyl hydrolase family	23863	9.83952	3.34372	0.239977	0.0117436	530	No hits			15	Resp	148	0.0184049	695.882	338.937
1	18387	7.5577	2.74956	0.264687	0.0390971	522	MA_10430946 To 506 97%	No hits	24343	19.069	2.34229	0	0.0156387	625	No hits	15314	11.6573	2.63286	0.126309	0.0096149	981		Unknow-1 hit	21111	9.60283	3.04586	0.21667	0.0215199	752	No hits				Nonresp	101	0.0245469	2.66354	7.99571
4	4275	8.52558	2.75568	0.272315	4.70716e-06	1724	MA_27754 All 96%	Retrotransposon 55%	7958	18.6832	2.29227	0	0.0156387	578	Chloroplastic protein	4275	9.65889	9.7561	0.971799	1.4326e-06	1724		Retrotransposon 55%	11224	9.04596	2.54411	0.179644	0.00908523	708	sodium hygrogen exchanger 84%			21	Resp	114	0.0202131	13.4966	5.95424
1	17047	7.11469	6.4079	0.837192	0.000121887	651	MA_8045497 All 91%	No hits	23112	18.2088	2.23077	0	0.0156387	597	No hits	5815	9.14635	5.55166	0.531257	0.000743397	504		No hits	21992	8.52645	3.15031	0.272924	0.0117436	597	superocide dismutase 71%				Nonresp	605	0.018433	5.07951	17.126
1	10160	6.30285	4.96963	0.721513	0.00235752	701	MA_10426042 All 97%	No hits	25040	17.3694	2.12197	0	0.0312696	626	No hits	13283	9.03443	5.61448	0.577382	0.00232686	962		lipoxygenase 1 63%	4275	7.97855	7.03954	0.809122	7.12747e-05	1724	Retrotransposon 55%
1	16064	5.58771	4.48591	0.739199	0.00419249	545	MA_200041 ~All 97%	no match	20969	17.1574	2.09448	0	0.0312696	652	No hits	11501	8.47057	2.7563	0.236197	0.0215231	609		No hits	15314	7.6235	4.20977	0.461834	0.00860548	981	unknown 59%
1	13555	5.08055	3.88949	0.667697	0.0215096	639		no match	23798	16.3303	1.98728	0	0.0312696	561	No hits	23940	8.29228	2.27225	0.181154	0.0156456	684		No hits	19634	6.30639	4.81594	0.699091	0.0185768	664	No hits
D3 D21	19163	5.3015	3.47227	0.612063	0.0129641	505			4275	11.1505	10.9721	0.80413	4.24879e-07	1724	Retrotransposon 55%	22709	8.15366	4.09667	0.427471	0.00183874	673		No hits	18458	5.51624	2.77497	0.421343	0.0261809	715	Chalcone synthase 89%
	19011	4.95158	3.74553	0.671439	0.0390971	769			19375	10.0925	3.21475	0.187331	0.0215101	760		22149	8.08754	2.64545	0.238746	0.0391155	519		No hits	3594	5.35465	3.58058	0.589543	0.0374129	685	ribonuclease h 47%
	16293	5.10713	2.84606	0.486294	0.0224953	615			22708	9.74839	3.60474	0.235341	0.0117367	502		16349	7.95431	2.06846	0.166769	0.0312795	743			21205	5.30913	2.94713	0.468104	0.0445682	591	No hits
	18187	5.0929	2.78581	0.489491	0.01541	600			24880	9.03029	2.15039	0.11408	0.0312696	1248		18349	7.92257	2.08153	0.169739	0.0312795	730			6274	5.04346	5.23712	0.981428	0.00444558	639
	17742	4.90543	3.63432	0.674813	0.0224953	656			19959	9.01277	3.3053	0.233396	0.0128425	610		20892	7.815	2.59805	0.24505	0.0391155	587			19365	5.01944	16.6559	3.37063	0.0299711	578
	14213	4.92031	3.50758	0.65007	0.0224953	597			20727	8.09378	2.19438	0.146255	0.0312696	749		24774	7.40899	1.91769	0.166679	0.0312795	863			13849	4.84881	3.97631	0.754554	0.0129741	689
	16509	4.66724	3.87381	0.73091	0.0390971	566			23731	8.06687	2.72533	0.20826	0.0390978	526		24092	7.31264	1.98766	0.180889	0.0312795	685			24037	4.82575	2.79342	0.502939	0.0215199	599
	21287	4.84516	3.57696	0.674813	0.0224953	597			22667	7.9831	2.75417	0.215063	0.0390978	662		18154	6.81656	3.67973	0.470842	0.0063659	1095			14733	4.82054	4.63854	0.903106	0.0127678	514
	12513	4.89225	2.67559	0.502292	0.0129641	515			18339	7.95568	2.92202	0.235811	0.0215101	501		23792	6.57377	1.81982	0.188278	0.0312795	764			22433	4.76225	2.77915	0.508028	0.0400969	593
	22329	4.38792	5.67868	1.26404	0.00919525	677			16320	7.50945	3.63407	0.345023	0.00635978	635		21591	6.22417	4.34482	0.643121	0.00741146	640			19163	4.68388	3.1278	0.596556	0.0386394	505
	19158	4.07538	3.5011	0.805855	0.0261772	562			20144	6.99397	3.54749	0.367829	0.0117367	619		11787	6.22355	32.0605	5.49798	1.50946e-09	1574			21675	3.91775	3.96048	0.959983	0.0352333	602
	12978	4.01505	3.99289	0.949792	0.035211	804			18846	6.9726	2.87045	0.27916	0.0390978	510		9411	5.78144	3.93259	0.625528	0.0129772	658			12389	3.91258	5.15279	1.27952	0.011865	661
	7856	3.92716	4.0613	0.992234	0.035211	653			4790	6.94874	8.50748	1.03382	2.77092e-05	4020		15655	5.76299	4.10659	0.660476	0.00741146	593			12934	3.87514	3.18576	0.763315	0.0386394	807
	13793	3.82889	4.59407	1.16813	0.0140744	809			18593	6.48046	3.79722	0.442297	0.00635978	589		22363	5.60038	4.57608	0.773679	0.00422173	532			15457	3.84432	3.38995	0.825894	0.0386394	616
	19209	3.61274	6.4326	1.75039	0.0187068	534			15314	6.39128	3.07435	0.343762	0.0469465	981		10921	5.5527	4.24791	0.717837	0.00741146	746			25001	3.72644	5.84033	1.54235	0.00436713	654
	10640	3.66996	4.49386	1.21335	0.00409553	695			23863	6.32783	3.61919	0.429596	0.0114466	530		21309	5.46644	3.00333	0.485918	0.0215231	510			11475	3.69138	5.81848	1.55206	0.00436713	716
D3 D7	24928	3.5095	6.21454	1.77045	0.0072092	717			22618	6.14766	2.91599	0.339652	0.0390978	767		15355	5.46566	2.60267	0.40692	0.0393042	658			13532	3.66149	5.59158	1.50579	0.0121365	738
1	7946	3.46061	7.99354	2.33847	0.00334622	555			21740	5.98395	4.37709	0.583182	0.030019	593		20435	5.37514	2.48564	0.3926	0.0391155	682			21210	3.63221	6.68651	1.83225	0.00442363	682
	5154	3.25525	10.649	3.23245	0.0491192	672			17466	5.54993	3.14181	0.426977	0.0215101	590		18203	5.3191	2.51616	0.404271	0.0391155	613			9578	3.54379	7.45168	2.10302	0.00233456	1442
	16139	3.24313	8.62075	2.62861	0.0491192	510			23777	5.49298	4.87649	0.725891	0.0041927	845		14749	5.16897	3.84909	0.697623	0.0129772	590			17561	3.47435	4.98491	1.40653	0.0192749	798
	13264	3.37117	4.32447	1.30854	0.00027471	514			22236	5.40227	2.76471	0.37712	0.0390978	668		10468	5.11501	7.72207	1.522	0.000182187	772			10093	3.35028	4.77837	1.39901	0.0192749	1225
	16810	3.34048	6.13435	1.89797	0.00321861	537			23477	5.37837	2.91251	0.404971	0.0468385	541		19894	4.93364	4.33152	0.842574	0.00422173	977			19682	3.32332	5.51764	1.64356	0.0169684	577
	10546	3.24784	4.1905	1.27045	0.00663645	580			20242	5.28783	2.67444	0.372036	0.0390978	612		12015	4.83947	2.48628	0.450579	0.0391155	550			19189	3.27216	4.35594	1.30073	0.0491509	561
	15761	3.03387	11.0149	3.6992	0.0360418	616			21880	5.2377	4.51964	0.703881	0.00740267	827		11008	4.78484	3.72297	0.73548	0.0225948	701			10589	3.20952	11.724	3.75094	0.00412861	583
	635	3.03872	5.59983	1.85235	0.0169487	553			15180	5.16627	5.70939	0.929111	0.00258688	752		12785	4.65645	3.61998	0.734577	0.0234121	729			13697	3.19323	23.8826	7.72933	0.00209685	613
1	10309	3.06057	4.61753	1.51335	0.000832968	526			15113	5.0839	2.64873	0.387092	0.0390978	673		16209	4.55833	3.15899	0.64536	0.0386451	576			25049	3.13419	7.43412	2.40276	0.0224315	613
	10468	2.93348	7.55153	2.6232	0.0107224	772			19623	4.99286	3.56186	0.566172	0.0386213	626		20362	4.55063	2.42215	0.472228	0.0391155	567			8523	3.108	38.2683	12.8088	1.03144e-07	561
	18035	2.91283	6.13474	2.1311	0.0146827	724			19926	4.75014	2.78844	0.450061	0.0390978	525		3235	4.54112	5.13451	1.11999	0.00504272	735			12887	3.04024	4.4209	1.43199	0.0309688	977
	6842	2.82707	41.3357	14.9966	0.0414714	635			23105	4.57748	5.92464	1.10777	0.00722172	767		16185	4.47498	5.56004	1.23773	0.00259196	745			11648	2.99921	4.42053	1.45324	0.0309688	949
	22753	2.79389	7.36387	2.64647	0.0491192	641			21668	4.50294	4.71974	0.879637	0.0127562	555		22309	4.47058	3.71738	0.795078	0.0225136	1029			5679	2.95111	4.36959	1.46096	0.0491509	611
	13827	2.8238	4.88209	1.73357	0.0227211	557			17227	4.34571	5.39253	1.05958	0.00443989	810		20336	4.45265	3.43035	0.729353	0.0225136	537			12793	2.92703	5.753	1.96881	0.032976	841
	8032	2.79672	5.8445	2.09425	0.0414714	827			21186	4.34079	3.79203	0.717997	0.0314477	656		12704	4.37711	6.08549	1.39769	0.00261716	674			5577	2.91603	7.04806	2.45522	0.026266	1217
	15655	2.85035	8.19366	2.9706	0.026442	593			17975	4.31572	3.93117	0.752466	0.0276833	681		9262	4.27449	10.8564	2.65143	0.000217841	673			18300	2.87874	13.42	4.78183	0.000439018	637
	18146	2.81975	9.19839	3.34942	0.0118181	624			19631	4.22183	3.31851	0.63803	0.0386213	580		19182	4.2242	3.43316	0.776599	0.0225136	530			11987	2.86127	5.53962	1.93774	0.0349616	539
D3 D7 D15	9262	2.8837	4.88337	1.75428	1.51933e-08	673			16883	3.9533	3.29315	0.683585	0.0386213	887		18588	4.17552	4.85886	1.15484	0.00757016	571			9368	2.84849	10.4194	3.7348	0.00193824	567
	6337	2.81902	4.35374	1.55679	0.00513129	717			11147	3.90242	3.29411	0.693751	0.0467176	644		19078	4.13641	3.24679	0.747782	0.0397502	517			6888	2.84711	8.69362	3.10412	0.00396961	1675
	14791	2.66006	4.84906	1.8374	0.0414714	685			15597	3.85234	3.41451	0.733908	0.0386213	919		13256	4.11392	4.54076	1.09089	0.0127715	1945			20491	2.78292	4.97153	1.78195	0.0472941	546
	11746	2.62966	9.72028	3.81061	0.0290434	545			8395	3.80073	5.1903	1.17935	0.0192572	869		12464	4.07015	3.89997	0.934356	0.0352401	743			17776	2.78291	5.70736	2.06755	0.03339	544
	14707	2.6356	11.749	4.60716	0.0180842	595			19415	3.80052	6.02785	1.38462	0.0148286	773		24757	4.05816	3.90074	0.93767	0.0352401	830			11181	2.7527	7.40117	2.72351	0.0131179	753
	11677	2.63433	6.32303	2.44971	0.0034788	527			11277	3.56809	9.41438	2.36338	0.000828125	631		9990	3.8552	6.59297	1.74628	0.00251337	599			13970	2.72966	12.1745	4.58065	0.0018617	720
	13464	2.56093	11.1244	4.44515	0.0242023	726			15224	3.52961	7.87149	1.98456	0.00232933	725		21123	3.85471	4.84896	1.25882	0.0193712	508			23342	2.72223	9.77939	3.66734	0.00500601	533
	17803	2.59273	6.76808	2.70169	0.0134771	606			16166	3.47178	4.1441	1.02269	0.035212	700		21508	3.71512	3.98109	1.05952	0.0352401	660			10632	2.71229	8.02487	3.01454	0.0134398	684
	11537	2.54927	9.10867	3.67267	0.0158318	537			19661	3.41724	4.09781	1.02835	0.035212	1056		18993	3.69448	3.16435	0.833996	0.0439643	666			1802	2.69928	20.1371	7.71384	0.00021824	615
	18762	2.51543	6.50522	2.64298	0.0358027	540			20595	3.39976	8.78675	2.31269	0.00458037	661		9500	3.66175	4.14351	1.13546	0.0279578	799			22910	2.6893	5.73833	2.1483	0.0262372	726
	11067	2.50102	7.50442	3.07916	0.0201418	1983			12904	3.37828	4.66365	1.19713	0.0309453	598		18554	3.6575	9.59833	2.73277	0.000479068	684			17070	2.58913	5.60867	2.1825	0.0348079	550
	12927	2.47613	8.13085	3.37752	0.0167506	983			22908	3.32556	4.18893	1.08547	0.035212	720		16790	3.58256	11.0084	3.21672	0.000173466	541			19073	2.56846	6.13194	2.41375	0.0290777	660
	10630	2.45601	6.41888	2.67304	0.0358027	853			15884	3.15723	5.38488	1.50152	0.0266686	618		8746	3.52079	6.30364	1.82031	0.010276	708			6545	2.56274	6.52221	2.58713	0.0289505	797
	17896	2.43704	15.1699	6.46821	0.00181729	655			19225	3.09041	4.39403	1.23884	0.0491207	509		10216	3.34644	8.21933	2.5518	0.00289988	653			24016	2.53949	4.75892	1.8785	0.0415049	556
	8121	2.39906	10.566	4.51758	0.0358027	583			8294	3.01688	5.42474	1.58667	0.0483844	679		11036	3.34207	5.0393	1.52764	0.0219646	860			17057	2.51395	11.3188	4.62769	0.00393987	1140
	14802	2.42067	11.254	4.81768	0.00929369	690			21133	3.00087	4.39156	1.27864	0.0491207	659		24628	3.32241	4.40216	1.33664	0.0309763	701			16614	2.48436	8.68055	3.59488	0.031863	712
	5809	2.41932	42.7797	18.5899	0.00383619	587			22989	2.99687	4.79977	1.40698	0.0309453	610		14229	3.31761	5.90059	1.90118	0.0283797	785			16846	2.48287	9.49005	3.87937	0.0382402	585
	15116	2.39888	6.40239	2.73232	0.0298568	594			14069	2.98008	14.9986	4.59394	0.000258112	521		20889	3.29385	6.89177	2.1668	0.00768775	556			14264	2.45958	9.82977	4.10975	0.0261875	758
	1659	2.40938	8.12989	3.4935	9.54857e-06	1514			15420	2.93376	10.4346	3.23869	0.0251295	824		15980	3.24912	3.84935	1.18645	0.0352401	794			4774	2.45891	10.5326	4.41284	0.0155657	2170
	12639	2.35153	24.3203	10.7176	0.0433911	702			12189	2.92242	4.33787	1.29912	0.0491207	757		18141	3.24786	5.17981	1.62847	0.0268282	554			17891	2.44413	8.5678	3.58344	0.012174	553
	13256	2.33798	13.5716	5.98937	0.0433911	1945			8944	2.91691	4.393	1.31937	0.0491207	1495		10645	3.23696	7.27117	2.33016	0.00818643	1032			9011	2.44318	7.15678	2.98188	0.0295927	571
	8746	2.3675	5.82448	2.5316	0.000131669	708			9262	2.88753	19.32	6.13327	4.9717e-05	673		13574	3.21039	4.44101	1.40092	0.0309763	584			9775	2.41744	8.86048	3.7506	0.0139556	689
	4400	2.35441	85.1801	38.6083	0.00156716	673			16267	2.85468	5.99173	1.87019	0.0462737	802		16685	3.15981	3.74375	1.18768	0.0352401	572			16498	2.40555	18.934	8.19464	0.00740803	641
	16171	2.30857	12.3566	5.47814	0.0433911	864			20882	2.81991	7.93209	2.53427	0.0107233	502		23728	3.1154	8.56082	2.87204	0.00300296	806			975	2.40042	35.2373	15.264	1.07094e-05	1213
	6623	2.34062	5.78098	2.52746	0.00451884	819			22087	2.79076	5.17398	1.64432	0.0414729	1082		10807	3.06119	10.7592	3.69797	0.000629252	543			17977	2.35712	7.40709	3.20614	0.0209497	753
	2197	2.34642	5.82447	2.58111	0.010489	1186			12981	2.7903	5.30346	1.68768	0.0414729	554		13646	3.02314	6.56083	2.23839	0.0169442	607			15190	2.35216	9.61365	4.20715	0.0387985	758
	1550	2.2909	33.3672	15.2549	2.77198e-05	2312			11536	2.69573	5.18641	1.71098	0.0447478	856		18092	3.01143	7.86164	2.73131	0.00543467	639			14968	2.32548	8.6325	3.80044	0.0268737	566
	12011	2.20736	8.21039	3.84228	0.0289334	884			13497	2.67989	6.66594	2.23714	0.0410496	640		22691	3.01099	4.70677	1.59729	0.0309763	683			9273	2.31013	11.3911	5.08028	0.0101104	611
	19691	2.2064	8.31752	3.89466	0.0312149	555			14853	2.63409	20.4376	7.12921	0.00011635	676		12291	2.99032	5.77356	1.99358	0.0227558	689			8573	2.30045	5.82955	2.5727	0.0434343	850
	14840	2.2024	13.405	6.32646	0.0352041	638			16260	2.63314	6.80793	2.32615	0.0192237	558		16676	2.93996	4.64287	1.61623	0.0318088	623			18074	2.29551	6.42805	2.84439	0.0494255	721
	16314	2.20429	7.55218	3.53687	0.00383541	705			14493	2.63169	8.43015	2.90052	0.0169451	769		18856	2.9051	7.73646	2.81452	0.0131827	569			14731	2.28549	11.6342	5.26524	0.019773	601
	9620	2.18309	23.7684	11.3676	0.013711	706			12671	2.62243	7.36407	2.53307	0.0242038	745		16443	2.86021	4.89157	1.75786	0.041515	849			13960	2.28202	12.3022	5.58733	0.0228244	625
	1802	2.18503	11.0396	5.24833	0.000290814	615			8417	2.59329	13.0049	4.58272	0.00120952	1331		9910	2.83622	11.7025	4.38801	0.00109696	505			8828	2.26194	7.18885	3.24582	0.0295927	528
	8573	2.14948	13.0155	6.29118	0.0238131	850			16141	2.57034	7.55827	2.65698	0.01619	894		11872	2.78487	7.6353	2.87925	0.0102763	601			1160	2.24041	45.424	20.8837	0.00238036	1004
	18434	2.1565	8.67847	4.17824	0.0142873	529			20270	2.56187	7.83693	2.76714	0.0201432	611		11180	2.77526	11.859	4.50973	0.00231723	741			16741	2.23807	7.64691	3.50184	0.0491669	750
	12192	2.13757	10.0636	4.88371	0.016191	619			13864	2.49249	7.90473	2.87282	0.0201432	1521		16237	2.77116	12.3192	4.70608	0.000633248	532			11990	2.22313	12.3997	5.75228	0.00968454	824
Number:	81	Average:	9.37262	3.5261	0.019141	739.247			23305	2.47	6.41228	2.3415	0.0372104	547		18065	2.7617	854.062	357.766	0.00026446	777	MA_10429805 95%	highly expressed in M&F cones; Ribosomal protein S4/S9 N-terminal domain	3743	2.22289	17.3092	8.06998	0.00448624	592
									10390	2.40322	10.7292	4.07533	0.00962496	512		19315	2.74034	4.26096	1.59264	0.0491605	1074			5181	2.20146	19.8644	9.49223	0.0297705	548
									8957	2.36709	6.14558	2.34128	0.043393	665		23371	2.7375	5.64955	2.14041	0.0349854	681			2418	2.19195	30.4598	14.4465	0.000147322	895
									15155	2.34436	7.65359	2.96244	0.029553	1114		10636	2.71904	4.07612	1.53294	0.0491605	524			24795	2.19084	14.7468	6.96444	0.0254264	587
									12064	2.32123	8.30878	3.25531	0.0244061	1817		19030	2.7138	10.5196	4.09381	0.00376389	522			20410	2.185	8.11254	3.80584	0.0292784	679
	11524	-1.95787	6.47828	12.9784	0.047197	777			17085	2.25332	8.04297	3.24747	0.0352063	948		10181	2.69312	5.88188	2.27539	0.0250468	850			3764	2.15892	8.23898	3.91799	0.036159	647
	20654	-1.96762	8.44753	17.0104	0.0294259	595			11338	2.16834	11.2751	4.76358	0.0133745	599		11277	2.68706	7.00322	2.72632	0.0162229	631			6700	2.14971	8.00592	3.81793	0.0474274	609
	5860	-1.98326	59.1094	117.119	0.00325078	683			8923	2.15863	26.6282	11.3895	0.000310573	696		11431	2.67559	8.71182	3.42632	0.00770105	563			10811	2.14778	25.7694	12.4764	0.000467438	565
	24875	-1.98778	7.26569	14.7241	0.0229219	558			13087	2.13258	7.81839	3.34197	0.0418014	726		20626	2.66244	8.03575	3.17004	0.0136259	746			2922	2.11566	24.5068	12.1384	0.00791522	911
	16271	-1.99521	4.96684	10.0988	0.00133833	509			17083	2.12081	9.38108	4.04378	0.0386379	600		13455	2.63404	7.36419	2.93144	0.0107483	761			5004	2.10866	131.615	65.8705	0.000118618	907
	4542	-2.01757	21.2525	42.7983	0.00725229	563			13937	2.11895	10.3464	4.47386	0.0274682	845		5809	2.60707	12.2131	4.96633	0.0012507	587			21303	2.09637	17.3179	8.55771	0.00360154	739
	12554	-1.99662	5.72163	11.6608	0.0453547	724			19233	2.11171	9.21349	3.988	0.0386379	587		19832	2.51941	11.6138	4.88763	0.00264193	1209			4525	2.09535	11.0152	5.42213	0.0178083	733
	5207	-2.01808	9.64726	19.7676	0.00637892	1049			10753	2.09028	256.944	114.896	5.67229e-06	555		13633	2.49189	12.5415	5.34378	0.0015235	501			8043	2.09485	10.6573	5.24552	0.0180991	696
	24469	-2.01317	24.6991	50.2163	0.0302549	582			14289	2.07268	8.31111	3.66115	0.0411058	568		12955	2.47804	7.23362	3.06846	0.0208465	546			12041	2.08763	12.6782	6.26621	0.0139833	793
	9208	-2.01547	4.01115	8.38314	0.0178074	716			12068	2.03784	24.2869	11.0182	0.00199263	701		15321	2.46778	14.1453	6.14699	0.0480766	547			11301	2.06033	17.3234	8.74667	0.0230852	547
	7065	-2.03596	11.6092	24.2634	0.0139141	694			550	2.037	2387.39	1092.21	0.00351968	1054		14326	2.45078	9.83647	4.25173	0.00900253	513			11832	2.05318	29.4893	14.9966	0.00107745	554
	11976	-2.04426	16.8981	35.3729	0.00648632	622			12355	2.02831	12.0589	5.45965	0.0176545	974		5788	2.45009	28.1894	12.2658	4.20009e-05	1413			13660	2.04474	16.537	8.39273	0.00968978	523
	18164	-2.04564	10.0998	21.2403	0.0494023	563		Number:	98	Average:	33.0186	14.0125	0.0239936	770.153		92	2.44999	83686.3	39666.7	0.00238411	893	MA_10347027 All 99%	rRNA intron-encoded homing endonuclease, putative [Medicago truncatula]	10113	2.0391	10.2858	5.183	0.04107	917
	11296	-2.1019	12.0646	25.4248	0.00191937	532										12752	2.41546	10.4661	4.59131	0.00668417	1042			10648	2.03692	17.9336	9.11501	0.00489694	1037
	12666	-2.08546	4.40965	9.3895	0.038635	630										14226	2.41204	6.60583	2.87424	0.0358583	921			16911	2.02008	21.6614	11.1254	0.0143945	766
	14787	-2.09198	5.37081	11.5036	0.0227496	729										2809	2.4051	7.6738	3.36137	0.0136259	916			15284	2.01436	13.6192	6.98662	0.0151368	702
	13907	-2.11187	5.62288	12.0504	0.00630307	593										5041	2.40298	31.1986	13.865	5.27906e-05	689			5629	2.01218	9.24938	4.73323	0.0451189	1799
	7521	-2.14543	18.3889	38.893	0.00460237	666			8552	-2.00276	17.7098	32.7508	0.0123559	1700		17663	2.39648	5.89584	2.5747	0.0434474	622			14490	2.00599	13.7716	7.10368	0.0150079	600
	18104	-2.15088	10.0848	21.5319	0.0411031	524			5371	-2.00897	6.58709	12.396	0.0167843	1371		1659	2.39358	10.9245	4.85329	0.00974549	1514			13347	2.00583	10.2701	5.28035	0.0340263	658
	12901	-2.20855	8.49322	18.2999	0.0124679	753			22657	-2.01013	8.208	15.4474	0.0055992	649		13591	2.38405	7.57515	3.34742	0.0352691	1013			9376	2.00442	18.6877	9.76302	0.0245278	992
	13401	-2.20047	7.59594	16.4672	0.0336891	1239			4055	-2.01423	49.5011	91.8968	0.00305183	517		16716	2.3378	30.0201	13.8215	4.14878e-05	1000			7221	2.00236	11.501	5.95067	0.0468238	576
	5140	-2.22795	5.02382	10.9484	0.000408964	1589			11315	-2.02307	9.24172	17.412	0.0149822	1429		1550	2.32894	9.95709	4.54593	0.0131569	2312			16565	1.9999	133.076	69.3241	1.42388e-06	1084
	17394	-2.21481	4.16065	9.26561	0.0144409	603			6894	-2.03141	44.0689	83.43	1.34701e-05	851		7024	2.32097	6.54315	2.96316	0.0358583	651			2979	1.99693	14.9119	7.77076	0.015721	2014
	13957	-2.21981	4.55874	10.171	0.0162495	676			6524	-2.03703	3.95879	7.61287	0.0411058	642		804	2.30108	24.7122	11.5268	0.000376674	745			2711	1.99577	15.67	8.12674	0.010999	2119
	2684	-2.223	16.646	36.8536	0.00748858	499			2871	-2.04957	49.9043	94.183	0.00342317	654		1900	2.29438	7.69224	3.53815	0.0244563	681			9089	1.99361	19.3797	10.1533	0.0381892	836
	16302	-2.26531	6.90373	15.4689	0.00103778	719			10032	-2.05138	5.81304	11.1536	0.0360341	678		7546	2.27743	7.37331	3.41477	0.0352691	662			4517	1.96729	58.6795	30.9491	0.00025667	693
	19908	-2.2839	6.7204	15.3115	0.0291702	831			9675	-2.05533	19.3773	37.0159	0.00773065	698		11443	2.27538	11.5823	5.41386	0.00529224	501			9018	1.96127	16.2864	8.62746	0.011892	1799
	10935	-2.30656	3.4772	8.01419	0.0309942	674			5262	-2.05634	28.245	53.7581	0.000882528	851		8205	2.25303	19.0164	8.99112	0.00197623	579			512	1.953	81.6098	43.7474	9.60215e-05	1986
	15993	-2.3534	3.83034	9.01923	0.00231929	1538			4418	-2.06026	71.7411	135.107	0.031975	1050		17597	2.23627	6.80609	3.20701	0.0429675	538		Number:	114	Average:	13.4966	5.95424	0.0202131	792.974
	15661	-2.36091	6.05085	14.1831	0.00321707	587			6893	-2.06895	49.4748	94.816	0.00823842	2004		14009	2.21736	15.162	7.29467	0.00223352	736
	15959	-2.34033	4.77103	11.2689	0.0358027	531			5149	-2.06944	29.107	55.5758	0.00153526	689		14108	2.21301	10.3873	4.95023	0.0292736	607
	12144	-2.37956	5.28432	12.4821	0.00140997	1243			4897	-2.07283	8.84804	17.0768	0.0171746	640		13606	2.19275	9.7393	4.71402	0.0138439	753
	21016	-2.3542	6.4403	15.2167	0.0403277	631			12416	-2.07334	8.10415	15.7314	0.00298514	1303		12979	2.18461	20.6483	10.1623	0.00221696	545
	9432	-2.39312	9.42301	22.2407	0.0118638	1177			11316	-2.07794	7.11366	13.7903	0.0213904	555		11821	2.18241	102.613	54.3734	0.0283401	573
	22944	-2.38094	7.51671	18.0685	0.0358027	595			8829	-2.08838	13.7701	26.7435	0.00101708	993		1597	2.1789	3049.27	1625.28	0.0105133	804	Multiple All 100%
	20238	-2.42411	3.42287	8.38683	0.0358027	522			21035	-2.09914	16.4827	32.0608	0.0061472	1131		5845	2.15007	7.9651	3.92142	0.0289955	842
	20670	-2.43549	2.98623	7.41133	0.0429003	630			1348	-2.10365	7.46651	14.693	0.00546166	915		12026	2.12962	5740.29	3124.3	0.0100682	936	MA_10227223 All 99%	No PFAM match	15179	-1.95137	5.20797	10.7375	0.0486347	669
	12825	-2.45204	2.70575	6.83235	0.0185879	792			10229	-2.11551	7.98768	15.8251	0.00298514	731		5938	2.12797	84.8056	46.2808	0.0154634	3176			9474	-1.95253	6.27856	12.9223	0.0198533	2257
	10568	-2.47656	5.59983	14.0346	0.00230325	938			4921	-2.12548	7.48694	14.9111	0.00320714	597		14639	2.10057	14.6965	7.45482	0.00703207	784			8097	-1.95795	7.61136	15.673	0.0127258	937
	9969	-2.45343	3.04135	7.69777	0.0290434	1616			12657	-2.13134	5.46644	10.9373	0.0217237	703		8401	2.09691	7.52365	3.80635	0.0455355	564			11116	-1.95824	9.85834	20.1632	0.00946795	1136
	19771	-2.45977	4.95649	12.4827	0.0358027	533			6367	-2.14447	14.4573	29.052	0.00212789	2306		16835	2.09265	10.957	5.5687	0.0229463	674			8086	-1.9648	21.6661	44.7545	0.00260967	592
	12715	-2.48067	6.53068	16.5177	0.0167506	682			7993	-2.14479	3.74707	7.59523	0.0463743	671		372	2.08257	95.2531	49.7093	2.46269e-06	573			16310	-1.96681	6.13745	12.6948	0.0407685	534
	10472	-2.53487	2.71403	6.9738	0.000127465	646			1195	-2.14872	39.808	78.3129	0.0402259	1420		5018	2.07789	10.8543	5.55792	0.0253563	1042			13478	-1.96707	7.37948	15.1817	0.0410048	1332
	14850	-2.50493	4.00593	10.259	0.0358027	690			12312	-2.16057	7.66023	15.5093	0.00787204	783		8883	2.07499	14.4585	7.44179	0.00506014	603			8997	-1.97334	5.60745	11.6812	0.0432085	1557
	11257	-2.53981	2.66601	6.98013	0.0029073	591			6378	-2.16644	26.0112	51.8189	0.0186074	1805		16724	2.06869	14.2429	7.34961	0.00615091	678			19168	-1.97368	8.42004	17.4248	0.0170373	953
	11362	-2.52369	2.76349	7.26326	0.0433911	999			12060	-2.16857	13.2631	26.5911	0.00999608	568		8147	2.06169	11.7517	6.0721	0.0132653	601			18488	-1.97401	5.99489	12.4185	0.0434131	591
	12741	-2.55698	3.25266	8.57359	0.0247951	1024			2091	-2.17277	7.9179	16.2765	0.0436612	624		17603	2.05713	8.22196	4.23909	0.0337619	683			1409	-1.98261	225.648	480.253	0.0152802	558
	20665	-2.58151	2.37406	6.31274	0.0265381	823			2275	-2.17671	21.9362	44.1444	0.0043071	594		4766	2.05238	16.138	8.4075	0.00474204	690			2576	-1.98269	13.231	27.8098	0.0237085	634
	14485	-2.59922	2.54353	6.76784	0.00953143	627			15119	-2.17945	4.64696	9.54245	0.0176592	509		7802	2.0365	10.7265	5.60778	0.0214918	641			10063	-1.99269	9.74735	20.4502	0.0108963	1664
	18215	-2.57884	4.84041	12.7976	0.0290434	1095			6785	-2.18011	18.093	36.2212	0.0261601	935		6409	2.02866	17.4028	9.15859	0.00502181	688			7798	-2.00014	4.71672	9.95504	0.0453002	926
	16318	-2.60317	3.25501	8.6829	0.0414714	767			6246	-2.18732	35.3005	70.8056	0.03275	1991		17483	2.02669	9.00136	4.71872	0.0280718	932			10188	-2.00019	5.47433	11.5436	0.0400588	3268
	14244	-2.69587	2.45287	6.65562	0.0148497	628			8533	-2.19973	14.5575	29.8275	0.000143267	693		2827	2.01653	37.2656	19.7987	0.00615712	556			23821	-2.0047	4.45627	9.45219	0.0438115	772
	16061	-2.61719	2.27071	6.22284	0.0414714	909			13426	-2.20008	3.54879	7.39524	0.0472981	2647		9487	2.01646	12.2197	6.43222	0.0452487	518			16724	-2.00926	7.59912	16.131	0.0150961	678
	16099	-2.66879	8.11519	21.8188	0.00767707	546			2788	-2.20122	7.4308	15.3323	0.00174985	519		8547	2.00913	14.1801	7.53818	0.00935443	924			13943	-2.0126	21.5836	45.7208	0.00180549	695
	10271	-2.74478	4.56077	12.3814	0.00282236	511			15819	-2.20524	3.95352	8.24062	0.0201685	1152		13644	1.99525	8158.39	4747.94	0.0204485	871	MA_114047 All >95%	RNA recognition	7032	-2.01412	16.6003	35.6979	0.0216687	661
	16558	-2.70649	2.94497	8.11981	0.0290434	1260			6960	-2.21297	9.73566	20.1944	0.00170882	606		2786	1.99261	10.6308	5.68234	0.0247728	574			13285	-2.01895	4.44405	9.49557	0.0452657	662
	13645	-2.76692	2.3448	6.56263	0.0414714	639			9275	-2.22001	4.89682	10.2645	0.0190531	645		21346	1.98569	10.647	5.71519	0.0255942	615			2523	-2.02111	14.0782	29.8773	0.00231881	848
	4025	-2.82673	3.49774	9.69319	0.00908822	745			11287	-2.22137	4.21428	8.8275	0.0318752	579		8968	1.96469	10.393	5.64785	0.0480173	849			14477	-2.02221	7.39936	15.7395	0.0165482	637
	22122	-2.7702	3.40582	9.51626	0.0491192	909			3341	-2.23117	16.7343	34.781	0.00178447	1103		3779	1.96046	84.5914	49.0319	0.011281	2563			24126	-2.02621	10.6388	22.5649	0.00379534	605
	12811	-2.85547	1.74669	4.98811	0.0147865	562			8327	-2.23315	13.0452	26.954	0.0224043	684		4636	1.95459	19.7722	10.806	0.00570874	529			20282	-2.03281	136.176	292.829	0.00011566	884
	6685	-2.87105	1.72313	4.95077	0.0300184	504			20039	-2.23957	6.07409	12.772	0.0460638	992		13466	1.95391	12.2523	6.69131	0.0165386	712			6908	-2.03568	5.21544	11.1495	0.0488505	617
	20552	-2.84559	3.18238	9.14719	0.0414714	635			12653	-2.25208	7.9293	16.6768	0.0141635	521		17101	1.95205	8.58204	4.67274	0.0387189	765			9146	-2.04029	4.74437	10.2385	0.039428	619
	16887	-2.91047	15.1076	43.2078	0.00964888	994			6504	-2.25934	33.7841	69.8138	0.0304835	616	Number:	148	Average:	695.882	338.937	0.0184049	765.311			8566	-2.0476	4.84883	10.5004	0.0322225	1063
	16033	-2.94761	2.15778	6.36142	0.00466704	705			6704	-2.26763	3.55307	7.63396	0.0244061	825										17023	-2.04902	6.23531	13.4695	0.0114074	1056
	18005	-2.89724	4.18565	12.3057	0.0266674	760			7997	-2.29594	4.8433	10.4816	0.0114292	629										5479	-2.05022	33.6989	73.1291	0.0124959	536
	20190	-2.90328	1.69906	5.17128	0.0309442	753			18065	-2.30696	175.998	372.681	3.57775e-05	777										14849	-2.05374	4.96888	10.7927	0.0256411	587
	5863	-3.01023	1.43993	4.42249	0.00167149	540			5384	-2.34105	4.72144	10.4248	0.00665885	656		7761	-1.97527	17.8436	38.0052	0.00124792	677			17109	-2.05644	10.0412	21.4327	0.0171249	4134
	9840	-3.00962	2.73841	8.3761	0.0388406	500			21889	-2.36484	3.0631	6.88821	0.0444639	593		16569	-1.99469	4.39698	9.57648	0.0438337	599			15868	-2.05846	7.61015	16.4806	0.0412405	506
	16016	-2.9914	1.58482	4.98	0.0339698	881			63	-2.3668	88.7961	191.139	0.0356647	1686		10263	-1.99825	4.52309	9.8658	0.0317671	506			18022	-2.06029	4.16485	9.07265	0.049917	653
	18632	-3.02874	2.56259	7.93112	0.0491192	652			14501	-2.37621	6.21574	13.8803	0.00189274	591		15232	-2.04875	5.88979	13.1355	0.0272507	522			11028	-2.06344	4.54124	9.8829	0.0471526	564
	15460	-3.08598	2.15416	6.74318	0.0447669	636			13564	-2.38585	10.7312	23.9253	8.51356e-05	660		15659	-2.05493	6.92775	15.3623	0.0146312	761			7188	-2.06468	15.7745	34.2314	0.000988441	871
	22796	-3.1041	1.72448	5.49831	0.0309442	754			11807	-2.39116	3.48456	7.90445	0.0244061	921		14884	-2.05638	4.23141	9.51041	0.0387189	721			6071	-2.06942	6.29351	13.7266	0.0133083	977
	23694	-3.15298	1.4441	4.65384	0.0331659	575			24928	-2.42182	3.10979	7.16446	0.029553	717		197	-2.06247	6.91599	15.5086	0.00861632	554			20169	-2.07405	5.48877	12.0691	0.0483899	686
	20539	-3.2999	2.31658	7.33722	0.0106576	536			17371	-2.43099	4.12381	9.45257	0.0360242	627		5838	-2.09022	5.20914	11.8569	0.0324255	651			13968	-2.07459	7.97985	17.6334	0.0413198	608
	12275	-3.3648	3.08	9.80102	0.035211	643			3299	-2.47496	9.73213	22.1703	0.0308331	616		18396	-2.11869	3.51202	8.16022	0.0411795	613			9351	-2.07567	5.80293	12.7015	0.0294023	568
	10216	-3.4727	1.69172	5.57342	0.0108635	653			11149	-2.51614	4.44599	10.4839	0.0248966	1372		7014	-2.12063	4.52233	10.5007	0.0422341	601			6183	-2.07603	4.93428	10.8262	0.023895	660
	19068	-3.46623	2.33008	7.66588	0.0192563	708			15661	-2.53476	3.15786	7.6174	0.0135941	587		4779	-2.12542	7.08348	16.3635	0.00379093	1187			9485	-2.07727	6.31388	13.8062	0.0122681	1422
	16746	-3.4642	3.0507	9.91692	0.035211	618			3160	-2.53666	68.5736	159.01	0.00493355	2992		12234	-2.12581	5.56374	12.886	0.00918936	524			19090	-2.08135	3.94114	8.68722	0.0408937	561
	23072	-3.59943	1.32286	4.47429	0.0213118	602			8032	-2.55704	2.99554	7.27527	0.0402715	827		15830	-2.14648	3.72997	8.77256	0.0289955	868			10876	-2.08316	5.86	12.8808	0.01736	773
	18014	-3.67684	1.42705	4.90114	0.0256607	737			8865	-2.56843	6.42835	15.5004	0.000864703	563		18814	-2.15582	20.0211	47.8932	0.00427495	696			12829	-2.0833	4.11571	9.08267	0.0480755	554
	19393	-3.74277	1.33015	4.6126	0.0192563	956			6962	-2.60108	6.73315	16.4482	0.000325155	760		13427	-2.18592	4.37963	10.4671	0.0228139	800			20308	-2.08581	6.29084	13.7421	0.0220865	612
	13005	-3.87863	1.44641	5.06999	0.000828004	525			13211	-2.60432	5.6071	13.7525	0.000593301	524		12700	-2.18623	9.71026	23.0821	0.00432531	1566			11260	-2.08681	7.08717	15.5826	0.00712907	585
	15756	-3.7265	1.69968	6.19422	0.035211	736			13300	-2.6086	3.06164	7.60967	0.0135941	549		14349	-2.19841	7.16509	17.1184	0.00141876	731			16506	-2.08884	5.94325	13.1299	0.0222032	1429
	22940	-3.73194	1.09459	4.17703	0.035211	903			13602	-2.6171	3.00221	7.46515	0.035625	675		10689	-2.20696	4.11507	9.94044	0.0196794	1211			15306	-2.09098	8.1583	17.8943	0.0123263	637
	15431	-4.05247	1.06036	4.17947	0.0126369	790			8401	-2.62414	5.25728	13.0155	0.00518088	564		20380	-2.21217	2.99874	7.30309	0.0429675	761			4589	-2.09144	10.951	24.2745	0.0138876	2277
	17855	-3.95201	1.28918	5.01625	0.0462288	533			15956	-2.66145	3.25419	8.24219	0.00908908	654		21551	-2.21431	4.03838	9.78997	0.0277308	754			14794	-2.09583	3.94328	8.76401	0.0389761	1293
	12700	-4.29261	1.80862	6.92339	4.33458e-09	1566			8891	-2.66303	4.04896	10.2132	0.00391431	570		12630	-2.23696	12.9761	31.3774	0.000307073	647			18293	-2.10422	3.67427	8.21484	0.0485939	505
	19591	-3.93014	1.0857	4.44358	0.0224953	619			5046	-2.72287	28.6659	73.4791	0.000433797	2257		12119	-2.28578	2.66582	6.71794	0.0471383	1140			7745	-2.10624	5.94714	13.2134	0.0140247	634
	11712	-4.15584	1.06496	4.45824	0.00155169	576			11554	-2.7569	2.43396	6.44231	0.0192237	1033		13540	-2.28933	3.08394	7.7727	0.0352691	1178			14853	-2.10785	6.55563	14.5548	0.0184281	676
	21525	-4.0462	0.93223	4.00346	0.0224953	641			14978	-2.76398	5.36286	13.9761	0.000311983	515		13778	-2.29323	4.07685	10.2384	0.0138439	567			11017	-2.1079	16.2198	35.7639	0.000180737	590
	14134	-4.13227	0.921024	3.96546	0.0213118	513			3300	-2.76859	8.04052	20.5492	0.0199343	636		19788	-2.37365	2.75782	7.2345	0.0484149	1002			15435	-2.10884	10.0293	22.3877	0.0086315	685
	21685	-4.16762	1.18463	5.01514	0.0213118	642			8013	-2.7737	7.75837	20.1118	0.000146205	774		22504	-2.39946	3.55044	9.35827	0.0139646	694			6196	-2.1092	14.2219	31.5477	0.000909048	590
	22969	-4.10987	2.16042	9.18271	0.0224953	632			21793	-2.78457	1.91371	5.15711	0.0353101	549		11629	-2.42317	2.53384	6.79836	0.0358583	727			13509	-2.12629	6.84384	15.3166	0.0107265	543
	17880	-4.38857	0.77646	3.58527	0.0113565	521			13016	-2.78639	2.48853	6.65379	0.0125913	896		5046	-2.433	14.5773	38.3999	2.84972e-06	2257			7052	-2.12932	8.20446	18.6012	0.0327989	1025
	18211	-4.36853	0.895324	4.10503	0.0334221	530			5048	-2.78727	9.74939	25.4152	5.99076e-06	561		19449	-2.46724	2.46187	6.73211	0.0361276	567			12156	-2.13077	5.5012	12.4494	0.0336839	881
	21133	-4.41829	0.749811	3.58152	0.0224953	659			6923	-2.80503	3.79361	10.0679	0.0210668	1473		13860	-2.48111	3.51421	9.59668	0.0186318	606			14177	-2.13242	21.3513	47.5645	0.00260248	576
	19913	-4.55005	1.25363	5.73504	0.0268443	797			4742	-2.80681	20.8586	54.1431	0.0196345	824		19177	-2.49144	2.77129	7.63064	0.0162229	1111			17845	-2.13362	5.11372	11.4794	0.0369503	970
	7714	-4.53529	0.757782	3.67436	0.0213118	800			24457	-2.81094	4.72978	12.4251	0.0210138	604		2196	-2.50874	2.54085	7.07816	0.039364	596			23928	-2.13509	4.57235	10.336	0.0258857	964
	21696	-4.4634	0.93023	4.44464	0.0386205	576			16936	-2.93795	11.8047	32.232	0.00171129	542		17538	-2.53711	1.50654	4.31647	0.0491605	611			10613	-2.13564	3.85737	8.743	0.0391679	1108
	24749	-4.56933	1.44687	6.72901	0.0224953	606			289	-2.96356	1.38218	4.03993	0.0491207	988		16287	-2.61043	4.46625	12.6436	0.0137407	545			17483	-2.13662	5.01987	11.3593	0.032347	932
	3403	-4.89039	0.947806	4.5608	0.00165021	509			15259	-2.9821	5.09975	14.3383	0.000459999	721		24751	-2.63252	4.56818	13.1411	0.00209378	610			12293	-2.13683	6.61097	14.8283	0.0163928	598
	18822	-4.75904	6.00636	27.5449	0.0129641	833			95	-3.03876	3.51054	10.0062	0.0344124	1309		1551	-2.69819	3.45463	10.2557	0.00688362	800			4686	-2.14285	5.09659	11.5446	0.0181735	640
	19485	-4.92414	0.90362	4.57944	0.0127556	528			14972	-3.05701	1.59519	4.77581	0.0414729	922		11377	-2.7114	1.40502	4.32556	0.0491605	973			10935	-2.14299	8.85146	19.9825	0.0343804	674
	20728	-4.78813	1.50648	7.38478	0.0224953	550			15337	-3.05725	1.47621	4.43841	0.0309453	590		14909	-2.77178	2.13295	6.59823	0.0290881	792			15531	-2.14452	4.61761	10.5057	0.0261136	794
	20850	-4.79678	0.726735	3.81544	0.0386205	1330			8025	-3.05837	1.50835	4.53136	0.0309453	1793		10017	-2.77542	3.59234	10.9701	0.00194038	903			6688	-2.14789	5.22597	11.8576	0.0135196	10516
	21392	-4.6368	0.606503	3.29123	0.0390971	704			14909	-3.06103	1.67721	5.01534	0.0266686	792		8043	-2.78965	2.82539	8.7259	0.00945943	696			19056	-2.15083	4.43562	10.1734	0.048895	621
	23634	-4.82482	0.799139	4.26528	0.0386205	647			20927	-3.06405	2.11746	6.27288	0.0146836	677		18233	-2.98502	1.2855	4.39107	0.0491605	822			11795	-2.15485	22.8657	52.9486	0.0193233	779
	23934	-4.86527	0.88309	4.67758	0.0215096	725			22677	-3.07956	4.89474	14.2257	0.000227343	684		14063	-3.01176	3.25262	10.7889	0.00243716	806			17360	-2.15495	10.2948	23.3612	0.00720095	803
	24044	-4.82437	0.710226	3.87092	0.0390971	664			13902	-3.12215	1.83537	5.57644	0.0169496	589		13704	-3.0268	1.26171	4.3766	0.0491605	2423			12124	-2.15524	6.97105	15.8951	0.00967069	594
1	16218	-5.21882	0.429737	2.56197	0.0129641	673			2300	-3.13788	2.01019	6.06623	0.0395899	1143		18339	-3.06988	1.52274	5.30398	0.041515	501			6769	-2.15884	4.25633	9.74924	0.0263622	1977
	21602	-5.29362	0.728428	4.12805	0.0129641	816			11995	-3.17341	1.7833	5.51646	0.0169496	724		11649	-3.08528	1.57316	5.50452	0.0314801	1052			17500	-2.16561	28.9435	65.4997	0.000247597	550
	21797	-5.28012	0.638284	3.70007	0.0129641	557			10274	-3.18574	2.50632	7.67578	0.00408693	530		15866	-3.09857	1.11788	4.00317	0.0352401	556			18988	-2.16827	4.38027	10.0511	0.0174423	827
	20889	-5.06096	0.590131	3.46402	0.0379365	556			6310	-3.26605	10.1036	30.5186	0.000581585	701		20484	-3.31548	1.18391	4.52833	0.0213336	520			11608	-2.17196	3.35188	7.76232	0.0432963	558
	23009	-5.44589	0.458201	2.81522	0.0129641	884			11944	-3.2676	2.47851	7.77823	0.00753161	659		24209	-3.4005	3.42994	12.7109	0.00717987	679			12450	-2.17419	3.34559	7.7376	0.0435386	804
	24772	-5.75663	0.542591	3.24378	0.00724368	529			20708	-3.30548	1.741	5.62126	0.0169496	617		11702	-3.40644	1.88529	7.22989	0.00596544	722			24884	-2.17703	14.5533	33.9607	0.0177972	660
	22957	-5.69871	0.486575	2.98538	0.0129641	589			18656	-3.33525	1.56795	5.13706	0.0118519	696		6989	-3.41207	1.42024	5.55378	0.0369566	533			12825	-2.18575	5.12962	11.7829	0.0379559	792
	15371	-5.94355	1.19546	6.64791	0.0130204	555			2281	-3.43083	17.1897	53.6594	0.0172841	1132		15179	-3.44644	1.13207	4.52013	0.0491605	669			9203	-2.20008	3.58128	8.36537	0.0373196	510
	21840	-5.97199	0.818386	4.74162	0.0224953	923			12700	-3.44084	9.49747	30.6274	1.41184e-08	1566		16899	-3.45723	3.5012	13.3576	9.24307e-05	615			21362	-2.20035	4.71916	10.98	0.0416676	931
	19972	-5.87027	0.459936	2.96886	0.0443033	597			18401	-3.45445	2.12251	7.10368	0.00373854	677		24155	-3.51386	1.03989	4.26207	0.0352401	1326			5050	-2.20608	28.835	66.7071	3.69011e-06	609
	22946	-5.87624	0.642062	4.06516	0.0430374	834			22512	-3.49475	1.62212	5.56417	0.0169496	562		18642	-3.62138	1.49253	6.16209	0.0106765	1140			14950	-2.20729	6.00391	13.9889	0.00505249	573
	10837	-6.44389	0.627191	4.03182	0.00740236	681			21580	-3.54127	1.5494	5.37885	0.0130363	608		13308	-3.63468	2.28064	9.2749	0.00602018	597			11815	-2.21346	9.72803	22.8322	0.0102358	1076
1	20209	-6.49258	0.646372	4.14924	0.0390971	1084		chaperon-like	3926	-3.60068	18.5426	60.7475	0.0179568	1406		24438	-3.63821	1.43167	5.96917	0.0314029	529			10382	-2.22186	26.6157	62.1307	2.08358e-05	621
	18033	-7.31916	0.594716	3.9764	0.0390971	1211		No hits	21274	-3.62919	0.845799	3.16504	0.0407547	613		21956	-3.66997	0.975569	4.20289	0.0352401	782			16494	-2.22506	35.9909	84.99	0.000399705	629
	23010	-7.53198	0.593116	4.15738	0.0215096	668		secreted protease-like 79%	19378	-3.70307	1.08821	4.06728	0.0213125	710		19050	-3.77424	0.928658	4.13534	0.0352401	651			14534	-2.22543	5.39571	12.6914	0.012926	1778
	14033	-7.50215	0.666856	4.63809	0.0390971	549		Ser-thr kinase brl1-like 76%	20694	-3.74899	1.25339	4.69413	0.0192572	557		24248	-3.7935	0.722071	3.31285	0.0386451	642			12883	-2.23588	15.0932	35.3162	0.00469226	589
	19522	-7.55335	0.428349	3.26739	0.0390971	568		No hits	5243	-3.91917	20.6385	73.6799	0.00153928	1043		21391	-3.836	0.706489	3.28553	0.0409302	664			17419	-2.24164	9.70685	22.8985	0.00151478	570
	24046	-8.35234	0.362752	2.86659	0.00725468	542		No hits	16533	-4.00198	1.24839	4.9931	0.0176256	646		21569	-3.83845	1.16058	5.16415	0.0268161	526			16191	-2.24841	3.95267	9.43422	0.0171328	1330
	21197	-7.68312	0.54819	4.06065	0.0390971	595		No hits	20543	-4.03044	0.730718	3.09954	0.0386213	524		11147	-3.85161	0.710658	3.31827	0.0386451	644			22472	-2.24876	3.08593	7.40351	0.0322297	1083
	20481	-7.89667	0.518871	3.89649	0.0390971	574		b-insoluble isoenzyne 1-like	8740	-4.04629	3.89691	14.7231	0.00602353	1107		23661	-3.90369	0.907182	4.19124	0.0352401	511			6299	-2.24993	21.3009	50.2178	3.51703e-06	649
	20336	-8.1735	0.56327	4.51547	0.0215096	537		No hits	3564	-4.05144	0.800751	3.37972	0.0386213	694		7507	-3.91147	0.967036	4.45204	0.0213336	637			20665	-2.25121	5.43262	12.9201	0.00957328	823
1	21766	-8.53976	0.280669	2.62063	0.0117364	673		No hits	14740	-4.2462	0.727101	3.25759	0.0386213	769		12847	-3.9549	1.52301	6.87153	0.00410523	601			13288	-2.25132	2.96606	7.12881	0.043183	1449
1	23460	-8.72673	0.251235	2.74398	0.0117364	721		No hits	20608	-4.34825	0.729602	3.34886	0.0386213	720		18331	-3.97112	0.858463	4.05732	0.0353489	540			18149	-2.25176	4.52277	10.7891	0.011599	1557
	24415	-9.393	0.2329	2.67112	0.0150889	700		No hits	6432	-4.46594	0.719395	3.40048	0.0386213	537		10702	-4.01365	2.00516	9.06052	0.00133341	603			11887	-2.25254	3.90577	9.33739	0.0206317	623
	17762	-9.54774	0.264047	2.929	0.0215096	664		Unknown	9120	-4.51379	1.12791	5.15578	0.00545408	622		23236	-4.2012	2.06937	9.78027	0.000515181	590			6134	-2.2527	7.33008	17.2984	0.00710227	767
	24028	-8.71691	0.22511	2.62832	0.0156385	1251		No hits	13658	-4.53892	0.531769	2.66724	0.0390978	650		16619	-4.27748	0.678314	3.55037	0.0386451	666			11658	-2.25662	6.94534	16.763	0.04414	643
	22144	-12.1318	0.214894	2.59313	0.00104994	628		No hits	20857	-4.58983	0.840644	4.01485	0.0129645	1032		13792	-4.29851	0.848487	4.3564	0.0213336	726			12112	-2.25981	4.11398	9.86394	0.0196665	985
	17104	-12.5795	0.222756	2.73408	0.00342579	652		cbl-interacting protein kinase 67%	8055	-4.59851	0.467938	2.43124	0.0390978	1108		11475	-4.41063	1.25467	6.41105	0.00392249	716			10556	-2.26004	4.0642	9.74079	0.0332055	641
Number:	137	Average:	4.01587	10.35	0.0224954				14274	-4.65231	0.512583	2.65028	0.0422324	681		24680	-4.42527	0.636545	3.47899	0.0402823	701			15823	-2.27049	3.34241	8.08241	0.0246234	1066
					0.0212394				15519	-4.66512	0.469399	2.47454	0.0390978	823		23667	-4.5055	0.694848	3.7822	0.0430566	903			9763	-2.27062	5.65173	13.412	0.0184992	752
									16509	-4.69064	0.682536	3.41704	0.022496	566		22940	-4.53899	0.662957	3.70034	0.0225136	903			15639	-2.28009	10.1301	24.4707	0.0170126	687
									22329	-4.78348	1.33142	6.31043	0.0163121	677		22648	-4.6664	0.739394	4.19224	0.0352401	596			7645	-2.28219	12.6838	30.8036	0.00959282	1025
									21816	-4.89893	0.524242	2.85405	0.0215101	989		13947	-5.03371	0.454343	2.98656	0.0215231	684			8001	-2.28492	10.986	26.682	0.00718996	699
									17045	-4.92066	4.14892	18.7854	0.0368001	584		18816	-5.21495	0.614406	3.99788	0.0129772	1002			19345	-2.29687	2.4098	5.94228	0.0434343	549
									15134	-4.98254	0.567592	3.10539	0.0386213	615		15733	-5.23232	0.54047	3.59486	0.0225136	575			18637	-2.29863	7.12185	17.2436	0.00215402	928
									2197	-5.01914	20.4933	92.8443	0.0177737	1186		16513	-5.41697	0.525838	3.64102	0.0225136	591			13459	-2.30386	4.94136	12.0676	0.0296643	655
									10544	-5.04529	0.600489	3.30014	0.0386213	1343		19362	-5.70263	0.421584	3.21954	0.032438	710			18656	-2.30663	4.73573	11.5968	0.0197543	696
									11069	-5.20181	0.657129	3.67985	0.022496	526		20028	-6.15296	0.443785	3.60958	0.0386451	662			17201	-2.31255	2.75229	6.80973	0.0362275	1431
									11985	-5.33626	0.661116	3.79788	0.0129645	528		17196	-6.41937	0.27918	2.63312	0.0391155	546			23025	-2.31566	4.99436	12.2443	0.00835397	760
									6078	-5.87534	0.427777	2.92064	0.0215101	824		19948	-6.49894	0.2932	2.76556	0.0391155	1002			10134	-2.321	4.57965	11.3354	0.0261895	815
									21349	-5.9205	0.351878	2.52678	0.0390978	597	unusual floral organs-like	24719	-6.56467	1.40252	10.5707	6.62841e-05	665			14890	-2.32126	3.24068	8.0168	0.0276358	562
									14716	-6.54707	11.7116	71.1662	0.00542108	550	Unknown 76%	24536	-6.7975	0.278206	2.78881	0.0391155	528			16903	-2.32244	8.43418	20.512	0.00234285	598
									18070	-6.56771	0.336652	2.72327	0.0390978	624	No hits	25132	-7.04807	0.358031	3.49514	0.0140771	868			1200	-2.32298	7.03297	17.1995	0.00205117	1348
									12577	-7.09991	0.308659	2.76914	0.0215101	571	No hits	16927	-7.94912	0.122309	1.94826	0.0312795	1201			13491	-2.32374	4.10696	10.1243	0.0286259	1114
									7797	-7.53106	0.327592	3.077	0.0117367	538	Unknown	13666	-8.18675	0.237389	3.02521	0.0215231	667			10522	-2.32544	6.50748	15.963	0.00215556	697
									18983	-7.88705	10.4698	74.8214	0.00414612	525	Unknown	24869	-8.34525	0.226337	2.98625	0.0236647	649			6027	-2.32607	20.3402	49.7694	0.00591204	585
									14122	-8.66717	0.304394	3.3727	0.0117367	579	No hits	23993	-8.45363	0.231828	3.07739	0.0215231	683			13899	-2.33052	2.67398	6.67416	0.0358454	873
									21578	-9.13716	0.556854	5.70409	0.000404498	633	Integrase core domain containing protein	14131	-9.0156	0.229144	3.26457	0.0215231	691			16026	-2.33837	12.0949	30.118	0.00325329	637
									15006	-12.4725	9.72501	110.885	6.55178e-05	676	dna helicase ddm1	18962	-9.29472	0.259146	3.62626	0.0187155	611			14928	-2.35303	4.4196	11.0265	0.011599	631
									17012	-16.1184	0	1.81981	0.0312696	966	No hits	10649	-16.7537	0	2.03617	0.0377826	1149			10473	-2.35711	3.10272	7.80209	0.02197	552
									18912	-16.1819	0	1.82744	0.0312696	810	Putative gag-pol polyprotein	15404	-16.876	0	2.05828	0.0312795	595			21790	-2.36012	2.76595	6.98679	0.0429519	969
									16920	-16.286	0	1.83996	0.0312696	557	No hits	19861	-16.9272	0	2.06488	0.0312795	641			16606	-2.37036	3.29132	8.29147	0.0467558	573
									9500	-16.4642	0	1.86141	0.0312696	799	Ap2 B3 TF 50%	23555	-17.1984	0	2.09786	0.0370955	853			17255	-2.37192	4.52239	11.3708	0.00895705	1109
									17153	-18.1894	0	2.06908	0.0312696	763	No hits	24137	-17.8043	0	2.17863	0.0312795	924			18560	-2.40365	5.52962	13.971	0.00933834	912
									21192	-18.5349	0	2.11068	0.0156387	774	No hits	22446	-20.2308	0	2.4932	0.0156456	690			1330	-2.4087	16.0676	41.4121	0.00642053	1332
									24922	-18.6243	0	2.12144	0.0156387	544	No hits	14745	-23.0313	0	2.83323	0.0156478	726			11589	-2.41121	5.67939	14.511	0.00978323	1013
									7099	-20.8423	4.59987	88.169	0.000187557	582	Leucine rich protein 71%	23617	-23.5115	0	2.91852	0.00782625	637			19125	-2.41315	8.39802	21.535	0.00645456	663
								Number:	149	Average:	10.3367	25.2215	0.0185386			22145	-27.3813	0	3.40421	0.00589941	549			3814	-2.42628	3.417	8.85542	0.0355478	533
															Number:	101	Average:	2.66354	7.99571	0.0245469				4326	-2.43631	21.4164	55.5888	0.000708045	1253
																								1731	-2.44185	9.5163	24.5935	0.00069881	530
																								20785	-2.4421	4.27875	11.0807	0.00573594	1225
																								20653	-2.44266	4.67033	12.0082	0.0212034	871
																								7217	-2.44305	25.8373	67.2409	0.00177808	750
																								18262	-2.45583	3.87591	10.1199	0.00820854	699
																								4416	-2.45687	5.45205	14.1847	0.00291164	631
																								16139	-2.45858	12.3507	31.7031	0.000202637	510
																								10557	-2.47036	2.25166	5.99321	0.0434343	1114
																								9991	-2.47259	3.15064	8.31885	0.0244443	1040
																								6379	-2.47929	36.9869	97.5471	0.000136999	993
																								648	-2.48142	12.4603	32.9621	0.0038532	1073
																								10429	-2.49983	7.3897	19.7712	0.0178127	1897
																								6894	-2.5001	17.3519	45.9014	0.000104688	851
																								15926	-2.50018	6.00434	15.7919	0.00210612	637
																								20962	-2.51091	3.66292	9.70756	0.0240051	656
																								12789	-2.5161	5.12666	13.6502	0.00285949	546
																								24232	-2.51628	3.72278	9.98332	0.00920445	513
																								16180	-2.52218	9.14148	24.3196	0.000234455	657
																								16363	-2.53273	3.06065	8.2782	0.0106836	1203
																								18798	-2.53403	5.20804	13.9942	0.00378246	1011
																								19878	-2.54021	5.25227	14.2072	0.00796629	993
																								13198	-2.54046	2.2742	6.22661	0.0434343	534
																								20360	-2.54397	3.39804	9.22675	0.012601	578
																								16012	-2.54466	7.32853	19.7394	0.00136254	563
																								13089	-2.55377	2.34154	6.43946	0.0290777	902
																								13419	-2.57414	5.35144	14.6923	0.00879578	771
																								23640	-2.58527	29.9225	81.5454	0.0247954	635
																								11560	-2.59016	1.76464	4.98045	0.0491226	794
																								11610	-2.59576	3.09311	8.55817	0.024811	911
																								18111	-2.60253	3.73317	10.3252	0.00464118	1113
																								6127	-2.61443	3.43624	9.68735	0.0475181	672
																								10053	-2.62138	4.07239	11.3143	0.0171394	727
																								15148	-2.62158	8.14779	22.639	0.00152818	636
																								7661	-2.62416	2.25566	6.38029	0.0314374	604
																								18210	-2.63593	11.6224	32.4666	0.00608355	597
																								7096	-2.63887	2.95038	8.24858	0.0385697	791
																								12761	-2.64683	4.35856	12.2673	0.00924407	840
																								14707	-2.64771	2.61229	7.44115	0.0209282	595
																								18897	-2.6523	1.77484	5.12326	0.0475825	784
																								18365	-2.65832	2.07115	5.95864	0.0350799	679
																								11528	-2.66297	3.04652	8.67954	0.00603763	580
																								12196	-2.67831	5.07739	14.3495	0.00784999	632
																								21867	-2.67957	1.44607	4.25858	0.0491509	775
																								16951	-2.68342	2.31938	6.71083	0.0192491	547
																								19295	-2.68435	1.69378	4.96046	0.0415049	1023
																								17030	-2.69383	4.6224	13.2122	0.0010753	631
																								15243	-2.694	6.06194	17.4297	0.00458814	793
																								20873	-2.69583	2.1042	6.13694	0.0434343	1853
																								13913	-2.6997	2.38561	6.94282	0.0257473	693
																								10837	-2.70071	3.24667	9.39763	0.0227168	681
																								16583	-2.70082	3.18515	9.23301	0.0391219	502
																								21952	-2.70119	1.92318	5.65809	0.0479079	534
																								10791	-2.70745	3.5371	10.1595	0.0211548	899
																								4873	-2.70808	2.55605	7.44262	0.016215	865
																								1789	-2.70939	53.4809	154.438	0.0001011	816
																								3204	-2.70979	2.20153	6.44466	0.0290777	679
																								15232	-2.71242	4.85097	13.6312	0.0231082	522
																								20156	-2.71328	3.74374	10.8603	0.00769835	646
																								23699	-2.71498	3.72728	10.8128	0.00556328	756
																								18481	-2.71717	3.76324	10.8852	0.00656636	598
																								20523	-2.71746	1.42726	4.26729	0.0491509	1176
																								16207	-2.71915	2.40325	7.042	0.0195912	1080
																								15230	-2.72024	1.6953	5.03273	0.0415049	658
																								20406	-2.72732	1.93991	5.74254	0.0348079	1221
																								24747	-2.72984	2.04881	6.05827	0.0227477	547
																								12673	-2.73236	3.37737	9.87105	0.00697763	713
																								21088	-2.73405	1.41517	4.25965	0.0491509	680
																								13820	-2.73521	3.74523	10.941	0.00905278	805
																								12081	-2.73592	9.72183	28.0027	8.47022e-06	565
																								24243	-2.74172	2.35051	6.96705	0.0249299	672
																								23696	-2.74212	3.34765	9.905	0.0179322	985
																								14530	-2.74297	2.27249	6.735	0.0219323	556
																								11919	-2.75524	2.31042	6.83644	0.0299395	628
																								3672	-2.76498	2.98561	8.84014	0.00873733	544
																								14129	-2.7656	2.90744	8.61509	0.0104273	740
																								7105	-2.76683	1.4376	4.37709	0.0491509	673
																								16814	-2.76695	4.28671	12.6528	0.00406445	776
																								12771	-2.76829	5.23495	15.3017	0.0020457	560
																								10461	-2.77319	2.61213	7.79278	0.0122024	886
																								11885	-2.77685	1.60926	4.89066	0.0415049	1043
																								18533	-2.78	1.70079	5.16192	0.0415049	798
																								18104	-2.78173	2.60004	7.77607	0.0107423	524
																								16370	-2.78251	15.4513	46.1858	0.00465422	542
																								16602	-2.78336	1.95911	5.93075	0.0422059	993
																								19164	-2.78966	4.27214	12.5747	0.0104412	603
																								19122	-2.79024	1.89728	5.75954	0.042273	606
																								14132	-2.79663	3.81673	11.5184	0.0290674	794
																								17224	-2.79811	1.73658	5.3079	0.0336249	1086
																								20399	-2.79911	2.80562	8.40235	0.0167582	554
																								20290	-2.81776	1.77301	5.4462	0.0266935	1130
																								17472	-2.82149	2.0074	6.14403	0.0227477	1962
																								17464	-2.82476	1.73903	5.36003	0.0266935	786
																								20219	-2.8451	1.74631	5.42126	0.0266935	517
																								8138	-2.86075	5.57491	17.0251	0.00417971	2331
																								15207	-2.86224	2.11949	6.56942	0.0290777	873
																								4848	-2.88651	1.36007	4.33829	0.0491509	555
																								13212	-2.88905	2.61168	8.11209	0.00827353	1467
																								22352	-2.89369	1.35707	4.34038	0.0491509	782
																								20588	-2.90304	2.63577	8.21982	0.00997605	702
																								11994	-2.90549	12.1668	37.6875	0.00051275	608
																								16061	-2.90998	2.81767	8.84263	0.0158951	909
																								10988	-2.91286	1.40984	4.53038	0.0491509	1257
																								17282	-2.913	1.40191	4.50647	0.0491509	922
																								18339	-2.91336	1.58539	5.0551	0.0475368	501
																								9958	-2.91652	4.84512	15.132	0.0086815	767
																								21858	-2.93459	1.70009	5.45815	0.0289899	720
																								14328	-2.93621	1.55841	5.02295	0.0415049	586
																								20034	-2.94329	1.82494	5.8803	0.0487315	641
																								12233	-2.9531	3.25453	10.2798	0.00228024	590
																								16055	-2.95431	1.35543	4.42884	0.0491509	586
																								18099	-2.95431	11.0068	34.3795	8.75571e-05	621
																								14756	-2.95573	4.25912	13.3768	0.000966885	971
																								21513	-2.95715	2.69864	8.62017	0.0101287	598
																								15489	-2.96254	1.60176	5.20314	0.0415049	995
																								14085	-2.96532	2.85539	9.18571	0.0188407	586
																								23284	-2.96829	1.47504	4.82086	0.0309688	542
																								10702	-2.96904	4.09211	12.9489	0.00117133	603
																								10222	-2.97592	2.07962	6.70258	0.0121942	776
																								18691	-2.9785	2.74787	8.82397	0.00914836	544
																								14802	-2.97873	2.1168	6.83372	0.0192491	690
																								20255	-2.98125	1.5189	4.97913	0.0415049	731
																								12915	-2.98717	12.3322	39.5078	0.00228824	563
																								22152	-2.98889	1.41742	4.67551	0.0309688	787
																								20124	-2.99989	1.68755	5.53905	0.0266935	535
																								21418	-3.00414	4.10899	13.274	0.00706655	752
																								14299	-3.00469	6.67078	21.5459	0.00289246	936
																								11200	-3.00672	1.99615	6.52032	0.0147029	858
																								19758	-3.01127	2.04202	6.67901	0.0117573	708
																								23213	-3.01256	8.35087	26.5245	4.25154e-06	659
																								18285	-3.02046	1.76365	5.84709	0.0288655	837
																								12275	-3.02531	1.83542	6.0489	0.0263642	643
																								15897	-3.0363	1.87522	6.20254	0.0227477	721
																								16198	-3.0384	1.56566	5.2292	0.0457432	845
																								3469	-3.04172	3.94269	12.6746	0.00231962	597
																								6565	-3.04531	1.9961	6.63245	0.0320707	576
																								10653	-3.04611	2.34841	7.72722	0.00526075	767
																								23691	-3.05173	13.032	42.0456	0.000542298	592
																								12802	-3.06869	3.95078	12.917	0.000405096	832
																								18902	-3.07438	2.92715	9.65625	0.00298167	703
																								16703	-3.07732	1.83558	6.16082	0.0227477	882
																								11284	-3.08943	3.99639	13.1533	0.000310055	1003
																								17720	-3.09431	2.8645	9.52044	0.00287019	567
																								14128	-3.10045	7.68666	25.4054	0.000930623	1426
																								17995	-3.10202	5.30852	17.5557	0.00126711	594
																								8677	-3.1021	16.7216	55.227	1.32124e-05	734
																								7916	-3.11724	15.6973	52.7456	0.00473968	667
																								14680	-3.11772	1.81702	6.18292	0.0227477	907
																								12139	-3.12737	1.88353	6.42714	0.0175173	642
																								17879	-3.12877	1.66413	5.70604	0.0169684	1115
																								23977	-3.14911	2.33324	8.03658	0.029828	975
																								16189	-3.15405	1.44376	5.02771	0.0192749	1569
																								6184	-3.16384	1.71439	5.94382	0.0190279	737
																								12765	-3.17083	1.21997	4.31454	0.0491509	1157
																								16730	-3.17828	2.01358	6.96046	0.0104196	571
																								14454	-3.18221	1.2833	4.5408	0.0491509	831
																								20484	-3.19309	4.44068	15.3166	0.006983	520
																								11063	-3.19768	3.6204	12.449	0.0038265	683
																								7537	-3.19902	1.2674	4.51244	0.0491509	950
																								22046	-3.22374	2.64485	9.20715	0.0101526	780
																								17215	-3.22725	1.93993	6.83861	0.0164138	590
																								18566	-3.23563	1.1693	4.23414	0.0491509	781
																								12278	-3.24686	2.02451	7.14823	0.00603832	551
																								18304	-3.25307	1.60551	5.74387	0.0219036	535
																								15381	-3.27712	1.45765	5.28399	0.0385292	650
																								4797	-3.28663	50.9621	179.626	0.000132425	652
																								6718	-3.29878	3.194	11.2909	0.00938599	621
																								17963	-3.30131	1.2002	4.42924	0.0491509	860
																								10303	-3.30836	2.29426	8.22813	0.00469817	882
																								11880	-3.32016	2.02097	7.29667	0.0188534	701
																								14419	-3.32343	1.19086	4.42758	0.0492926	1061
																								19502	-3.34108	1.55528	5.73852	0.023164	679
																								17045	-3.34494	22.0345	77.9262	0.000496683	584
																								22338	-3.35655	1.23424	4.62465	0.0309688	620
																								17519	-3.36028	2.92607	10.7036	0.0210873	565
																								23738	-3.36345	2.0872	7.65593	0.00779027	915
																								15524	-3.38618	1.06256	4.06816	0.0403083	576
																								17697	-3.39048	37.5727	133.402	7.79137e-06	603
																								15267	-3.3908	1.29113	4.87457	0.0309688	868
																								18018	-3.40588	1.08477	4.16323	0.0352333	737
																								24825	-3.42599	1.99589	7.33491	0.0212766	1145
																								19863	-3.43213	1.13974	4.39323	0.0491509	1243
																								21369	-3.44756	3.12877	11.3573	0.007612	623
																								9057	-3.45808	2.64339	9.95908	0.00572572	1221
																								17508	-3.45889	1.12789	4.41677	0.0457989	573
																								24719	-3.47626	2.37525	8.8984	0.00478125	665
																								15282	-3.49267	1.64545	6.31631	0.00664696	555
																								24450	-3.50139	1.08389	4.28459	0.0374911	1412
																								13418	-3.51334	3.00405	11.266	0.00117665	736
																								16536	-3.5142	1.09951	4.35377	0.0213286	857
																								8894	-3.51593	1.26253	4.95416	0.0192749	559
																								17878	-3.52561	0.9931	3.97679	0.0352333	656
																								8939	-3.53192	2.04944	7.87747	0.0029988	643
																								11939	-3.54214	1.4022	5.50263	0.0177057	672
																								14833	-3.55105	1.42855	5.62034	0.011865	594
																								10398	-3.56784	1.31768	5.23465	0.0192749	697
																								21709	-3.5736	9.8306	37.6785	0.000240975	626
																								16268	-3.57584	1.90726	7.44708	0.00374599	510
																								20138	-3.57851	0.792503	3.28912	0.0386394	747
																								16634	-3.58582	2.1886	8.52116	0.0021217	1157
																								16103	-3.59359	1.27877	5.12731	0.0192749	984
																								8941	-3.59552	2.95577	11.2871	0.00234078	668
																								15413	-3.60284	3.02972	11.7892	0.00163454	1461
																								22717	-3.61123	0.828358	3.45544	0.0386394	536
																								17514	-3.61313	1.46366	5.8547	0.00818373	1190
																								6024	-3.62724	2.56795	10.0555	0.000528022	563
																								24741	-3.63748	3.11743	12.3651	0.00665808	516
																								24550	-3.64648	1.09213	4.49439	0.0213286	922
																								13835	-3.65454	4.27656	16.6561	3.01959e-05	517
																								24160	-3.66295	2.26538	8.99527	0.00160766	671
																								14244	-3.67024	81.4792	324.458	0.0156047	628
																								11477	-3.67735	1.42612	5.81086	0.00923199	571
																								4528	-3.67839	27.1594	105.87	4.94527e-05	967
																								5614	-3.69249	1.65016	6.7212	0.00600799	676
																								3674	-3.69584	3.75852	14.9498	0.000653858	1409
																								20918	-3.69723	0.99734	4.19287	0.0352333	950
																								14958	-3.69875	4.12689	16.4679	0.000648793	506
																								12882	-3.70503	85.1544	334.644	0.000109546	549
																								20428	-3.70698	0.923914	3.92024	0.0352333	1143
																								20602	-3.7531	2.19386	9.0176	0.0115844	659
																								16838	-3.7548	3.22443	13.2743	0.0102029	560
																								9251	-3.77625	0.98543	4.23843	0.0352333	566
																								20944	-3.78238	1.05494	4.5198	0.0213286	669
																								14388	-3.79251	1.31902	5.57771	0.011865	1003
																								18914	-3.80352	9.26051	37.3547	3.78838e-05	652
																								9889	-3.80572	1.56074	6.53438	0.00988871	740
																								14193	-3.81139	1.18097	5.08611	0.0343256	903
																								10929	-3.81393	16.8948	69.048	7.94105e-05	553
																								15266	-3.81826	9.70119	39.9182	0.000268751	956
																								18246	-3.82415	1.09363	4.72567	0.0127678	510
																								14020	-3.82649	0.733926	3.29197	0.0386394	686
																								15681	-3.82787	1.17125	5.04036	0.0192749	607
																								25008	-3.83693	1.53762	6.49374	0.0151912	844
																								10531	-3.84701	0.94505	4.15806	0.0352333	1060
																								15139	-3.85248	1.10204	4.84365	0.0331647	909
																								22130	-3.85265	0.755633	3.40261	0.0386394	745
																								12875	-3.85498	0.949105	4.19099	0.0413888	525
																								20320	-3.88299	1.09437	4.80322	0.0127678	564
																								4413	-3.89843	1.13465	4.98668	0.0192749	622
																								985	-3.90254	5.8125	23.3109	0.00143339	771
																								13850	-3.90265	1.87906	8.04078	0.00348125	562
																								17439	-3.91795	1.01357	4.5172	0.0213286	901
																								21293	-3.92498	2.5296	10.8212	0.002203	523
																								20750	-3.92984	0.798497	3.67931	0.0415423	692
																								10349	-3.95155	0.904527	4.10731	0.0352333	1299
																								21113	-3.97279	8.09166	34.0778	0.000398917	919
																								18553	-3.99584	1.13267	5.11839	0.0260205	1063
																								15143	-3.99738	3.29353	14.2179	0.00161106	833
																								10735	-3.998	12.0367	51.7441	7.41973e-05	599
																								16708	-4.00002	0.879905	4.05189	0.0418042	841
																								16957	-4.00009	1.14757	5.17401	0.0192749	615
																								22545	-4.00367	1.16566	5.23504	0.0178731	601
																								19639	-4.02032	0.770214	3.62021	0.0241199	532
																								16344	-4.02554	1.23385	5.57029	0.011865	528
																								18474	-4.02628	1.08812	4.95881	0.00756755	1138
																								18997	-4.02779	0.761684	3.58851	0.0225094	661
																								18752	-4.02911	64.403	275.833	2.51577e-05	702
																								15860	-4.03535	0.870565	4.05413	0.0352333	879
																								23535	-4.03748	0.816002	3.82637	0.0225094	617
																								23951	-4.05858	2.9981	13.0352	0.00018773	637
																								17098	-4.05868	0.871061	4.08253	0.040836	1156
																								7252	-4.06045	1.61961	7.25174	0.0041068	585
																								20981	-4.08257	1.18373	5.43748	0.011865	671
																								10510	-4.08426	1.28273	5.86185	0.00723106	785
																								15857	-4.09223	0.772198	3.69287	0.0225094	652
																								17717	-4.10837	0.795377	3.80741	0.0225094	633
																								21966	-4.11068	1.16543	5.4375	0.0309989	559
																								10524	-4.12514	1.19217	5.57965	0.0255404	4744
																								24685	-4.12952	1.76802	8.01986	0.00144398	628
																								18479	-4.13154	1.00706	4.74238	0.0127678	559
																								22259	-4.1555	8.45257	37.5322	1.11092e-06	612
																								13422	-4.16097	6.87455	30.8834	0.00181654	520
																								20786	-4.17704	0.778947	3.8015	0.0225094	570
																								15030	-4.17937	2.61609	11.7732	0.000292036	587
																								20865	-4.18723	1.0137	4.82236	0.0211838	584
																								13600	-4.19732	2.07641	9.50441	0.000197799	625
																								19609	-4.20989	4.80034	21.5523	4.94008e-05	552
																								24307	-4.21843	0.866574	4.22613	0.0213286	575
																								17816	-4.24296	1.34141	6.23936	0.0169381	530
																								12349	-4.2508	1.14374	5.49131	0.00636825	699
																								23198	-4.2519	0.757103	3.77493	0.0225094	665
																								8845	-4.28567	5.49158	25.2122	0.00023555	682
																								13717	-4.30756	0.729672	3.70273	0.0225094	690
																								11320	-4.31822	1.73459	8.29393	0.002107	1101
																								20093	-4.33578	1.03195	5.09584	0.00756755	1086
																								16751	-4.33682	11.4085	53.0124	0.00037779	1416
																								22193	-4.35976	0.7574	3.88175	0.0279735	541
																								23657	-4.36097	0.886934	4.48848	0.0324443	623
																								15031	-4.36103	1.45182	7.10554	0.00538794	690
																								21940	-4.37963	0.716036	3.70446	0.0225094	565
																								22997	-4.39463	0.647296	3.41351	0.0452211	625
																								13804	-4.40485	0.489256	2.68544	0.0409965	605
																								20087	-4.41119	1.58554	7.82877	0.012136	697
																								18417	-4.41243	0.61183	3.25336	0.0386394	581
																								23478	-4.41403	1.04253	5.23886	0.00756755	535
																								17385	-4.41686	1.99165	9.63443	0.000660195	870
																								24956	-4.44904	0.734229	3.85923	0.0384926	551
																								14817	-4.45442	3.70503	18.0041	0.00213911	610
																								17328	-4.47574	1.40993	7.02986	0.00091786	672
																								16651	-4.478	0.767958	4.03327	0.0129741	919
																								21933	-4.49236	3.76706	18.2821	7.02768e-05	520
																								18363	-4.54236	0.753703	4.02557	0.0129741	668
																								20132	-4.56403	0.475278	2.71902	0.0391113	737
																								19627	-4.58888	0.787755	4.23105	0.0129741	827
																								25222	-4.6	1.59323	8.20647	0.00643172	604
																								21502	-4.62586	1.00667	5.32314	0.00444558	755
																								10518	-4.63347	10.7088	53.2299	2.58393e-06	1793
																								22373	-4.65187	0.426513	2.537	0.0391113	694
																								22621	-4.68233	3.37246	17.2182	0.00046382	660
																								9148	-4.69399	0.786475	4.38626	0.0213832	521
																								20620	-4.70619	0.470175	2.78266	0.0391113	745
																								17312	-4.71856	0.432117	2.60286	0.0391113	685
																								19422	-4.73173	0.435935	2.62929	0.0391113	679
																								22807	-4.76688	0.58704	3.40164	0.0386394	698
																								18523	-4.80908	0.435294	2.67113	0.0391113	680
																								20551	-4.81921	1.22197	6.64652	0.00408326	650
																								19331	-4.83818	0.747659	4.26544	0.00740935	746
																								14939	-4.85921	0.675805	3.92004	0.0129741	526
																								12565	-4.91688	0.810443	4.65914	0.0127678	512
																								23609	-4.96848	0.454272	2.86234	0.0391113	902
																								16745	-5.00104	2.75982	14.9688	1.29463e-05	1502
																								24517	-5.0101	0.765517	4.54837	0.0425678	580
																								18591	-5.07169	0.682226	4.18087	0.0287162	593
																								15453	-5.08992	0.548148	3.43418	0.0386394	540
																								21899	-5.10224	1.16074	6.86761	0.0323949	838
																								19433	-5.10873	1.24203	7.17248	0.00194066	1546
																								24304	-5.1099	0.481301	3.09161	0.0215199	615
																								13154	-5.11985	1.02259	6.06693	0.0197628	632
																								16484	-5.12703	0.830814	4.96359	0.00910216	606
																								9705	-5.16089	0.528978	3.3806	0.0386394	672
																								21497	-5.16592	1.32753	7.68972	0.000313888	684
																								18008	-5.17402	3.05718	17.3458	0.00628598	686
																								7233	-5.19044	0.770473	4.70876	0.00419722	916
																								15089	-5.2392	3.26896	18.5324	2.80008e-06	604
																								21889	-5.25257	1.08985	6.52925	0.00131001	593
																								16236	-5.28313	0.806848	5.01431	0.00968338	1248
																								13992	-5.33317	0.520516	3.45071	0.038724	853
																								14580	-5.36232	0.358064	2.56093	0.0391113	1240
																								14698	-5.36449	0.421652	2.91805	0.0215199	702
																								19699	-5.36694	0.730731	4.65064	0.00419722	689
																								21731	-5.3714	0.373826	2.65386	0.0391113	555
																								23222	-5.39128	0.47044	3.20779	0.0215199	871
																								11097	-5.41534	1.27142	7.85459	0.00452335	947
																								23683	-5.42266	0.48955	3.3353	0.0386394	837
																								24581	-5.44078	0.454685	3.17452	0.0406439	651
																								19575	-5.45787	1.29263	7.93273	0.000313888	638
																								24112	-5.4979	1.44498	8.86589	0.000194583	632
																								15935	-5.56592	0.618869	4.17526	0.0145438	566
																								20342	-5.60796	1.56754	9.88249	0.00106872	677
																								20794	-5.66498	0.368514	2.77441	0.0391113	563
																								10096	-5.66711	19.0709	115.247	0.000991073	3077
																								19720	-5.66774	0.51412	3.63726	0.0225094	797
																								13557	-5.68937	0.638481	4.39001	0.00740935	1159
																								19858	-5.70344	0.339396	2.6208	0.0391113	596
																								16188	-5.78116	0.706599	4.87402	0.00419722	782
																								22074	-5.79495	0.338828	2.66155	0.0391113	597
																								15867	-5.9352	0.631139	4.53984	0.00740935	641
																								13121	-5.96046	1.29699	8.83154	0.00134855	1176
																								20921	-6.04353	0.384923	3.07193	0.0215199	539
																								25057	-6.04601	0.536417	4.02917	0.0129741	653
																								13225	-6.06861	10.6991	70.399	0.000815078	765
																								18588	-6.10519	0.518389	3.95498	0.0129741	571
																								16118	-6.15199	0.316753	2.69163	0.0391113	655
																								11179	-6.16433	6.66643	44.4612	3.50205e-06	613
																								19677	-6.18688	2.01653	13.9511	0.000369114	624
																								7256	-6.19322	0.8882	6.40438	0.000861507	561
																								23551	-6.30275	0.282514	2.53356	0.0406802	716
																								21316	-6.3055	0.960827	7.08253	0.00442514	524
																								17679	-6.33965	3.77781	26.0699	8.86778e-07	563
																								17112	-6.4241	0.753224	5.74262	0.000733102	544
																								23106	-6.48476	0.330899	2.9399	0.0215199	627
																								8779	-6.6055	3.05885	22.1336	1.11681e-05	1370
																								16316	-6.61096	0.765639	6.00204	0.000443989	915
																								20975	-6.61801	0.30977	2.85696	0.0391113	653
																								19264	-6.71515	0.270073	2.62252	0.0391113	548
																								22785	-6.92493	0.377225	3.46449	0.0177741	550
																								24019	-6.96375	0.448497	4.02102	0.00342898	1111
																								22345	-6.98955	0.406255	3.72836	0.00636443	875
																								16848	-7.03438	0.387801	3.66237	0.0168908	535
																								20258	-7.04873	0.151951	1.89012	0.0312771	974
																								22523	-7.06419	0.30695	3.0373	0.0215199	659
																								22799	-7.08953	0.341689	3.3058	0.0117436	592
																								18403	-7.1949	0.340679	3.3492	0.0117436	609
																								13911	-7.24077	0.379779	3.66695	0.00636443	936
																								17491	-7.32687	0.237179	2.62152	0.0391113	624
																								23922	-7.33124	0.906517	7.75154	0.00099634	621
																								17515	-7.38656	0.2705	2.90075	0.0215199	767
																								23520	-7.42423	0.137674	1.887	0.0312771	1075
																								24000	-7.5435	0.301123	3.2062	0.0215199	689
																								23374	-7.54602	0.293456	3.14692	0.0215199	707
																								24793	-7.82864	0.3446	3.68742	0.00636443	587
																								23581	-7.83445	0.290987	3.25197	0.0117436	713
																								23326	-7.88921	0.356484	3.81479	0.00636443	582
																								9810	-8.01782	0.211812	2.6685	0.0391113	955
																								14780	-8.12796	0.23871	2.92586	0.0253295	620
																								18755	-8.16018	0.143969	2.14034	0.0312771	1028
																								16185	-8.2048	0.397315	4.32228	0.00183812	745
																								15009	-8.2168	0.156614	2.26445	0.015644	945
																								6966	-8.27553	6.48108	58.413	8.97828e-05	1350
																								17243	-8.31216	0.204703	2.71328	0.0460464	723
																								16495	-8.35013	0.542708	5.66245	0.00136887	655
																								14015	-8.44256	0.597748	6.23416	0.000762864	586
																								17662	-8.52276	0.339564	3.98096	0.00342898	611
																								23185	-8.72554	0.296	3.68196	0.00636443	500
																								19505	-8.82581	0.234921	3.16314	0.0215199	630
																								19777	-8.89417	0.245439	3.28631	0.0117436	603
																								8342	-9.08296	0.284069	3.71353	0.00960759	521
																								24864	-9.14128	0.268116	3.59416	0.0141246	552
																								21721	-9.15217	0.565965	6.47745	0.00101639	523
																								20864	-9.20155	0.202462	2.99151	0.0215199	731
																								23593	-9.51827	0.254295	3.60427	0.0100492	582
																								20341	-9.67232	0.273567	3.8688	0.00636443	541
																								9257	-9.80715	6.05426	64.5407	0.000131213	525
																								14989	-9.90699	0.126496	2.44514	0.015644	1170
																								21845	-10.2755	0.697332	8.26007	0.0052185	722
																								15887	-10.3573	1.09978	13.3875	0.000530389	637
																								20084	-10.5516	0.246256	3.93212	0.00647142	601
																								9437	-10.6664	0.151951	2.92575	0.00391438	974
																								24764	-10.7946	0.164627	3.10529	0.0215199	899
																								15221	-11.3373	0.634475	9.00496	0.000605798	654
																								20960	-11.3507	1.06577	13.2242	0.00403652	852
																								25018	-11.8941	0.571428	8.52576	3.72178e-05	518
																								23608	-11.9058	0.325209	5.5002	0.00147622	622
																								10012	-12.0404	1.28543	17.8737	2.01542e-06	545
																								12902	-12.4927	0.352404	6.04088	0.000175532	574
																								22945	-13.9462	0.370488	7.18925	0.000907599	560
																								14933	-14.056	1.3266	21.6244	6.74818e-06	532
																								8978	-14.7579	61.8606	982.584	1.01779e-06	913
																								21233	-15.6733	0	1.87339	0.0312771	754
																								23418	-15.7526	0	1.88351	0.0312771	590
																								19121	-15.8988	0	1.90216	0.0312771	542
																								19886	-15.9527	0	1.90907	0.0312771	630
																								24703	-16.2292	0	1.94433	0.0312771	583
																								10869	-16.2712	0	1.94974	0.0312771	839
																								21592	-16.322	0	1.95774	0.0322983	676
																								21135	-16.6774	0	2.00159	0.0312771	718
																								20335	-16.8997	0	2.02996	0.0312771	520
																								20835	-16.9093	1.18233	23.6271	9.82919e-05	873
																								24477	-16.9562	0	2.03719	0.0312771	723
																								22305	-16.9574	0	2.03734	0.0312771	563
																								18751	-17.1591	0	2.06308	0.0312771	702
																								23925	-17.4752	0	2.10347	0.0312771	557
																								11178	-17.52	0	2.10914	0.0312771	675
																								17402	-17.5706	0	2.11564	0.0312771	520
																								13496	-17.6542	0	2.12628	0.0312771	763
																								24203	-17.6958	0.207574	6.0469	0.00154934	713
																								20077	-17.8949	0	2.15702	0.0312771	688
																								21182	-18.1433	1.64326	31.7432	1.47105e-05	682
																								23617	-18.3401	0	2.21381	0.015644	637
																								25116	-18.3467	0	2.17167	0.0366421	563
																								15056	-18.5087	0	2.23538	0.015644	575
																								6964	-18.6397	0	2.25213	0.015644	654
																								23720	-18.6765	0	2.27668	0.0270538	597
																								24053	-19.1894	0	2.33409	0.0205884	567
																								13476	-19.5748	0	2.37558	0.0268552	603
																								22194	-19.7909	0	2.39907	0.015644	719	No hits
																								21991	-19.7964	0	2.39976	0.015644	583	No hits
																								20375	-19.8401	0	2.40535	0.015644	539	No hits
																								24389	-20.1042	0	2.45477	0.0214746	510	No hits
																								19831	-20.5485	0	2.49581	0.015644	515	No hits
																								17858	-20.8498	0	2.5308	0.00860295	648	No hits
																								21078	-21.5921	0	2.62977	0.00809673	684	putative ribonuclease H protein At1g65750
																								20198	-22.3341	0	2.742	0.0117342	516	ubiquitin-conjugating enzyme E2
																								24117	-22.7367	0	2.77515	0.00782515	743	No hits
																								16491	-23.5216	0	2.87428	0.00425689	625	No hits
																								19785	-23.6125	0	2.90955	0.0125353	642	mannan endo-1,4-beta-mannosidase 1-like
																								23131	-23.9261	0	2.89999	0.0075384	594	No hits
																								14813	-26.4361	0	3.28592	0.00916684	508	ribosomal protein
																								15902	-27.8854	0	3.4326	0.00195821	760	No hits
																								20436	-28.1937	0	3.47192	0.00195821	511	No hits
																								18538	-33.1614	0	4.10617	0.000490146	519	No hits
																								20957	-37.8366	0	4.70311	0.000122713	660	probable anion transporter 6
																								20499	-39.3024	0	4.93843	0.000514478	667	No hits
																								15011	-48.7009	0	6.08999	7.69708e-06	543	No hits
																							Number:	605	Average:	5.07951	17.126	0.018433
