# Supplementary material for: Gene expression analysis of primordial shoot explants collected from mature white spruce (Picea glauca) trees that differ in their responsiveness to somatic embryogenesis induction
Source: PLoS One. 2017 Oct 2;12(10):e0185015. doi: 10.1371/journal.pone.0185015 (PMC5624583; doi:10.1371/journal.pone.0185015)
Supplement: S2 File — Generated by the EDGE function within the CLC Genomics Workbench based on RNAseq read mapping to the Cluseq and De Novo contig catalogues for each of the four collection times, in addition to comparison of embryonal masses to callus derived from G6 explants. (XLSX) [file pone.0185015.s002.xlsx]

## Sheet: Title Page
From Tree Genetics and Genomes: "Gene expression analysis of primordial shoot explants collected from mature white spruce trees (P. glauca) that differ in their responsiveness to somatic embryogenesis induction"
R.G. Rutledge1, D. Stewart1, C. Overton1, K. Klimaszewska1*
1. Natural Resources Canada, Canadian Forest Service, Laurentian Forestry Centre, 1055 du P.E.P.S., Québec, QC G1V 4C7, Canada
*Corresponding author: Krystyna.Klimaszewska@canada.ca, (418) 648-4638
Tube Number == Sample number. E.g. S1 = tube 1

## Sheet: Cluseq Nonresp vs. Resp Day 3
Feature ID	Experiment - Range (original values)	Experiment - IQR (original values)	Experiment - Difference (original values)	Experiment - Fold Change (original values)	EDGE test: Unresspon vs Respon, tagwise dispersions - P-value	EDGE test: Unresspon vs Respon, tagwise dispersions - Fold change	EDGE test: Unresspon vs Respon, tagwise dispersions - Weighted difference	EDGE test: Unresspon vs Respon, tagwise dispersions - Bonferroni	EDGE test: Unresspon vs Respon, tagwise dispersions - FDR p-value correction	Unresspon - S4 - Expression values	Unresspon - S4 - Unique gene reads	Unresspon - S4 - Total gene reads	Unresspon - S4 - RPKM	Unresspon - S4 - Chromosome	Unresspon - S4 - Chromosome region start	Unresspon - S4 - Chromosome region end	Unresspon - S5 - Expression values	Unresspon - S5 - Unique gene reads	Unresspon - S5 - Total gene reads	Unresspon - S5 - RPKM	Unresspon - S5 - Chromosome	Unresspon - S5 - Chromosome region start	Unresspon - S5 - Chromosome region end	Unresspon - S6 - Expression values	Unresspon - S6 - Unique gene reads	Unresspon - S6 - Total gene reads	Unresspon - S6 - RPKM	Unresspon - S6 - Chromosome	Unresspon - S6 - Chromosome region start	Unresspon - S6 - Chromosome region end	Unresspon - Means	Respon - S1 - Expression values	Respon - S1 - Unique gene reads	Respon - S1 - Total gene reads	Respon - S1 - RPKM	Respon - S1 - Chromosome	Respon - S1 - Chromosome region start	Respon - S1 - Chromosome region end	Respon - S2 - Expression values	Respon - S2 - Unique gene reads	Respon - S2 - Total gene reads	Respon - S2 - RPKM	Respon - S2 - Chromosome	Respon - S2 - Chromosome region start	Respon - S2 - Chromosome region end	Respon - S3 - Expression values	Respon - S3 - Unique gene reads	Respon - S3 - Total gene reads	Respon - S3 - RPKM
GQ0011_A02.1	4.44571	0.721332	0.793717	1.13798	0.742895	1.15482	1.11121e-06	1	1	5.28419	33	33	5.28419	GQ0011_A02.1	0	678	6.00553	34	34	6.00553	GQ0011_A02.1	0	678	5.96716	25	25	5.96716	GQ0011_A02.1	0	678	5.75229	8.00479	59	60	8.00479	GQ0011_A02.1	0	678	8.03948	46	46	8.03948	GQ0011_A02.1	0	678	3.59377	19	19	3.59377
GQ0011_A15.1	0.305073	0.18308	-0.050302	-1.49466	1	-1.21121	-5.92083e-08	1	1	0.18308	1	1	0.18308	GQ0011_A15.1	0	593	0	0	0	0	GQ0011_A15.1	0	593	0.2729	1	1	0.2729	GQ0011_A15.1	0	593	0.151993	0.305073	2	2	0.305073	GQ0011_A15.1	0	593	0	0	0	0	GQ0011_A15.1	0	593	0	0	0	0
GQ0011_A20.1	16.1146	7.60238	-6.7092	-1.15736	0.362304	-1.13669	-7.26445e-06	1	1	50.7474	487	488	50.7474	GQ0011_A20.1	0	1044	53.1107	454	463	53.1107	GQ0011_A20.1	0	1044	44.1776	273	285	44.1776	GQ0011_A20.1	0	1044	49.3452	36.9961	417	427	36.9961	GQ0011_A20.1	0	1044	41.6548	363	367	41.6548	GQ0011_A20.1	0	1044	49.2572	398	401	49.2572
GQ0011_A21.1	0.44933	0.065118	0.036034	1.11672	1	1.09697	5.14815e-08	1	1	0.120629	1	1	0.120629	GQ0011_A21.1	0	900	0.266127	2	2	0.266127	GQ0011_A21.1	0	900	0.539431	3	3	0.539431	GQ0011_A21.1	0	900	0.308729	0.201009	2	2	0.201009	GQ0011_A21.1	0	900	0.263322	2	2	0.263322	GQ0011_A21.1	0	900	0.569959	4	4	0.569959
GQ0011_B07.1	1.89393	0.649554	0.66647	1.3433	0.790548	1.34479	8.70351e-07	1	1	1.85981	16	16	1.85981	GQ0011_B07.1	0	934	1.53864	12	12	1.53864	GQ0011_B07.1	0	934	2.42571	14	14	2.42571	GQ0011_B07.1	0	934	1.94138	2.61484	26	27	2.61484	GQ0011_B07.1	0	934	1.77615	13	14	1.77615	GQ0011_B07.1	0	934	3.43257	25	25	3.43257
GQ0011_B14.1	2.09777	0.697469	-0.0536666	-1.01218	1	1.00538	3.01389e-08	1	1	4.29021	36	36	4.29021	GQ0011_B14.1	0	911	4.46954	33	34	4.46954	GQ0011_B14.1	0	911	4.61862	26	26	4.61862	GQ0011_B14.1	0	911	4.45946	3.67377	37	37	3.67377	GQ0011_B14.1	0	911	3.77207	29	29	3.77207	GQ0011_B14.1	0	911	5.77153	41	41	5.77153
GQ0011_B15.1	4.26545	0.560783	-0.145199	-1.00927	1	1.00836	1.62671e-07	1	1	15.2053	100	100	15.2053	GQ0011_B15.1	0	714	15.4309	92	92	15.4309	GQ0011_B15.1	0	714	16.7722	74	74	16.7722	GQ0011_B15.1	0	714	15.8028	17.7361	140	140	17.7361	GQ0011_B15.1	0	714	15.7661	95	95	15.7661	GQ0011_B15.1	0	714	13.4707	75	75	13.4707
GQ0011_B21.1	21.9078	2.37242	-7.60233	-1.07977	0.570848	-1.06076	-7.20515e-06	1	1	114.392	860	864	114.392	GQ0011_B21.1	0	820	96.2439	657	659	96.2439	GQ0011_B21.1	0	820	98.0844	494	497	98.0844	GQ0011_B21.1	0	820	102.907	95.5284	860	866	95.5284	GQ0011_B21.1	0	820	92.4838	640	640	92.4838	GQ0011_B21.1	0	820	97.9008	625	626	97.9008
GQ0011_C07.1	2.26912	0.981055	-0.844358	-1.46165	0.790548	-1.40844	-9.91208e-07	1	1	3.64806	25	25	3.64806	GQ0011_C07.1	0	744	2.41446	15	15	2.41446	GQ0011_C07.1	0	744	1.95761	9	9	1.95761	GQ0011_C07.1	0	744	2.67338	2.67472	22	22	2.67472	GQ0011_C07.1	0	744	1.43341	8	9	1.43341	GQ0011_C07.1	0	744	1.37893	8	8	1.37893
GQ0011_C13.1	8.07342	3.09852	1.61216	1.05954	0.700137	1.07802	2.59124e-06	1	1	29.3352	337	341	29.3352	GQ0011_C13.1	0	1262	27.1399	278	286	27.1399	GQ0011_C13.1	0	1262	24.7489	192	193	24.7489	GQ0011_C13.1	0	1262	27.0747	28.1684	390	393	28.1684	GQ0011_C13.1	0	1262	25.0698	267	267	25.0698	GQ0011_C13.1	0	1262	32.8223	321	323	32.8223
GQ0011_D15.1	0.392975	0.209565	0.143554	1.95084	1	1.537	1.81667e-07	1	1	0	0	0	0	GQ0011_D15.1	0	979	0.122326	1	1	0.122326	GQ0011_D15.1	0	979	0.330602	2	2	0.330602	GQ0011_D15.1	0	979	0.150976	0.369578	4	4	0.369578	GQ0011_D15.1	0	979	0.121037	1	1	0.121037	GQ0011_D15.1	0	979	0.392975	3	3	0.392975
GQ0011_D17.1	0.848139	0.102468	-0.0201694	-1.06427	1	-1.03275	-1.78125e-08	1	1	0.153776	1	1	0.153776	GQ0011_D17.1	0	706	0.848139	5	5	0.848139	GQ0011_D17.1	0	706	0	0	0	0	GQ0011_D17.1	0	706	0.333972	0.256244	2	2	0.256244	GQ0011_D17.1	0	706	0.503519	3	3	0.503519	GQ0011_D17.1	0	706	0.181644	1	1	0.181644
GQ0011_D18.1	12.6461	2.52394	3.77349	1.04871	0.559162	1.06709	6.35635e-06	1	1	77.9893	853	857	77.9893	GQ0011_D18.1	0	1193	82.5151	815	822	82.5151	GQ0011_D18.1	0	1193	71.8941	526	530	71.8941	GQ0011_D18.1	0	1193	77.4661	84.5401	1103	1115	84.5401	GQ0011_D18.1	0	1193	78.6655	789	792	78.6655	GQ0011_D18.1	0	1193	80.5132	749	749	80.5132
GQ0011_D22.1	0.598065	0.233297	0.065405	1.22297	1	1.17115	8.76454e-08	1	1	0.372653	3	3	0.372653	GQ0011_D22.1	0	874	0.137022	1	1	0.137022	GQ0011_D22.1	0	874	0.370319	2	2	0.370319	GQ0011_D22.1	0	874	0.293331	0.206989	2	2	0.206989	GQ0011_D22.1	0	874	0.135578	1	1	0.135578	GQ0011_D22.1	0	874	0.733642	5	5	0.733642
GQ0011_E11.1	4.38747	1.00233	-2.13642	-1.26766	0.496783	-1.24176	-2.43516e-06	1	1	9.27592	75	98	9.27592	GQ0011_E11.1	0	1147	11.485	82	110	11.485	GQ0011_E11.1	0	1147	9.59407	55	68	9.59407	GQ0011_E11.1	0	1147	10.1183	7.09753	71	90	7.09753	GQ0011_E11.1	0	1147	8.57461	74	83	8.57461	GQ0011_E11.1	0	1147	8.27359	60	74	8.27359
GQ0011_F02.1	1.32247	0.194438	0.238903	1.07663	1	1.09206	3.64562e-07	1	1	3.22613	45	46	3.22613	GQ0011_F02.1	0	1548	3.0945	38	40	3.0945	GQ0011_F02.1	0	1548	3.03169	29	29	3.03169	GQ0011_F02.1	0	1548	3.11744	3.97344	67	68	3.97344	GQ0011_F02.1	0	1548	3.44462	45	45	3.44462	GQ0011_F02.1	0	1548	2.65097	32	32	2.65097
GQ0011_F09.1	0.986353	0.440649	-0.292877	-1.6077	1	-1.46108	-3.47124e-07	1	1	0.81323	6	6	0.81323	GQ0011_F09.1	0	801	0.299019	2	2	0.299019	GQ0011_F09.1	0	801	1.21221	6	6	1.21221	GQ0011_F09.1	0	801	0.774818	0.225853	2	2	0.225853	GQ0011_F09.1	0	801	0.739669	5	5	0.739669	GQ0011_F09.1	0	801	0.480302	3	3	0.480302
GQ0011_F12.2	0.22979	0.0742574	-0.0728819	-1.21644	1	-1.14269	-8.16739e-08	1	1	0.341941	4	4	0.341941	GQ0011_F12.2	0	1270	0.377188	4	4	0.377188	GQ0011_F12.2	0	1270	0.509699	4	4	0.509699	GQ0011_F12.2	0	1270	0.409609	0.427342	6	6	0.427342	GQ0011_F12.2	0	1270	0.279909	2	3	0.279909	GQ0011_F12.2	0	1270	0.302931	3	3	0.302931
GQ0011_F22.1	0.871496	0.144308	-0.118447	-1.24788	1	-1.17953	-1.34243e-07	1	1	0.25102	2	2	0.25102	GQ0011_F22.1	0	865	0.415343	3	3	0.415343	GQ0011_F22.1	0	865	1.12252	6	6	1.12252	GQ0011_F22.1	0	865	0.596293	0.418285	4	4	0.418285	GQ0011_F22.1	0	865	0.273977	2	2	0.273977	GQ0011_F22.1	0	865	0.741276	4	5	0.741276
GQ0011_F23.1	1.04744	0.383479	-0.382119	-2.69527	1	-2.06356	-4.61654e-07	1	1	0	0	0	0	GQ0011_F23.1	0	309	0.775128	2	2	0.775128	GQ0011_F23.1	0	309	1.04744	2	2	1.04744	GQ0011_F23.1	0	309	0.607523	0.292732	1	1	0.292732	GQ0011_F23.1	0	309	0.383479	1	1	0.383479	GQ0011_F23.1	0	309	0	0	0	0
GQ0011_G03.1	0.634855	0.195536	0.148522	1.83425	1	1.50744	1.88428e-07	1	1	0	0	0	0	GQ0011_G03.1	0	606	0	0	0	0	GQ0011_G03.1	0	606	0.534091	2	2	0.534091	GQ0011_G03.1	0	606	0.17803	0.149264	1	1	0.149264	GQ0011_G03.1	0	606	0.195536	1	1	0.195536	GQ0011_G03.1	0	606	0.634855	3	3	0.634855
GQ0011_G04.1	3.22089	0.958123	0.0298135	1.00299	1	1.02057	2.53318e-07	1	1	8.28806	111	111	8.28806	GQ0011_G04.1	0	1454	10.1308	123	123	10.1308	GQ0011_G04.1	0	1454	11.4638	102	103	11.4638	GQ0011_G04.1	0	1454	9.96089	11.509	184	185	11.509	GQ0011_G04.1	0	1454	9.29052	114	114	9.29052	GQ0011_G04.1	0	1454	9.17265	104	104	9.17265
GQ0011_G07.1	1.74797	0.304649	-0.945225	-1.39217	0.629101	-1.34986	-1.10174e-06	1	1	2.4372	18	22	2.4372	GQ0011_G07.1	0	980	3.66604	28	30	3.66604	GQ0011_G07.1	0	980	3.96317	21	24	3.96317	GQ0011_G07.1	0	980	3.35547	2.2152	24	24	2.2152	GQ0011_G07.1	0	980	2.66009	21	22	2.66009	GQ0011_G07.1	0	980	2.35544	18	18	2.35544
GQ0011_G15.1	6.67229	2.95076	3.52943	1.79435	0.0989598	1.80346	4.48236e-06	1	1	6.57977	22	22	6.57977	GQ0011_G15.1	0	363	3.62901	11	11	3.62901	GQ0011_G15.1	0	363	3.12068	7	7	3.12068	GQ0011_G15.1	0	363	4.44315	8.47229	33	34	8.47229	GQ0011_G15.1	0	363	9.79297	29	30	9.79297	GQ0011_G15.1	0	363	5.65248	16	16	5.65248
GQ0011_G22.1	1.69325	0.216359	1.00783	1.17715	0.742895	1.19379	1.37592e-06	1	1	5.41191	33	33	5.41191	GQ0011_G22.1	0	662	5.78887	31	32	5.78887	GQ0011_G22.1	0	662	5.86693	24	24	5.86693	GQ0011_G22.1	0	662	5.68924	7.10516	52	52	7.10516	GQ0011_G22.1	0	662	6.98082	39	39	6.98082	GQ0011_G22.1	0	662	6.00523	31	31	6.00523
GQ0011_I04.1	4.10935	2.53343	0.881541	1.10097	0.787787	1.11884	1.28503e-06	1	1	9.94685	82	82	9.94685	GQ0011_I04.1	0	895	8.83126	64	66	8.83126	GQ0011_I04.1	0	895	7.41342	41	41	7.41342	GQ0011_I04.1	0	895	8.73051	7.27676	72	72	7.27676	GQ0011_I04.1	0	895	11.3861	84	86	11.3861	GQ0011_I04.1	0	895	10.1733	71	71	10.1733
GQ0011_I17.1	83.608	15.1314	20.3901	1.25493	0.197336	1.27498	2.68899e-05	1	1	73.4537	728	728	73.4537	GQ0011_I17.1	0	1076	77.909	700	700	77.909	GQ0011_I17.1	0	1076	88.5851	588	589	88.5851	GQ0011_I17.1	0	1076	79.9826	132.235	1573	1573	132.235	GQ0011_I17.1	0	1076	120.257	1092	1092	120.257	GQ0011_I17.1	0	1076	48.6266	408	408	48.6266
GQ0011_I23.1	8.59066	3.85785	-2.17668	-1.15518	0.598645	-1.13382	-2.35305e-06	1	1	17.1516	94	94	17.1516	GQ0011_I23.1	0	595	11.8751	59	59	11.8751	GQ0011_I23.1	0	595	19.5827	72	72	19.5827	GQ0011_I23.1	0	595	16.2031	15.3544	101	101	15.3544	GQ0011_I23.1	0	595	15.7329	79	79	15.7329	GQ0011_I23.1	0	595	10.9921	51	51	10.9921
GQ0011_J01.1	1.01491	0.158516	-0.336806	-1.09425	1	-1.07262	-3.33637e-07	1	1	3.82612	64	64	3.82612	GQ0011_J01.1	0	1816	3.62701	55	55	3.62701	GQ0011_J01.1	0	1816	4.27743	48	48	4.27743	GQ0011_J01.1	0	1816	3.91019	3.78553	76	76	3.78553	GQ0011_J01.1	0	1816	3.26253	50	50	3.26253	GQ0011_J01.1	0	1816	3.67209	52	52	3.67209
GQ0011_J05.1	0.625534	0.207899	-0.110946	-1.23453	1	-1.16876	-1.25188e-07	1	1	0.677933	7	7	0.677933	GQ0011_J05.1	0	1121	0.640984	6	6	0.640984	GQ0011_J05.1	0	1121	0.433085	3	3	0.433085	GQ0011_J05.1	0	1121	0.584001	0.564834	7	7	0.564834	GQ0011_J05.1	0	1121	0.739933	7	7	0.739933	GQ0011_J05.1	0	1121	0.114398	1	1	0.114398
GQ0011_J06.1	4.02161	1.30803	0.515588	1.03911	0.911122	1.05705	9.26909e-07	1	1	15.7596	117	117	15.7596	GQ0011_J06.1	0	806	11.738	79	79	11.738	GQ0011_J06.1	0	806	12.0469	60	60	12.0469	GQ0011_J06.1	0	806	13.1815	13.3549	118	119	13.3549	GQ0011_J06.1	0	806	14.8486	101	101	14.8486	GQ0011_J06.1	0	806	12.8877	80	81	12.8877
GQ0011_J20.1	0.197275	0.0724306	-0.00306839	-1.00282	1	1.01338	1.98843e-08	1	1	1.04279	9	9	1.04279	GQ0011_J20.1	0	937	1.02247	8	8	1.02247	GQ0011_J20.1	0	937	1.20897	6	7	1.20897	GQ0011_J20.1	0	937	1.09141	1.15843	12	12	1.15843	GQ0011_J20.1	0	937	1.0117	8	8	1.0117	GQ0011_J20.1	0	937	1.0949	8	8	1.0949
GQ0011_K04.1	0.453949	0.126328	0.178371	2.0737	1	1.63134	2.25262e-07	1	1	0	0	0	0	GQ0011_K04.1	0	565	0.21196	1	1	0.21196	GQ0011_K04.1	0	565	0.286424	1	1	0.286424	GQ0011_K04.1	0	565	0.166128	0.160096	1	1	0.160096	GQ0011_K04.1	0	565	0.419451	2	2	0.419451	GQ0011_K04.1	0	565	0.453949	2	2	0.453949
GQ0011_K08.1	0.365162	0.0648262	-0.0685611	-1.36549	1	-1.20574	-7.96368e-08	1	1	0.334564	2	2	0.334564	GQ0011_K08.1	0	649	0.184526	1	1	0.184526	GQ0011_K08.1	0	649	0.249352	1	1	0.249352	GQ0011_K08.1	0	649	0.256147	0	0	0	0	GQ0011_K08.1	0	649	0.365162	2	2	0.365162	GQ0011_K08.1	0	649	0.197597	1	1	0.197597
GQ0011_K09.1	3.13034	2.55963	-1.10083	-1.17727	0.755298	-1.15363	-1.20922e-06	1	1	6.19199	30	30	6.19199	GQ0011_K09.1	0	526	7.74096	34	34	7.74096	GQ0011_K09.1	0	526	7.99917	26	26	7.99917	GQ0011_K09.1	0	526	7.31071	5.15898	30	30	5.15898	GQ0011_K09.1	0	526	5.18134	23	23	5.18134	GQ0011_K09.1	0	526	8.28932	34	34	8.28932
GQ0011_K11.2	10.8977	5.03522	1.04123	1.01922	0.807219	1.03713	2.46198e-06	1	1	51.3635	475	475	51.3635	GQ0011_K11.2	0	1004	57.9701	485	486	57.9701	GQ0011_K11.2	0	1004	53.191	330	330	53.191	GQ0011_K11.2	0	1004	54.1749	56.3987	626	626	56.3987	GQ0011_K11.2	0	1004	60.0736	508	509	60.0736	GQ0011_K11.2	0	1004	49.176	385	385	49.176
GQ0011_K19.1	0.737648	0.205167	-0.176274	-1.42926	1	-1.31058	-2.06305e-07	1	1	0.62755	7	7	0.62755	GQ0011_K19.1	0	1211	0.197782	2	2	0.197782	GQ0011_K19.1	0	1211	0.93543	7	7	0.93543	GQ0011_K19.1	0	1211	0.586921	0.522856	6	7	0.522856	GQ0011_K19.1	0	1211	0.391395	4	4	0.391395	GQ0011_K19.1	0	1211	0.31769	3	3	0.31769
GQ0011_L01.1	0.517533	0.0769159	0.255578	2.25211	1	1.79872	3.22029e-07	1	1	0.214983	2	2	0.214983	GQ0011_L01.1	0	1010	0.237143	2	2	0.237143	GQ0011_L01.1	0	1010	0.160227	1	1	0.160227	GQ0011_L01.1	0	1010	0.204118	0.62691	7	7	0.62691	GQ0011_L01.1	0	1010	0.117322	1	1	0.117322	GQ0011_L01.1	0	1010	0.634855	5	5	0.634855
GQ0011_L04.1	1.08979	0.661407	0.154165	1.1641	1	1.16293	2.11972e-07	1	1	0.608555	5	5	0.608555	GQ0011_L04.1	0	892	0.939799	7	7	0.939799	GQ0011_L04.1	0	892	1.26996	7	7	1.26996	GQ0011_L04.1	0	892	0.939439	1.52109	15	15	1.52109	GQ0011_L04.1	0	892	1.32842	10	10	1.32842	GQ0011_L04.1	0	892	0.431303	3	3	0.431303
GQ0011_M16.1	2.88057	1.121	1.84232	2.2743	0.179609	2.20927	2.32077e-06	1	1	1.45239	8	8	1.45239	GQ0011_M16.1	0	598	1.80237	8	9	1.80237	GQ0011_M16.1	0	598	1.08247	3	4	1.08247	GQ0011_M16.1	0	598	1.44574	3.32774	21	22	3.32774	GQ0011_M16.1	0	598	3.96304	16	20	3.96304	GQ0011_M16.1	0	598	2.57339	10	12	2.57339
GQ0011_M18.1	0.68511	0.0827713	-0.0162924	-1.06427	1	-1.03068	-1.43886e-08	1	1	0.124218	1	1	0.124218	GQ0011_M18.1	0	874	0.68511	5	5	0.68511	GQ0011_M18.1	0	874	0	0	0	0	GQ0011_M18.1	0	874	0.269776	0.206989	2	2	0.206989	GQ0011_M18.1	0	874	0.406733	3	3	0.406733	GQ0011_M18.1	0	874	0.146728	1	1	0.146728
GQ0011_N04.1	13.5532	1.35767	0.00937517	1.00054	1	1.0182	3.91327e-07	1	1	19.5842	240	241	19.5842	GQ0011_N04.1	0	1336	16.7624	183	187	16.7624	GQ0011_N04.1	0	1336	16.1103	131	133	16.1103	GQ0011_N04.1	0	1336	17.4856	17.4679	256	258	17.4679	GQ0011_N04.1	0	1336	10.7319	119	121	10.7319	GQ0011_N04.1	0	1336	24.2851	250	253	24.2851
GQ0011_N17.1	2.4342	0.643714	0.398596	1.26756	0.753924	1.26746	5.27666e-07	1	1	1.65569	14	14	1.65569	GQ0011_N17.1	0	918	0.521818	4	4	0.521818	GQ0011_N17.1	0	918	2.2917	12	13	2.2917	GQ0011_N17.1	0	918	1.48974	2.95602	26	30	2.95602	GQ0011_N17.1	0	918	1.03264	8	8	1.03264	GQ0011_N17.1	0	918	1.67635	12	12	1.67635
GQ0011_N18.1	0.394371	0.139054	-0.249311	-4.11561	1	-2.19439	-3.02659e-07	1	1	0.238345	2	2	0.238345	GQ0011_N18.1	0	911	0.394371	3	3	0.394371	GQ0011_N18.1	0	911	0.355279	2	2	0.355279	GQ0011_N18.1	0	911	0.329332	0.099291	1	1	0.099291	GQ0011_N18.1	0	911	0	0	0	0	GQ0011_N18.1	0	911	0.140769	1	1	0.140769
GQ0011_N21.1	0	0	0	1	1	1	0	1	1	0	0	0	0	GQ0011_N21.1	0	137	0	0	0	0	GQ0011_N21.1	0	137	0	0	0	0	GQ0011_N21.1	0	137	0	0	0	0	0	GQ0011_N21.1	0	137	0	0	0	0	GQ0011_N21.1	0	137	0	0	0	0
GQ0011_O20.1	0.265875	0.134424	-0.0517515	-1.22998	1	-1.13446	-5.83001e-08	1	1	0.134198	1	1	0.134198	GQ0011_O20.1	0	809	0.296062	2	2	0.296062	GQ0011_O20.1	0	809	0.400073	2	2	0.400073	GQ0011_O20.1	0	809	0.276778	0.22362	2	2	0.22362	GQ0011_O20.1	0	809	0.292942	2	2	0.292942	GQ0011_O20.1	0	809	0.158518	1	1	0.158518
GQ0011_P09.1	1.13696	0.139914	-0.153365	-1.13827	1	-1.10648	-1.63168e-07	1	1	0.984975	9	9	0.984975	GQ0011_P09.1	0	992	0.845061	7	7	0.845061	GQ0011_P09.1	0	992	1.95761	12	12	1.95761	GQ0011_P09.1	0	992	1.26255	0.820652	9	9	0.820652	GQ0011_P09.1	0	992	0.955604	8	8	0.955604	GQ0011_P09.1	0	992	1.5513	12	12	1.5513
GQ0011_P18.1	2.69916	1.10667	-0.792093	-1.08442	0.895726	-1.06462	-7.63395e-07	1	1	8.97134	69	69	8.97134	GQ0011_P18.1	0	835	11.4737	80	80	11.4737	GQ0011_P18.1	0	835	10.078	52	52	10.078	GQ0011_P18.1	0	835	10.1744	8.77459	81	81	8.77459	GQ0011_P18.1	0	835	9.08224	63	64	9.08224	GQ0011_P18.1	0	835	10.29	67	67	10.29
GQ0012_A01.1	0.454324	0.282291	-0.117773	-1.37667	1	-1.25255	-1.37007e-07	1	1	0.539459	3	4	0.539459	GQ0012_A01.1	0	805	0.148767	1	1	0.148767	GQ0012_A01.1	0	805	0.603091	3	3	0.603091	GQ0012_A01.1	0	805	0.430439	0.337096	3	3	0.337096	GQ0012_A01.1	0	805	0.441596	3	3	0.441596	GQ0012_A01.1	0	805	0.159305	1	1	0.159305
GQ0012_C17.1	0.404587	0.0765222	0.0404181	1.42796	1	1.19414	5.22766e-08	1	1	0	0	0	0	GQ0012_C17.1	0	1565	0.0765222	1	1	0.0765222	GQ0012_C17.1	0	1565	0.206811	2	2	0.206811	GQ0012_C17.1	0	1565	0.0944443	0.404587	7	7	0.404587	GQ0012_C17.1	0	1565	0	0	0	0	GQ0012_C17.1	0	1565	0	0	0	0
GQ0012_G11.1	0.62755	0	-0.209183	#DIV/0!	1	-2.65885	-2.55403e-07	1	1	0.62755	1	1	0.62755	GQ0012_G11.1	0	173	0	0	0	0	GQ0012_G11.1	0	173	0	0	0	0	GQ0012_G11.1	0	173	0.209183	0	0	0	0	GQ0012_G11.1	0	173	0	0	0	0	GQ0012_G11.1	0	173	0	0	0	0
GQ0012_G19.1	3.82733	0.742246	-0.195176	-1.04336	1	-1.02446	-1.40575e-07	1	1	6.00441	37	37	6.00441	GQ0012_G19.1	0	669	5.90731	33	33	5.90731	GQ0012_G19.1	0	669	2.17708	9	9	2.17708	GQ0012_G19.1	0	669	4.69626	4.32666	32	32	4.32666	GQ0012_G19.1	0	669	4.95943	28	28	4.95943	GQ0012_G19.1	0	669	4.21718	22	22	4.21718
GQ0012_I05.1	0.858496	0.310879	-0.0394969	-1.06395	1	-1.03778	-3.48135e-08	1	1	0.718981	7	7	0.718981	GQ0012_I05.1	0	1057	0.793094	7	7	0.793094	GQ0012_I05.1	0	1057	0.459308	3	3	0.459308	GQ0012_I05.1	0	1057	0.657128	0.770187	9	9	0.770187	GQ0012_I05.1	0	1057	0.112105	1	1	0.112105	GQ0012_I05.1	0	1057	0.970601	8	8	0.970601
GQ0012_K13.1	4.65995	2.20828	-1.11901	-1.12122	0.794928	-1.10029	-1.16584e-06	1	1	11.9423	88	88	11.9423	GQ0012_K13.1	0	800	11.826	79	79	11.826	GQ0012_K13.1	0	800	7.28233	36	36	7.28233	GQ0012_K13.1	0	800	10.3502	10.063	89	89	10.063	GQ0012_K13.1	0	800	9.77583	66	66	9.77583	GQ0012_K13.1	0	800	7.85474	49	49	7.85474
GQ0012_K17.1	0.492373	0.203843	-0.0971373	-1.13807	1	-1.10049	-1.03325e-07	1	1	0.629734	5	5	0.629734	GQ0012_K17.1	0	862	0.833577	6	6	0.833577	GQ0012_K17.1	0	862	0.938686	5	5	0.938686	GQ0012_K17.1	0	862	0.800666	0.839482	8	8	0.839482	GQ0012_K17.1	0	862	0.824791	6	6	0.824791	GQ0012_K17.1	0	862	0.446313	3	3	0.446313
GQ0012_M03.1	0.359659	0.0529456	-0.0462592	-1.28489	1	-1.14886	-5.29546e-08	1	1	0.107919	1	1	0.107919	GQ0012_M03.1	0	1006	0.357129	3	3	0.357129	GQ0012_M03.1	0	1006	0.160864	1	1	0.160864	GQ0012_M03.1	0	1006	0.208637	0.359659	2	4	0.359659	GQ0012_M03.1	0	1006	0	0	0	0	GQ0012_M03.1	0	1006	0.127476	1	1	0.127476
GQ0012_O09.1	0.505191	0.0291787	-0.175117	-3.4162	1	-1.86972	-2.12236e-07	1	1	0.112972	1	1	0.112972	GQ0012_O09.1	0	961	0.124617	1	1	0.124617	GQ0012_O09.1	0	961	0.505191	3	3	0.505191	GQ0012_O09.1	0	961	0.247593	0.094125	1	1	0.094125	GQ0012_O09.1	0	961	0.123304	1	1	0.123304	GQ0012_O09.1	0	961	0	0	0	0
GQ0012_O11.1	13.7785	2.42193	-1.02621	-1.07039	0.916182	-1.05125	-9.36346e-07	1	1	11.7954	49	49	11.7954	GQ0012_O11.1	0	451	10.6215	40	40	10.6215	GQ0012_O11.1	0	451	24.4	68	68	24.4	GQ0012_O11.1	0	451	15.6056	16.6468	83	83	16.6468	GQ0012_O11.1	0	451	12.8742	49	49	12.8742	GQ0012_O11.1	0	451	14.2174	50	50	14.2174
GQ0013_A06.1	7.70317	5.4074	1.10267	1.03501	0.773792	1.0532	2.05409e-06	1	1	35.6673	331	342	35.6673	GQ0013_A06.1	0	1041	29.9106	255	260	29.9106	GQ0013_A06.1	0	1041	28.9148	177	186	28.9148	GQ0013_A06.1	0	1041	31.4975	34.3222	381	395	34.3222	GQ0013_A06.1	0	1041	35.5143	302	312	35.5143	GQ0013_A06.1	0	1041	27.9641	223	227	27.9641
GQ0013_A16.1	0.511783	0.128852	-0.00585766	-1.03556	1	-1.00997	-3.57511e-09	1	1	0	0	0	0	GQ0013_A16.1	0	702	0.511783	3	3	0.511783	GQ0013_A16.1	0	702	0	0	0	0	GQ0013_A16.1	0	702	0.170594	0.128852	1	1	0.128852	GQ0013_A16.1	0	702	0	0	0	0	GQ0013_A16.1	0	702	0.365358	2	2	0.365358
GQ0013_A21.1	0.145792	0	-0.0130134	-1.36571	1	-1.07627	-1.51161e-08	1	1	0	0	0	0	GQ0013_A21.1	0	1110	0	0	0	0	GQ0013_A21.1	0	1110	0.145792	1	1	0.145792	GQ0013_A21.1	0	1110	0.0485974	0	0	0	0	GQ0013_A21.1	0	1110	0.106752	1	1	0.106752	GQ0013_A21.1	0	1110	0	0	0	0
GQ0013_A24.1	0.56061	0.208901	-0.0152484	-1.07004	1	-1.03272	-1.38903e-08	1	1	0	0	0	0	GQ0013_A24.1	0	866	0.138288	1	1	0.138288	GQ0013_A24.1	0	866	0.56061	3	3	0.56061	GQ0013_A24.1	0	866	0.232966	0.208901	2	2	0.208901	GQ0013_A24.1	0	866	0	0	0	0	GQ0013_A24.1	0	866	0.444252	3	3	0.444252
GQ0013_B06.1	2.04163	0.738411	-0.116751	-1.04386	1	-1.02448	-8.47533e-08	1	1	2.92149	31	31	2.92149	GQ0013_B06.1	0	1152	2.18307	21	21	2.18307	GQ0013_B06.1	0	1152	3.23097	23	23	3.23097	GQ0013_B06.1	0	1152	2.77851	2.82669	36	36	2.82669	GQ0013_B06.1	0	1152	3.60011	35	35	3.60011	GQ0013_B06.1	0	1152	1.55848	14	14	1.55848
GQ0013_B07.1	0.376578	0.295991	0.124475	2.24831	1	1.56888	1.56846e-07	1	1	0	0	0	0	GQ0013_B07.1	0	1201	0.299144	3	3	0.299144	GQ0013_B07.1	0	1201	0	0	0	0	GQ0013_B07.1	0	1201	0.0997146	0.376578	5	5	0.376578	GQ0013_B07.1	0	1201	0.295991	3	3	0.295991	GQ0013_B07.1	0	1201	0	0	0	0
GQ0013_B18.1	0.243484	0.159482	0.0805949	2.50008	1	1.46146	1.01319e-07	1	1	0	0	0	0	GQ0013_B18.1	0	743	0.161181	1	1	0.161181	GQ0013_B18.1	0	743	0	0	0	0	GQ0013_B18.1	0	743	0.0537269	0.243484	2	2	0.243484	GQ0013_B18.1	0	743	0.159482	1	1	0.159482	GQ0013_B18.1	0	743	0	0	0	0
GQ0013_C04.1	0.811853	0.120973	-0.164946	-1.7081	1	-1.44276	-1.96333e-07	1	1	0.181549	1	1	0.181549	GQ0013_C04.1	0	598	0.200263	1	1	0.200263	GQ0013_C04.1	0	598	0.811853	3	3	0.811853	GQ0013_C04.1	0	598	0.397888	0.302522	2	2	0.302522	GQ0013_C04.1	0	598	0.396304	2	2	0.396304	GQ0013_C04.1	0	598	0	0	0	0
GQ0013_C09.1	1.74617	0.385924	-0.440127	-1.07484	1	-1.0549	-4.09685e-07	1	1	7.02649	51	51	7.02649	GQ0013_C09.1	0	788	5.7751	38	38	5.7751	GQ0013_C09.1	0	788	6.16102	30	30	6.16102	GQ0013_C09.1	0	788	6.32087	5.28032	46	46	5.28032	GQ0013_C09.1	0	788	6.01497	40	40	6.01497	GQ0013_C09.1	0	788	6.34694	39	39	6.34694
GQ0013_C10.1	162.155	50.061	-51.7486	-1.07895	0.437843	-1.06036	-4.91586e-05	1	1	640.865	2331	2373	640.865	GQ0013_C10.1	0	402	727.183	2405	2441	727.183	GQ0013_C10.1	0	402	753.594	1780	1872	753.594	GQ0013_C10.1	0	402	707.214	684.031	2969	3040	684.031	GQ0013_C10.1	0	402	690.926	2301	2344	690.926	GQ0013_C10.1	0	402	591.438	1822	1854	591.438
GQ0013_C11.1	0.287974	0	-0.0959913	#DIV/0!	1	-1.76122	-1.17201e-07	1	1	0.287974	1	1	0.287974	GQ0013_C11.1	0	377	0	0	0	0	GQ0013_C11.1	0	377	0	0	0	0	GQ0013_C11.1	0	377	0.0959913	0	0	0	0	GQ0013_C11.1	0	377	0	0	0	0	GQ0013_C11.1	0	377	0	0	0	0
GQ0013_C19.1	3.76692	1.6321	0.595872	1.13825	0.850584	1.15398	8.34047e-07	1	1	4.95736	20	20	4.95736	GQ0013_C19.1	0	438	4.64811	17	17	4.64811	GQ0013_C19.1	0	438	3.32526	9	9	3.32526	GQ0013_C19.1	0	438	4.31024	6.40201	31	31	6.40201	GQ0013_C19.1	0	438	5.68126	21	21	5.68126	GQ0013_C19.1	0	438	2.63508	9	9	2.63508
GQ0013_C21.1	1.02556	0.271558	0.00669278	1.01997	1	1.02769	1.55939e-08	1	1	0	0	0	0	GQ0013_C21.1	0	441	0.271558	1	1	0.271558	GQ0013_C21.1	0	441	0.73392	2	2	0.73392	GQ0013_C21.1	0	441	0.33516	1.02556	4	5	1.02556	GQ0013_C21.1	0	441	0	0	0	0	GQ0013_C21.1	0	441	0	0	0	0
GQ0013_D05.1	0.38777	0.191306	-0.274501	-9.03978	1	-2.70277	-3.34411e-07	1	1	0.346857	4	4	0.346857	GQ0013_D05.1	0	1252	0.191306	2	2	0.191306	GQ0013_D05.1	0	1252	0.38777	3	3	0.38777	GQ0013_D05.1	0	1252	0.308644	0	0	0	0	GQ0013_D05.1	0	1252	0	0	0	0	GQ0013_D05.1	0	1252	0.102429	1	1	0.102429
GQ0013_E07.1	0.649287	0.201574	-0.10311	-1.2822	1	-1.19401	-1.17959e-07	1	1	0.100617	1	1	0.100617	GQ0013_E07.1	0	1079	0.554946	5	5	0.554946	GQ0013_E07.1	0	1079	0.749905	5	5	0.749905	GQ0013_E07.1	0	1079	0.468489	0.419157	5	5	0.419157	GQ0013_E07.1	0	1079	0.439277	4	4	0.439277	GQ0013_E07.1	0	1079	0.237703	2	2	0.237703
GQ0013_E12.1	2.9162	0.636525	-0.00969336	-1.00128	1	1.01621	1.52051e-07	1	1	7.39984	70	70	7.39984	GQ0013_E12.1	0	1027	6.76331	58	58	6.76331	GQ0013_E12.1	0	1027	8.50905	54	54	8.50905	GQ0013_E12.1	0	1027	7.5574	6.42955	73	73	6.42955	GQ0013_E12.1	0	1027	9.34575	81	81	9.34575	GQ0013_E12.1	0	1027	6.86781	55	55	6.86781
GQ0013_F10.1	0.752297	0.0500736	0.335663	2.20603	1	1.85698	4.23159e-07	1	1	0.394786	4	5	0.394786	GQ0013_F10.1	0	1375	0.0870962	1	1	0.0870962	GQ0013_F10.1	0	1375	0.353082	2	3	0.353082	GQ0013_F10.1	0	1375	0.278322	0.657848	9	10	0.657848	GQ0013_F10.1	0	1375	0.344712	3	4	0.344712	GQ0013_F10.1	0	1375	0.839394	9	9	0.839394
GQ0013_F15.1	0.298476	0	0.0994919	#DIV/0!	1	1.80301	1.23635e-07	1	1	0	0	0	0	GQ0013_F15.1	0	397	0	0	0	0	GQ0013_F15.1	0	397	0	0	0	0	GQ0013_F15.1	0	397	0	0	0	0	0	GQ0013_F15.1	0	397	0.298476	1	1	0.298476	GQ0013_F15.1	0	397	0	0	0	0
GQ0013_F22.1	101.311	19.3134	17.5162	1.07687	0.414289	1.09491	2.64472e-05	1	1	230.156	1997	1997	230.156	GQ0013_F22.1	0	942	277.399	2182	2182	277.399	GQ0013_F22.1	0	942	176.088	1024	1025	176.088	GQ0013_F22.1	0	942	227.881	249.469	2597	2598	249.469	GQ0013_F22.1	0	942	232.965	1852	1852	232.965	GQ0013_F22.1	0	942	253.759	1863	1864	253.759
GQ0013_G01.1	1.43341	1.06075	-0.512596	-1.39506	1	-1.33837	-5.97681e-07	1	1	2.22017	10	10	2.22017	GQ0013_G01.1	0	489	1.22451	5	5	1.22451	GQ0013_G01.1	0	489	1.98564	6	6	1.98564	GQ0013_G01.1	0	489	1.81011	0.924889	5	5	0.924889	GQ0013_G01.1	0	489	2.18089	9	9	2.18089	GQ0013_G01.1	0	489	0.786753	3	3	0.786753
GQ0013_G04.1	0.415043	0.158414	0.266016	#DIV/0!	1	3.14705	3.30568e-07	1	1	0	0	0	0	GQ0013_G04.1	0	571	0	0	0	0	GQ0013_G04.1	0	571	0	0	0	0	GQ0013_G04.1	0	571	0	0.158414	1	1	0.158414	GQ0013_G04.1	0	571	0.415043	2	2	0.415043	GQ0013_G04.1	0	571	0.22459	1	1	0.22459
GQ0013_G12.1	0.642207	0.397797	-0.124568	-1.07928	1	-1.05601	-1.17976e-07	1	1	1.7971	17	17	1.7971	GQ0013_G12.1	0	1027	1.39931	12	12	1.39931	GQ0013_G12.1	0	1027	1.8909	11	12	1.8909	GQ0013_G12.1	0	1027	1.69577	1.8496	21	21	1.8496	GQ0013_G12.1	0	1027	1.61532	14	14	1.61532	GQ0013_G12.1	0	1027	1.24869	10	10	1.24869
GQ0013_G18.1	22.5111	1.79328	-7.44372	-1.24194	0.177287	-1.21927	-8.417e-06	1	1	34.2109	369	369	34.2109	GQ0013_G18.1	0	1171	31.4989	308	308	31.4989	GQ0013_G18.1	0	1171	48.922	354	354	48.922	GQ0013_G18.1	0	1171	38.2106	32.5975	421	422	32.5975	GQ0013_G18.1	0	1171	26.4109	261	261	26.4109	GQ0013_G18.1	0	1171	33.2922	304	304	33.2922
GQ0013_G20.1	0.42198	0.192849	-0.0104905	-1.04573	1	-1.01783	-7.82752e-09	1	1	0.141547	1	1	0.141547	GQ0013_G20.1	0	767	0.156137	1	1	0.156137	GQ0013_G20.1	0	767	0.42198	2	2	0.42198	GQ0013_G20.1	0	767	0.239888	0.353797	3	3	0.353797	GQ0013_G20.1	0	767	0	0	0	0	GQ0013_G20.1	0	767	0.334396	2	2	0.334396
GQ0013_H04.1	0.336712	0.120188	-0.145028	-3.12276	1	-1.7351	-1.75589e-07	1	1	0	0	0	0	GQ0013_H04.1	0	1067	0.336712	3	3	0.336712	GQ0013_H04.1	0	1067	0.303335	2	2	0.303335	GQ0013_H04.1	0	1067	0.213349	0.0847743	1	1	0.0847743	GQ0013_H04.1	0	1067	0	0	0	0	GQ0013_H04.1	0	1067	0.120188	1	1	0.120188
GQ0013_H20.1	0.620967	0	0.0242928	1.13297	1	1.09059	3.41545e-08	1	1	0	0	0	0	GQ0013_H20.1	0	437	0.548088	2	2	0.548088	GQ0013_H20.1	0	437	0	0	0	0	GQ0013_H20.1	0	437	0.182696	0.620967	3	3	0.620967	GQ0013_H20.1	0	437	0	0	0	0	GQ0013_H20.1	0	437	0	0	0	0
GQ0013_I01.1	2.13469	0.713087	0.590548	1.40786	0.753924	1.39821	7.65289e-07	1	1	2.09514	11	11	2.09514	GQ0013_I01.1	0	570	1.6808	8	8	1.6808	GQ0013_I01.1	0	570	0.567823	2	2	0.567823	GQ0013_I01.1	0	570	1.44792	2.06299	13	13	2.06299	GQ0013_I01.1	0	570	2.70252	13	13	2.70252	GQ0013_I01.1	0	570	1.3499	6	6	1.3499
GQ0013_I03.1	2.09407	0.486455	-0.956206	-1.33792	0.823828	-1.30135	-1.10604e-06	1	1	4.71052	16	21	4.71052	GQ0013_I03.1	0	484	2.96919	9	12	2.96919	GQ0013_I03.1	0	484	3.67794	9	11	3.67794	GQ0013_I03.1	0	484	3.78588	2.61644	13	14	2.61644	GQ0013_I03.1	0	484	2.69307	6	11	2.69307	GQ0013_I03.1	0	484	3.17952	8	12	3.17952
GQ0013_I10.1	2.39173	0.749756	0.628589	1.12094	0.728394	1.13754	8.9398e-07	1	1	5.98986	40	40	5.98986	GQ0013_I10.1	0	725	3.7992	23	23	3.7992	GQ0013_I10.1	0	725	5.80354	26	26	5.80354	GQ0013_I10.1	0	725	5.19753	5.2401	42	42	5.2401	GQ0013_I10.1	0	725	6.04733	37	37	6.04733	GQ0013_I10.1	0	725	6.19093	35	35	6.19093
GQ0013_I11.1	1.48005	0.417707	0.099439	1.0498	1	1.06441	1.66919e-07	1	1	1.81069	24	24	1.81069	GQ0013_I11.1	0	1439	2.82957	34	34	2.82957	GQ0013_I11.1	0	1439	1.34952	12	12	1.34952	GQ0013_I11.1	0	1439	1.99659	2.20007	35	35	2.20007	GQ0013_I11.1	0	1439	2.30567	28	28	2.30567	GQ0013_I11.1	0	1439	1.78236	20	20	1.78236
GQ0013_I23.1	5.24761	2.57008	-1.63036	-1.16584	0.708108	-1.14366	-1.77714e-06	1	1	11.0817	64	64	11.0817	GQ0013_I23.1	0	627	13.752	72	72	13.752	GQ0013_I23.1	0	627	9.54974	37	37	9.54974	GQ0013_I23.1	0	627	11.4612	8.51163	59	59	8.51163	GQ0013_I23.1	0	627	8.50442	45	45	8.50442	GQ0013_I23.1	0	627	12.4764	61	61	12.4764
GQ0013_J01.1	1.29614	0.341926	-0.639928	-1.30494	0.790548	-1.26641	-7.35757e-07	1	1	2.94259	19	19	2.94259	GQ0013_J01.1	0	701	2.7334	16	16	2.7334	GQ0013_J01.1	0	701	2.53941	11	11	2.53941	GQ0013_J01.1	0	701	2.73847	2.45168	18	19	2.45168	GQ0013_J01.1	0	701	2.19748	13	13	2.19748	GQ0013_J01.1	0	701	1.64646	9	9	1.64646
GQ0013_J02.1	1.28833	0.603051	-0.0113069	-1.00837	1	1.00854	1.55249e-08	1	1	1.05404	7	8	1.05404	GQ0013_J02.1	0	824	0.872019	6	6	0.872019	GQ0013_J02.1	0	824	2.16034	9	11	2.16034	GQ0013_J02.1	0	824	1.36213	1.53684	13	14	1.53684	GQ0013_J02.1	0	824	1.58185	11	11	1.58185	GQ0013_J02.1	0	824	0.933791	6	6	0.933791
GQ0013_J03.1	3.05087	2.69029	-0.193641	-1.03562	1	-1.01714	-1.18399e-07	1	1	6.57147	47	48	6.57147	GQ0013_J03.1	0	793	6.64479	43	44	6.64479	GQ0013_J03.1	0	793	3.6733	18	18	3.6733	GQ0013_J03.1	0	793	5.62986	5.70329	47	50	5.70329	GQ0013_J03.1	0	793	6.72418	45	45	6.72418	GQ0013_J03.1	0	793	3.88118	24	24	3.88118
GQ0013_J04.1	0.519691	0.157963	0.135505	1.64815	1	1.42257	1.72926e-07	1	1	0.133538	1	1	0.133538	GQ0013_J04.1	0	813	0.294606	2	2	0.294606	GQ0013_J04.1	0	813	0.199052	1	1	0.199052	GQ0013_J04.1	0	813	0.209065	0.11126	1	1	0.11126	GQ0013_J04.1	0	813	0.2915	2	2	0.2915	GQ0013_J04.1	0	813	0.630951	4	4	0.630951
GQ0013_J09.1	4.40648	0.58711	-0.418239	-1.03361	1	-1.0154	-2.40483e-07	1	1	13.3633	160	161	13.3633	GQ0013_J09.1	0	1308	12.7265	139	139	12.7265	GQ0013_J09.1	0	1308	12.496	101	101	12.496	GQ0013_J09.1	0	1308	12.8619	14.7991	213	214	14.7991	GQ0013_J09.1	0	1308	12.1394	134	134	12.1394	GQ0013_J09.1	0	1308	10.3926	106	106	10.3926
GQ0013_J21.1	0.69306	0.0421296	-0.133299	-1.51133	1	-1.3287	-1.57091e-07	1	1	0.232476	1	1	0.232476	GQ0013_J21.1	0	467	0.25644	1	1	0.25644	GQ0013_J21.1	0	467	0.69306	2	2	0.69306	GQ0013_J21.1	0	467	0.393992	0	0	0	0	GQ0013_J21.1	0	467	0.507473	2	2	0.507473	GQ0013_J21.1	0	467	0.274605	1	1	0.274605
GQ0013_K01.1	1.22553	0.437433	0.0237592	1.02648	1	1.03922	4.90079e-08	1	1	0.983983	9	9	0.983983	GQ0013_K01.1	0	993	0.241203	2	2	0.241203	GQ0013_K01.1	0	993	1.46673	9	9	1.46673	GQ0013_K01.1	0	993	0.897306	0.546551	6	6	0.546551	GQ0013_K01.1	0	993	1.31263	11	11	1.31263	GQ0013_K01.1	0	993	0.904013	7	7	0.904013
GQ0013_K02.2	0.67412	0.452158	-0.186203	-1.45965	1	-1.33246	-2.18548e-07	1	1	0.741066	2	4	0.741066	GQ0013_K02.2	0	586	0.204364	1	1	0.204364	GQ0013_K02.2	0	586	0.828478	3	3	0.828478	GQ0013_K02.2	0	586	0.591303	0.154359	1	1	0.154359	GQ0013_K02.2	0	586	0.404419	2	2	0.404419	GQ0013_K02.2	0	586	0.656522	3	3	0.656522
GQ0013_K03.1	0.799816	0.195214	-0.081438	-1.43981	1	-1.24843	-9.54112e-08	1	1	0	0	0	0	GQ0013_K03.1	0	607	0	0	0	0	GQ0013_K03.1	0	607	0.799816	3	3	0.799816	GQ0013_K03.1	0	607	0.266605	0.149018	1	1	0.149018	GQ0013_K03.1	0	607	0.195214	1	1	0.195214	GQ0013_K03.1	0	607	0.21127	1	1	0.21127
GQ0013_K06.1	19.0153	6.5996	5.5082	1.03657	0.546536	1.05487	1.01013e-05	1	1	149.353	1460	1494	149.353	GQ0013_K06.1	0	1086	154.714	1366	1403	154.714	GQ0013_K06.1	0	1086	147.822	959	992	147.822	GQ0013_K06.1	0	1086	150.63	154.422	1807	1854	154.422	GQ0013_K06.1	0	1086	166.504	1480	1526	166.504	GQ0013_K06.1	0	1086	147.489	1219	1249	147.489
GQ0013_K15.1	0.594961	0.220142	-0.120515	-1.79713	1	-1.42084	-1.4386e-07	1	1	0	0	0	0	GQ0013_K15.1	0	544	0.220142	1	1	0.220142	GQ0013_K15.1	0	544	0.594961	2	2	0.594961	GQ0013_K15.1	0	544	0.271701	0	0	0	0	GQ0013_K15.1	0	544	0.217822	1	1	0.217822	GQ0013_K15.1	0	544	0.235737	1	1	0.235737
GQ0013_L06.1	1.06386	0.704867	0.114842	1.11437	1	1.11921	1.64512e-07	1	1	1.37799	13	14	1.37799	GQ0013_L06.1	0	1103	1.19432	11	11	1.19432	GQ0013_L06.1	0	1103	0.440153	3	3	0.440153	GQ0013_L06.1	0	1103	1.00415	0.574052	7	7	0.574052	GQ0013_L06.1	0	1103	1.50402	14	14	1.50402	GQ0013_L06.1	0	1103	1.27892	11	11	1.27892
GQ0013_L14.1	1.10055	0.0418975	0.0965109	1.20078	1	1.17597	1.30368e-07	1	1	0.638625	5	5	0.638625	GQ0013_L14.1	0	850	0.422673	3	3	0.422673	GQ0013_L14.1	0	850	0.380775	2	2	0.380775	GQ0013_L14.1	0	850	0.480691	0.106417	1	1	0.106417	GQ0013_L14.1	0	850	0.418217	2	3	0.418217	GQ0013_L14.1	0	850	1.20697	8	8	1.20697
GQ0013_L24.1	0.58212	0.109984	0.0615843	1.23166	1	1.17198	8.23005e-08	1	1	0	0	0	0	GQ0013_L24.1	0	556	0.215391	1	1	0.215391	GQ0013_L24.1	0	556	0.58212	2	2	0.58212	GQ0013_L24.1	0	556	0.265837	0.325375	2	2	0.325375	GQ0013_L24.1	0	556	0.426241	2	2	0.426241	GQ0013_L24.1	0	556	0.230649	1	1	0.230649
GQ0013_M03.1	0.504666	0.282082	-0.19912	-2.47403	1	-1.7463	-2.40183e-07	1	1	0	0	0	0	GQ0013_M03.1	0	962	0.497951	4	4	0.497951	GQ0013_M03.1	0	962	0.504666	3	3	0.504666	GQ0013_M03.1	0	962	0.334206	0.282082	3	3	0.282082	GQ0013_M03.1	0	962	0.123176	1	1	0.123176	GQ0013_M03.1	0	962	0	0	0	0
GQ0013_M12.1	0.707785	0.192556	0.0849126	1.20861	1	1.17568	1.14355e-07	1	1	0.513315	4	4	0.513315	GQ0013_M12.1	0	846	0.707785	5	5	0.707785	GQ0013_M12.1	0	846	0	0	0	0	GQ0013_M12.1	0	846	0.407033	0.320759	3	3	0.320759	GQ0013_M12.1	0	846	0.700325	5	5	0.700325	GQ0013_M12.1	0	846	0.454754	3	3	0.454754
GQ0013_M19.1	2.70229	0.623847	-1.40125	-1.11248	0.822242	-1.09212	-1.44036e-06	1	1	13.3914	140	140	13.3914	GQ0013_M19.1	0	1135	13.9277	132	132	13.9277	GQ0013_M19.1	0	1135	14.2581	99	100	14.2581	GQ0013_M19.1	0	1135	13.8591	11.5558	145	145	11.5558	GQ0013_M19.1	0	1135	13.0501	125	125	13.0501	GQ0013_M19.1	0	1135	12.7676	113	113	12.7676
GQ0013_N01.1	0.411082	0.0835203	-0.21521	-3.5467	1	-2.00753	-2.60926e-07	1	1	0.183855	2	2	0.183855	GQ0013_N01.1	0	1181	0.30421	3	3	0.30421	GQ0013_N01.1	0	1181	0.411082	3	3	0.411082	GQ0013_N01.1	0	1181	0.299716	0.153182	2	2	0.153182	GQ0013_N01.1	0	1181	0.100334	1	1	0.100334	GQ0013_N01.1	0	1181	0	0	0	0
GQ0013_N17.1	0.589901	0.0459132	-0.157073	-2.15013	1	-1.58334	-1.88813e-07	1	1	0	0	0	0	GQ0013_N17.1	0	823	0.291026	2	2	0.291026	GQ0013_N17.1	0	823	0.589901	3	3	0.589901	GQ0013_N17.1	0	823	0.293642	0.109908	1	1	0.109908	GQ0013_N17.1	0	823	0.143979	1	1	0.143979	GQ0013_N17.1	0	823	0.155821	1	1	0.155821
GQ0013_O03.1	2.33673	0.477535	-0.995416	-2.72749	0.453148	-2.38256	-1.20284e-06	1	1	1.58877	6	6	1.58877	GQ0013_O03.1	0	410	2.33673	8	8	2.33673	GQ0013_O03.1	0	410	0.789412	2	2	0.789412	GQ0013_O03.1	0	410	1.57164	1.1031	4	5	1.1031	GQ0013_O03.1	0	410	0	0	0	0	GQ0013_O03.1	0	410	0.625564	2	2	0.625564
GQ0013_O10.1	0.806075	0.519632	-0.136593	-1.10484	1	-1.07811	-1.38485e-07	1	1	1.63394	8	9	1.63394	GQ0013_O10.1	0	598	1.6021	8	8	1.6021	GQ0013_O10.1	0	598	1.08247	3	4	1.08247	GQ0013_O10.1	0	598	1.4395	1.66387	8	11	1.66387	GQ0013_O10.1	0	598	1.38706	6	7	1.38706	GQ0013_O10.1	0	598	0.857797	2	4	0.857797
GQ0013_O16.1	0.27562	0.0549954	-0.103085	-1.41124	1	-1.25871	-1.20419e-07	1	1	0.267569	4	4	0.267569	GQ0013_O16.1	0	1623	0.29515	4	4	0.29515	GQ0013_O16.1	0	1623	0.49855	5	5	0.49855	GQ0013_O16.1	0	1623	0.353757	0.222931	3	4	0.222931	GQ0013_O16.1	0	1623	0.292039	4	4	0.292039	GQ0013_O16.1	0	1623	0.237044	3	3	0.237044
GQ0013_O18.1	0.503358	0.184284	-0.0961584	-1.75177	1	-1.36633	-1.14627e-07	1	1	0.168843	1	1	0.168843	GQ0013_O18.1	0	643	0	0	0	0	GQ0013_O18.1	0	643	0.503358	1	2	0.503358	GQ0013_O18.1	0	643	0.224067	0	0	0	0	GQ0013_O18.1	0	643	0.184284	1	1	0.184284	GQ0013_O18.1	0	643	0.199441	0	1	0.199441
GQ0014_A02.1	2.12697	1.06294	-0.170485	-1.01262	1	1.00506	8.5264e-08	1	1	12.663	68	68	12.663	GQ0014_A02.1	0	583	14.7899	72	72	14.7899	GQ0014_A02.1	0	583	13.6014	49	49	13.6014	GQ0014_A02.1	0	583	13.6848	13.9638	90	90	13.9638	GQ0014_A02.1	0	583	13.821	68	68	13.821	GQ0014_A02.1	0	583	12.7581	58	58	12.7581
GQ0014_A06.1	0.466258	0.308653	0.131618	1.98241	1	1.52423	1.66465e-07	1	1	0.0932699	1	1	0.0932699	GQ0014_A06.1	0	1164	0.308653	2	3	0.308653	GQ0014_A06.1	0	1164	0	0	0	0	GQ0014_A06.1	0	1164	0.133974	0.466258	6	6	0.466258	GQ0014_A06.1	0	1164	0	0	0	0	GQ0014_A06.1	0	1164	0.330517	3	3	0.330517
GQ0014_A08.1	1.32398	0.541112	-0.416389	-1.89836	0.625011	-1.6827	-4.98326e-07	1	1	1.32398	6	6	1.32398	GQ0014_A08.1	0	492	0	0	0	0	GQ0014_A08.1	0	492	1.31569	4	4	1.31569	GQ0014_A08.1	0	492	0.879888	0.3677	2	2	0.3677	GQ0014_A08.1	0	492	0.240843	1	1	0.240843	GQ0014_A08.1	0	492	0.781955	3	3	0.781955
GQ0014_A10.1	15.421	3.50843	7.39025	1.29847	0.0925973	1.31993	9.72114e-06	1	1	25.6373	97	98	25.6373	GQ0014_A10.1	0	415	29.1457	99	101	29.1457	GQ0014_A10.1	0	415	19.4975	49	50	19.4975	GQ0014_A10.1	0	415	24.7602	32.6943	150	150	32.6943	GQ0014_A10.1	0	415	28.8385	101	101	28.8385	GQ0014_A10.1	0	415	34.9185	113	113	34.9185
GQ0014_A15.1	0.40024	0.132475	0.0136045	1.08321	1	1.05785	2.04558e-08	1	1	0	0	0	0	GQ0014_A15.1	0	904	0.132475	1	1	0.132475	GQ0014_A15.1	0	904	0.35803	2	2	0.35803	GQ0014_A15.1	0	904	0.163502	0.40024	4	4	0.40024	GQ0014_A15.1	0	904	0.131078	1	1	0.131078	GQ0014_A15.1	0	904	0	0	0	0
GQ0014_C02.1	3.90961	1.75215	0.552835	1.01713	0.886318	1.03508	1.38768e-06	1	1	34.5675	199	199	34.5675	GQ0014_C02.1	0	625	30.6579	160	160	30.6579	GQ0014_C02.1	0	625	31.5891	122	122	31.5891	GQ0014_C02.1	0	625	32.2715	34.1555	236	236	34.1555	GQ0014_C02.1	0	625	31.2827	165	165	31.2827	GQ0014_C02.1	0	625	33.0348	160	161	33.0348
GQ0014_C21.1	3.34136	1.47715	1.47254	1.03437	0.734654	1.05267	2.76289e-06	1	1	42.5183	410	412	42.5183	GQ0014_C21.1	0	1052	42.0061	369	369	42.0061	GQ0014_C21.1	0	1052	43.9955	285	286	43.9955	GQ0014_C21.1	0	1052	42.84	42.6476	494	496	42.6476	GQ0014_C21.1	0	1052	44.9425	397	399	44.9425	GQ0014_C21.1	0	1052	45.3475	371	372	45.3475
GQ0014_D19.1	1.21487	0.663462	-0.0934619	-1.03002	1	-1.01156	-4.65086e-08	1	1	3.47884	53	53	3.47884	GQ0014_D19.1	0	1654	3.40302	47	47	3.40302	GQ0014_D19.1	0	1654	2.73956	28	28	2.73956	GQ0014_D19.1	0	1654	3.20714	3.77348	69	69	3.77348	GQ0014_D19.1	0	1654	3.00894	42	42	3.00894	GQ0014_D19.1	0	1654	2.55861	33	33	2.55861
GQ0014_E08.1	15.324	5.8626	-0.982421	-1.0341	0.940017	-1.01596	-5.73936e-07	1	1	36.1135	316	320	36.1135	GQ0014_E08.1	0	962	20.7895	164	167	20.7895	GQ0014_E08.1	0	962	32.4668	190	193	32.4668	GQ0014_E08.1	0	962	29.7899	32.3453	343	344	32.3453	GQ0014_E08.1	0	962	26.4828	213	215	26.4828	GQ0014_E08.1	0	962	27.5944	204	207	27.5944
GQ0014_F01.1	0.311911	0.204302	0.0790654	1.85012	1	1.37482	1.00271e-07	1	1	0	0	0	0	GQ0014_F01.1	0	580	0	0	0	0	GQ0014_F01.1	0	580	0.279016	1	1	0.279016	GQ0014_F01.1	0	580	0.0930054	0.311911	2	2	0.311911	GQ0014_F01.1	0	580	0.204302	1	1	0.204302	GQ0014_F01.1	0	580	0	0	0	0
GQ0014_G02.1	0.694547	0.275195	-0.0103791	-1.04694	1	-1.01836	-7.87086e-09	1	1	0	0	0	0	GQ0014_G02.1	0	466	0	0	0	0	GQ0014_G02.1	0	466	0.694547	2	2	0.694547	GQ0014_G02.1	0	466	0.231516	0.388215	2	2	0.388215	GQ0014_G02.1	0	466	0	0	0	0	GQ0014_G02.1	0	466	0.275195	0	1	0.275195
GQ0014_I15.1	28.0736	2.9493	-8.09002	-1.16513	0.314699	-1.14445	-8.81483e-06	1	1	50.9089	430	430	50.9089	GQ0014_I15.1	0	917	53.8059	411	412	53.8059	GQ0014_I15.1	0	917	66.5318	375	377	66.5318	GQ0014_I15.1	0	917	57.0822	53.8582	546	546	53.8582	GQ0014_I15.1	0	917	54.6601	423	423	54.6601	GQ0014_I15.1	0	917	38.4582	275	275	38.4582
GQ0014_J23.1	0.823789	0.371283	-0.0366498	-1.06348	1	-1.03697	-3.22125e-08	1	1	0.424501	4	4	0.424501	GQ0014_J23.1	0	1023	0.468259	4	4	0.468259	GQ0014_J23.1	0	1023	0.949146	6	6	0.949146	GQ0014_J23.1	0	1023	0.613969	0.795784	9	9	0.795784	GQ0014_J23.1	0	1023	0.810816	7	7	0.810816	GQ0014_J23.1	0	1023	0.125357	1	1	0.125357
GQ0014_K02.1	0.271122	0	0.0138651	1.18122	1	1.07636	1.88908e-08	1	1	0.229527	1	1	0.229527	GQ0014_K02.1	0	473	0	0	0	0	GQ0014_K02.1	0	473	0	0	0	0	GQ0014_K02.1	0	473	0.0765089	0	0	0	0	GQ0014_K02.1	0	473	0	0	0	0	GQ0014_K02.1	0	473	0.271122	0	1	0.271122
GQ0014_K05.1	0.998947	0.426345	-0.535392	-3.00227	1	-2.33243	-6.47881e-07	1	1	0.670162	3	3	0.670162	GQ0014_K05.1	0	486	0.739242	3	3	0.739242	GQ0014_K05.1	0	486	0.998947	3	3	0.998947	GQ0014_K05.1	0	486	0.802784	0.558359	3	3	0.558359	GQ0014_K05.1	0	486	0.243817	1	1	0.243817	GQ0014_K05.1	0	486	0	0	0	0
GQ0014_K10.1	0.561908	0.219927	-0.330646	-3.73443	1	-2.31835	-4.01077e-07	1	1	0.376966	1	2	0.376966	GQ0014_K10.1	0	576	0.415824	2	2	0.415824	GQ0014_K10.1	0	576	0.561908	1	2	0.561908	GQ0014_K10.1	0	576	0.451566	0.157038	1	1	0.157038	GQ0014_K10.1	0	576	0.20572	1	1	0.20572	GQ0014_K10.1	0	576	0	0	0	0
GQ0014_K13.1	12.4358	4.20001	-2.09702	-1.11966	0.704601	-1.09939	-2.17979e-06	1	1	26.29	158	247	26.29	GQ0014_K13.1	0	1020	13.8543	63	118	13.8543	GQ0014_K13.1	0	1020	18.7214	66	118	18.7214	GQ0014_K13.1	0	1020	19.6219	16.0512	104	181	16.0512	GQ0014_K13.1	0	1020	14.5214	73	125	14.5214	GQ0014_K13.1	0	1020	22.0021	96	175	22.0021
GQ0014_K16.1	0.491861	0.239745	0.0736465	1.24676	1	1.18905	9.7998e-08	1	1	0.37916	3	3	0.37916	GQ0014_K16.1	0	859	0.139415	1	1	0.139415	GQ0014_K16.1	0	859	0.376786	2	2	0.376786	GQ0014_K16.1	0	859	0.298454	0.105302	1	1	0.105302	GQ0014_K16.1	0	859	0.413836	3	3	0.413836	GQ0014_K16.1	0	859	0.597163	4	4	0.597163
GQ0014_K21.1	0.445198	0.0951529	-0.0886436	-1.53905	1	-1.29209	-1.04659e-07	1	1	0.149334	2	2	0.149334	GQ0014_K21.1	0	1454	0.164728	2	2	0.164728	GQ0014_K21.1	0	1454	0.445198	4	4	0.445198	GQ0014_K21.1	0	1454	0.253087	0.248842	3	4	0.248842	GQ0014_K21.1	0	1454	0.244487	3	3	0.244487	GQ0014_K21.1	0	1454	0	0	0	0
GQ0014_K23.1	4.27509	0.425818	-0.0187864	-1.00243	1	1.01507	1.447e-07	1	1	7.73893	70	70	7.73893	GQ0014_K23.1	0	982	9.87814	81	81	9.87814	GQ0014_K23.1	0	982	5.60306	34	34	5.60306	GQ0014_K23.1	0	982	7.74004	7.64531	83	83	7.64531	GQ0014_K23.1	0	982	8.20535	68	68	8.20535	GQ0014_K23.1	0	982	7.31311	56	56	7.31311
GQ0014_L01.1	5.97724	4.32907	-1.85132	-1.21196	0.596791	-1.18811	-2.07072e-06	1	1	7.57009	82	82	7.57009	GQ0014_L01.1	0	1176	12.6275	124	124	12.6275	GQ0014_L01.1	0	1176	11.5592	83	84	11.5592	GQ0014_L01.1	0	1176	10.5856	7.23018	94	94	7.23018	GQ0014_L01.1	0	1176	6.65022	65	66	6.65022	GQ0014_L01.1	0	1176	12.3224	113	113	12.3224
GQ0014_L13.1	0.433859	0.121252	-0.0469008	-1.47996	1	-1.20023	-5.51418e-08	1	1	0	0	0	0	GQ0014_L13.1	0	746	0	0	0	0	GQ0014_L13.1	0	746	0.433859	2	2	0.433859	GQ0014_L13.1	0	746	0.14462	0.121252	1	1	0.121252	GQ0014_L13.1	0	746	0	0	0	0	GQ0014_L13.1	0	746	0.171904	1	1	0.171904
GQ0014_L19.1	6.87421	2.18235	-0.102474	-1.00551	1	1.01212	2.78392e-07	1	1	17.0408	62	62	17.0408	GQ0014_L19.1	0	395	16.0687	53	53	16.0687	GQ0014_L19.1	0	395	22.9429	56	56	22.9429	GQ0014_L19.1	0	395	18.6841	16.7168	72	73	16.7168	GQ0014_L19.1	0	395	18.8992	63	63	18.8992	GQ0014_L19.1	0	395	20.1289	61	62	20.1289
GQ0014_M07.1	0.513215	0.0279071	0.0472361	1.25606	1	1.16536	6.27038e-08	1	1	0.153995	0	1	0.153995	GQ0014_M07.1	0	705	0.169868	1	1	0.169868	GQ0014_M07.1	0	705	0.229545	1	1	0.229545	GQ0014_M07.1	0	705	0.184469	0.513215	4	4	0.513215	GQ0014_M07.1	0	705	0	0	0	0	GQ0014_M07.1	0	705	0.181902	1	1	0.181902
GQ0014_M24.1	2.9979	0.546105	0.996015	1.20074	0.728394	1.21659	1.34545e-06	1	1	5.26381	16	16	5.26381	GQ0014_M24.1	0	330	4.71771	13	13	4.71771	GQ0014_M24.1	0	330	4.90392	9	10	4.90392	GQ0014_M24.1	0	330	4.96182	4.38566	16	16	4.38566	GQ0014_M24.1	0	330	6.10428	17	17	6.10428	GQ0014_M24.1	0	330	7.38355	19	19	7.38355
GQ0014_N13.1	0.991507	0.501879	-0.279067	-1.67723	1	-1.49815	-3.3178e-07	1	1	0.849002	8	8	0.849002	GQ0014_N13.1	0	1023	0.117065	1	1	0.117065	GQ0014_N13.1	0	1023	1.10734	7	7	1.10734	GQ0014_N13.1	0	1023	0.691135	0.618943	7	7	0.618943	GQ0014_N13.1	0	1023	0.115831	1	1	0.115831	GQ0014_N13.1	0	1023	0.50143	4	4	0.50143
GQ0014_N19.1	1.62267	0.233878	-0.140521	-1.12609	1	-1.09577	-1.4737e-07	1	1	2.11348	19	19	2.11348	GQ0014_N19.1	0	976	0.490808	4	4	0.490808	GQ0014_N19.1	0	976	1.16066	7	7	1.16066	GQ0014_N19.1	0	976	1.25498	0.926784	10	10	0.926784	GQ0014_N19.1	0	976	0.97127	8	8	0.97127	GQ0014_N19.1	0	976	1.44534	11	11	1.44534
GQ0014_O10.1	0.440952	0.295821	-0.272206	-4.31327	1	-2.29099	-3.30566e-07	1	1	0.295821	1	1	0.295821	GQ0014_O10.1	0	367	0.326314	1	1	0.326314	GQ0014_O10.1	0	367	0.440952	1	1	0.440952	GQ0014_O10.1	0	367	0.354362	0.246469	1	1	0.246469	GQ0014_O10.1	0	367	0	0	0	0	GQ0014_O10.1	0	367	0	0	0	0
GQ0014_O16.1	2.25864	1.00613	-1.36345	-1.30915	0.584745	-1.27845	-1.56895e-06	1	1	5.52883	53	55	5.52883	GQ0014_O16.1	0	1080	6.09875	52	55	6.09875	GQ0014_O16.1	0	1080	5.694	35	38	5.694	GQ0014_O16.1	0	1080	5.77386	4.52271	48	54	4.52271	GQ0014_O16.1	0	1080	3.84011	35	35	3.84011	GQ0014_O16.1	0	1080	4.8684	40	41	4.8684
GQ0015_A02.1	4.1916	1.0004	-1.8777	-1.14726	0.661071	-1.12599	-2.01572e-06	1	1	15.7769	59	59	15.7769	GQ0015_A02.1	0	406	14.1585	48	48	14.1585	GQ0015_A02.1	0	406	13.9508	35	35	13.9508	GQ0015_A02.1	0	406	14.6287	11.5853	52	52	11.5853	GQ0015_A02.1	0	406	13.7174	47	47	13.7174	GQ0015_A02.1	0	406	12.9504	41	41	12.9504
GQ0015_A03.1	1.10442	0.400159	-0.234351	-1.37021	1	-1.28959	-2.72387e-07	1	1	1.04895	6	6	1.04895	GQ0015_A03.1	0	621	0.771383	4	4	0.771383	GQ0015_A03.1	0	621	0.781785	2	3	0.781785	GQ0015_A03.1	0	621	0.867372	1.31093	9	9	1.31093	GQ0015_A03.1	0	621	0.381626	2	2	0.381626	GQ0015_A03.1	0	621	0.206507	1	1	0.206507
GQ0015_B03.1	7.13778	1.90977	-2.65655	-1.19964	0.520549	-1.17703	-2.95463e-06	1	1	15.2836	116	116	15.2836	GQ0015_B03.1	0	824	17.8764	120	123	17.8764	GQ0015_B03.1	0	824	14.7296	72	75	14.7296	GQ0015_B03.1	0	824	15.9632	15.8075	144	144	15.8075	GQ0015_B03.1	0	824	13.3738	93	93	13.3738	GQ0015_B03.1	0	824	10.7386	67	69	10.7386
GQ0015_B09.1	2.58091	1.21485	0.329695	1.03807	1	1.05572	5.97716e-07	1	1	9.3642	64	64	9.3642	GQ0015_B09.1	0	742	9.19968	56	57	9.19968	GQ0015_B09.1	0	742	7.41537	34	34	7.41537	GQ0015_B09.1	0	742	8.65975	9.99628	82	82	9.99628	GQ0015_B09.1	0	742	7.98483	50	50	7.98483	GQ0015_B09.1	0	742	8.98722	52	52	8.98722
GQ0015_B23.1	0.98694	0.147165	0.184134	1.21924	1	1.20947	2.47052e-07	1	1	0.764551	5	5	0.764551	GQ0015_B23.1	0	710	0.843361	4	5	0.843361	GQ0015_B23.1	0	710	0.911715	4	4	0.911715	GQ0015_B23.1	0	710	0.839876	1.5288	11	12	1.5288	GQ0015_B23.1	0	710	1.00137	5	6	1.00137	GQ0015_B23.1	0	710	0.541862	3	3	0.541862
GQ0015_C21.1	0.653321	0.164119	0.0739736	1.20785	1	1.16933	9.96518e-08	1	1	0.257571	2	2	0.257571	GQ0015_C21.1	0	843	0.426182	3	3	0.426182	GQ0015_C21.1	0	843	0.383937	2	2	0.383937	GQ0015_C21.1	0	843	0.355897	0.1073	1	1	0.1073	GQ0015_C21.1	0	843	0.42169	3	3	0.42169	GQ0015_C21.1	0	843	0.760621	5	5	0.760621
GQ0015_D02.1	0.194944	0.021201	-0.0290962	-1.26202	1	-1.11342	-3.3114e-08	1	1	0.116989	1	1	0.116989	GQ0015_D02.1	0	928	0.129049	0	1	0.129049	GQ0015_D02.1	0	928	0.174385	1	1	0.174385	GQ0015_D02.1	0	928	0.140141	0.194944	2	2	0.194944	GQ0015_D02.1	0	928	0	0	0	0	GQ0015_D02.1	0	928	0.13819	1	1	0.13819
GQ0015_D14.1	0.584231	0.358837	0.0259445	1.07141	1	1.06716	4.01286e-08	1	1	0.240457	2	2	0.240457	GQ0015_D14.1	0	903	0.132622	1	1	0.132622	GQ0015_D14.1	0	903	0.716852	4	4	0.716852	GQ0015_D14.1	0	903	0.36331	0.500853	5	5	0.500853	GQ0015_D14.1	0	903	0.524894	4	4	0.524894	GQ0015_D14.1	0	903	0.142016	1	1	0.142016
GQ0015_D19.1	222.992	84.0309	64.5447	1.05245	0.309784	1.07069	0.000106261	1	1	1286.75	7065	8984	1286.75	GQ0015_D19.1	0	758	1271.83	6184	8050	1271.83	GQ0015_D19.1	0	758	1133.45	3891	5309	1133.45	GQ0015_D19.1	0	758	1230.68	1326.5	8561	11116	1326.5	GQ0015_D19.1	0	758	1356.44	6890	8677	1356.44	GQ0015_D19.1	0	758	1202.72	5655	7109	1202.72
GQ0015_E09.1	3.26199	1.03437	-1.99489	-1.32557	0.542508	-1.29642	-2.30262e-06	1	1	8.25439	59	59	8.25439	GQ0015_E09.1	0	776	7.56199	49	49	7.56199	GQ0015_E09.1	0	776	8.55027	41	41	8.55027	GQ0015_E09.1	0	776	8.12222	6.52762	56	56	6.52762	GQ0015_E09.1	0	776	6.56608	43	43	6.56608	GQ0015_E09.1	0	776	5.28828	32	32	5.28828
GQ0015_E15.1	5.12948	0.269295	-1.16277	-1.08145	0.832362	-1.06202	-1.10975e-06	1	1	17.8064	133	134	17.8064	GQ0015_E15.1	0	817	15.8308	108	108	15.8308	GQ0015_E15.1	0	817	12.677	64	64	12.677	GQ0015_E15.1	0	817	15.4381	14.1715	128	128	14.1715	GQ0015_E15.1	0	817	14.2136	98	98	14.2136	GQ0015_E15.1	0	817	14.4408	92	92	14.4408
GQ0015_E18.1	1.17496	0.218009	0.0800229	1.04196	1	1.05674	1.40847e-07	1	1	1.91096	13	16	1.91096	GQ0015_E18.1	0	909	1.31746	9	10	1.31746	GQ0015_E18.1	0	909	2.49242	11	14	2.49242	GQ0015_E18.1	0	909	1.90695	1.79117	17	18	1.79117	GQ0015_E18.1	0	909	2.47679	13	19	2.47679	GQ0015_E18.1	0	909	1.69295	10	12	1.69295
GQ0015_E23.1	2.36348	0.640482	-0.768817	-1.17202	0.855566	-1.14746	-8.41648e-07	1	1	3.79307	45	45	3.79307	GQ0015_E23.1	0	1288	5.76471	59	62	5.76471	GQ0015_E23.1	0	1288	6.15656	49	49	6.15656	GQ0015_E23.1	0	1288	5.23811	4.14347	58	59	4.14347	GQ0015_E23.1	0	1288	4.78396	52	52	4.78396	GQ0015_E23.1	0	1288	4.48046	44	45	4.48046
GQ0015_F01.1	4.84926	0.590224	-1.54164	-1.06865	0.865505	-1.0497	-1.39467e-06	1	1	25.1325	318	319	25.1325	GQ0015_F01.1	0	1378	23.7255	273	273	23.7255	GQ0015_F01.1	0	1378	23.1353	195	197	23.1353	GQ0015_F01.1	0	1378	23.9978	20.2833	309	309	20.2833	GQ0015_F01.1	0	1378	23.8194	276	277	23.8194	GQ0015_F01.1	0	1378	23.2657	250	250	23.2657
GQ0015_F09.1	2.90922	1.28859	-0.121705	-1.01888	1	-1.00105	-8.59591e-09	1	1	6.11465	48	49	6.11465	GQ0015_F09.1	0	870	5.78138	41	42	5.78138	GQ0015_F09.1	0	870	7.81246	42	42	7.81246	GQ0015_F09.1	0	870	6.5695	7.06998	67	68	7.06998	GQ0015_F09.1	0	870	4.90324	36	36	4.90324	GQ0015_F09.1	0	870	7.37015	50	50	7.37015
GQ0015_F18.1	4.25995	1.03874	-0.664021	-1.01755	1	1.00021	1.00669e-08	1	1	36.5941	331	331	36.5941	GQ0015_F18.1	0	982	40.8541	334	335	40.8541	GQ0015_F18.1	0	982	38.0678	231	231	38.0678	GQ0015_F18.1	0	982	38.5053	37.0291	402	402	37.0291	GQ0015_F18.1	0	982	38.4927	319	319	38.4927	GQ0015_F18.1	0	982	38.0021	291	291	38.0021
GQ0015_G06.1	81.0795	37.4341	16.8122	1.06396	0.386802	1.08333	2.67451e-05	1	1	240.647	1899	1924	240.647	GQ0015_G06.1	0	868	233.444	1673	1692	233.444	GQ0015_G06.1	0	868	314.523	1660	1687	314.523	GQ0015_G06.1	0	868	262.871	287.202	2716	2756	287.202	GQ0015_G06.1	0	868	278.081	2015	2037	278.081	GQ0015_G06.1	0	868	273.767	1829	1853	273.767
GQ0015_G13.1	0.426428	0.31224	0.137433	1.96686	1	1.53088	1.73869e-07	1	1	0	0	0	0	GQ0015_G13.1	0	759	0	0	0	0	GQ0015_G13.1	0	759	0.426428	2	2	0.426428	GQ0015_G13.1	0	759	0.142143	0.357526	3	3	0.357526	GQ0015_G13.1	0	759	0.31224	2	2	0.31224	GQ0015_G13.1	0	759	0.16896	1	1	0.16896
GQ0015_G22.1	2.77286	1.18559	0.39434	1.06723	0.867973	1.0844	6.17374e-07	1	1	5.55877	49	49	5.55877	GQ0015_G22.1	0	957	7.13288	57	57	7.13288	GQ0015_G22.1	0	957	4.90392	29	29	4.90392	GQ0015_G22.1	0	957	5.86519	6.1437	65	65	6.1437	GQ0015_G22.1	0	957	7.67679	62	62	7.67679	GQ0015_G22.1	0	957	4.9581	37	37	4.9581
GQ0015_H08.1	9.22429	4.33986	1.19153	1.02386	0.798689	1.04174	2.55157e-06	1	1	46.6121	468	477	46.6121	GQ0015_H08.1	0	1111	55.8364	513	518	55.8364	GQ0015_H08.1	0	1111	47.3398	318	325	47.3398	GQ0015_H08.1	0	1111	49.9295	55.5263	665	682	55.5263	GQ0015_H08.1	0	1111	51.0883	474	479	51.0883	GQ0015_H08.1	0	1111	46.7484	398	405	46.7484
GQ0015_H23.1	6.9413	1.59461	0.112103	1.00419	1	1.02194	7.2045e-07	1	1	23.8739	179	179	23.8739	GQ0015_H23.1	0	814	25.5992	173	174	25.5992	GQ0015_H23.1	0	814	30.8152	155	155	30.8152	GQ0015_H23.1	0	814	26.7628	25.336	228	228	25.336	GQ0015_H23.1	0	814	26.9307	185	185	26.9307	GQ0015_H23.1	0	814	28.3579	180	180	28.3579
GQ0015_I08.1	0.233043	0.120465	0.0701478	1.37124	1	1.23728	9.12728e-08	1	1	0.091617	1	1	0.091617	GQ0015_I08.1	0	1185	0.202122	2	2	0.202122	GQ0015_I08.1	0	1185	0.27313	2	2	0.27313	GQ0015_I08.1	0	1185	0.188956	0.152665	2	2	0.152665	GQ0015_I08.1	0	1185	0.299987	3	3	0.299987	GQ0015_I08.1	0	1185	0.32466	3	3	0.32466
GQ0015_I09.1	2.28016	0.821535	-0.505204	-1.23329	1	-1.20028	-5.6981e-07	1	1	2.72424	27	27	2.72424	GQ0015_I09.1	0	1076	3.78415	33	34	3.78415	GQ0015_I09.1	0	1076	1.50399	10	10	1.50399	GQ0015_I09.1	0	1076	2.6708	1.6813	20	20	1.6813	GQ0015_I09.1	0	1076	2.31263	21	21	2.31263	GQ0015_I09.1	0	1076	2.50284	21	21	2.50284
GQ0015_I18.1	0.513201	0.0118299	-0.0822764	-1.48614	1	-1.26568	-9.67807e-08	1	1	0.114763	1	1	0.114763	GQ0015_I18.1	0	946	0.126593	1	1	0.126593	GQ0015_I18.1	0	946	0.513201	3	3	0.513201	GQ0015_I18.1	0	946	0.251519	0.38247	4	4	0.38247	GQ0015_I18.1	0	946	0.125259	0	1	0.125259	GQ0015_I18.1	0	946	0	0	0	0
GQ0015_J06.1	0.34429	0.0103021	-0.00627621	-1.04165	1	-1.01287	-4.39122e-09	1	1	0.34429	3	3	0.34429	GQ0015_J06.1	0	946	0.126593	1	1	0.126593	GQ0015_J06.1	0	946	0	0	0	0	GQ0015_J06.1	0	946	0.156961	0.191235	2	2	0.191235	GQ0015_J06.1	0	946	0.125259	1	1	0.125259	GQ0015_J06.1	0	946	0.135561	1	1	0.135561
GQ0015_J22.1	0.792311	0.22143	-0.142463	-1.83556	1	-1.46534	-1.70238e-07	1	1	0	0	0	0	GQ0015_J22.1	0	817	0.146582	1	1	0.146582	GQ0015_J22.1	0	817	0.792311	4	4	0.792311	GQ0015_J22.1	0	817	0.312964	0.22143	2	2	0.22143	GQ0015_J22.1	0	817	0.290073	2	2	0.290073	GQ0015_J22.1	0	817	0	0	0	0
GQ0015_K09.1	12.9503	3.89072	1.92509	1.04685	0.691568	1.06506	3.2746e-06	1	1	42.3076	481	484	42.3076	GQ0015_K09.1	0	1242	46.958	486	487	46.958	GQ0015_K09.1	0	1242	34.0076	260	261	34.0076	GQ0015_K09.1	0	1242	41.0911	43.3335	594	595	43.3335	GQ0015_K09.1	0	1242	46.2722	480	485	46.2722	GQ0015_K09.1	0	1242	39.4428	381	382	39.4428
GQ0015_L13.1	14.4512	2.26836	-6.02243	-1.22374	0.232236	-1.20143	-6.76873e-06	1	1	28.8095	285	285	28.8095	GQ0015_L13.1	0	1074	34.9013	313	313	34.9013	GQ0015_L13.1	0	1074	35.1083	233	233	35.1083	GQ0015_L13.1	0	1074	32.9397	31.0778	368	369	31.0778	GQ0015_L13.1	0	1074	29.0169	262	263	29.0169	GQ0015_L13.1	0	1074	20.657	173	173	20.657
GQ0015_L17.1	59.0866	23.9588	1.68126	1.00767	0.795011	1.02501	6.7029e-06	1	1	215.292	1126	1287	215.292	GQ0015_L17.1	0	649	239.33	1116	1297	239.33	GQ0015_L17.1	0	649	203.222	672	815	203.222	GQ0015_L17.1	0	649	219.281	227.181	1415	1630	227.181	GQ0015_L17.1	0	649	247.397	1196	1355	247.397	GQ0015_L17.1	0	649	188.31	828	953	188.31
GQ0015_M15.1	3.04614	0.692083	0.215244	1.06474	1	1.08062	3.39661e-07	1	1	2.80372	17	18	2.80372	GQ0015_M15.1	0	697	2.06182	12	12	2.06182	GQ0015_M15.1	0	697	5.10796	22	22	5.10796	GQ0015_M15.1	0	697	3.3245	3.89329	29	30	3.89329	GQ0015_M15.1	0	697	3.23013	19	19	3.23013	GQ0015_M15.1	0	697	3.4958	19	19	3.4958
GQ0015_M24.1	4.1268	1.89355	-0.113111	-1.01345	1	1.00422	4.45437e-08	1	1	8.01612	45	46	8.01612	GQ0015_M24.1	0	623	7.68907	39	40	7.68907	GQ0015_M24.1	0	623	9.87082	38	38	9.87082	GQ0015_M24.1	0	623	8.52534	9.58262	64	66	9.58262	GQ0015_M24.1	0	623	9.89043	52	52	9.89043	GQ0015_M24.1	0	623	5.76363	28	28	5.76363
GQ0015_N03.1	3.40769	1.11649	1.27118	1.12294	0.71236	1.14118	1.80416e-06	1	1	11.2762	86	86	11.2762	GQ0015_N03.1	0	828	10.5583	73	73	10.5583	GQ0015_N03.1	0	828	9.18597	46	47	9.18597	GQ0015_N03.1	0	828	10.3402	10.1597	93	93	10.1597	GQ0015_N03.1	0	828	12.5937	88	88	12.5937	GQ0015_N03.1	0	828	12.0806	78	78	12.0806
GQ0015_N10.1	2.22392	0.653084	-1.13983	-1.20589	0.742895	-1.18077	-1.27148e-06	1	1	7.31549	69	69	7.31549	GQ0015_N10.1	0	1024	6.54922	56	56	6.54922	GQ0015_N10.1	0	1024	6.16343	39	39	6.16343	GQ0015_N10.1	0	1024	6.67605	6.00672	68	68	6.00672	GQ0015_N10.1	0	1024	5.09158	44	44	5.09158	GQ0015_N10.1	0	1024	5.51034	44	44	5.51034
GQ0015_N11.1	271.47	19.9004	-23.2109	-1.01649	0.981105	1.00199	3.4782e-06	1	1	1339.71	14034	14043	1339.71	GQ0015_N11.1	0	1138	1342.27	12748	12755	1342.27	GQ0015_N11.1	0	1138	1611.18	11327	11330	1611.18	GQ0015_N11.1	0	1138	1431.06	1345.13	16910	16923	1345.13	GQ0015_N11.1	0	1138	1362.17	13077	13082	1362.17	GQ0015_N11.1	0	1138	1516.24	13454	13455	1516.24
GQ0015_N14.1	0.502658	0.0286383	-0.15028	-1.95841	1	-1.51626	-1.8008e-07	1	1	0.158029	2	2	0.158029	GQ0015_N14.1	0	1374	0.174319	2	2	0.174319	GQ0015_N14.1	0	1374	0.588899	5	5	0.588899	GQ0015_N14.1	0	1374	0.307083	0.197498	3	3	0.197498	GQ0015_N14.1	0	1374	0.0862408	1	1	0.0862408	GQ0015_N14.1	0	1374	0.186668	2	2	0.186668
GQ0015_N23.1	4.19044	0.31005	-1.11356	-1.20531	0.735942	-1.18014	-1.24185e-06	1	1	5.63492	45	45	5.63492	GQ0015_N23.1	0	867	8.56396	62	62	8.56396	GQ0015_N23.1	0	867	5.41298	29	29	5.41298	GQ0015_N23.1	0	867	6.53729	6.57279	63	63	6.57279	GQ0015_N23.1	0	867	4.37351	32	32	4.37351	GQ0015_N23.1	0	867	5.32487	36	36	5.32487
GQ0015_O03.1	1.92341	0.259036	-0.530461	-1.134	1	-1.11072	-5.61712e-07	1	1	5.45605	59	59	5.45605	GQ0015_O03.1	0	1174	3.8763	37	38	3.8763	GQ0015_O03.1	0	1174	4.13534	30	30	4.13534	GQ0015_O03.1	0	1174	4.48923	4.08353	53	53	4.08353	GQ0015_O03.1	0	1174	3.53264	35	35	3.53264	GQ0015_O03.1	0	1174	4.26013	39	39	4.26013
GQ0015_O08.1	2.67936	0.763567	-0.349693	-1.03747	1	-1.01909	-2.24343e-07	1	1	9.20428	83	83	9.20428	GQ0015_O08.1	0	979	8.92981	73	73	8.92981	GQ0015_O08.1	0	979	10.9099	66	66	10.9099	GQ0015_O08.1	0	979	9.68131	10.071	108	109	10.071	GQ0015_O08.1	0	979	8.23049	68	68	8.23049	GQ0015_O08.1	0	979	9.69337	74	74	9.69337
GQ0015_O21.1	0.563081	0.0503425	-0.254544	-4.66509	1	-2.28722	-3.09278e-07	1	1	0.0755506	1	1	0.0755506	GQ0015_O21.1	0	1437	0.333354	4	4	0.333354	GQ0015_O21.1	0	1437	0.563081	5	5	0.563081	GQ0015_O21.1	0	1437	0.323995	0.125893	2	2	0.125893	GQ0015_O21.1	0	1437	0.0824599	1	1	0.0824599	GQ0015_O21.1	0	1437	0	0	0	0
GQ0015_P02.1	8.96886	0.400428	-1.71231	-1.10823	0.764516	-1.08818	-1.74711e-06	1	1	16.4261	128	128	16.4261	GQ0015_P02.1	0	846	16.2791	115	115	16.2791	GQ0015_P02.1	0	846	19.8939	104	104	19.8939	GQ0015_P02.1	0	846	17.533	16.6795	156	156	16.6795	GQ0015_P02.1	0	846	10.9251	77	78	10.9251	GQ0015_P02.1	0	846	19.8576	131	131	19.8576
GQ0015_P09.1	2.05943	0.509456	0.967008	2.17982	0.453148	2.0561	1.21946e-06	1	1	1.00992	8	8	1.00992	GQ0015_P09.1	0	860	0.696263	5	5	0.696263	GQ0015_P09.1	0	860	0.752695	4	4	0.752695	GQ0015_P09.1	0	860	0.819625	1.26215	12	12	1.26215	GQ0015_P09.1	0	860	2.7557	20	20	2.7557	GQ0015_P09.1	0	860	1.34205	9	9	1.34205
GQ0021_A11.1	1.19188	0.0494334	-0.261141	-1.13533	1	-1.10853	-2.76944e-07	1	1	1.98113	15	15	1.98113	GQ0021_A11.1	0	822	2.62242	18	18	2.62242	GQ0021_A11.1	0	822	1.96873	9	10	1.96873	GQ0021_A11.1	0	822	2.19076	1.43054	13	13	1.43054	GQ0021_A11.1	0	822	2.01816	14	14	2.01816	GQ0021_A11.1	0	822	2.34016	15	15	2.34016
GQ0021_C04.1	5.8549	2.66908	-0.629393	-1.11376	1	-1.09224	-6.48334e-07	1	1	8.61983	79	79	8.61983	GQ0021_C04.1	0	995	7.10118	59	59	7.10118	GQ0021_C04.1	0	995	2.76493	17	17	2.76493	GQ0021_C04.1	0	995	6.16198	3.99998	44	44	3.99998	GQ0021_C04.1	0	995	6.66906	56	56	6.66906	GQ0021_C04.1	0	995	5.92872	46	46	5.92872
GQ0021_E10.1	0.331738	0	-0.0270574	-1.32396	1	-1.12113	-3.12223e-08	1	1	0	0	0	0	GQ0021_E10.1	0	361	0.331738	1	1	0.331738	GQ0021_E10.1	0	361	0	0	0	0	GQ0021_E10.1	0	361	0.110579	0.250565	1	1	0.250565	GQ0021_E10.1	0	361	0	0	0	0	GQ0021_E10.1	0	361	0	0	0	0
GQ0021_E18.1	6.56219	0.906865	0.945089	1.0464	0.78958	1.06461	1.61675e-06	1	1	19.5579	196	196	19.5579	GQ0021_E18.1	0	1088	18.0516	164	164	18.0516	GQ0021_E18.1	0	1088	23.501	158	158	23.501	GQ0021_E18.1	0	1088	20.3702	20.1194	242	242	20.1194	GQ0021_E18.1	0	1088	24.6138	226	226	24.6138	GQ0021_E18.1	0	1088	19.2125	163	163	19.2125
GQ03224_K21.2	13.7646	11.1749	12.4966	8.18288	1.38181e-08	7.83313	1.55668e-05	0.000383038	4.25598e-05	1.92531	15	18	1.92531	GQ03224_K21.2	0	1015	1.06189	7	9	1.06189	GQ03224_K21.2	0	1015	2.23213	11	14	2.23213	GQ03224_K21.2	0	1015	1.73978	13.1003	132	147	13.1003	GQ03224_K21.2	0	1015	14.8265	107	127	14.8265	GQ03224_K21.2	0	1015	14.7824	102	117	14.7824
GQ0021_G20.1	0.768308	0.252827	-0.324093	-2.2478	1	-1.81821	-3.90062e-07	1	1	0.417028	3	3	0.417028	GQ0021_G20.1	0	781	0.92003	5	6	0.92003	GQ0021_G20.1	0	781	0.414416	2	2	0.414416	GQ0021_G20.1	0	781	0.583825	0.463273	4	4	0.463273	GQ0021_G20.1	0	781	0.151722	1	1	0.151722	GQ0021_G20.1	0	781	0.164201	1	1	0.164201
GQ0021_G21.1	0.530886	0.0918831	-0.219017	-2.28612	1	-1.72135	-2.63712e-07	1	1	0.530886	4	4	0.530886	GQ0021_G21.1	0	818	0.439208	3	3	0.439208	GQ0021_G21.1	0	818	0.197836	1	1	0.197836	GQ0021_G21.1	0	818	0.38931	0.221159	2	2	0.221159	GQ0021_G21.1	0	818	0.289719	2	2	0.289719	GQ0021_G21.1	0	818	0	0	0	0
GQ0021_I06.1	5.19863	0.729673	0.875998	1.13958	0.755298	1.1567	1.22483e-06	1	1	5.3771	21	21	5.3771	GQ0021_I06.1	0	424	7.34361	26	26	7.34361	GQ0021_I06.1	0	424	6.10677	16	16	6.10677	GQ0021_I06.1	0	424	6.27583	5.97339	27	28	5.97339	GQ0021_I06.1	0	424	10.3404	36	37	10.3404	GQ0021_I06.1	0	424	5.14173	17	17	5.14173
GQ0021_K01.1	1.5991	0.556878	0.252937	1.09646	1	1.11064	3.7125e-07	1	1	2.64366	15	15	2.64366	GQ0021_K01.1	0	616	2.33293	12	12	2.33293	GQ0021_K01.1	0	616	2.88981	11	11	2.88981	GQ0021_K01.1	0	616	2.62213	2.05578	14	14	2.05578	GQ0021_K01.1	0	616	3.65488	19	19	3.65488	GQ0021_K01.1	0	616	2.91456	14	14	2.91456
GQ0021_K23.1	2.30865	0.667777	-1.07806	-2.33526	0.28909	-2.12224	-1.29873e-06	1	1	2.62056	6	7	2.62056	GQ0021_K23.1	0	290	2.47774	6	6	2.47774	GQ0021_K23.1	0	290	0.558033	1	1	0.558033	GQ0021_K23.1	0	290	1.88544	0.311911	1	1	0.311911	GQ0021_K23.1	0	290	1.22581	2	3	1.22581	GQ0021_K23.1	0	290	0.884419	2	2	0.884419
GQ0021_M09.1	4.45077	1.34219	0.444282	1.08602	0.860082	1.10282	6.6423e-07	1	1	3.5791	17	18	3.5791	GQ0021_M09.1	0	546	6.58007	30	30	6.58007	GQ0021_M09.1	0	546	5.33504	18	18	5.33504	GQ0021_M09.1	0	546	5.16474	4.80434	28	29	4.80434	GQ0021_M09.1	0	546	8.02987	36	37	8.02987	GQ0021_M09.1	0	546	3.99284	17	17	3.99284
GQ0021_M10.1	1.52706	0.342	0.210043	1.15658	1	1.16193	2.90138e-07	1	1	2.17567	10	10	2.17567	GQ0021_M10.1	0	499	1.19997	5	5	1.19997	GQ0021_M10.1	0	499	0.648615	2	2	0.648615	GQ0021_M10.1	0	499	1.34142	1.45017	8	8	1.45017	GQ0021_M10.1	0	499	1.66225	7	7	1.66225	GQ0021_M10.1	0	499	1.54197	6	6	1.54197
GQ0021_M13.1	2.39417	0.941507	0.128138	1.02154	1	1.03889	2.88376e-07	1	1	7.30415	88	88	7.30415	GQ0021_M13.1	0	1308	5.21878	56	57	5.21878	GQ0021_M13.1	0	1308	5.32008	43	43	5.32008	GQ0021_M13.1	0	1308	5.94767	4.90997	71	71	4.90997	GQ0021_M13.1	0	1308	6.16029	68	68	6.16029	GQ0021_M13.1	0	1308	7.15716	73	73	7.15716
GQ0021_M15.1	9.51118	2.25758	3.97722	2.05103	0.0576723	2.05243	5.02449e-06	1	1	4.24209	27	27	4.24209	GQ0021_M15.1	0	691	2.42634	13	14	2.42634	GQ0021_M15.1	0	691	4.68392	19	20	4.68392	GQ0021_M15.1	0	691	3.78412	10.9959	84	84	10.9959	GQ0021_M15.1	0	691	10.8034	63	63	10.8034	GQ0021_M15.1	0	691	1.4847	8	8	1.4847
WS0014_J19.1	26.6024	10.3153	17.353	7.7282	1.06197e-09	7.55139	2.16346e-05	2.94378e-05	5.88757e-06	0.700427	1	1	0.700427	WS0014_J19.1	0	155	0.772627	1	1	0.772627	WS0014_J19.1	0	155	6.26437	6	6	6.26437	WS0014_J19.1	0	155	2.57914	11.0879	18	19	11.0879	WS0014_J19.1	0	155	21.4055	27	28	21.4055	WS0014_J19.1	0	155	27.3029	32	33	27.3029
GQ0021_O06.1	12.4169	2.40426	-0.780527	-1.02063	1	-1.00265	-1.25144e-07	1	1	36.4268	357	357	36.4268	GQ0021_O06.1	0	1064	38.8311	345	345	38.8311	GQ0021_O06.1	0	1064	40.6095	267	267	40.6095	GQ0021_O06.1	0	1064	38.6224	31.4549	370	370	31.4549	GQ0021_O06.1	0	1064	38.199	343	343	38.199	GQ0021_O06.1	0	1064	43.8718	364	364	43.8718
GQ0021_O10.1	1.65809	0	-0.552696	#DIV/0!	0.500007	-5.38294	-6.74814e-07	1	1	0	0	0	0	GQ0021_O10.1	0	488	0	0	0	0	GQ0021_O10.1	0	488	1.65809	5	5	1.65809	GQ0021_O10.1	0	488	0.552696	0	0	0	0	GQ0021_O10.1	0	488	0	0	0	0	GQ0021_O10.1	0	488	0	0	0	0
GQ0021_O14.1	1.42829	0.442806	-0.410405	-1.40932	1	-1.34239	-4.79315e-07	1	1	0.902569	7	7	0.902569	GQ0021_O14.1	0	842	1.99121	14	14	1.99121	GQ0021_O14.1	0	842	1.34538	6	7	1.34538	GQ0021_O14.1	0	842	1.41305	1.07428	9	10	1.07428	GQ0021_O14.1	0	842	0.562921	4	4	0.562921	GQ0021_O14.1	0	842	1.37074	9	9	1.37074
GQ0023_A03.1	5.52281	1.12067	3.48007	1.32955	0.241888	1.34903	4.55385e-06	1	1	10.6501	98	98	10.6501	GQ0023_A03.1	0	999	11.1486	93	93	11.1486	GQ0023_A03.1	0	999	9.88148	61	61	9.88148	GQ0023_A03.1	0	999	10.5601	11.7708	130	130	11.7708	GQ0023_A03.1	0	999	14.9453	126	126	14.9453	GQ0023_A03.1	0	999	15.4043	120	120	15.4043
GQ0202_N07.1	89.1249	72.5532	77.3102	7.18434	1.19684e-37	7.25127	9.63558e-05	3.31764e-33	3.31764e-33	14.0487	137	158	14.0487	GQ0202_N07.1	0	1221	5.29639	50	54	5.29639	GQ0202_N07.1	0	1221	18.1578	115	137	18.1578	GQ0202_N07.1	0	1221	12.501	86.6019	1056	1169	86.6019	GQ0202_N07.1	0	1221	88.4102	822	911	88.4102	GQ0202_N07.1	0	1221	94.4213	811	899	94.4213
GQ0023_A07.1	17.7291	8.36574	1.75925	1.14089	0.653798	1.15895	2.4462e-06	1	1	9.65033	53	56	9.65033	GQ0023_A07.1	0	630	9.31445	45	49	9.31445	GQ0023_A07.1	0	630	18.4948	68	72	18.4948	GQ0023_A07.1	0	630	12.4865	21.3931	135	149	21.3931	GQ0023_A07.1	0	630	17.6802	84	94	17.6802	GQ0023_A07.1	0	630	3.66402	17	18	3.66402
GQ0023_C05.1	7.51983	2.32563	0.0490603	1.01042	1	1.02765	1.63177e-07	1	1	2.96334	22	22	2.96334	GQ0023_C05.1	0	806	2.5259	16	17	2.5259	GQ0023_C05.1	0	806	8.63358	41	43	8.63358	GQ0023_C05.1	0	806	4.70761	8.30472	68	74	8.30472	GQ0023_C05.1	0	806	4.85153	33	33	4.85153	GQ0023_C05.1	0	806	1.11375	7	7	1.11375
GQ0023_C12.1	2.88124	1.11861	0.0461082	1.00428	1	1.02189	2.91105e-07	1	1	12.024	103	103	12.024	GQ0023_C12.1	0	930	9.14276	71	71	9.14276	GQ0023_C12.1	0	930	11.1367	64	64	11.1367	GQ0023_C12.1	0	930	10.7678	10.018	103	103	10.018	GQ0023_C12.1	0	930	10.7028	84	84	10.7028	GQ0023_C12.1	0	930	11.7209	85	85	11.7209
GQ0023_C18.1	5.27285	1.31147	-0.735058	-1.0808	1	-1.06108	-6.9993e-07	1	1	7.26323	56	57	7.26323	GQ0023_C18.1	0	852	9.69865	67	69	9.69865	GQ0023_C18.1	0	852	12.5361	65	66	12.5361	GQ0023_C18.1	0	852	9.83265	8.38718	77	79	8.38718	GQ0023_C18.1	0	852	9.87458	70	71	9.87458	GQ0023_C18.1	0	852	9.03103	59	60	9.03103
GQ0023_E23.1	7.964	4.60467	1.40268	1.06231	0.734791	1.08075	2.2318e-06	1	1	20.4217	253	253	20.4217	GQ0023_E23.1	0	1345	22.0816	248	248	22.0816	GQ0023_E23.1	0	1345	25.0264	208	208	25.0264	GQ0023_E23.1	0	1345	22.5099	27.1699	404	404	27.1699	GQ0023_E23.1	0	1345	19.2059	218	218	19.2059	GQ0023_E23.1	0	1345	25.3621	266	266	25.3621
GQ0023_I05.1	102.828	12.5385	-15.51	-1.05035	0.738329	-1.03165	-1.2119e-05	1	1	280.278	2782	2783	280.278	GQ0023_I05.1	0	1078	307.281	2766	2766	307.281	GQ0023_I05.1	0	1078	383.106	2549	2552	383.106	GQ0023_I05.1	0	1078	323.555	312.981	3730	3730	312.981	GQ0023_I05.1	0	1078	311.846	2836	2837	311.846	GQ0023_I05.1	0	1078	299.308	2515	2516	299.308
GQ0023_I10.1	1.33923	0.393194	0.0528178	1.06412	1	1.07202	8.35206e-08	1	1	0.767252	4	4	0.767252	GQ0023_I10.1	0	566	0.846341	4	4	0.846341	GQ0023_I10.1	0	566	0.857753	3	3	0.857753	GQ0023_I10.1	0	566	0.823782	1.75794	11	11	1.75794	GQ0023_I10.1	0	566	0.41871	2	2	0.41871	GQ0023_I10.1	0	566	0.453147	2	2	0.453147
GQ0023_I18.1	1.88367	1.22827	0.0594916	1.03133	1	1.04657	1.15162e-07	1	1	2.9609	12	12	2.9609	GQ0023_I18.1	0	440	1.63305	6	6	1.63305	GQ0023_I18.1	0	440	1.10338	3	3	1.10338	GQ0023_I18.1	0	440	1.89911	2.46693	11	12	2.46693	GQ0023_I18.1	0	440	1.07723	4	4	1.07723	GQ0023_I18.1	0	440	2.33165	8	8	2.33165
GQ0023_K10.1	1.09215	0.0374229	-0.41828	-1.32281	1	-1.27354	-4.82566e-07	1	1	2.3006	21	21	2.3006	GQ0023_K10.1	0	991	1.20845	10	10	1.20845	GQ0023_K10.1	0	991	1.63299	10	10	1.63299	GQ0023_K10.1	0	991	1.71401	1.27786	14	14	1.27786	GQ0023_K10.1	0	991	1.31528	11	11	1.31528	GQ0023_K10.1	0	991	1.29405	10	10	1.29405
GQ0023_K14.1	1.41059	0.272827	-0.320978	-1.04872	1	-1.02983	-2.48843e-07	1	1	7.16564	53	53	7.16564	GQ0023_K14.1	0	803	6.71118	45	45	6.71118	GQ0023_K14.1	0	803	6.85206	34	34	6.85206	GQ0023_K14.1	0	803	6.90962	6.98401	62	62	6.98401	GQ0023_K14.1	0	803	5.75505	39	39	5.75505	GQ0023_K14.1	0	803	7.02689	44	44	7.02689
GQ0023_K15.1	2.36966	0.703917	-0.117468	-1.0997	1	-1.07283	-1.17841e-07	1	1	0.415167	2	2	0.415167	GQ0023_K15.1	0	523	0.686944	3	3	0.686944	GQ0023_K15.1	0	523	2.78483	9	9	2.78483	GQ0023_K15.1	0	523	1.29565	1.38362	8	8	1.38362	GQ0023_K15.1	0	523	0.679703	3	3	0.679703	GQ0023_K15.1	0	523	1.47121	6	6	1.47121
GQ0023_K23.1	74.3839	8.08042	16.6677	1.03476	0.44686	1.05345	3.12989e-05	1	1	473.938	3753	3763	473.938	GQ0023_K23.1	0	862	454.994	3263	3275	454.994	GQ0023_K23.1	0	862	509.706	2694	2715	509.706	GQ0023_K23.1	0	862	479.546	477.245	4534	4548	477.245	GQ0023_K23.1	0	862	529.378	3838	3851	529.378	GQ0023_K23.1	0	862	482.018	3229	3240	482.018
GQ0023_M03.1	153.043	109.417	47.4285	1.06069	0.337763	1.07959	7.59867e-05	1	1	758.686	5921	5940	758.686	GQ0023_M03.1	0	850	853.376	6047	6057	853.376	GQ0023_M03.1	0	850	732.421	3841	3847	732.421	GQ0023_M03.1	0	850	781.494	743.959	6980	6991	743.959	GQ0023_M03.1	0	850	857.346	6146	6150	857.346	GQ0023_M03.1	0	850	885.464	5865	5869	885.464
GQ0023_M05.1	8.74285	1.36197	-3.64651	-1.203	0.407878	-1.18074	-4.0622e-06	1	1	21.2023	166	166	21.2023	GQ0023_M05.1	0	850	22.6834	161	161	22.6834	GQ0023_M05.1	0	850	20.9426	109	110	20.9426	GQ0023_M05.1	0	850	21.6095	19.5807	183	184	19.5807	GQ0023_M05.1	0	850	13.9406	100	100	13.9406	GQ0023_M05.1	0	850	20.3676	135	135	20.3676
GQ0023_M24.1	5.1931	3.70499	1.07062	1.11748	0.694124	1.13548	1.52827e-06	1	1	7.47422	59	59	7.47422	GQ0023_M24.1	0	857	11.1792	80	80	11.1792	GQ0023_M24.1	0	857	8.68629	46	46	8.68629	GQ0023_M24.1	0	857	9.11324	11.9269	113	113	11.9269	GQ0023_M24.1	0	857	11.891	86	86	11.891	GQ0023_M24.1	0	857	6.73376	45	45	6.73376
GQ0023_O07.1	0	0	0	1	1	1	0	1	1	0	0	0	0	GQ0023_O07.1	0	183	0	0	0	0	GQ0023_O07.1	0	183	0	0	0	0	GQ0023_O07.1	0	183	0	0	0	0	0	GQ0023_O07.1	0	183	0	0	0	0	GQ0023_O07.1	0	183	0	0	0	0
GQ0024_A06.1	4.81671	2.39994	-0.921645	-1.06295	0.916182	-1.04401	-8.07398e-07	1	1	17.5264	108	108	17.5264	GQ0024_A06.1	0	669	12.7097	71	71	12.7097	GQ0024_A06.1	0	669	16.449	67	68	16.449	GQ0024_A06.1	0	669	15.5617	15.6841	115	116	15.6841	GQ0024_A06.1	0	669	13.2842	75	75	13.2842	GQ0024_A06.1	0	669	14.9518	78	78	14.9518
GQ0024_A07.1	120.754	45.2519	27.163	1.29714	0.234758	1.31951	3.56661e-05	1	1	107.216	397	397	107.216	GQ0024_A07.1	0	402	61.964	208	208	61.964	GQ0024_A07.1	0	402	105.068	261	261	105.068	GQ0024_A07.1	0	402	91.4161	139.281	619	619	139.281	GQ0024_A07.1	0	402	168.605	572	572	168.605	GQ0024_A07.1	0	402	47.851	150	150	47.851
GQ0024_A18.1	3.67598	1.48891	-1.54671	-1.44266	0.55727	-1.40315	-1.81259e-06	1	1	4.69625	17	17	4.69625	GQ0024_A18.1	0	393	5.48506	18	18	5.48506	GQ0024_A18.1	0	393	4.94136	12	12	4.94136	GQ0024_A18.1	0	393	5.04089	3.45245	15	15	3.45245	GQ0024_A18.1	0	393	1.80908	6	6	1.80908	GQ0024_A18.1	0	393	5.221	16	16	5.221
GQ0024_A19.1	0.356259	0.193101	-0.10567	-1.45896	1	-1.28181	-1.24019e-07	1	1	0.214558	2	2	0.214558	GQ0024_A19.1	0	1012	0.473349	4	4	0.473349	GQ0024_A19.1	0	1012	0.319821	2	2	0.319821	GQ0024_A19.1	0	1012	0.335909	0.446908	5	5	0.446908	GQ0024_A19.1	0	1012	0.11709	1	1	0.11709	GQ0024_A19.1	0	1012	0.12672	1	1	0.12672
GQ0024_A24.1	8.20594	1.05608	-0.506099	-1.01965	1	-1.00183	-5.88074e-08	1	1	29.7128	312	312	29.7128	GQ0024_A24.1	0	1140	24.7919	236	236	24.7919	GQ0024_A24.1	0	1140	24.2744	170	171	24.2744	GQ0024_A24.1	0	1140	26.2597	30.8655	389	389	30.8655	GQ0024_A24.1	0	1140	22.6596	217	218	22.6596	GQ0024_A24.1	0	1140	23.7358	211	211	23.7358
GQ0024_B17.1	24.1226	16.6254	-2.14633	-1.02456	0.9728	-1.00695	-7.55725e-07	1	1	76.4093	518	518	76.4093	GQ0024_B17.1	0	736	95.6756	588	588	95.6756	GQ0024_B17.1	0	736	96.526	439	439	96.526	GQ0024_B17.1	0	736	89.537	100.532	818	818	100.532	GQ0024_B17.1	0	736	79.0503	491	491	79.0503	GQ0024_B17.1	0	736	82.5898	472	474	82.5898
GQ0024_B19.1	46.5843	10.9212	17.6202	1.149	0.132896	1.16932	2.44785e-05	1	1	115.826	1037	1037	115.826	GQ0024_B19.1	0	972	128.382	1042	1042	128.382	GQ0024_B19.1	0	972	110.55	664	664	110.55	GQ0024_B19.1	0	972	118.253	126.747	1362	1362	126.747	GQ0024_B19.1	0	972	123.737	1015	1015	123.737	GQ0024_B19.1	0	972	157.134	1191	1191	157.134
GQ0024_C15.1	0.639642	0.468359	-0.0957018	-1.34763	1	-1.2235	-1.1087e-07	1	1	0	0	0	0	GQ0024_C15.1	0	253	0.473349	1	1	0.473349	GQ0024_C15.1	0	253	0.639642	1	1	0.639642	GQ0024_C15.1	0	253	0.370997	0.357526	1	1	0.357526	GQ0024_C15.1	0	253	0.468359	1	1	0.468359	GQ0024_C15.1	0	253	0	0	0	0
GQ0024_C18.1	5.44289	0.676453	1.11018	1.01848	0.81705	1.03651	2.6839e-06	1	1	57.0723	399	399	57.0723	GQ0024_C18.1	0	759	62.1665	394	394	62.1665	GQ0024_C18.1	0	759	60.9792	286	286	60.9792	GQ0024_C18.1	0	759	60.0727	60.3028	506	506	60.3028	GQ0024_C18.1	0	759	60.7306	389	389	60.7306	GQ0024_C18.1	0	759	62.5152	370	370	62.5152
GQ0024_D06.1	5.61083	1.87036	1.08436	1.1791	0.635924	1.19598	1.47895e-06	1	1	6.72197	43	53	6.72197	GQ0024_D06.1	0	856	6.71536	39	48	6.71536	GQ0024_D06.1	0	856	4.72633	19	25	4.72633	GQ0024_D06.1	0	856	6.05455	6.23457	50	59	6.23457	GQ0024_D06.1	0	856	4.845	27	35	4.845	GQ0024_D06.1	0	856	10.3372	59	69	10.3372
GQ0024_D19.1	1.29506	0.115986	-0.438072	-1.21171	1	-1.17978	-4.89938e-07	1	1	2.32089	18	18	2.32089	GQ0024_D19.1	0	842	2.70236	19	19	2.70236	GQ0024_D19.1	0	842	2.49855	13	13	2.49855	GQ0024_D19.1	0	842	2.50727	2.36341	21	22	2.36341	GQ0024_D19.1	0	842	1.4073	10	10	1.4073	GQ0024_D19.1	0	842	2.43688	16	16	2.43688
GQ0024_E15.1	0.663828	0.24659	-0.264046	-1.60764	1	-1.45097	-3.12952e-07	1	1	0.287466	3	3	0.287466	GQ0024_E15.1	0	1133	0.951293	9	9	0.951293	GQ0024_E15.1	0	1133	0.856996	6	6	0.856996	GQ0024_E15.1	0	1133	0.698585	0.319344	4	4	0.319344	GQ0024_E15.1	0	1133	0.41834	4	4	0.41834	GQ0024_E15.1	0	1133	0.565934	5	5	0.565934
GQ0024_E20.1	5.98275	3.23231	0.95851	1.05324	0.849667	1.07147	1.58204e-06	1	1	16.6792	165	165	16.6792	GQ0024_E20.1	0	1074	16.3914	147	147	16.3914	GQ0024_E20.1	0	1074	20.9444	139	139	20.9444	GQ0024_E20.1	0	1074	18.005	19.6237	232	233	19.6237	GQ0024_E20.1	0	1074	21.6248	196	196	21.6248	GQ0024_E20.1	0	1074	15.642	131	131	15.642
GQ0024_F16.1	2.85013	1.56529	1.14923	1.09445	0.731148	1.11275	1.69228e-06	1	1	13.4155	54	54	13.4155	GQ0024_F16.1	0	437	11.2358	41	41	11.2358	GQ0024_F16.1	0	437	11.8502	31	32	11.8502	GQ0024_F16.1	0	437	12.1672	13.6613	66	66	13.6613	GQ0024_F16.1	0	437	12.202	45	45	12.202	GQ0024_F16.1	0	437	14.0859	48	48	14.0859
GQ0024_F22.1	15.7476	4.23197	-6.56958	-1.12955	0.461287	-1.10935	-6.9079e-06	1	1	56.818	325	325	56.818	GQ0024_F22.1	0	621	50.9113	262	264	50.9113	GQ0024_F22.1	0	621	64.1064	244	246	64.1064	GQ0024_F22.1	0	621	57.2786	48.3587	332	332	48.3587	GQ0024_F22.1	0	621	54.0001	283	283	54.0001	GQ0024_F22.1	0	621	49.7681	238	241	49.7681
GQ0024_G22.1	6.45861	1.56525	2.326	1.13193	0.50885	1.15098	3.27324e-06	1	1	18.5445	103	103	18.5445	GQ0024_G22.1	0	603	15.2924	77	77	15.2924	GQ0024_G22.1	0	603	19.0545	71	71	19.0545	GQ0024_G22.1	0	603	17.6305	21.751	145	145	21.751	GQ0024_G22.1	0	603	17.4893	89	89	17.4893	GQ0024_G22.1	0	603	20.6291	97	97	20.6291
GQ0024_H21.1	4.38362	1.69186	-0.280956	-1.01632	1	1.00143	3.08384e-08	1	1	19.7639	146	146	19.7639	GQ0024_H21.1	0	802	15.3803	103	103	15.3803	GQ0024_H21.1	0	802	17.3533	85	86	17.3533	GQ0024_H21.1	0	802	17.4992	16.8051	149	149	16.8051	GQ0024_H21.1	0	802	15.6614	106	106	15.6614	GQ0024_H21.1	0	802	19.1881	120	120	19.1881
GQ0024_I12.1	12.7	5.93133	-1.29611	-1.02512	1	-1.00702	-4.51198e-07	1	1	57.5447	494	494	57.5447	GQ0024_I12.1	0	932	44.8447	349	349	44.8447	GQ0024_I12.1	0	932	56.2583	324	324	56.2583	GQ0024_I12.1	0	932	52.8826	51.4385	529	530	51.4385	GQ0024_I12.1	0	932	48.6948	383	383	48.6948	GQ0024_I12.1	0	932	54.6261	397	397	54.6261
GQ0024_I23.1	6.43781	2.87383	-1.69533	-1.30905	0.627196	-1.27985	-1.9508e-06	1	1	8.5788	29	29	8.5788	GQ0024_I23.1	0	367	3.26314	10	10	3.26314	GQ0024_I23.1	0	367	9.70095	21	22	9.70095	GQ0024_I23.1	0	367	7.18096	7.39407	30	30	7.39407	GQ0024_I23.1	0	367	4.52024	14	14	4.52024	GQ0024_I23.1	0	367	4.54259	13	13	4.54259
GQ0024_J06.1	9.20896	3.6564	-0.289518	-1.0083	1	1.00938	4.04562e-07	1	1	39.0935	282	323	39.0935	GQ0024_J06.1	0	897	31.1075	208	233	31.1075	GQ0024_J06.1	0	897	35.3607	165	196	35.3607	GQ0024_J06.1	0	897	35.1872	32.6724	284	324	32.6724	GQ0024_J06.1	0	897	31.7043	214	240	31.7043	GQ0024_J06.1	0	897	40.3165	247	282	40.3165
GQ0024_J15.1	3.60012	1.64475	0.281472	1.01797	1	1.03578	6.89845e-07	1	1	15.779	92	92	15.779	GQ0024_J15.1	0	633	17.4055	92	92	17.4055	GQ0024_J15.1	0	633	13.8054	54	54	13.8054	GQ0024_J15.1	0	633	15.6633	16.4332	114	115	16.4332	GQ0024_J15.1	0	633	14.7885	78	79	14.7885	GQ0024_J15.1	0	633	16.6125	82	82	16.6125
GQ0024_K22.1	3.1487	0.660298	1.01722	1.06243	0.764516	1.0807	1.61785e-06	1	1	16.2283	129	129	16.2283	GQ0024_K22.1	0	863	15.4033	111	111	15.4033	GQ0024_K22.1	0	863	17.2518	92	92	17.2518	GQ0024_K22.1	0	863	16.2945	18.552	177	177	18.552	GQ0024_K22.1	0	863	16.8886	123	123	16.8886	GQ0024_K22.1	0	863	16.4945	111	111	16.4945
GQ0024_M13.1	14.8302	11.0346	-0.124586	-1.0034	0.949601	1.01446	6.51734e-07	1	1	41.3023	140	140	41.3023	GQ0024_M13.1	0	368	27.3359	84	84	27.3359	GQ0024_M13.1	0	368	41.7766	95	95	41.7766	GQ0024_M13.1	0	368	36.805	37.6073	153	153	37.6073	GQ0024_M13.1	0	368	30.2677	94	94	30.2677	GQ0024_M13.1	0	368	42.1661	121	121	42.1661
GQ0024_M15.1	1.35825	0.77964	0.326297	1.07644	1	1.09284	4.98155e-07	1	1	3.83175	9	9	3.83175	GQ0024_M15.1	0	255	5.166	11	11	5.166	GQ0024_M15.1	0	255	3.80775	6	6	3.80775	GQ0024_M15.1	0	255	4.2685	4.61139	13	13	4.61139	GQ0024_M15.1	0	255	4.64686	10	10	4.64686	GQ0024_M15.1	0	255	4.52614	9	9	4.52614
GQ0024_N16.1	8.98319	1.47637	-1.86496	-1.07919	0.741851	-1.06002	-1.76569e-06	1	1	23.7362	174	176	23.7362	GQ0024_N16.1	0	805	23.3564	157	157	23.3564	GQ0024_N16.1	0	805	29.1494	144	145	29.1494	GQ0024_N16.1	0	805	25.414	24.8328	218	221	24.8328	GQ0024_N16.1	0	805	20.1662	136	137	20.1662	GQ0024_N16.1	0	805	25.6481	159	161	25.6481
GQ0024_N17.1	6.73277	3.33922	0.479104	1.02458	0.926765	1.04252	1.01862e-06	1	1	20.2046	150	150	20.2046	GQ0024_N17.1	0	806	16.7898	113	113	16.7898	GQ0024_N17.1	0	806	21.4836	107	107	21.4836	GQ0024_N17.1	0	806	19.4927	19.5273	174	174	19.5273	GQ0024_N17.1	0	806	23.5226	160	160	23.5226	GQ0024_N17.1	0	806	16.8654	106	106	16.8654
GQ0024_O07.1	7.66326	2.31849	2.68816	1.06578	0.56589	1.0845	4.22896e-06	1	1	41.6076	366	366	41.6076	GQ0024_O07.1	0	955	38.1217	303	304	38.1217	GQ0024_O07.1	0	955	42.8721	253	253	42.8721	GQ0024_O07.1	0	955	40.8671	44.3273	468	468	44.3273	GQ0024_O07.1	0	955	45.7849	369	369	45.7849	GQ0024_O07.1	0	955	40.5536	302	302	40.5536
GQ0024_O19.1	4.90777	1.27578	-1.43001	-1.16912	0.787787	-1.14655	-1.56238e-06	1	1	8.76781	34	34	8.76781	GQ0024_O19.1	0	421	11.6628	41	41	11.6628	GQ0024_O19.1	0	421	9.22543	24	24	9.22543	GQ0024_O19.1	0	421	9.88536	7.94965	37	37	7.94965	GQ0024_O19.1	0	421	6.75505	24	24	6.75505	GQ0024_O19.1	0	421	10.6613	35	35	10.6613
GQ0025_A20.1	4.55969	1.70161	-1.11792	-1.17416	0.755298	-1.15074	-1.22556e-06	1	1	8.60586	65	65	8.60586	GQ0025_A20.1	0	820	7.88645	54	54	7.88645	GQ0025_A20.1	0	820	6.11794	31	31	6.11794	GQ0025_A20.1	0	820	7.53675	7.39077	67	67	7.39077	GQ0025_A20.1	0	820	4.04617	28	28	4.04617	GQ0025_A20.1	0	820	7.81955	50	50	7.81955
GQ0025_C15.1	4.29105	2.56448	-0.618376	-1.07253	1	-1.05302	-5.69901e-07	1	1	10.818	84	84	10.818	GQ0025_C15.1	0	843	10.0863	71	71	10.0863	GQ0025_C15.1	0	843	6.52693	34	34	6.52693	GQ0025_C15.1	0	843	9.14374	6.86722	64	64	6.86722	GQ0025_C15.1	0	843	9.27718	66	66	9.27718	GQ0025_C15.1	0	843	9.4317	62	62	9.4317
GQ0025_D02.1	4.75457	1.18301	-0.431823	-1.04765	1	-1.02894	-3.30437e-07	1	1	9.32699	50	50	9.32699	GQ0025_D02.1	0	582	7.2019	35	35	7.2019	GQ0025_D02.1	0	582	11.9565	43	43	11.9565	GQ0025_D02.1	0	582	9.49512	9.79143	63	63	9.79143	GQ0025_D02.1	0	582	8.14398	40	40	8.14398	GQ0025_D02.1	0	582	9.25448	42	42	9.25448
GQ0025_D08.1	0.438389	0.270874	-0.148912	-1.35422	1	-1.25532	-1.72686e-07	1	1	0.412016	2	2	0.412016	GQ0025_D08.1	0	527	0.68173	3	3	0.68173	GQ0025_D08.1	0	527	0.614154	2	2	0.614154	GQ0025_D08.1	0	527	0.5693	0.343279	2	2	0.343279	GQ0025_D08.1	0	527	0.674544	3	3	0.674544	GQ0025_D08.1	0	527	0.243341	1	1	0.243341
GQ0025_E20.1	39.8409	22.2114	-13.9674	-1.05913	0.633689	-1.04044	-1.18795e-05	1	1	264.606	2079	2079	264.606	GQ0025_E20.1	0	853	247.657	1763	1764	247.657	GQ0025_E20.1	0	853	238.286	1254	1256	238.286	GQ0025_E20.1	0	853	250.183	225.446	2125	2126	225.446	GQ0025_E20.1	0	853	224.765	1618	1618	224.765	GQ0025_E20.1	0	853	258.436	1719	1719	258.436
GQ0025_F11.1	56.683	24.4576	-4.01232	-1.03669	0.910962	-1.01832	-2.49391e-06	1	1	129.676	1247	1247	129.676	GQ0025_F11.1	0	1044	117.463	1024	1024	117.463	GQ0025_F11.1	0	1044	93.0054	600	600	93.0054	GQ0025_F11.1	0	1044	113.382	99.8115	1152	1152	99.8115	GQ0025_F11.1	0	1044	85.8067	756	756	85.8067	GQ0025_F11.1	0	1044	142.49	1160	1160	142.49
GQ0025_F13.1	3.14736	0.755509	-0.00877726	-1.00225	1	1.01501	7.40012e-08	1	1	3.36639	28	28	3.36639	GQ0025_F13.1	0	903	4.24389	32	32	4.24389	GQ0025_F13.1	0	903	4.1219	22	23	4.1219	GQ0025_F13.1	0	903	3.91073	5.50939	55	55	5.50939	GQ0025_F13.1	0	903	2.36202	18	18	2.36202	GQ0025_F13.1	0	903	3.83444	27	27	3.83444
GQ0025_F17.1	3.85833	2.10701	-1.54364	-1.22103	0.658843	-1.19621	-1.73306e-06	1	1	8.23605	88	88	8.23605	GQ0025_F17.1	0	1160	9.39475	91	91	9.39475	GQ0025_F17.1	0	1160	7.95196	57	57	7.95196	GQ0025_F17.1	0	1160	8.52759	5.53642	71	71	5.53642	GQ0025_F17.1	0	1160	6.12905	60	60	6.12905	GQ0025_F17.1	0	1160	9.28639	84	84	9.28639
GQ0025_G19.1	3.74291	0.658309	-0.700023	-1.13685	1	-1.11422	-7.43627e-07	1	1	6.92721	58	58	6.92721	GQ0025_G19.1	0	909	5.53334	42	42	5.53334	GQ0025_G19.1	0	909	4.98485	28	28	4.98485	GQ0025_G19.1	0	909	5.81513	3.1843	32	32	3.1843	GQ0025_G19.1	0	909	6.51787	50	50	6.51787	GQ0025_G19.1	0	909	5.64315	40	40	5.64315
GQ0025_H01.1	3.53444	0.963206	-0.76774	-1.17423	0.850584	-1.14951	-8.41703e-07	1	1	4.81212	41	41	4.81212	GQ0025_H01.1	0	925	6.86177	52	53	6.86177	GQ0025_H01.1	0	925	3.84892	22	22	3.84892	GQ0025_H01.1	0	925	5.17427	5.28057	54	54	5.28057	GQ0025_H01.1	0	925	4.61169	36	36	4.61169	GQ0025_H01.1	0	925	3.32733	24	24	3.32733
GQ0025_H20.1	1.33649	0.170578	-0.454276	-2.1397	0.625011	-1.84092	-5.45994e-07	1	1	0.722971	6	6	0.722971	GQ0025_H20.1	0	901	0.398748	3	3	0.398748	GQ0025_H20.1	0	901	1.43689	7	8	1.43689	GQ0025_H20.1	0	901	0.852869	0.100393	1	1	0.100393	GQ0025_H20.1	0	901	0.52606	4	4	0.52606	GQ0025_H20.1	0	901	0.569326	4	4	0.569326
GQ0025_I05.1	2.76855	0.528615	-0.964771	-1.20106	0.860082	-1.17554	-1.07375e-06	1	1	7.27176	57	57	7.27176	GQ0025_I05.1	0	851	4.50321	32	32	4.50321	GQ0025_I05.1	0	851	5.51475	28	29	5.51475	GQ0025_I05.1	0	851	5.76324	4.67683	44	44	4.67683	GQ0025_I05.1	0	851	4.59498	33	33	4.59498	GQ0025_I05.1	0	851	5.1236	34	34	5.1236
GQ0025_J06.1	16.6141	15.1395	-3.93318	-1.12827	0.555249	-1.10825	-4.14175e-06	1	1	39.8793	355	371	39.8793	GQ0025_J06.1	0	1010	40.1958	324	339	40.1958	GQ0025_J06.1	0	1010	23.7136	142	148	23.7136	GQ0025_J06.1	0	1010	34.5962	29.5543	319	330	29.5543	GQ0025_J06.1	0	1010	23.5817	194	201	23.5817	GQ0025_J06.1	0	1010	38.8531	298	306	38.8531
GQ0025_J07.1	73.1864	16.4276	32.9199	1.051	0.255179	1.06973	5.49671e-05	1	1	626.18	4711	4718	626.18	GQ0025_J07.1	0	818	663.35	4523	4531	663.35	GQ0025_J07.1	0	818	646.922	3258	3270	646.922	GQ0025_J07.1	0	818	645.484	659.497	5958	5964	659.497	GQ0025_J07.1	0	818	676.348	4666	4669	676.348	GQ0025_J07.1	0	818	699.366	4456	4461	699.366
GQ0025_J10.1	2.74893	0.891052	-1.66165	-1.25679	0.65169	-1.23042	-1.8883e-06	1	1	8.06184	90	90	8.06184	GQ0025_J10.1	0	1212	8.99167	91	91	8.99167	GQ0025_J10.1	0	1212	7.34375	55	55	7.34375	GQ0025_J10.1	0	1212	8.13242	6.71689	90	90	6.71689	GQ0025_J10.1	0	1212	6.45269	66	66	6.45269	GQ0025_J10.1	0	1212	6.24274	59	59	6.24274
GQ0025_J12.1	1.37747	0.325948	0.473667	2.60846	1	2.15869	5.95002e-07	1	1	0.275549	1	1	0.275549	GQ0025_J12.1	0	394	0.607905	2	2	0.607905	GQ0025_J12.1	0	394	0	0	0	0	GQ0025_J12.1	0	394	0.294485	1.37747	5	6	1.37747	GQ0025_J12.1	0	394	0.601497	2	2	0.601497	GQ0025_J12.1	0	394	0.325484	1	1	0.325484
WS0014_B20.1	28.3196	14.6971	20.4091	5.57504	9.58068e-12	5.54569	2.54585e-05	2.65576e-07	8.85254e-08	3.00183	6	6	3.00183	WS0014_B20.1	0	217	4.41501	8	8	4.41501	WS0014_B20.1	0	217	5.96606	8	8	5.96606	WS0014_B20.1	0	217	4.46097	24.1767	57	58	24.1767	WS0014_B20.1	0	217	19.1121	35	35	19.1121	WS0014_B20.1	0	217	31.3215	50	53	31.3215
GQ0025_K20.1	0.622565	0.22459	0.118003	1.71786	1	1.42352	1.50207e-07	1	1	0	0	0	0	GQ0025_K20.1	0	571	0.209732	1	1	0.209732	GQ0025_K20.1	0	571	0.283414	1	1	0.283414	GQ0025_K20.1	0	571	0.164382	0	0	0	0	GQ0025_K20.1	0	571	0.622565	3	3	0.622565	GQ0025_K20.1	0	571	0.22459	1	1	0.22459
GQ0025_O04.1	16.3076	4.69782	-2.08948	-1.10424	0.723026	-1.08443	-2.11594e-06	1	1	30.29	279	279	30.29	GQ0025_O04.1	0	1000	19.2809	161	161	19.2809	GQ0025_O04.1	0	1000	16.8303	104	104	16.8303	GQ0025_O04.1	0	1000	22.1337	21.5281	238	238	21.5281	GQ0025_O04.1	0	1000	13.9824	118	118	13.9824	GQ0025_O04.1	0	1000	24.6222	192	192	24.6222
GQ0025_O07.1	7.85433	5.19019	6.06303	1.30719	0.124139	1.32834	7.96287e-06	1	1	19.72	93	93	19.72	GQ0025_O07.1	0	512	18.946	80	81	18.946	GQ0025_O07.1	0	512	20.5448	65	65	20.5448	GQ0025_O07.1	0	512	19.7369	24.9102	141	141	24.9102	GQ0025_O07.1	0	512	25.6893	111	111	25.6893	GQ0025_O07.1	0	512	26.8003	106	107	26.8003
GQ0025_O13.1	2.80799	0.637248	0.148193	1.01975	1	1.03726	3.47051e-07	1	1	6.96802	31	31	6.96802	GQ0025_O13.1	0	483	9.17395	37	37	9.17395	GQ0025_O13.1	0	483	6.36596	19	19	6.36596	GQ0025_O13.1	0	483	7.50264	7.11647	38	38	7.11647	GQ0025_O13.1	0	483	7.60526	31	31	7.60526	GQ0025_O13.1	0	483	8.23077	30	31	8.23077
GQ0025_P03.1	0.750937	0.455385	-0.0234267	-1.0179	1	-1.00011	-1.89082e-10	1	1	1.49092	11	11	1.49092	GQ0025_P03.1	0	801	1.4951	9	10	1.4951	GQ0025_P03.1	0	801	1.01017	5	5	1.01017	GQ0025_P03.1	0	801	1.33206	1.12927	10	10	1.12927	GQ0025_P03.1	0	801	1.03554	7	7	1.03554	GQ0025_P03.1	0	801	1.76111	11	11	1.76111
GQ0025_P15.1	3.96024	1.53441	-0.0721031	-1.00704	1	1.01054	1.34395e-07	1	1	12.0125	106	106	12.0125	GQ0025_P15.1	0	958	8.12549	65	65	8.12549	GQ0025_P15.1	0	958	10.8112	64	64	10.8112	GQ0025_P15.1	0	958	10.3164	12.0857	128	128	12.0857	GQ0025_P15.1	0	958	9.27674	75	75	9.27674	GQ0025_P15.1	0	958	9.37041	70	70	9.37041
GQ0026_A03.1	13.2759	1.9901	3.4251	1.15793	0.353061	1.1775	4.72724e-06	1	1	18.4865	55	55	18.4865	GQ0026_A03.1	0	323	20.0213	54	54	20.0213	GQ0026_A03.1	0	323	26.5541	53	53	26.5541	GQ0026_A03.1	0	323	21.6873	21.5634	77	77	21.5634	GQ0026_A03.1	0	323	22.0114	60	60	22.0114	GQ0026_A03.1	0	323	31.7624	80	80	31.7624
GQ0026_A12.1	3.54036	0.910319	-0.0186716	-1.00174	1	1.01582	2.09596e-07	1	1	9.60348	82	82	9.60348	GQ0026_A12.1	0	927	9.81829	76	76	9.81829	GQ0026_A12.1	0	927	12.7439	73	73	12.7439	GQ0026_A12.1	0	927	10.7219	12.3923	125	127	12.3923	GQ0026_A12.1	0	927	9.20349	72	72	9.20349	GQ0026_A12.1	0	927	10.5138	76	76	10.5138
GQ0026_D11.1	4.21833	2.96202	-1.34096	-1.16687	0.677921	-1.14426	-1.46277e-06	1	1	7.41311	62	62	7.41311	GQ0026_D11.1	0	908	10.0237	76	76	10.0237	GQ0026_D11.1	0	908	10.6936	59	60	10.6936	GQ0026_D11.1	0	908	9.37681	6.47524	65	65	6.47524	GQ0026_D11.1	0	908	10.5706	81	81	10.5706	GQ0026_D11.1	0	908	7.06171	50	50	7.06171
GQ0026_E17.1	0.91137	0.221562	0.164295	1.30187	1	1.26388	2.1598e-07	1	1	0.464951	4	4	0.464951	GQ0026_E17.1	0	934	0.12822	1	1	0.12822	GQ0026_E17.1	0	934	1.03959	6	6	1.03959	GQ0026_E17.1	0	934	0.544254	0.677922	7	7	0.677922	GQ0026_E17.1	0	934	0.761209	5	6	0.761209	GQ0026_E17.1	0	934	0.686513	5	5	0.686513
GQ0026_F06.1	31.3522	12.8742	-4.56623	-1.06382	0.772091	-1.04489	-4.00013e-06	1	1	77.5473	195	195	77.5473	GQ0026_F06.1	0	273	82.0315	187	187	82.0315	GQ0026_F06.1	0	273	68.7627	116	116	68.7627	GQ0026_F06.1	0	273	76.1138	59.3088	179	179	59.3088	GQ0026_F06.1	0	273	64.673	149	149	64.673	GQ0026_F06.1	0	273	90.661	193	193	90.661
GQ0026_F07.1	11.2224	2.22251	0.58963	1.01612	0.846418	1.03402	1.52486e-06	1	1	39.301	361	362	39.301	GQ0026_F07.1	0	1000	40.8372	340	341	40.8372	GQ0026_F07.1	0	1000	29.6148	183	183	29.6148	GQ0026_F07.1	0	1000	36.5843	36.5435	403	404	36.5435	GQ0026_F07.1	0	1000	36.3779	307	307	36.3779	GQ0026_F07.1	0	1000	38.6004	301	301	38.6004
GQ0026_F21.1	6.19885	1.3251	-1.27688	-1.16119	0.779846	-1.13873	-1.38701e-06	1	1	12.4915	68	68	12.4915	GQ0026_F21.1	0	591	6.88959	34	34	6.88959	GQ0026_F21.1	0	591	8.21469	30	30	8.21469	GQ0026_F21.1	0	591	9.19861	10.2545	67	67	10.2545	GQ0026_F21.1	0	591	7.21796	35	36	7.21796	GQ0026_F21.1	0	591	6.29269	28	29	6.29269
GQ0026_G03.1	7.28555	3.23278	1.85334	1.14521	0.581335	1.16395	2.58018e-06	1	1	14.0711	116	116	14.0711	GQ0026_G03.1	0	895	10.8384	81	81	10.8384	GQ0026_G03.1	0	895	13.3803	74	74	13.3803	GQ0026_G03.1	0	895	12.7633	17.8887	177	177	17.8887	GQ0026_G03.1	0	895	15.358	116	116	15.358	GQ0026_G03.1	0	895	10.6031	74	74	10.6031
GQ0166_E14.1	13.3364	0.456749	4.40368	4.59643	0.0356156	4.34612	5.51838e-06	1	1	1.47025	16	19	1.47025	GQ0166_E14.1	0	1403	1.28037	11	15	1.28037	GQ0166_E14.1	0	1403	0.922762	6	8	0.922762	GQ0166_E14.1	0	1403	1.22446	1.6118	18	25	1.6118	GQ0166_E14.1	0	1403	1.0135	7	12	1.0135	GQ0166_E14.1	0	1403	14.2591	101	156	14.2591
GQ0026_G11.1	1.12751	0.557159	0.217886	1.24251	1	1.23204	2.90267e-07	1	1	0.808472	7	7	0.808472	GQ0026_G11.1	0	940	0.509605	4	4	0.509605	GQ0026_G11.1	0	940	1.37727	8	8	1.37727	GQ0026_G11.1	0	940	0.89845	0.577367	6	6	0.577367	GQ0026_G11.1	0	940	1.13453	9	9	1.13453	GQ0026_G11.1	0	940	1.63712	12	12	1.63712
GQ0026_G17.1	3.27419	0.96987	0.55482	1.09275	0.871449	1.10987	8.19327e-07	1	1	5.35185	14	14	5.35185	GQ0026_G17.1	0	284	6.32521	14	15	6.32521	GQ0026_G17.1	0	284	6.26804	11	11	6.26804	GQ0026_G17.1	0	284	5.9817	8.28101	26	26	8.28101	GQ0026_G17.1	0	284	5.00683	12	12	5.00683	GQ0026_G17.1	0	284	6.32172	14	14	6.32172
GQ0026_H04.1	35.4707	3.96678	-5.08071	-1.05931	0.74606	-1.04061	-4.32811e-06	1	1	82.2927	708	711	82.2927	GQ0026_H04.1	0	938	79.1572	612	620	79.1572	GQ0026_H04.1	0	938	110.762	638	642	110.762	GQ0026_H04.1	0	938	90.7372	98.5545	1009	1022	98.5545	GQ0026_H04.1	0	938	75.291	589	596	75.291	GQ0026_H04.1	0	938	83.124	606	608	83.124
GQ0026_H08.1	0.622855	0.294605	0.16063	1.26339	1	1.23688	2.12851e-07	1	1	0.314381	3	3	0.314381	GQ0026_H08.1	0	1036	0.577979	5	5	0.577979	GQ0026_H08.1	0	1036	0.937236	6	6	0.937236	GQ0026_H08.1	0	1036	0.609865	0.873109	10	10	0.873109	GQ0026_H08.1	0	1036	0.571887	5	5	0.571887	GQ0026_H08.1	0	1036	0.866491	7	7	0.866491
GQ0026_H14.1	1.16055	0.49125	0.178902	1.51949	1	1.40003	2.29792e-07	1	1	0.49125	1	1	0.49125	GQ0026_H14.1	0	221	0.541888	1	1	0.541888	GQ0026_H14.1	0	221	0	0	0	0	GQ0026_H14.1	0	221	0.344379	0.409295	1	1	0.409295	GQ0026_H14.1	0	221	0	0	0	0	GQ0026_H14.1	0	221	1.16055	2	2	1.16055
GQ0026_I09.1	3.86472	0.95681	-1.02549	-1.08546	0.817649	-1.06582	-9.91535e-07	1	1	14.5072	122	122	14.5072	GQ0026_I09.1	0	913	11.8052	90	90	11.8052	GQ0026_I09.1	0	913	12.762	72	72	12.762	GQ0026_I09.1	0	913	13.0248	13.2759	134	134	13.2759	GQ0026_I09.1	0	913	10.6425	82	82	10.6425	GQ0026_I09.1	0	913	12.0796	85	86	12.0796
GQ03612_C16.1	22.2168	9.09685	15.178	4.18902	6.31464e-08	4.17928	1.89644e-05	0.00175042	0.000175042	4.44065	14	29	4.44065	GQ03612_C16.1	0	709	2.53365	10	15	2.53365	GQ03612_C16.1	0	709	7.30401	13	32	7.30401	GQ03612_C16.1	0	709	4.75944	24.7505	97	194	24.7505	GQ03612_C16.1	0	709	13.5375	41	81	13.5375	GQ03612_C16.1	0	709	21.5242	61	119	21.5242
GQ0026_J17.1	1.55207	0.85793	0.243083	1.16596	1	1.1719	3.33873e-07	1	1	1.91306	7	8	1.91306	GQ0026_J17.1	0	454	1.05513	4	4	1.05513	GQ0026_J17.1	0	454	1.42581	4	4	1.42581	GQ0026_J17.1	0	454	1.46467	0.796953	4	4	0.796953	GQ0026_J17.1	0	454	2.34902	8	9	2.34902	GQ0026_J17.1	0	454	1.97728	7	7	1.97728
GQ0026_J20.1	6.29645	0.922044	1.43014	1.29796	0.486953	1.31282	1.88139e-06	1	1	5.33932	24	24	5.33932	GQ0026_J20.1	0	488	4.41728	18	18	4.41728	GQ0026_J20.1	0	488	4.64265	14	14	4.64265	GQ0026_J20.1	0	488	4.79975	5.56071	29	30	5.56071	GQ0026_J20.1	0	488	9.7127	40	40	9.7127	GQ0026_J20.1	0	488	3.41625	13	13	3.41625
GQ0026_K06.1	0.115908	0.0494385	-0.0278399	-1.1662	1	-1.08382	-3.03541e-08	1	1	0.25515	2	2	0.25515	GQ0026_K06.1	0	851	0.140725	1	1	0.140725	GQ0026_K06.1	0	851	0.190164	1	1	0.190164	GQ0026_K06.1	0	851	0.195346	0.212583	2	2	0.212583	GQ0026_K06.1	0	851	0.139242	1	1	0.139242	GQ0026_K06.1	0	851	0.150694	1	1	0.150694
GQ0026_K14.1	7.74157	1.54013	2.41862	1.08498	0.600396	1.10381	3.62346e-06	1	1	28.1429	267	267	28.1429	GQ0026_K14.1	0	1030	31.1601	268	268	31.1601	GQ0026_K14.1	0	1030	26.0813	166	166	26.0813	GQ0026_K14.1	0	1030	28.4614	29.683	338	338	29.683	GQ0026_K14.1	0	1030	33.8228	294	294	33.8228	GQ0026_K14.1	0	1030	29.1343	234	234	29.1343
GQ0026_L18.1	0.432795	0.286501	-0.0802858	-1.55652	1	-1.28476	-9.48927e-08	1	1	0	0	0	0	GQ0026_L18.1	0	418	0.286501	1	1	0.286501	GQ0026_L18.1	0	418	0.387152	1	1	0.387152	GQ0026_L18.1	0	418	0.224551	0.432795	1	2	0.432795	GQ0026_L18.1	0	418	0	0	0	0	GQ0026_L18.1	0	418	0	0	0	0
GQ0026_M20.1	14.616	2.57214	6.21042	1.07964	0.403608	1.09883	9.42545e-06	1	1	77.9505	321	359	77.9505	GQ0026_M20.1	0	500	79.2793	297	331	79.2793	GQ0026_M20.1	0	500	76.7072	215	237	76.7072	GQ0026_M20.1	0	500	77.979	74.896	377	414	74.896	GQ0026_M20.1	0	500	88.1602	342	372	88.1602	GQ0026_M20.1	0	500	89.512	323	349	89.512
GQ03701_F12.1	16.4662	10.0382	12.6354	4.14196	1.2267e-06	4.11786	1.57889e-05	0.0340042	0.00309129	4.75114	84	87	4.75114	GQ03701_F12.1	0	1988	3.97584	66	66	3.97584	GQ03701_F12.1	0	1988	3.33753	40	41	3.33753	GQ03701_F12.1	0	1988	4.0215	14.014	301	308	14.014	GQ03701_F12.1	0	1988	16.153	263	271	16.153	GQ03701_F12.1	0	1988	19.8038	299	307	19.8038
GQ0026_N01.1	36.8425	6.62724	6.25613	1.26083	0.39091	1.28009	8.24132e-06	1	1	24.4552	198	198	24.4552	GQ0026_N01.1	0	879	20.4364	150	150	20.4364	GQ0026_N01.1	0	879	27.0636	147	147	27.0636	GQ0026_N01.1	0	879	23.9851	40.7507	396	396	40.7507	GQ0026_N01.1	0	879	43.4077	322	322	43.4077	GQ0026_N01.1	0	879	6.56522	45	45	6.56522
GQ0026_N23.1	2.40967	0.717728	-0.356575	-1.18263	1	-1.1523	-3.92966e-07	1	1	2.65054	24	25	2.65054	GQ0026_N23.1	0	1024	2.22206	18	19	2.22206	GQ0026_N23.1	0	1024	2.05448	12	13	2.05448	GQ0026_N23.1	0	1024	2.30903	0.971675	11	11	0.971675	GQ0026_N23.1	0	1024	1.50433	13	13	1.50433	GQ0026_N23.1	0	1024	3.38135	27	27	3.38135
GQ0026_P04.1	4.67433	1.99161	-0.860934	-1.04756	1	-1.02906	-6.58132e-07	1	1	21.2439	171	172	21.2439	GQ0026_P04.1	0	879	19.074	140	140	19.074	GQ0026_P04.1	0	879	16.5696	90	90	16.5696	GQ0026_P04.1	0	879	18.9625	17.0824	166	166	17.0824	GQ0026_P04.1	0	879	19.2773	143	143	19.2773	GQ0026_P04.1	0	879	17.9449	123	123	17.9449
GQ0026_P21.1	5.188	1.7078	-2.06874	-1.25409	0.590199	-1.2287	-2.34904e-06	1	1	9.37158	65	65	9.37158	GQ0026_P21.1	0	753	9.22433	58	58	9.22433	GQ0026_P21.1	0	753	12.0351	56	56	12.0351	GQ0026_P21.1	0	753	10.2103	6.84713	57	57	6.84713	GQ0026_P21.1	0	753	9.91392	63	63	9.91392	GQ0026_P21.1	0	753	7.66379	45	45	7.66379
GQ0026_P22.1	58.2076	31.1183	-2.85146	-1.01299	0.961896	1.00522	1.41822e-06	1	1	199.429	1082	1104	199.429	GQ0026_P22.1	0	601	230.548	1137	1157	230.548	GQ0026_P22.1	0	601	236.955	857	880	236.955	GQ0026_P22.1	0	601	222.311	188.885	1240	1255	188.885	GQ0026_P22.1	0	601	222.4	1103	1128	222.4	GQ0026_P22.1	0	601	247.093	1141	1158	247.093
GQ0031_A04.1	0.341366	0.0438496	-0.199646	-2.19971	1	-1.66567	-2.40145e-07	1	1	0.49606	7	7	0.49606	GQ0031_A04.1	0	1532	0.390853	5	5	0.390853	GQ0031_A04.1	0	1532	0.211266	2	2	0.211266	GQ0031_A04.1	0	1532	0.366059	0.17713	3	3	0.17713	GQ0031_A04.1	0	1532	0.154693	2	2	0.154693	GQ0031_A04.1	0	1532	0.167416	2	2	0.167416
GQ0031_A15.1	0.343291	0.206555	0.0113039	1.0419	1	1.04118	1.99041e-08	1	1	0.0921614	1	1	0.0921614	GQ0031_A15.1	0	1178	0.304985	3	3	0.304985	GQ0031_A15.1	0	1178	0.412129	3	3	0.412129	GQ0031_A15.1	0	1178	0.269758	0.307145	4	4	0.307145	GQ0031_A15.1	0	1178	0.10059	1	1	0.10059	GQ0031_A15.1	0	1178	0.435452	4	4	0.435452
GQ0031_A17.1	2.2132	1.45914	-0.842678	-1.37578	0.803642	-1.33332	-9.80175e-07	1	1	3.81449	26	26	3.81449	GQ0031_A17.1	0	740	1.94201	12	12	1.94201	GQ0031_A17.1	0	740	3.49902	16	16	3.49902	GQ0031_A17.1	0	740	3.08517	1.83353	15	15	1.83353	GQ0031_A17.1	0	740	1.60128	10	10	1.60128	GQ0031_A17.1	0	740	3.29267	19	19	3.29267
GQ0031_B13.1	2.31131	0.322115	-0.703788	-1.25207	0.814553	-1.22041	-7.98667e-07	1	1	4.34265	28	28	4.34265	GQ0031_B13.1	0	700	2.90839	17	17	2.90839	GQ0031_B13.1	0	700	3.23659	14	14	3.23659	GQ0031_B13.1	0	700	3.49588	3.2305	25	25	3.2305	GQ0031_B13.1	0	700	2.03134	12	12	2.03134	GQ0031_B13.1	0	700	3.11442	17	17	3.11442
GQ0031_C09.1	1.65571	0.803477	-0.565333	-1.55381	0.726578	-1.46965	-6.68078e-07	1	1	2.16823	14	14	2.16823	GQ0031_C09.1	0	701	0.512513	3	3	0.512513	GQ0031_C09.1	0	701	2.0777	9	9	2.0777	GQ0031_C09.1	0	701	1.58615	1.16132	9	9	1.16132	GQ0031_C09.1	0	701	1.3523	8	8	1.3523	GQ0031_C09.1	0	701	0.548819	3	3	0.548819
GQ0031_D20.1	87.3991	48.2777	66.6877	3.72563	6.43723e-18	3.77715	8.34299e-05	1.7844e-13	8.922e-14	31.8352	34	39	31.8352	GQ0031_D20.1	0	133	30.6146	31	34	30.6146	GQ0031_D20.1	0	133	10.9509	9	9	10.9509	GQ0031_D20.1	0	133	24.4669	78.8923	101	116	78.8923	GQ0031_D20.1	0	133	96.2214	99	108	96.2214	GQ0031_D20.1	0	133	98.35	85	102	98.35
GQ0031_E09.1	13.2773	2.20521	3.2012	1.24158	0.2894	1.26117	4.26572e-06	1	1	16.5189	172	173	16.5189	GQ0031_E09.1	0	1137	13.2713	126	126	13.2713	GQ0031_E09.1	0	1137	9.96311	70	70	9.96311	GQ0031_E09.1	0	1137	13.2511	14.1608	175	178	14.1608	GQ0031_E09.1	0	1137	23.2404	223	223	23.2404	GQ0031_E09.1	0	1137	11.9556	106	106	11.9556
GQ0031_F03.1	11.2076	4.1361	-3.55276	-1.12365	0.5549	-1.10357	-3.71385e-06	1	1	31.7654	383	383	31.7654	GQ0031_F03.1	0	1309	27.6293	302	302	27.6293	GQ0031_F03.1	0	1309	37.4594	303	303	37.4594	GQ0031_F03.1	0	1309	32.2847	31.925	462	462	31.925	GQ0031_F03.1	0	1309	26.2517	290	290	26.2517	GQ0031_F03.1	0	1309	28.019	286	286	28.019
GQ0031_G08.1	3.6183	1.00297	-0.789375	-1.10558	0.885472	-1.08486	-8.01455e-07	1	1	10.2044	95	97	10.2044	GQ0031_G08.1	0	1032	8.00703	68	69	8.00703	GQ0031_G08.1	0	1032	6.58608	42	42	6.58608	GQ0031_G08.1	0	1032	8.26583	7.0996	81	81	7.0996	GQ0031_G08.1	0	1032	7.00406	61	61	7.00406	GQ0031_G08.1	0	1032	8.3257	66	67	8.3257
GQ0031_G09.1	2.69961	0.301812	1.15691	1.46713	0.480739	1.46932	1.49142e-06	1	1	1.41301	6	6	1.41301	GQ0031_G09.1	0	461	2.85755	11	11	2.85755	GQ0031_G09.1	0	461	3.15936	9	9	3.15936	GQ0031_G09.1	0	461	2.47664	3.72804	19	19	3.72804	GQ0031_G09.1	0	461	4.11262	16	16	4.11262	GQ0031_G09.1	0	461	3.05997	11	11	3.05997
GQ0031_I03.1	1.20082	0.60087	0.217931	1.19781	1	1.19661	2.94736e-07	1	1	1.89912	12	12	1.89912	GQ0031_I03.1	0	686	0.698293	4	4	0.698293	GQ0031_I03.1	0	686	0.707709	3	3	0.707709	GQ0031_I03.1	0	686	1.10171	0.923001	7	7	0.923001	GQ0031_I03.1	0	686	1.72733	10	10	1.72733	GQ0031_I03.1	0	686	1.30858	7	7	1.30858
GQ0031_I17.1	0.460814	0.0248445	-0.135925	-1.61778	1	-1.37714	-1.6118e-07	1	1	0.254253	3	3	0.254253	GQ0031_I17.1	0	1281	0.560924	6	6	0.560924	GQ0031_I17.1	0	1281	0.252661	2	2	0.252661	GQ0031_I17.1	0	1281	0.355946	0.282449	4	4	0.282449	GQ0031_I17.1	0	1281	0.277506	3	3	0.277506	GQ0031_I17.1	0	1281	0.10011	1	1	0.10011
GQ0031_J01.1	3.26361	0.371797	-0.238076	-1.0572	1	-1.03761	-2.00309e-07	1	1	6.34148	25	25	6.34148	GQ0031_J01.1	0	428	3.07787	11	11	3.07787	GQ0031_J01.1	0	428	3.78106	10	10	3.78106	GQ0031_J01.1	0	428	4.40014	4.43817	21	21	4.43817	GQ0031_J01.1	0	428	4.15286	15	15	4.15286	GQ0031_J01.1	0	428	3.89516	13	13	3.89516
GQ0031_L21.1	6.74408	2.84853	-4.22522	-1.24828	0.351518	-1.22483	-4.78926e-06	1	1	22.3124	283	283	22.3124	GQ0031_L21.1	0	1377	20.2639	233	233	20.2639	GQ0031_L21.1	0	1377	21.1542	180	180	21.1542	GQ0031_L21.1	0	1377	21.2435	15.5684	237	237	15.5684	GQ0031_L21.1	0	1377	18.0711	210	210	18.0711	GQ0031_L21.1	0	1377	17.4154	187	187	17.4154
GQ0031_M16.1	3.20636	0.626633	-1.05847	-1.14546	0.770942	-1.12334	-1.13434e-06	1	1	9.7777	58	58	9.7777	GQ0031_M16.1	0	644	7.43834	40	40	7.43834	GQ0031_M16.1	0	644	7.78993	31	31	7.78993	GQ0031_M16.1	0	644	8.33532	7.16329	51	51	7.16329	GQ0031_M16.1	0	644	8.09593	44	44	8.09593	GQ0031_M16.1	0	644	6.57134	33	33	6.57134
GQ0031_P23.1	2.87464	0.412032	0.628591	1.25494	0.803642	1.26377	8.3466e-07	1	1	2.27364	12	12	2.27364	GQ0031_P23.1	0	573	2.299	11	11	2.299	GQ0031_P23.1	0	573	2.82425	10	10	2.82425	GQ0031_P23.1	0	573	2.46563	4.73582	30	30	4.73582	GQ0031_P23.1	0	573	1.86118	9	9	1.86118	GQ0031_P23.1	0	573	2.68567	12	12	2.68567
GQ0032_A11.1	22.3873	10.2803	-3.28334	-1.05302	0.797383	-1.03443	-2.65509e-06	1	1	54.0389	330	332	54.0389	GQ0032_A11.1	0	667	65.1752	360	363	65.1752	GQ0032_A11.1	0	667	76.4262	310	315	76.4262	GQ0032_A11.1	0	667	65.2135	63.6027	468	469	63.6027	GQ0032_A11.1	0	667	54.8949	306	309	54.8949	GQ0032_A11.1	0	667	67.2927	345	350	67.2927
GQ0032_C03.1	8.13549	3.33517	-0.523109	-1.03758	1	-1.01928	-3.36483e-07	1	1	16.0515	110	110	16.0515	GQ0032_C03.1	0	744	17.706	110	110	17.706	GQ0032_C03.1	0	744	9.57056	44	44	9.57056	GQ0032_C03.1	0	744	14.4427	12.5225	103	103	12.5225	GQ0032_C03.1	0	744	13.3785	83	84	13.3785	GQ0032_C03.1	0	744	15.8577	91	92	15.8577
GQ0032_E01.1	2.18676	1.02721	0.124419	1.00906	1	1.02676	4.52747e-07	1	1	13.9187	115	115	13.9187	GQ0032_E01.1	0	897	14.2854	107	107	14.2854	GQ0032_E01.1	0	897	12.9897	72	72	12.9897	GQ0032_E01.1	0	897	13.7313	14.0169	139	139	14.0169	GQ0032_E01.1	0	897	12.6817	96	96	12.6817	GQ0032_E01.1	0	897	14.8685	104	104	14.8685
GQ0032_E11.1	20.1488	2.86747	4.60272	1.0499	0.537314	1.06842	7.71738e-06	1	1	94.7646	1078	1078	94.7646	GQ0032_E11.1	0	1235	95.6119	986	986	95.6119	GQ0032_E11.1	0	1235	86.3527	658	659	86.3527	GQ0032_E11.1	0	1235	92.2431	92.1387	1258	1258	92.1387	GQ0032_E11.1	0	1235	106.501	1110	1110	106.501	GQ0032_E11.1	0	1235	91.8972	885	885	91.8972
GQ0032_I01.1	3.5856	0.825407	0.0841918	1.02728	1	1.04376	1.71643e-07	1	1	3.32617	25	25	3.32617	GQ0032_I01.1	0	816	1.17409	8	8	1.17409	GQ0032_I01.1	0	816	4.75969	24	24	4.75969	GQ0032_I01.1	0	816	3.08665	3.65807	33	33	3.65807	GQ0032_I01.1	0	816	3.33993	23	23	3.33993	GQ0032_I01.1	0	816	2.51452	15	16	2.51452
GQ0032_I03.1	0.457916	0.0754808	-0.187801	-1.2207	1	-1.17403	-2.10819e-07	1	1	1.00628	9	9	1.00628	GQ0032_I03.1	0	971	1.11001	9	9	1.11001	GQ0032_I03.1	0	971	0.999976	6	6	0.999976	GQ0032_I03.1	0	971	1.03875	0.65209	7	7	0.65209	GQ0032_I03.1	0	971	0.976271	8	8	0.976271	GQ0032_I03.1	0	971	0.924495	7	7	0.924495
GQ0032_I05.1	0.243287	0.0398354	0.0311888	1.08293	1	1.07653	4.69226e-08	1	1	0.364316	3	3	0.364316	GQ0032_I05.1	0	894	0.40187	3	3	0.40187	GQ0032_I05.1	0	894	0.362035	2	2	0.362035	GQ0032_I05.1	0	894	0.376074	0.404717	4	4	0.404717	GQ0032_I05.1	0	894	0.530179	4	4	0.530179	GQ0032_I05.1	0	894	0.286892	2	2	0.286892
GQ0032_K13.1	10.7766	2.83295	-6.01134	-1.3703	0.135668	-1.34373	-6.98702e-06	1	1	21.2548	99	102	21.2548	GQ0032_K13.1	0	521	19.0784	80	83	19.0784	GQ0032_K13.1	0	521	26.4021	83	85	26.4021	GQ0032_K13.1	0	521	22.2451	15.6255	86	90	15.6255	GQ0032_K13.1	0	521	16.8304	72	74	16.8304	GQ0032_K13.1	0	521	16.2455	64	66	16.2455
GQ0032_O05.1	0.848791	0.0393443	0.016597	1.03431	1	1.0418	3.11284e-08	1	1	0.354791	3	3	0.354791	GQ0032_O05.1	0	918	0.391364	3	3	0.391364	GQ0032_O05.1	0	918	0.705139	4	4	0.705139	GQ0032_O05.1	0	918	0.483765	0.394136	4	4	0.394136	GQ0032_O05.1	0	918	0.129079	1	1	0.129079	GQ0032_O05.1	0	918	0.97787	6	7	0.97787
GQ0032_O07.1	5.78052	3.00312	1.2818	1.14854	0.688997	1.16653	1.78021e-06	1	1	6.80143	53	53	6.80143	GQ0032_O07.1	0	846	6.65318	47	47	6.65318	GQ0032_O07.1	0	846	12.4337	65	65	12.4337	GQ0032_O07.1	0	846	8.62944	11.4404	107	107	11.4404	GQ0032_O07.1	0	846	9.80454	70	70	9.80454	GQ0032_O07.1	0	846	8.48875	56	56	8.48875
GQ0032_O09.1	4.23303	2.72851	0.524119	1.06038	0.891964	1.0781	8.39786e-07	1	1	9.68536	43	43	9.68536	GQ0032_O09.1	0	482	6.95685	28	28	6.95685	GQ0032_O09.1	0	482	9.40088	28	28	9.40088	GQ0032_O09.1	0	482	8.68103	10.8845	58	58	10.8845	GQ0032_O09.1	0	482	10.0794	41	41	10.0794	GQ0032_O09.1	0	482	6.65149	25	25	6.65149
GQ0033_A02.1	34.8897	3.71931	-10.3071	-1.11971	0.405245	-1.09991	-1.0703e-05	1	1	87.4638	944	945	87.4638	GQ0033_A02.1	0	1173	87.3932	856	856	87.3932	GQ0033_A02.1	0	1173	114.371	827	829	114.371	GQ0033_A02.1	0	1173	96.4092	95.0809	1230	1233	95.0809	GQ0033_A02.1	0	1173	83.7445	829	829	83.7445	GQ0033_A02.1	0	1173	79.4808	727	727	79.4808
GQ0033_A16.1	2.60194	1.43764	-1.94641	-1.49662	0.458351	-1.45605	-2.29137e-06	1	1	6.17438	36	36	6.17438	GQ0033_A16.1	0	633	6.05408	32	32	6.05408	GQ0033_A16.1	0	633	5.36875	21	21	5.36875	GQ0033_A16.1	0	633	5.86574	3.57244	25	25	3.57244	GQ0033_A16.1	0	633	3.93111	21	21	3.93111	GQ0033_A16.1	0	633	4.25443	21	21	4.25443
GQ0033_B01.1	1.92749	0.959635	-0.440373	-1.1543	1	-1.12855	-4.75706e-07	1	1	4.24303	46	46	4.24303	GQ0033_B01.1	0	1177	2.3402	23	23	2.3402	GQ0033_B01.1	0	1177	3.29984	24	24	3.29984	GQ0033_B01.1	0	1177	3.29436	3.30461	42	43	3.30461	GQ0033_B01.1	0	1177	2.31553	23	23	2.31553	GQ0033_B01.1	0	1177	2.9418	27	27	2.9418
GQ0033_B03.1	3.54346	0.798112	0.984237	1.1225	0.779846	1.14026	1.39752e-06	1	1	7.05566	92	93	7.05566	GQ0033_B03.1	0	1431	8.45247	100	101	8.45247	GQ0033_B03.1	0	1431	8.59472	76	76	8.59472	GQ0033_B03.1	0	1431	8.03428	8.65983	136	137	8.65983	GQ0033_B03.1	0	1431	10.5991	127	128	10.5991	GQ0033_B03.1	0	1431	7.7966	87	87	7.7966
GQ0033_B17.1	11.8829	2.99569	1.93769	1.05417	0.649996	1.07256	3.18052e-06	1	1	38.5421	333	333	38.5421	GQ0033_B17.1	0	938	39.9616	313	313	39.9616	GQ0033_B17.1	0	938	28.8119	167	167	28.8119	GQ0033_B17.1	0	938	35.7719	40.6947	422	422	40.6947	GQ0033_B17.1	0	938	36.8875	292	292	36.8875	GQ0033_B17.1	0	938	35.5465	260	260	35.5465
GQ0033_B18.1	1.84173	0.729712	-0.185401	-1.08911	1	-1.06614	-1.81194e-07	1	1	1.93241	10	11	1.93241	GQ0033_B18.1	0	618	3.29429	14	17	3.29429	GQ0033_B18.1	0	618	1.57116	6	6	1.57116	GQ0033_B18.1	0	618	2.26595	2.48822	13	17	2.48822	GQ0033_B18.1	0	618	2.30087	12	12	2.30087	GQ0033_B18.1	0	618	1.45256	6	7	1.45256
GQ0033_B24.1	0.417609	0.0400134	0.0547569	1.3414	1	1.20448	7.15267e-08	1	1	0	0	0	0	GQ0033_B24.1	0	1083	0.331738	3	3	0.331738	GQ0033_B24.1	0	1083	0.149427	1	1	0.149427	GQ0033_B24.1	0	1083	0.160388	0.417609	5	5	0.417609	GQ0033_B24.1	0	1083	0.109414	1	1	0.109414	GQ0033_B24.1	0	1083	0.118412	1	1	0.118412
GQ0033_C13.1	0.393582	0.114187	0.0593692	1.13304	1	1.11944	8.34649e-08	1	1	0.198657	2	2	0.198657	GQ0033_C13.1	0	1093	0.547837	5	5	0.547837	GQ0033_C13.1	0	1093	0.59224	4	4	0.59224	GQ0033_C13.1	0	1093	0.446245	0.496546	5	6	0.496546	GQ0033_C13.1	0	1093	0.43365	4	4	0.43365	GQ0033_C13.1	0	1093	0.586645	5	5	0.586645
GQ0033_D11.1	0.518144	0.182736	0.160518	3.19561	1	1.82663	2.01057e-07	1	1	0.219326	0	1	0.219326	GQ0033_D11.1	0	495	0	0	0	0	GQ0033_D11.1	0	495	0	0	0	0	GQ0033_D11.1	0	495	0.0731085	0.182736	0	1	0.182736	GQ0033_D11.1	0	495	0	0	0	0	GQ0033_D11.1	0	495	0.518144	1	2	0.518144
GQ0033_E20.1	9.58399	3.44433	1.23581	1.16374	0.568307	1.18141	1.69955e-06	1	1	6.42222	30	42	6.42222	GQ0033_E20.1	0	710	5.73485	21	34	5.73485	GQ0033_E20.1	0	710	10.4847	31	46	10.4847	GQ0033_E20.1	0	710	7.54727	13.377	67	105	13.377	GQ0033_E20.1	0	710	9.17918	35	55	9.17918	GQ0033_E20.1	0	710	3.79303	18	21	3.79303
GQ0033_G11.1	5.41257	0.835195	-2.56057	-1.09096	0.70672	-1.07158	-2.5151e-06	1	1	32.8517	338	338	32.8517	GQ0033_G11.1	0	1117	30.0197	280	280	30.0197	GQ0033_G11.1	0	1117	29.2655	202	202	29.2655	GQ0033_G11.1	0	1117	30.7123	28.5858	352	353	28.5858	GQ0033_G11.1	0	1117	28.4303	268	268	28.4303	GQ0033_G11.1	0	1117	27.4391	239	239	27.4391
GQ0033_G12.1	6.22658	4.1838	1.77405	1.08385	0.663881	1.10251	2.6639e-06	1	1	23.159	173	173	23.159	GQ0033_G12.1	0	811	21.5593	146	146	21.5593	GQ0033_G12.1	0	811	18.7571	92	94	18.7571	GQ0033_G12.1	0	811	21.1584	24.9836	223	224	24.9836	GQ0033_G12.1	0	811	24.8386	168	170	24.8386	GQ0033_G12.1	0	811	18.9752	119	120	18.9752
GQ0033_G23.1	0.4642	0.23203	-0.140238	-1.51688	1	-1.33664	-1.65332e-07	1	1	0.382724	3	3	0.382724	GQ0033_G23.1	0	851	0.281451	2	2	0.281451	GQ0033_G23.1	0	851	0.570492	3	3	0.570492	GQ0033_G23.1	0	851	0.411556	0.106292	1	1	0.106292	GQ0033_G23.1	0	851	0.556968	3	4	0.556968	GQ0033_G23.1	0	851	0.150694	1	1	0.150694
GQ0033_H17.1	3.48527	1.21995	-1.32638	-1.13817	0.798238	-1.11678	-1.41103e-06	1	1	10.9663	67	70	10.9663	GQ0033_H17.1	0	693	10.3686	58	60	10.3686	GQ0033_H17.1	0	693	11.4425	46	49	11.4425	GQ0033_H17.1	0	693	10.9258	11.0947	80	85	11.0947	GQ0033_H17.1	0	693	9.74633	55	57	9.74633	GQ0033_H17.1	0	693	7.95721	41	43	7.95721
GQ0033_I08.1	0.496096	0.0566791	0.118532	1.65288	1	1.40262	1.51238e-07	1	1	0	0	0	0	GQ0033_I08.1	0	517	0.231639	1	1	0.231639	GQ0033_I08.1	0	517	0.313016	1	1	0.313016	GQ0033_I08.1	0	517	0.181552	0.17496	1	1	0.17496	GQ0033_I08.1	0	517	0.229197	1	1	0.229197	GQ0033_I08.1	0	517	0.496096	2	2	0.496096
GQ0033_J13.1	2.90382	1.72389	0.233346	1.00787	0.940355	1.02568	9.33642e-07	1	1	31.0631	301	301	31.0631	GQ0033_J13.1	0	1052	28.8009	253	253	28.8009	GQ0033_J13.1	0	1052	29.0739	188	189	29.0739	GQ0033_J13.1	0	1052	29.646	30.9539	360	360	30.9539	GQ0033_J13.1	0	1052	30.5248	271	271	30.5248	GQ0033_J13.1	0	1052	28.1593	231	231	28.1593
GQ0033_L20.1	17.7505	2.74961	5.35352	1.06687	0.47554	1.08567	8.38768e-06	1	1	81.7329	1127	1127	81.7329	GQ0033_L20.1	0	1497	81.3581	1016	1017	81.3581	GQ0033_L20.1	0	1497	77.0771	712	713	77.0771	GQ0033_L20.1	0	1497	80.056	82.4178	1364	1364	82.4178	GQ0033_L20.1	0	1497	94.8276	1198	1198	94.8276	GQ0033_L20.1	0	1497	78.9832	922	922	78.9832
GQ0033_N21.1	0.966813	0.597621	-0.482804	-1.5038	1	-1.42286	-5.68672e-07	1	1	1.49746	10	10	1.49746	GQ0033_N21.1	0	725	1.48664	9	9	1.48664	GQ0033_N21.1	0	725	1.33928	6	6	1.33928	GQ0033_N21.1	0	725	1.44113	0.87335	7	7	0.87335	GQ0033_N21.1	0	725	1.47097	8	9	1.47097	GQ0033_N21.1	0	725	0.530651	3	3	0.530651
GQ0033_O14.1	6.88512	1.663	3.89226	2.14785	0.0501539	2.14352	4.91039e-06	1	1	3.91799	31	31	3.91799	GQ0033_O14.1	0	859	4.18244	29	30	4.18244	GQ0033_O14.1	0	859	2.07232	11	11	2.07232	GQ0033_O14.1	0	859	3.39092	5.58099	53	53	5.58099	GQ0033_O14.1	0	859	7.31109	53	53	7.31109	GQ0033_O14.1	0	859	8.95744	60	60	8.95744
GQ0033_P10.1	39.5549	12.3582	18.8899	1.1396	0.109018	1.15947	2.63775e-05	1	1	138.087	1843	1843	138.087	GQ0033_P10.1	0	1449	148.354	1795	1795	148.354	GQ0033_P10.1	0	1449	119.501	1069	1070	119.501	GQ0033_P10.1	0	1449	135.314	150.445	2409	2410	150.445	GQ0033_P10.1	0	1449	159.056	1944	1945	159.056	GQ0033_P10.1	0	1449	153.11	1730	1730	153.11
GQ0034_E19.1	9.52448	4.03178	-1.60496	-1.08103	0.787929	-1.06176	-1.52954e-06	1	1	26.3056	236	236	26.3056	GQ0034_E19.1	0	974	21.1481	172	172	21.1481	GQ0034_E19.1	0	974	16.7811	101	101	16.7811	GQ0034_E19.1	0	974	21.4116	18.9452	204	204	18.9452	GQ0034_E19.1	0	974	23.3583	192	192	23.3583	GQ0034_E19.1	0	974	17.1163	130	130	17.1163
GQ0034_G11.1	16.2076	3.78548	3.93035	1.16176	0.338772	1.18148	5.41171e-06	1	1	18.0407	165	168	18.0407	GQ0034_G11.1	0	1011	24.7569	207	209	24.7569	GQ0034_G11.1	0	1011	30.0929	185	188	30.0929	GQ0034_G11.1	0	1011	24.2968	27.1094	301	303	27.1094	GQ0034_G11.1	0	1011	23.3239	198	199	23.3239	GQ0034_G11.1	0	1011	34.2483	269	270	34.2483
GQ0034_I06.1	0.975801	0.467286	-0.260849	-1.095	1	-1.07259	-2.58865e-07	1	1	3.3161	23	23	3.3161	GQ0034_I06.1	0	753	3.33984	20	21	3.33984	GQ0034_I06.1	0	753	2.36404	11	11	2.36404	GQ0034_I06.1	0	753	3.00666	2.52263	21	21	2.52263	GQ0034_I06.1	0	753	2.98991	19	19	2.98991	GQ0034_I06.1	0	753	2.7249	16	16	2.7249
GQ0034_M23.1	1.91318	0.633588	0.777181	1.42918	0.58109	1.425	1.00509e-06	1	1	1.67239	12	12	1.67239	GQ0034_M23.1	0	779	2.30598	15	15	2.30598	GQ0034_M23.1	0	779	1.45418	7	7	1.45418	GQ0034_M23.1	0	779	1.81085	3.36736	29	29	3.36736	GQ0034_M23.1	0	779	2.5859	17	17	2.5859	GQ0034_M23.1	0	779	1.81084	11	11	1.81084
GQ0034_O04.1	2.29137	1.62556	-0.621913	-1.08573	1	-1.06563	-6.01801e-07	1	1	8.60586	52	52	8.60586	GQ0034_O04.1	0	656	6.38949	35	35	6.38949	GQ0034_O04.1	0	656	8.63419	35	35	8.63419	GQ0034_O04.1	0	656	7.87651	6.34282	46	46	6.34282	GQ0034_O04.1	0	656	7.40593	41	41	7.40593	GQ0034_O04.1	0	656	8.01504	41	41	8.01504
GQ0034_O14.1	1.37309	0.165029	-0.322361	-1.07941	1	-1.05876	-3.05452e-07	1	1	4.18995	45	45	4.18995	GQ0034_O14.1	0	1166	4.92997	48	48	4.92997	GQ0034_O14.1	0	1166	4.02492	29	29	4.02492	GQ0034_O14.1	0	1166	4.38161	4.11155	53	53	4.11155	GQ0034_O14.1	0	1166	3.55688	35	35	3.55688	GQ0034_O14.1	0	1166	4.50932	41	41	4.50932
GQ0034_O15.1	7.4169	3.18773	-0.794374	-1.01763	1	1.0003	1.69968e-08	1	1	45.8053	543	543	45.8053	GQ0034_O15.1	0	1287	42.6176	458	458	42.6176	GQ0034_O15.1	0	1287	49.165	391	391	49.165	GQ0034_O15.1	0	1287	45.8626	41.7481	592	594	41.7481	GQ0034_O15.1	0	1287	44.9305	487	488	44.9305	GQ0034_O15.1	0	1287	48.5262	487	487	48.5262
GQ0035_A20.1	4.98208	0.79069	-1.89463	-1.38128	0.499667	-1.34846	-2.20536e-06	1	1	8.62386	73	73	8.62386	GQ0035_A20.1	0	919	7.03688	54	54	7.03688	GQ0035_A20.1	0	919	4.9306	28	28	4.9306	GQ0035_A20.1	0	919	6.86378	3.64179	35	37	3.64179	GQ0035_A20.1	0	919	5.54438	43	43	5.54438	GQ0035_A20.1	0	919	5.72129	41	41	5.72129
GQ0035_A22.1	1.15181	0.175511	-0.183016	-1.55509	1	-1.38372	-2.16295e-07	1	1	0.386356	2	2	0.386356	GQ0035_A22.1	0	562	0	0	0	0	GQ0035_A22.1	0	562	1.15181	3	4	1.15181	GQ0035_A22.1	0	562	0.512723	0.321901	2	2	0.321901	GQ0035_A22.1	0	562	0.210845	1	1	0.210845	GQ0035_A22.1	0	562	0.456373	2	2	0.456373
GQ0035_B05.1	20.1545	1.13684	7.24666	1.10725	0.32409	1.1266	1.04654e-05	1	1	71.5389	910	910	71.5389	GQ0035_B05.1	0	1381	72.5828	837	837	72.5828	GQ0035_B05.1	0	1381	58.5914	500	500	58.5914	GQ0035_B05.1	0	1381	67.571	73.0314	1115	1115	73.0314	GQ0035_B05.1	0	1381	72.6757	845	847	72.6757	GQ0035_B05.1	0	1381	78.7459	848	848	78.7459
GQ0035_B07.1	0.430051	0.256465	-0.126016	-1.87907	1	-1.45392	-1.50746e-07	1	1	0.172054	2	2	0.172054	GQ0035_B07.1	0	1262	0.379579	4	4	0.379579	GQ0035_B07.1	0	1262	0.256465	2	2	0.256465	GQ0035_B07.1	0	1262	0.269366	0.430051	5	6	0.430051	GQ0035_B07.1	0	1262	0	0	0	0	GQ0035_B07.1	0	1262	0	0	0	0
GQ0035_C07.1	2.06924	0.728863	-1.11534	-1.24461	0.72016	-1.21696	-1.26277e-06	1	1	5.43236	67	67	5.43236	GQ0035_C07.1	0	1339	5.18739	58	58	5.18739	GQ0035_C07.1	0	1339	6.4055	53	53	6.4055	GQ0035_C07.1	0	1339	5.67508	4.45853	66	66	4.45853	GQ0035_C07.1	0	1339	4.33626	49	49	4.33626	GQ0035_C07.1	0	1339	4.88445	51	51	4.88445
GQ0035_C08.1	1.25997	0.492673	-0.798563	-1.75098	0.50784	-1.64521	-9.51917e-07	1	1	1.52507	16	16	1.52507	GQ0035_C08.1	0	1139	1.78742	16	17	1.78742	GQ0035_C08.1	0	1139	2.27328	15	16	2.27328	GQ0035_C08.1	0	1139	1.86193	1.0324	13	13	1.0324	GQ0035_C08.1	0	1139	1.14438	11	11	1.14438	GQ0035_C08.1	0	1139	1.01332	9	9	1.01332
GQ0035_D17.1	1.02482	0.294839	-0.235451	-1.07998	1	-1.05865	-2.23559e-07	1	1	2.86028	23	23	2.86028	GQ0035_D17.1	0	873	3.15512	23	23	3.15512	GQ0035_D17.1	0	873	3.52206	18	19	3.52206	GQ0035_D17.1	0	873	3.17915	3.212	31	31	3.212	GQ0035_D17.1	0	873	3.12186	22	23	3.12186	GQ0035_D17.1	0	873	2.49724	17	17	2.49724
GQ0035_E06.1	96.0662	10.1582	-5.61441	-1.02531	0.96802	-1.00708	-1.95374e-06	1	1	287.011	3790	3791	287.011	GQ0035_E06.1	0	1434	204.356	2447	2447	204.356	GQ0035_E06.1	0	1434	190.945	1692	1692	190.945	GQ0035_E06.1	0	1434	227.437	210.303	3334	3334	210.303	GQ0035_E06.1	0	1434	214.514	2596	2596	214.514	GQ0035_E06.1	0	1434	240.653	2691	2691	240.653
GQ0035_E11.1	0.698488	0.495138	0.1896	1.91034	1	1.58819	2.40132e-07	1	1	0	0	0	0	GQ0035_E11.1	0	259	0	0	0	0	GQ0035_E11.1	0	259	0.624824	1	1	0.624824	GQ0035_E11.1	0	259	0.208275	0.698488	1	2	0.698488	GQ0035_E11.1	0	259	0	0	0	0	GQ0035_E11.1	0	259	0.495138	1	1	0.495138
GQ0035_E12.1	1.22201	0.522016	-0.0592518	-1.1252	1	-1.08364	-6.2068e-08	1	1	0.117116	1	1	0.117116	GQ0035_E12.1	0	927	0.258376	2	2	0.258376	GQ0035_E12.1	0	927	1.22201	7	7	1.22201	GQ0035_E12.1	0	927	0.532502	0.780618	7	8	0.780618	GQ0035_E12.1	0	927	0.639131	4	5	0.639131	GQ0035_E12.1	0	927	0	0	0	0
GQ0035_E21.1	0.486048	0.208303	0.141246	1.35067	1	1.28535	1.84266e-07	1	1	0.36229	3	3	0.36229	GQ0035_E21.1	0	899	0.666058	5	5	0.666058	GQ0035_E21.1	0	899	0.180011	1	1	0.180011	GQ0035_E21.1	0	899	0.402786	0.402466	4	4	0.402466	GQ0035_E21.1	0	899	0.659037	5	5	0.659037	GQ0035_E21.1	0	899	0.570593	4	4	0.570593
GQ0035_E24.1	5.996	2.30875	-0.183162	-1.03508	1	-1.0166	-1.10272e-07	1	1	8.87042	46	46	8.87042	GQ0035_E24.1	0	563	4.46697	21	21	4.46697	GQ0035_E24.1	0	563	2.87441	10	10	2.87441	GQ0035_E24.1	0	563	5.40393	3.37396	21	21	3.37396	GQ0035_E24.1	0	563	5.6827	27	27	5.6827	GQ0035_E24.1	0	563	6.60565	29	29	6.60565
GQ0035_F19.1	1.50456	0.740004	-0.958846	-1.18076	0.735942	-1.15647	-1.05553e-06	1	1	6.03803	51	51	6.03803	GQ0035_F19.1	0	917	6.39924	49	49	6.39924	GQ0035_F19.1	0	917	6.35317	35	36	6.35317	GQ0035_F19.1	0	917	6.26348	5.7212	58	58	5.7212	GQ0035_F19.1	0	917	5.29803	41	41	5.29803	GQ0035_F19.1	0	917	4.89468	35	35	4.89468
GQ0035_H14.1	1.98392	1.27027	0.600062	1.05819	0.900698	1.07607	9.69584e-07	1	1	9.92518	65	65	9.92518	GQ0035_H14.1	0	711	11.4536	68	68	11.4536	GQ0035_H14.1	0	711	9.55955	42	42	9.55955	GQ0035_H14.1	0	711	10.3128	11.1954	88	88	11.1954	GQ0035_H14.1	0	711	9.99957	60	60	9.99957	GQ0035_H14.1	0	711	11.5435	64	64	11.5435
GQ0035_H20.1	6.74522	1.47296	1.84985	1.05356	0.682129	1.07203	3.04851e-06	1	1	35.0278	352	352	35.0278	GQ0035_H20.1	0	1091	36.9919	337	337	36.9919	GQ0035_H20.1	0	1091	31.5946	213	213	31.5946	GQ0035_H20.1	0	1091	34.5381	36.1485	436	436	36.1485	GQ0035_H20.1	0	1091	38.3398	353	353	38.3398	GQ0035_H20.1	0	1091	34.6755	295	295	34.6755
GQ0035_I07.1	1.34945	0.636107	0.289312	1.16593	1	1.17408	3.97375e-07	1	1	1.50161	10	10	1.50161	GQ0035_I07.1	0	723	1.49075	9	9	1.49075	GQ0035_I07.1	0	723	2.2383	10	10	2.2383	GQ0035_I07.1	0	723	1.74356	2.12686	17	17	2.12686	GQ0035_I07.1	0	723	1.31115	8	8	1.31115	GQ0035_I07.1	0	723	2.6606	15	15	2.6606
GQ0035_J03.1	4.26122	0.50324	0.470229	1.09619	1	1.11278	6.90476e-07	1	1	6.86197	28	28	6.86197	GQ0035_J03.1	0	443	3.78465	14	14	3.78465	GQ0035_J03.1	0	443	4.01834	11	11	4.01834	GQ0035_J03.1	0	443	4.88832	4.28789	20	21	4.28789	GQ0035_J03.1	0	443	8.02449	30	30	8.02449	GQ0035_J03.1	0	443	3.76327	13	13	3.76327
GQ0035_J17.1	2.99969	1.26507	0.647996	1.0432	0.917095	1.06124	1.13091e-06	1	1	13.2938	162	162	13.2938	GQ0035_J17.1	0	1323	16.2935	180	180	16.2935	GQ0035_J17.1	0	1323	15.4123	126	126	15.4123	GQ0035_J17.1	0	1323	14.9999	15.9987	234	234	15.9987	GQ0035_J17.1	0	1323	16.2113	181	181	16.2113	GQ0035_J17.1	0	1323	14.7336	152	152	14.7336
GQ0035_K09.1	5.40694	3.62801	-2.27767	-1.17408	0.590263	-1.15212	-2.49683e-06	1	1	15.298	93	93	15.298	GQ0035_K09.1	0	660	17.0563	94	94	17.0563	GQ0035_K09.1	0	660	13.731	56	56	13.731	GQ0035_K09.1	0	660	15.3618	11.6494	85	85	11.6494	GQ0035_K09.1	0	660	11.67	65	65	11.67	GQ0035_K09.1	0	660	15.9329	82	82	15.9329
GQ0035_M08.1	2.31048	0.937101	1.05671	1.25694	0.571665	1.27098	1.40244e-06	1	1	3.88894	24	24	3.88894	GQ0035_M08.1	0	670	4.82604	27	27	4.82604	GQ0035_M08.1	0	670	3.62305	15	15	3.62305	GQ0035_M08.1	0	670	4.11267	3.91518	29	29	3.91518	GQ0035_M08.1	0	670	5.65946	31	32	5.65946	GQ0035_M08.1	0	670	5.93352	31	31	5.93352
GQ0035_N06.1	0.768178	0.143124	-0.322873	-7.7677	1	-2.84374	-3.93176e-07	1	1	0.343564	2	2	0.343564	GQ0035_N06.1	0	632	0	0	0	0	GQ0035_N06.1	0	632	0.768178	3	3	0.768178	GQ0035_N06.1	0	632	0.370581	0.143124	1	1	0.143124	GQ0035_N06.1	0	632	0	0	0	0	GQ0035_N06.1	0	632	0	0	0	0
GQ0035_O16.1	0.721165	0.214596	-0.143878	-1.7079	1	-1.42126	-1.71255e-07	1	1	0	0	0	0	GQ0035_O16.1	0	1122	0.320207	3	3	0.320207	GQ0035_O16.1	0	1122	0.721165	5	5	0.721165	GQ0035_O16.1	0	1122	0.347124	0.161237	2	2	0.161237	GQ0035_O16.1	0	1122	0.10561	1	1	0.10561	GQ0035_O16.1	0	1122	0.34289	3	3	0.34289
GQ0035_P20.1	3.07825	0.674297	0.595957	1.19689	0.823828	1.20945	8.06296e-07	1	1	3.84044	21	26	3.84044	GQ0035_P20.1	0	735	3.2587	17	20	3.2587	GQ0035_P20.1	0	735	1.98159	8	9	1.98159	GQ0035_P20.1	0	735	3.02691	2.5844	17	21	2.5844	GQ0035_P20.1	0	735	3.22435	16	20	3.22435	GQ0035_P20.1	0	735	5.05984	21	29	5.05984
GQ0036_A21.1	5.31278	2.72668	-1.40527	-1.06081	0.867383	-1.04205	-1.21406e-06	1	1	25.5186	111	114	25.5186	GQ0036_A21.1	0	485	26.6676	101	108	26.6676	GQ0036_A21.1	0	485	21.3548	60	64	21.3548	GQ0036_A21.1	0	485	24.5137	22.1939	116	119	22.1939	GQ0036_A21.1	0	485	24.9206	99	102	24.9206	GQ0036_A21.1	0	485	22.2108	83	84	22.2108
GQ0036_C17.1	2.91652	0.982263	-0.325206	-1.01805	1	-1.00026	-5.86082e-09	1	1	19.7328	277	277	19.7328	GQ0036_C17.1	0	1524	16.8163	214	214	16.8163	GQ0036_C17.1	0	1524	18.4766	174	174	18.4766	GQ0036_C17.1	0	1524	18.3419	18.0433	304	304	18.0433	GQ0036_C17.1	0	1524	17.4943	225	225	17.4943	GQ0036_C17.1	0	1524	18.5124	220	220	18.5124
GQ0036_E15.1	5.65466	1.56487	1.94218	1.28212	0.381852	1.29943	2.56295e-06	1	1	6.69876	87	87	6.69876	GQ0036_E15.1	0	1410	5.69059	67	67	5.69059	GQ0036_E15.1	0	1410	8.26363	72	72	8.26363	GQ0036_E15.1	0	1410	6.88433	8.4039	130	131	8.4039	GQ0036_E15.1	0	1410	11.3453	134	135	11.3453	GQ0036_E15.1	0	1410	6.73036	74	74	6.73036
GQ0036_I03.1	4.00212	3.13927	0.0910379	1.00662	1	1.0243	4.11788e-07	1	1	14.5026	105	107	14.5026	GQ0036_I03.1	0	801	11.8113	77	79	11.8113	GQ0036_I03.1	0	801	14.9505	72	74	14.9505	GQ0036_I03.1	0	801	13.7548	15.2451	133	135	15.2451	GQ0036_I03.1	0	801	11.243	75	76	11.243	GQ0036_I03.1	0	801	15.0495	92	94	15.0495
GQ0036_M03.1	7.81539	1.5345	-2.7078	-1.11778	0.679477	-1.09773	-2.80698e-06	1	1	29.0503	312	312	29.0503	GQ0036_M03.1	0	1166	26.8067	261	261	26.8067	GQ0036_M03.1	0	1166	21.2349	153	153	21.2349	GQ0036_M03.1	0	1166	25.6973	23.9711	309	309	23.9711	GQ0036_M03.1	0	1166	22.5608	222	222	22.5608	GQ0036_M03.1	0	1166	22.4366	204	204	22.4366
GQ0036_M09.1	2.06918	0.946028	0.740895	1.11187	0.877651	1.12919	1.06447e-06	1	1	7.53166	82	82	7.53166	GQ0036_M09.1	0	1182	6.58564	65	65	6.58564	GQ0036_M09.1	0	1182	5.75029	42	42	5.75029	GQ0036_M09.1	0	1182	6.62253	7.65263	100	100	7.65263	GQ0036_M09.1	0	1182	7.81946	78	78	7.81946	GQ0036_M09.1	0	1182	6.61817	61	61	6.61817
GQ0036_M19.1	5.88985	0.473357	1.10753	1.08558	0.737698	1.10387	1.65724e-06	1	1	15.2053	100	100	15.2053	GQ0036_M19.1	0	714	13.4182	80	80	13.4182	GQ0036_M19.1	0	714	10.1993	45	45	10.1993	GQ0036_M19.1	0	714	12.941	16.0892	127	127	16.0892	GQ0036_M19.1	0	714	12.9448	78	78	12.9448	GQ0036_M19.1	0	714	13.1114	73	73	13.1114
GQ00410_A08.1	8.03566	5.79692	-0.95473	-1.08725	0.903644	-1.06749	-9.28107e-07	1	1	13.3702	50	50	13.3702	GQ00410_A08.1	0	406	14.7484	50	50	14.7484	GQ00410_A08.1	0	406	7.5733	19	19	7.5733	GQ00410_A08.1	0	406	11.8973	11.5853	52	52	11.5853	GQ00410_A08.1	0	406	6.71277	23	23	6.71277	GQ00410_A08.1	0	406	14.5297	46	46	14.5297
GQ00410_B09.1	4.25304	0.756796	1.26944	1.10576	0.731148	1.12411	1.83811e-06	1	1	13.4272	187	187	13.4272	GQ00410_B09.1	0	1512	11.8807	150	150	11.8807	GQ00410_B09.1	0	1512	10.703	100	100	10.703	GQ00410_B09.1	0	1512	12.0036	14.956	249	250	14.956	GQ00410_B09.1	0	1512	12.2257	156	156	12.2257	GQ00410_B09.1	0	1512	12.6375	149	149	12.6375
GQ00410_B17.1	21.0243	6.70483	-2.49414	-1.04772	0.84743	-1.02928	-1.90595e-06	1	1	44.1873	302	302	44.1873	GQ00410_B17.1	0	742	54.8753	340	340	54.8753	GQ00410_B17.1	0	742	65.2116	299	299	65.2116	GQ00410_B17.1	0	742	54.7581	54.6138	448	448	54.6138	GQ00410_B17.1	0	742	47.909	300	300	47.909	GQ00410_B17.1	0	742	54.269	314	314	54.269
GQ00410_C03.1	1.74703	0.305673	-0.196724	-1.03815	1	-1.01954	-1.28218e-07	1	1	5.1261	64	67	5.1261	GQ00410_C03.1	0	1419	5.23252	58	62	5.23252	GQ00410_C03.1	0	1419	5.70224	42	50	5.70224	GQ00410_C03.1	0	1419	5.35362	4.3984	64	69	4.3984	GQ00410_C03.1	0	1419	4.92685	53	59	4.92685	GQ00410_C03.1	0	1419	6.14543	66	68	6.14543
GQ00410_C09.1	1.73531	1.08598	0.0260106	1.00287	1	1.02042	2.29129e-07	1	1	9.07704	76	76	9.07704	GQ00410_C09.1	0	909	9.74922	74	74	9.74922	GQ00410_C09.1	0	909	8.36742	47	47	8.36742	GQ00410_C09.1	0	909	9.06456	9.4534	95	95	9.4534	GQ00410_C09.1	0	909	9.77681	75	75	9.77681	GQ00410_C09.1	0	909	8.0415	57	57	8.0415
GQ00410_C15.1	3.08226	1.36737	-0.904002	-1.28621	0.831838	-1.25378	-1.03516e-06	1	1	5.21777	57	57	5.21777	GQ00410_C15.1	0	1186	4.24098	42	42	4.24098	GQ00410_C15.1	0	1186	2.729	20	20	2.729	GQ00410_C15.1	0	1186	4.06258	2.13551	28	28	2.13551	GQ00410_C15.1	0	1186	4.09637	41	41	4.09637	GQ00410_C15.1	0	1186	3.24386	30	30	3.24386
GQ00410_C16.1	11.2605	6.06231	1.78417	1.03949	0.705368	1.0577	3.19155e-06	1	1	48.3459	513	513	48.3459	GQ00410_C16.1	0	1152	44.909	432	432	44.909	GQ00410_C16.1	0	1152	42.2836	301	301	42.2836	GQ00410_C16.1	0	1152	45.1795	49.7027	632	633	49.7027	GQ00410_C16.1	0	1152	51.2244	498	498	51.2244	GQ00410_C16.1	0	1152	39.9639	359	359	39.9639
GQ00410_D11.1	11.1377	2.86565	3.75211	1.10617	0.439408	1.12539	5.42992e-06	1	1	32.4003	516	516	32.4003	GQ00410_D11.1	0	1729	39.5497	571	571	39.5497	GQ00410_D11.1	0	1729	34.0694	364	364	34.0694	GQ00410_D11.1	0	1729	35.3398	36.935	706	706	36.935	GQ00410_D11.1	0	1729	36.8026	537	537	36.8026	GQ00410_D11.1	0	1729	43.538	587	587	43.538
GQ00410_F05.1	0.598039	0.207275	-0.186377	-1.96226	1	-1.56595	-2.23351e-07	1	1	0.542153	4	4	0.542153	GQ00410_F05.1	0	801	0.598039	3	4	0.598039	GQ00410_F05.1	0	801	0	0	0	0	GQ00410_F05.1	0	801	0.380064	0.112927	1	1	0.112927	GQ00410_F05.1	0	801	0.147934	1	1	0.147934	GQ00410_F05.1	0	801	0.320201	1	2	0.320201
GQ00410_H01.1	2.05189	1.16142	-0.546127	-1.06262	0.891964	-1.04344	-4.77444e-07	1	1	8.66363	32	32	8.66363	GQ00410_H01.1	0	401	9.85533	28	33	9.85533	GQ00410_H01.1	0	401	9.28199	22	23	9.28199	GQ00410_H01.1	0	401	9.26699	8.12057	35	36	8.12057	GQ00410_H01.1	0	401	10.047	31	34	10.047	GQ00410_H01.1	0	401	7.99506	23	25	7.99506
GQ00410_H12.1	6.04435	1.08647	1.50131	1.12036	0.653146	1.13888	2.13645e-06	1	1	13.8719	167	167	13.8719	GQ00410_H12.1	0	1307	9.80415	107	107	9.80415	GQ00410_H12.1	0	1307	13.7437	111	111	13.7437	GQ00410_H12.1	0	1307	12.4733	15.8485	229	229	15.8485	GQ00410_H12.1	0	1307	13.4179	148	148	13.4179	GQ00410_H12.1	0	1307	12.6573	129	129	12.6573
GQ00410_I03.1	1.78757	0.798278	0.6793	1.28108	0.803642	1.2888	8.96615e-07	1	1	1.90735	25	25	1.90735	GQ00410_I03.1	0	1423	2.27227	27	27	2.27227	GQ00410_I03.1	0	1423	3.07055	27	27	3.07055	GQ00410_I03.1	0	1423	2.41672	3.17829	50	50	3.17829	GQ00410_I03.1	0	1423	2.41486	29	29	2.41486	GQ00410_I03.1	0	1423	3.69492	41	41	3.69492
GQ00410_I07.1	3.02046	0.803721	-0.605968	-1.10202	1	-1.08107	-6.10884e-07	1	1	8.25449	104	105	8.25449	GQ00410_I07.1	0	1381	5.28978	61	61	5.28978	GQ00410_I07.1	0	1381	6.09351	52	52	6.09351	GQ00410_I07.1	0	1381	6.54593	6.5499	100	100	6.5499	GQ00410_I07.1	0	1381	5.23403	61	61	5.23403	GQ00410_I07.1	0	1381	6.03595	64	65	6.03595
GQ00410_I24.1	1.97436	0.670991	-0.00123319	-1.00019	1	1.01726	1.4044e-07	1	1	5.68524	52	52	5.68524	GQ00410_I24.1	0	993	6.27128	51	52	6.27128	GQ00410_I24.1	0	993	7.6596	47	47	7.6596	GQ00410_I24.1	0	993	6.53871	6.74079	74	74	6.74079	GQ00410_I24.1	0	993	6.80182	57	57	6.80182	GQ00410_I24.1	0	993	6.0698	47	47	6.0698
GQ00410_K04.1	5.46889	0.511261	-1.50163	-1.12032	0.737698	-1.09975	-1.56244e-06	1	1	14.9514	221	222	14.9514	GQ00410_K04.1	0	1612	13.7439	185	185	13.7439	GQ00410_K04.1	0	1612	13.2515	132	132	13.2515	GQ00410_K04.1	0	1612	13.9823	14.1966	253	253	14.1966	GQ00410_K04.1	0	1612	9.48253	129	129	9.48253	GQ00410_K04.1	0	1612	13.7628	173	173	13.7628
GQ00410_L05.1	1.75281	0.380828	-0.828109	-1.20162	0.701163	-1.17533	-9.21897e-07	1	1	5.41557	85	85	5.41557	GQ00410_L05.1	0	1704	4.35736	62	62	4.35736	GQ00410_L05.1	0	1704	5.03343	52	53	5.03343	GQ00410_L05.1	0	1704	4.93545	3.66276	69	69	3.66276	GQ00410_L05.1	0	1704	4.52005	65	65	4.52005	GQ00410_L05.1	0	1704	4.13922	55	55	4.13922
GQ00410_L16.1	8.59692	2.07764	-3.27264	-1.14277	0.509942	-1.12215	-3.49806e-06	1	1	27.2723	365	365	27.2723	GQ00410_L16.1	0	1453	25.1383	305	305	25.1383	GQ00410_L16.1	0	1453	26.1734	235	235	26.1734	GQ00410_L16.1	0	1453	26.1947	26.0842	419	419	26.0842	GQ00410_L16.1	0	1453	18.6754	229	229	18.6754	GQ00410_L16.1	0	1453	24.0065	272	272	24.0065
GQ00410_L21.1	4.33533	2.56107	1.62909	1.07229	0.673062	1.09086	2.51373e-06	1	1	21.5428	177	177	21.5428	GQ00410_L21.1	0	892	21.7496	162	162	21.7496	GQ00410_L21.1	0	892	24.3107	134	134	24.3107	GQ00410_L21.1	0	892	22.5344	21.9037	216	216	21.9037	GQ00410_L21.1	0	892	24.7086	186	186	24.7086	GQ00410_L21.1	0	892	25.8782	180	180	25.8782
GQ00410_L23.1	3.72283	0.801421	2.08437	1.0903	0.618806	1.10909	3.09136e-06	1	1	23.5654	285	285	23.5654	GQ00410_L23.1	0	1313	23.6231	259	259	23.6231	GQ00410_L23.1	0	1313	22.062	179	179	22.062	GQ00410_L23.1	0	1313	23.0835	25.352	367	368	25.352	GQ00410_L23.1	0	1313	24.3668	270	270	24.3668	GQ00410_L23.1	0	1313	25.7849	264	264	25.7849
GQ00410_M08.1	1.72275	0.26478	0.659432	1.29562	0.803642	1.30161	8.67884e-07	1	1	1.61437	4	4	1.61437	GQ00410_M08.1	0	269	2.67117	6	6	2.67117	GQ00410_M08.1	0	269	2.40639	4	4	2.40639	GQ00410_M08.1	0	269	2.23064	2.69009	7	8	2.69009	GQ00410_M08.1	0	269	2.64301	6	6	2.64301	GQ00410_M08.1	0	269	3.33712	6	7	3.33712
GQ00410_N06.1	4.45332	0.816312	0.450308	1.01412	0.885733	1.03203	1.25201e-06	1	1	30.7056	56	56	30.7056	GQ00410_N06.1	0	198	31.4514	52	52	31.4514	GQ00410_N06.1	0	198	33.5101	41	41	33.5101	GQ00410_N06.1	0	198	31.889	31.5219	69	69	31.5219	GQ00410_N06.1	0	198	30.5214	51	51	30.5214	GQ00410_N06.1	0	198	34.9747	54	54	34.9747
GQ00410_N09.1	2.11542	1.38075	-1.0305	-2.56774	0.453148	-2.28135	-1.24392e-06	1	1	1.77396	5	5	1.77396	GQ00410_N09.1	0	306	1.17409	3	3	1.17409	GQ00410_N09.1	0	306	2.11542	4	4	2.11542	GQ00410_N09.1	0	306	1.68782	0.295602	1	1	0.295602	GQ00410_N09.1	0	306	0	0	0	0	GQ00410_N09.1	0	306	1.67635	4	4	1.67635
GQ00410_N21.1	67.1915	27.4203	4.19042	1.02403	0.727007	1.04168	8.88808e-06	1	1	191.471	1940	1940	191.471	GQ00410_N21.1	0	1100	199.45	1832	1832	199.45	GQ00410_N21.1	0	1100	132.259	899	899	132.259	GQ00410_N21.1	0	1100	174.393	164.051	1994	1995	164.051	GQ00410_N21.1	0	1100	196.594	1825	1825	196.594	GQ00410_N21.1	0	1100	175.107	1502	1502	175.107
GQ00410_N24.1	0.406278	0.135226	0.213055	2.03811	1	1.66547	2.69211e-07	1	1	0.268065	4	4	0.268065	GQ00410_N24.1	0	1620	0.147848	2	2	0.147848	GQ00410_N24.1	0	1620	0.199789	2	2	0.199789	GQ00410_N24.1	0	1620	0.205234	0.335015	6	6	0.335015	GQ00410_N24.1	0	1620	0.365725	5	5	0.365725	GQ00410_N24.1	0	1620	0.554126	7	7	0.554126
GQ00410_O04.1	58.8383	28.5948	-14.6076	-1.04811	0.715031	-1.02945	-1.11164e-05	1	1	321.122	3508	3508	321.122	GQ00410_O04.1	0	1186	292.527	2897	2897	292.527	GQ00410_O04.1	0	1186	340.988	2498	2499	340.988	GQ00410_O04.1	0	1186	318.212	305.683	4008	4008	305.683	GQ00410_O04.1	0	1186	282.15	2824	2824	282.15	GQ00410_O04.1	0	1186	322.981	2987	2987	322.981
GQ00410_O12.1	1.25781	0.407594	-0.328389	-1.53429	1	-1.42235	-3.87602e-07	1	1	0.486117	3	3	0.486117	GQ00410_O12.1	0	670	0.893711	5	5	0.893711	GQ00410_O12.1	0	670	1.44922	5	6	1.44922	GQ00410_O12.1	0	670	0.943016	0.945043	7	7	0.945043	GQ00410_O12.1	0	670	0.707432	4	4	0.707432	GQ00410_O12.1	0	670	0.191404	1	1	0.191404
GQ00410_O23.1	2.35694	1.42358	1.18868	1.10323	0.724084	1.12152	1.72715e-06	1	1	11.1425	150	152	11.1425	GQ00410_O23.1	0	1481	10.8356	125	134	10.8356	GQ00410_O23.1	0	1481	12.5661	111	115	12.5661	GQ00410_O23.1	0	1481	11.5147	13.1925	205	216	13.1925	GQ00410_O23.1	0	1481	12.8816	152	161	12.8816	GQ00410_O23.1	0	1481	12.0361	138	139	12.0361
GQ00410_P06.1	2.64521	0.233288	0.753475	1.12384	0.749326	1.1409	1.06842e-06	1	1	6.96877	90	95	6.96877	GQ00410_P06.1	0	1480	6.47336	77	80	6.47336	GQ00410_P06.1	0	1480	4.81115	43	44	4.81115	GQ00410_P06.1	0	1480	6.08443	7.45635	120	122	7.45635	GQ00410_P06.1	0	1480	6.64532	79	83	6.64532	GQ00410_P06.1	0	1480	6.41203	72	74	6.41203
GQ00410_P08.1	3.11087	2.65941	1.97957	1.1275	0.546995	1.14636	2.79705e-06	1	1	14.5494	223	223	14.5494	GQ00410_P08.1	0	1664	17.3447	241	241	17.3447	GQ00410_P08.1	0	1664	14.6852	151	151	14.6852	GQ00410_P08.1	0	1664	15.5264	17.2863	318	318	17.2863	GQ00410_P08.1	0	1664	17.6603	247	248	17.6603	GQ00410_P08.1	0	1664	17.5714	228	228	17.5714
GQ00410_P20.1	5.07867	1.78785	-1.86862	-1.12705	0.757346	-1.10646	-1.96215e-06	1	1	14.2581	223	223	14.2581	GQ00410_P20.1	0	1698	16.5036	234	234	16.5036	GQ00410_P20.1	0	1698	18.9659	199	199	18.9659	GQ00410_P20.1	0	1698	16.5759	14.2234	267	267	14.2234	GQ00410_P20.1	0	1698	13.8872	199	199	13.8872	GQ00410_P20.1	0	1698	16.0112	212	212	16.0112
GQ00410_P23.1	0.592641	0.0868806	-0.17988	-1.68705	1	-1.44635	-2.13939e-07	1	1	0.30539	4	4	0.30539	GQ00410_P23.1	0	1422	0.33687	4	4	0.33687	GQ00410_P23.1	0	1422	0.682825	6	6	0.682825	GQ00410_P23.1	0	1422	0.441695	0.445274	6	7	0.445274	GQ00410_P23.1	0	1422	0.249989	3	3	0.249989	GQ00410_P23.1	0	1422	0.0901833	1	1	0.0901833
GQ00410_P24.1	14.1793	4.18265	4.6469	1.12485	0.377334	1.14422	6.57652e-06	1	1	37.9901	467	471	37.9901	GQ00410_P24.1	0	1346	40.4826	452	455	40.4826	GQ00410_P24.1	0	1346	33.1835	273	276	33.1835	GQ00410_P24.1	0	1346	37.2187	41.9342	621	624	41.9342	GQ00410_P24.1	0	1346	47.3628	537	538	47.3628	GQ00410_P24.1	0	1346	36.2999	374	381	36.2999
GQ00411_A21.1	10.1784	5.02054	6.04666	1.27259	0.143145	1.29356	7.99561e-06	1	1	21.8417	124	170	21.8417	GQ00411_A21.1	0	845	18.8494	99	133	18.8494	GQ00411_A21.1	0	845	25.8544	97	135	25.8544	GQ00411_A21.1	0	845	22.1818	28.7955	214	269	28.7955	GQ00411_A21.1	0	845	29.0277	158	207	29.0277	GQ00411_A21.1	0	845	26.8623	125	177	26.8623
GQ00411_B08.1	5.08579	2.88844	-3.17503	-1.46338	0.26261	-1.43003	-3.72778e-06	1	1	11.0664	128	153	11.0664	GQ00411_B08.1	0	1501	9.09549	102	114	9.09549	GQ00411_B08.1	0	1501	9.91893	81	92	9.91893	GQ00411_B08.1	0	1501	10.0269	6.20705	96	103	6.20705	GQ00411_B08.1	0	1501	8.36806	93	106	8.36806	GQ00411_B08.1	0	1501	5.98058	62	70	5.98058
GQ00411_C12.1	9.36889	6.1405	-5.45625	-1.12417	0.483068	-1.10419	-5.70538e-06	1	1	47.43	744	744	47.43	GQ00411_C12.1	0	1703	50.4907	717	718	50.4907	GQ00411_C12.1	0	1703	50.2688	529	529	50.2688	GQ00411_C12.1	0	1703	49.3965	42.2792	796	796	42.2792	GQ00411_C12.1	0	1703	41.1218	590	591	41.1218	GQ00411_C12.1	0	1703	48.4197	643	643	48.4197
GQ00411_E02.1	1.0605	0.123968	-0.205267	-1.16623	1	-1.13255	-2.2381e-07	1	1	1.35554	11	11	1.35554	GQ00411_E02.1	0	881	1.49527	11	11	1.49527	GQ00411_E02.1	0	881	1.46951	7	8	1.46951	GQ00411_E02.1	0	881	1.4401	1.64275	15	16	1.64275	GQ00411_E02.1	0	881	1.47951	10	11	1.47951	GQ00411_E02.1	0	881	0.582251	4	4	0.582251
GQ00411_E10.1	6.0144	3.52835	-1.29615	-1.07464	0.848311	-1.05547	-1.20551e-06	1	1	20.8159	283	283	20.8159	GQ00411_E10.1	0	1476	20.3652	251	251	20.3652	GQ00411_E10.1	0	1476	14.8015	135	135	14.8015	GQ00411_E10.1	0	1476	18.6609	15.9337	260	260	15.9337	GQ00411_E10.1	0	1476	16.6985	208	208	16.6985	GQ00411_E10.1	0	1476	19.462	223	224	19.462
GQ00411_E12.1	7.08889	3.52414	-1.86942	-1.11035	0.699392	-1.09029	-1.91466e-06	1	1	20.3209	216	216	20.3209	GQ00411_E12.1	0	1154	20.9627	202	202	20.9627	GQ00411_E12.1	0	1154	15.1452	108	108	15.1452	GQ00411_E12.1	0	1154	18.8096	13.8738	177	177	13.8738	GQ00411_E12.1	0	1154	18.2774	178	178	18.2774	GQ00411_E12.1	0	1154	18.6694	168	168	18.6694
GQ00411_E17.1	2.47567	0.814952	-1.62642	-1.2565	0.542508	-1.23005	-1.8481e-06	1	1	8.64539	52	52	8.64539	GQ00411_E17.1	0	653	8.0694	44	44	8.0694	GQ00411_E17.1	0	653	7.18691	29	29	7.18691	GQ00411_E17.1	0	653	7.96724	6.37196	46	46	6.37196	GQ00411_E17.1	0	653	6.16972	34	34	6.16972	GQ00411_E17.1	0	653	6.48077	33	33	6.48077
GQ00411_E18.1	11.0746	1.9416	0.723684	1.03956	0.777137	1.05765	1.29647e-06	1	1	13.7483	212	213	13.7483	GQ00411_E18.1	0	1682	16.3046	228	229	16.3046	GQ00411_E18.1	0	1682	24.8228	258	258	24.8228	GQ00411_E18.1	0	1682	18.2919	21.1884	394	394	21.1884	GQ00411_E18.1	0	1682	18.2462	259	259	18.2462	GQ00411_E18.1	0	1682	17.6121	231	231	17.6121
GQ00411_E20.1	0.745606	0.152762	-0.25932	-1.43033	1	-1.33621	-3.03533e-07	1	1	0.66442	5	5	0.66442	GQ00411_E20.1	0	817	0.732909	5	5	0.732909	GQ00411_E20.1	0	817	1.18847	5	6	1.18847	GQ00411_E20.1	0	817	0.861931	0.44286	4	4	0.44286	GQ00411_E20.1	0	817	0.580146	4	4	0.580146	GQ00411_E20.1	0	817	0.784827	4	5	0.784827
GQ00411_F15.1	3.4149	0.835217	0.775683	1.06424	0.817649	1.0823	1.2261e-06	1	1	11.8174	123	123	11.8174	GQ00411_F15.1	0	1130	11.2339	106	106	11.2339	GQ00411_F15.1	0	1130	13.1755	92	92	13.1755	GQ00411_F15.1	0	1130	12.0756	14.6488	183	183	14.6488	GQ00411_F15.1	0	1130	11.5349	110	110	11.5349	GQ00411_F15.1	0	1130	12.3701	108	109	12.3701
GQ00411_G07.1	3.17493	0.570184	-1.69134	-1.41151	0.458351	-1.37552	-1.9758e-06	1	1	4.99793	72	72	4.99793	GQ00411_G07.1	0	1564	6.50855	84	85	6.50855	GQ00411_G07.1	0	1564	5.89788	57	57	5.89788	GQ00411_G07.1	0	1564	5.80145	4.56898	77	79	4.56898	GQ00411_G07.1	0	1564	3.33362	44	44	3.33362	GQ00411_G07.1	0	1564	4.42775	54	54	4.42775
GQ00411_G20.1	0.706673	0	0.235558	#DIV/0!	1	2.90122	2.92719e-07	1	1	0	0	0	0	GQ00411_G20.1	0	128	0	0	0	0	GQ00411_G20.1	0	128	0	0	0	0	GQ00411_G20.1	0	128	0	0.706673	0	1	0.706673	GQ00411_G20.1	0	128	0	0	0	0	GQ00411_G20.1	0	128	0	0	0	0
GQ00411_G22.1	3.22515	2.02779	-1.32258	-1.18926	0.658843	-1.16555	-1.46308e-06	1	1	9.11716	76	76	9.11716	GQ00411_G22.1	0	905	7.41039	56	56	7.41039	GQ00411_G22.1	0	905	8.4044	47	47	8.4044	GQ00411_G22.1	0	905	8.31065	8.69559	86	87	8.69559	GQ00411_G22.1	0	905	5.89201	45	45	5.89201	GQ00411_G22.1	0	905	6.37661	45	45	6.37661
GQ00411_H03.1	10.951	5.12089	-0.341625	-1.00313	0.898996	1.01447	1.94009e-06	1	1	109.27	1552	1552	109.27	GQ00411_H03.1	0	1542	113.078	1455	1456	113.078	GQ00411_H03.1	0	1542	106.627	1016	1016	106.627	GQ00411_H03.1	0	1542	109.658	111.748	1905	1905	111.748	GQ00411_H03.1	0	1542	113.577	1478	1478	113.577	GQ00411_H03.1	0	1542	102.626	1233	1234	102.626
GQ00411_H14.1	6.2936	0.24991	-1.32881	-1.05654	0.868293	-1.03788	-1.11217e-06	1	1	22.4481	335	336	22.4481	GQ00411_H14.1	0	1625	28.7417	390	390	28.7417	GQ00411_H14.1	0	1625	23.3034	234	234	23.3034	GQ00411_H14.1	0	1625	24.8311	23.8799	429	429	23.8799	GQ00411_H14.1	0	1625	23.1885	318	318	23.1885	GQ00411_H14.1	0	1625	23.4385	297	297	23.4385
GQ00411_I04.1	0.292618	0.0730648	-0.178939	-3.14924	1	-1.84168	-2.16668e-07	1	1	0.160839	2	2	0.160839	GQ00411_I04.1	0	1350	0.266127	3	3	0.266127	GQ00411_I04.1	0	1350	0.359621	3	3	0.359621	GQ00411_I04.1	0	1350	0.262196	0.0670031	1	1	0.0670031	GQ00411_I04.1	0	1350	0.087774	1	1	0.087774	GQ00411_I04.1	0	1350	0.0949931	1	1	0.0949931
GQ00411_I05.1	58.499	18.9586	-3.15374	-1.03007	0.94358	-1.01205	-1.5715e-06	1	1	94.1024	1067	1067	94.1024	GQ00411_I05.1	0	1231	91.7393	943	943	91.7393	GQ00411_I05.1	0	1231	138.298	1052	1052	138.298	GQ00411_I05.1	0	1231	108.047	124.182	1689	1690	124.182	GQ00411_I05.1	0	1231	110.698	1150	1150	110.698	GQ00411_I05.1	0	1231	79.7988	762	766	79.7988
GQ00411_I16.1	37.1847	7.39383	3.43727	1.03721	0.669461	1.05536	6.25475e-06	1	1	108.005	1538	1539	108.005	GQ00411_I16.1	0	1547	98.314	1270	1270	98.314	GQ00411_I16.1	0	1547	70.82	677	677	70.82	GQ00411_I16.1	0	1547	92.3796	92.9099	1589	1589	92.9099	GQ00411_I16.1	0	1547	90.9201	1187	1187	90.9201	GQ00411_I16.1	0	1547	103.62	1250	1250	103.62
GQ00411_K12.1	8.11355	1.81502	0.70236	1.03289	0.792769	1.05096	1.33635e-06	1	1	23.1198	280	286	23.1198	GQ00411_K12.1	0	1343	20.3311	224	228	20.3311	GQ00411_K12.1	0	1343	20.6052	159	171	20.6052	GQ00411_K12.1	0	1343	21.3521	26.0653	374	387	26.0653	GQ00411_K12.1	0	1343	22.1461	246	251	22.1461	GQ00411_K12.1	0	1343	17.9518	184	188	17.9518
GQ00411_K20.1	11.8047	2.93606	-1.84227	-1.02975	0.928317	-1.01171	-9.03061e-07	1	1	61.7804	793	857	61.7804	GQ00411_K20.1	0	1506	61.9461	721	779	61.9461	GQ00411_K20.1	0	1506	67.5901	564	629	67.5901	GQ00411_K20.1	0	1506	63.7722	65.2879	987	1087	65.2879	GQ00411_K20.1	0	1506	55.7855	661	709	55.7855	GQ00411_K20.1	0	1506	64.7164	699	760	64.7164
GQ00411_L08.1	0.856374	0.151396	-0.0361353	-1.04999	1	-1.02701	-2.84231e-08	1	1	0.432248	6	6	0.432248	GQ00411_L08.1	0	1507	0.556271	7	7	0.556271	GQ00411_L08.1	0	1507	1.28862	12	12	1.28862	GQ00411_L08.1	0	1507	0.759047	0.780295	13	13	0.780295	GQ00411_L08.1	0	1507	0.707667	8	9	0.707667	GQ00411_L08.1	0	1507	0.680773	8	8	0.680773
GQ00411_L11.1	1.77761	1.20859	0.217486	1.03313	1	1.05054	4.12783e-07	1	1	6.38625	77	77	6.38625	GQ00411_L11.1	0	1309	5.76372	62	63	5.76372	GQ00411_L11.1	0	1309	7.54133	60	61	7.54133	GQ00411_L11.1	0	1309	6.56376	5.94275	86	86	5.94275	GQ00411_L11.1	0	1309	7.15134	79	79	7.15134	GQ00411_L11.1	0	1309	7.24966	74	74	7.24966
GQ00411_M18.1	9.59409	4.09785	-2.2168	-1.08048	0.703483	-1.06133	-2.10862e-06	1	1	34.2305	437	437	34.2305	GQ00411_M18.1	0	1386	30.4145	351	352	30.4145	GQ00411_M18.1	0	1386	24.6364	211	211	24.6364	GQ00411_M18.1	0	1386	29.7605	28.9767	444	444	28.9767	GQ00411_M18.1	0	1386	24.8788	291	291	24.8788	GQ00411_M18.1	0	1386	28.7755	311	311	28.7755
GQ00411_M19.1	65.3818	19.9324	26.7737	1.14168	0.108342	1.16181	3.73515e-05	1	1	203.147	2571	2571	203.147	GQ00411_M19.1	0	1374	170.746	1959	1959	170.746	GQ00411_M19.1	0	1374	193.041	1639	1639	193.041	GQ00411_M19.1	0	1374	188.978	227.913	3462	3462	227.913	GQ00411_M19.1	0	1374	236.127	2738	2738	236.127	GQ00411_M19.1	0	1374	183.214	1963	1963	183.214
GQ00411_N02.1	7.9683	1.71567	-3.79175	-1.49462	0.185028	-1.46106	-4.46309e-06	1	1	13.6263	184	184	13.6263	GQ00411_N02.1	0	1466	10.7014	131	131	10.7014	GQ00411_N02.1	0	1466	10.0453	91	91	10.0453	GQ00411_N02.1	0	1466	11.4577	8.32968	135	135	8.32968	GQ00411_N02.1	0	1466	5.65801	70	70	5.65801	GQ00411_N02.1	0	1466	9.01009	103	103	9.01009
GQ00411_N04.1	25.4769	2.37307	10.9642	1.1245	0.200374	1.144	1.55069e-05	1	1	88.8269	711	711	88.8269	GQ00411_N04.1	0	869	90.8171	659	659	90.8171	GQ00411_N04.1	0	869	84.5461	454	454	84.5461	GQ00411_N04.1	0	869	88.0633	110.023	1056	1057	110.023	GQ00411_N04.1	0	869	95.8595	702	703	95.8595	GQ00411_N04.1	0	869	91.1999	618	618	91.1999
GQ00411_N15.1	0.871613	0.460469	0.00366929	1.00873	1	1.02051	1.36894e-08	1	1	0.389825	2	2	0.389825	GQ00411_N15.1	0	557	0	0	0	0	GQ00411_N15.1	0	557	0.871613	3	3	0.871613	GQ00411_N15.1	0	557	0.420479	0.811976	5	5	0.811976	GQ00411_N15.1	0	557	0	0	0	0	GQ00411_N15.1	0	557	0.460469	2	2	0.460469
GQ00411_N23.1	10.9293	1.75789	6.12118	1.06355	0.434537	1.08237	9.69895e-06	1	1	97.828	1321	1321	97.828	GQ00411_N23.1	0	1466	97.9461	1199	1199	97.9461	GQ00411_N23.1	0	1466	93.1678	844	844	93.1678	GQ00411_N23.1	0	1466	96.314	99.5859	1614	1614	99.5859	GQ00411_N23.1	0	1466	103.622	1281	1282	103.622	GQ00411_N23.1	0	1466	104.097	1190	1190	104.097
GQ00411_O06.1	244.025	39.8561	121.183	1.08209	0.0819241	1.10139	0.000182765	1	1	1500.82	18041	18068	1500.82	GQ00411_O06.1	0	1307	1490.6	16237	16268	1490.6	GQ00411_O06.1	0	1307	1437.03	11566	11606	1437.03	GQ00411_O06.1	0	1307	1476.15	1530.45	22058	22114	1530.45	GQ00411_O06.1	0	1307	1681.05	18504	18542	1681.05	GQ00411_O06.1	0	1307	1580.49	16095	16108	1580.49
GQ00411_P24.1	4.65064	0.591813	-1.336	-1.18324	0.665573	-1.15985	-1.47289e-06	1	1	10.9285	151	152	10.9285	GQ00411_P24.1	0	1510	7.77232	98	98	7.77232	GQ00411_P24.1	0	1510	7.18051	67	67	7.18051	GQ00411_P24.1	0	1510	8.62712	8.20677	137	137	8.20677	GQ00411_P24.1	0	1510	6.27788	80	80	6.27788	GQ00411_P24.1	0	1510	7.3887	86	87	7.3887
GQ00412_A10.1	1.06731	0.525451	-0.472874	-1.47288	1	-1.39785	-5.55644e-07	1	1	1.13998	17	17	1.13998	GQ00412_A10.1	0	1619	1.4794	20	20	1.4794	GQ00412_A10.1	0	1619	1.79922	17	18	1.79922	GQ00412_A10.1	0	1619	1.47286	1.39676	25	25	1.39676	GQ00412_A10.1	0	1619	0.731902	10	10	0.731902	GQ00412_A10.1	0	1619	0.871308	11	11	0.871308
GQ00412_A24.1	1.16922	0.165831	-0.450227	-1.31027	0.753924	-1.26477	-5.18199e-07	1	1	1.4954	15	15	1.4954	GQ00412_A24.1	0	1089	1.97946	17	18	1.97946	GQ00412_A24.1	0	1089	2.22906	13	15	2.22906	GQ00412_A24.1	0	1089	1.90131	1.66123	19	20	1.66123	GQ00412_A24.1	0	1089	1.63216	14	15	1.63216	GQ00412_A24.1	0	1089	1.05984	7	9	1.05984
GQ00412_C12.1	3.02593	1.13796	1.67277	1.47982	0.327029	1.48847	2.15439e-06	1	1	3.62585	52	52	3.62585	GQ00412_C12.1	0	1557	3.92268	49	51	3.92268	GQ00412_C12.1	0	1557	2.91023	28	28	2.91023	GQ00412_C12.1	0	1557	3.48625	4.7638	82	82	4.7638	GQ00412_C12.1	0	1557	5.93616	78	78	5.93616	GQ00412_C12.1	0	1557	4.77711	57	58	4.77711
GQ00412_C21.1	3.71992	1.40905	0.893066	1.12111	0.770942	1.13867	1.26989e-06	1	1	9.49954	49	49	9.49954	GQ00412_C21.1	0	560	6.84327	32	32	6.84327	GQ00412_C21.1	0	560	5.77962	20	20	5.77962	GQ00412_C21.1	0	560	7.37415	8.07626	50	50	8.07626	GQ00412_C21.1	0	560	8.25232	39	39	8.25232	GQ00412_C21.1	0	560	8.47305	37	37	8.47305
GQ00412_D04.1	0.295867	0.202034	-0.00571423	-1.0376	1	-1.01072	-3.67669e-09	1	1	0.271077	2	2	0.271077	GQ00412_D04.1	0	801	0	0	0	0	GQ00412_D04.1	0	801	0.202034	1	1	0.202034	GQ00412_D04.1	0	801	0.157704	0	0	0	0	GQ00412_D04.1	0	801	0.295867	1	2	0.295867	GQ00412_D04.1	0	801	0.160101	1	1	0.160101
GQ00412_D06.1	10.1788	4.91303	-2.36142	-1.05546	0.824041	-1.03689	-1.95803e-06	1	1	49.8362	649	650	49.8362	GQ00412_D06.1	0	1416	45.3318	536	536	45.3318	GQ00412_D06.1	0	1416	39.6574	345	347	39.6574	GQ00412_D06.1	0	1416	44.9418	40.4999	634	634	40.4999	GQ00412_D06.1	0	1416	40.4188	483	483	40.4188	GQ00412_D06.1	0	1416	46.8223	517	517	46.8223
GQ00412_F11.1	6.22355	2.88675	-2.90751	-1.3127	0.381949	-1.28595	-3.34802e-06	1	1	10.6234	39	41	10.6234	GQ00412_F11.1	0	419	12.8618	44	45	12.8618	GQ00412_F11.1	0	419	13.1317	32	34	13.1317	GQ00412_F11.1	0	419	12.2056	6.90819	30	32	6.90819	GQ00412_F11.1	0	419	9.04973	32	32	9.04973	GQ00412_F11.1	0	419	11.9365	39	39	11.9365
GQ00412_F14.1	18.8916	4.22318	10.3164	1.13877	0.18602	1.15862	1.44236e-05	1	1	77.8945	668	673	77.8945	GQ00412_F14.1	0	938	76.9868	600	603	76.9868	GQ00412_F14.1	0	938	68.1478	391	395	68.1478	GQ00412_F14.1	0	938	74.343	85.7289	883	889	85.7289	GQ00412_F14.1	0	938	87.0394	684	689	87.0394	GQ00412_F14.1	0	938	81.21	591	594	81.21
GQ00412_G06.1	4.30025	1.09397	0.36668	1.05391	0.877651	1.07133	6.03345e-07	1	1	7.77999	44	44	7.77999	GQ00412_G06.1	0	614	6.82655	35	35	6.82655	GQ00412_G06.1	0	614	5.79845	22	22	5.79845	GQ00412_G06.1	0	614	6.80166	5.15618	35	35	5.15618	GQ00412_G06.1	0	614	9.45643	49	49	9.45643	GQ00412_G06.1	0	614	6.89241	33	33	6.89241
GQ00412_G19.1	3.94378	0.648346	0.381797	1.0216	0.92346	1.03949	8.58223e-07	1	1	19.6672	248	248	19.6672	GQ00412_G19.1	0	1369	15.746	180	180	15.746	GQ00412_G19.1	0	1369	17.6133	149	149	17.6133	GQ00412_G19.1	0	1369	17.6755	19.6898	298	298	19.6898	GQ00412_G19.1	0	1369	16.9649	196	196	16.9649	GQ00412_G19.1	0	1369	17.5172	187	187	17.5172
GQ00412_H09.1	0.384483	0.132945	-0.135103	-1.60707	1	-1.37193	-1.60122e-07	1	1	0.530886	4	4	0.530886	GQ00412_H09.1	0	818	0.146403	1	1	0.146403	GQ00412_H09.1	0	818	0.395671	2	2	0.395671	GQ00412_H09.1	0	818	0.357653	0.221159	2	2	0.221159	GQ00412_H09.1	0	818	0.289719	2	2	0.289719	GQ00412_H09.1	0	818	0.156773	1	1	0.156773
GQ00412_H10.1	7.51809	1.45777	1.23514	1.05539	0.732934	1.07374	2.01911e-06	1	1	22.2897	232	232	22.2897	GQ00412_H10.1	0	1130	18.5465	174	175	18.5465	GQ00412_H10.1	0	1130	26.0646	182	182	26.0646	GQ00412_H10.1	0	1130	22.3002	23.1338	288	289	23.1338	GQ00412_H10.1	0	1130	25.7962	246	246	25.7962	GQ00412_H10.1	0	1130	21.6761	191	191	21.6761
GQ00412_H24.1	3.99951	0.570131	-0.677725	-1.07947	1	-1.05974	-6.42302e-07	1	1	11.2783	115	115	11.2783	GQ00412_H24.1	0	1107	8.00545	74	74	8.00545	GQ00412_H24.1	0	1107	8.33268	57	57	8.33268	GQ00412_H24.1	0	1107	9.20549	7.76255	95	95	7.76255	GQ00412_H24.1	0	1107	7.27882	68	68	7.27882	GQ00412_H24.1	0	1107	10.5419	91	91	10.5419
GQ00412_I14.1	13.7163	5.58273	0.935923	1.02064	0.829848	1.0386	2.14318e-06	1	1	48.7088	669	734	48.7088	GQ00412_I14.1	0	1636	48.752	597	666	48.752	GQ00412_I14.1	0	1636	38.5779	349	390	38.5779	GQ00412_I14.1	0	1636	45.3462	43.1261	715	780	43.1261	GQ00412_I14.1	0	1636	52.2942	656	722	52.2942	GQ00412_I14.1	0	1636	43.4262	489	554	43.4262
GQ00412_I20.1	4.9726	1.38553	1.79236	1.2464	0.568307	1.26399	2.38524e-06	1	1	7.64551	40	40	7.64551	GQ00412_I20.1	0	568	5.06017	24	24	5.06017	GQ00412_I20.1	0	568	9.11715	32	32	9.11715	GQ00412_I20.1	0	568	7.27427	10.0328	62	63	10.0328	GQ00412_I20.1	0	568	8.13609	38	39	8.13609	GQ00412_I20.1	0	568	9.03103	40	40	9.03103
GQ00412_I22.1	16.1109	11.8507	-4.57576	-1.09442	0.620876	-1.07515	-4.53753e-06	1	1	59.4091	418	452	59.4091	GQ00412_I22.1	0	826	56.399	370	389	56.399	GQ00412_I22.1	0	826	43.2982	201	221	43.2982	GQ00412_I22.1	0	826	53.0354	45.4461	383	415	45.4461	GQ00412_I22.1	0	826	44.0411	281	307	44.0411	GQ00412_I22.1	0	826	55.8918	335	360	55.8918
GQ00412_K16.1	2.93725	0.729768	0.533906	1.05261	0.899121	1.07046	8.83823e-07	1	1	9.61979	70	70	9.61979	GQ00412_K16.1	0	790	8.9439	59	59	8.9439	GQ00412_K16.1	0	790	11.8811	57	58	11.8811	GQ00412_K16.1	0	790	10.1483	9.84691	84	86	9.84691	GQ00412_K16.1	0	790	10.3496	69	69	10.3496	GQ00412_K16.1	0	790	11.8501	73	73	11.8501
GQ00412_L09.1	55.2829	14.8996	-14.0969	-1.09251	0.489778	-1.07269	-1.37782e-05	1	1	157.989	2308	2308	157.989	GQ00412_L09.1	0	1586	143.09	1895	1895	143.09	GQ00412_L09.1	0	1586	198.358	1942	1944	198.358	GQ00412_L09.1	0	1586	166.479	150.738	2641	2643	150.738	GQ00412_L09.1	0	1586	143.076	1915	1915	143.076	GQ00412_L09.1	0	1586	163.333	2020	2020	163.333
GQ00412_L15.1	19.1326	5.45699	4.13544	1.09104	0.466867	1.10995	6.11485e-06	1	1	47.4783	764	764	47.4783	GQ00412_L15.1	0	1747	42.0213	613	613	42.0213	GQ00412_L15.1	0	1747	46.7795	505	505	46.7795	GQ00412_L15.1	0	1747	45.4264	57.5241	1111	1111	57.5241	GQ00412_L15.1	0	1747	52.7699	778	778	52.7699	GQ00412_L15.1	0	1747	38.3915	523	523	38.3915
GQ00412_O22.1	8.05522	2.69197	3.26505	1.08443	0.51755	1.10333	4.8948e-06	1	1	38.4746	515	533	38.4746	GQ00412_O22.1	0	1504	41.1666	506	517	41.1666	GQ00412_O22.1	0	1504	36.3686	331	338	36.3686	GQ00412_O22.1	0	1504	38.6699	42.4605	689	706	42.4605	GQ00412_O22.1	0	1504	38.9205	488	494	38.9205	GQ00412_O22.1	0	1504	44.4238	508	521	44.4238
GQ00412_P04.1	12.6643	1.26012	-5.73105	-1.07414	0.64083	-1.05519	-5.31023e-06	1	1	80.9688	977	977	80.9688	GQ00412_P04.1	0	1310	78.8021	862	862	78.8021	GQ00412_P04.1	0	1310	89.315	723	723	89.315	GQ00412_P04.1	0	1310	83.0287	77.542	1120	1123	77.542	GQ00412_P04.1	0	1310	77.7001	859	859	77.7001	GQ00412_P04.1	0	1310	76.6507	783	783	76.6507
GQ00412_P07.1	11.9482	2.15116	-1.61232	-1.10277	0.762197	-1.08285	-1.6279e-06	1	1	15.2048	164	164	15.2048	GQ00412_P07.1	0	1171	12.3746	121	121	12.3746	GQ00412_P07.1	0	1171	24.3228	176	176	24.3228	GQ00412_P07.1	0	1171	17.3007	19.7748	254	256	19.7748	GQ00412_P07.1	0	1171	13.0537	129	129	13.0537	GQ00412_P07.1	0	1171	14.2368	130	130	14.2368
GQ0041_A09.1	1.21676	0.482108	0.130307	1.32128	1	1.26301	1.70734e-07	1	1	0	0	0	0	GQ0041_A09.1	0	266	0	0	0	0	GQ0041_A09.1	0	266	1.21676	2	2	1.21676	GQ0041_A09.1	0	266	0.405588	0.680106	2	2	0.680106	GQ0041_A09.1	0	266	0.44547	1	1	0.44547	GQ0041_A09.1	0	266	0.482108	1	1	0.482108
GQ0041_A24.1	1.41685	0.12373	-0.433517	-1.11809	1	-1.09533	-4.49591e-07	1	1	3.804	49	50	3.804	GQ0041_A24.1	0	1427	3.86043	46	46	3.86043	GQ0041_A24.1	0	1427	4.64962	41	41	4.64962	GQ0041_A24.1	0	1427	4.10468	3.23277	50	51	3.23277	GQ0041_A24.1	0	1427	3.7367	44	45	3.7367	GQ0041_A24.1	0	1427	4.04403	45	45	4.04403
GQ0041_C08.1	7.10949	4.06002	1.96166	1.07622	0.63683	1.09489	2.9965e-06	1	1	30.0175	303	334	30.0175	GQ0041_C08.1	0	1208	24.2885	227	245	24.2885	GQ0041_C08.1	0	1208	22.908	153	171	22.908	GQ0041_C08.1	0	1208	25.738	28.529	345	381	28.529	GQ0041_C08.1	0	1208	28.3485	269	289	28.3485	GQ0041_C08.1	0	1208	26.2214	229	247	26.2214
GQ0041_C14.1	6.6445	4.16984	-0.75658	-1.0132	1	1.00456	3.23896e-07	1	1	58.8453	759	761	58.8453	GQ0041_C14.1	0	1404	54.6755	638	641	54.6755	GQ0041_C14.1	0	1404	60.7437	525	527	60.7437	GQ0041_C14.1	0	1404	58.0882	59.5296	924	924	59.5296	GQ0041_C14.1	0	1404	54.0992	641	641	54.0992	GQ0041_C14.1	0	1404	58.366	638	639	58.366
GQ0041_D14.1	14.255	4.04096	-4.8907	-1.10696	0.527897	-1.08733	-4.9759e-06	1	1	47.1505	727	747	47.1505	GQ0041_D14.1	0	1720	50.688	710	728	50.688	GQ0041_D14.1	0	1720	54.0059	557	574	54.0059	GQ0041_D14.1	0	1720	50.6148	46.647	867	887	46.647	GQ0041_D14.1	0	1720	39.7509	563	577	39.7509	GQ0041_D14.1	0	1720	50.7744	671	681	50.7744
GQ0041_E03.1	0.716724	0.249042	-0.00927792	-1.02192	1	-1.00315	-2.13839e-09	1	1	0.849121	7	7	0.849121	GQ0041_E03.1	0	895	0.267614	2	2	0.267614	GQ0041_E03.1	0	895	0.180815	1	1	0.180815	GQ0041_E03.1	0	895	0.432517	0.707463	7	7	0.707463	GQ0041_E03.1	0	895	0.132397	1	1	0.132397	GQ0041_E03.1	0	895	0.429857	3	3	0.429857
GQ0041_E20.1	1.7346	1.08178	-0.868529	-1.40222	0.803642	-1.35722	-1.01355e-06	1	1	2.90478	40	40	2.90478	GQ0041_E20.1	0	1495	3.36442	42	42	3.36442	GQ0041_E20.1	0	1495	2.81443	26	26	2.81443	GQ0041_E20.1	0	1495	3.02787	3.02522	50	50	3.02522	GQ0041_E20.1	0	1495	1.823	23	23	1.823	GQ0041_E20.1	0	1495	1.62981	19	19	1.62981
GQ0041_E21.1	4.2867	2.80024	1.04895	1.14262	0.770942	1.16019	1.46318e-06	1	1	10.1424	142	142	10.1424	GQ0041_E21.1	0	1520	6.06665	77	77	6.06665	GQ0041_E21.1	0	1520	5.85567	55	55	5.85567	GQ0041_E21.1	0	1520	7.3549	8.86689	149	149	8.86689	GQ0041_E21.1	0	1520	9.51078	122	122	9.51078	GQ0041_E21.1	0	1520	6.83388	81	81	6.83388
GQ0041_F08.1	2.13202	0.577941	0.100605	1.0942	1	1.10165	1.48208e-07	1	1	2.38607	8	14	2.38607	GQ0041_F08.1	0	637	0.564006	3	3	0.564006	GQ0041_F08.1	0	637	0.254049	1	1	0.254049	GQ0041_F08.1	0	637	1.06804	1.136	6	8	1.136	GQ0041_F08.1	0	637	0.558061	1	3	0.558061	GQ0041_F08.1	0	637	1.81188	6	9	1.81188
GQ0041_F12.1	3.56099	1.419	0.386048	1.04218	0.893895	1.05989	6.78424e-07	1	1	9.86965	116	116	9.86965	GQ0041_F12.1	0	1276	10.23	109	109	10.23	GQ0041_F12.1	0	1276	7.35588	58	58	7.35588	GQ0041_F12.1	0	1276	9.15186	10.9169	154	154	10.9169	GQ0041_F12.1	0	1276	8.45066	91	91	8.45066	GQ0041_F12.1	0	1276	9.24619	92	92	9.24619
GQ0041_F19.1	7.82524	0.864264	0.9886	1.06384	0.759808	1.08209	1.56469e-06	1	1	19.4243	185	185	19.4243	GQ0041_F19.1	0	1034	14.8249	128	128	14.8249	GQ0041_F19.1	0	1034	12.2076	78	78	12.2076	GQ0041_F19.1	0	1034	15.4856	20.0329	229	229	20.0329	GQ0041_F19.1	0	1034	15.127	132	132	15.127	GQ0041_F19.1	0	1034	14.2627	115	115	14.2627
GQ0041_G08.1	7.59545	3.24309	0.529115	1.02613	0.857108	1.0441	1.09723e-06	1	1	16.8264	188	188	16.8264	GQ0041_G08.1	0	1213	19.6469	199	199	19.6469	GQ0041_G08.1	0	1213	24.2811	182	182	24.2811	GQ0041_G08.1	0	1213	20.2515	20.5815	276	276	20.5815	GQ0041_G08.1	0	1213	24.4219	250	250	24.4219	GQ0041_G08.1	0	1213	17.3384	164	164	17.3384
GQ0041_G11.1	1.13784	0.429711	-0.314139	-2.32516	1	-1.84362	-3.78402e-07	1	1	0.515754	2	2	0.515754	GQ0041_G11.1	0	421	1.13784	4	4	1.13784	GQ0041_G11.1	0	421	0	0	0	0	GQ0041_G11.1	0	421	0.551197	0.429711	2	2	0.429711	GQ0041_G11.1	0	421	0.281461	1	1	0.281461	GQ0041_G11.1	0	421	0	0	0	0
GQ0041_H06.1	3.8038	0.473289	-0.121021	-1.01783	1	-1.00004	-3.79043e-10	1	1	7.01618	28	38	7.01618	GQ0041_H06.1	0	588	8.75776	31	43	8.75776	GQ0041_H06.1	0	588	4.95396	15	18	4.95396	GQ0041_H06.1	0	588	6.9093	6.76868	32	44	6.76868	GQ0041_H06.1	0	588	7.05327	27	35	7.05327	GQ0041_H06.1	0	588	6.54289	20	30	6.54289
GQ0041_H11.1	2.33724	0.827071	0.946449	1.24913	0.690091	1.26263	1.2586e-06	1	1	2.96314	35	36	2.96314	GQ0041_H11.1	0	1319	4.63049	51	51	4.63049	GQ0041_H11.1	0	1319	3.80342	31	31	3.80342	GQ0041_H11.1	0	1319	3.79902	3.97751	58	58	3.97751	GQ0041_H11.1	0	1319	5.30038	59	59	5.30038	GQ0041_H11.1	0	1319	4.95851	51	51	4.95851
GQ0041_H12.1	1.54982	0.170852	-0.277219	-1.50206	1	-1.38861	-3.26482e-07	1	1	1.76371	8	9	1.76371	GQ0041_H12.1	0	554	0.432337	2	2	0.432337	GQ0041_H12.1	0	554	0.292111	1	1	0.292111	GQ0041_H12.1	0	554	0.829386	0.979648	5	6	0.979648	GQ0041_H12.1	0	554	0.21389	1	1	0.21389	GQ0041_H12.1	0	554	0.462963	2	2	0.462963
GQ0041_H19.1	39.3562	7.30805	19.9436	1.06256	0.253	1.08124	3.16395e-05	1	1	321.795	3956	3957	321.795	GQ0041_H19.1	0	1335	325.542	3629	3629	325.542	GQ0041_H19.1	0	1335	309.112	2550	2550	309.112	GQ0041_H19.1	0	1335	318.817	348.469	5143	5143	348.469	GQ0041_H19.1	0	1335	338.709	3816	3816	338.709	GQ0041_H19.1	0	1335	329.103	3426	3426	329.103
GQ0041_H22.1	28.4345	16.7161	-8.47988	-1.42002	0.217911	-1.39134	-9.89517e-06	1	1	39.2912	568	591	39.2912	GQ0041_H22.1	0	1633	30.0677	383	410	30.0677	GQ0041_H22.1	0	1633	16.6487	160	168	16.6487	GQ0041_H22.1	0	1633	28.6692	10.8567	181	196	10.8567	GQ0041_H22.1	0	1633	13.3515	169	184	13.3515	GQ0041_H22.1	0	1633	36.3597	433	463	36.3597
GQ0041_I20.1	0.985122	0.208195	-0.0880208	-1.08675	1	-1.06039	-8.54398e-08	1	1	1.64494	22	22	1.64494	GQ0041_I20.1	0	1452	0.65982	8	8	0.65982	GQ0041_I20.1	0	1452	1.00308	9	9	1.00308	GQ0041_I20.1	0	1452	1.10261	1.43281	23	23	1.43281	GQ0041_I20.1	0	1452	0.816081	10	10	0.816081	GQ0041_I20.1	0	1452	0.79488	9	9	0.79488
GQ0041_J04.1	5.54554	2.43659	1.03542	1.09089	0.724084	1.10908	1.53399e-06	1	1	12.0957	123	123	12.0957	GQ0041_J04.1	0	1104	12.2578	113	113	12.2578	GQ0041_J04.1	0	1104	9.82117	67	67	9.82117	GQ0041_J04.1	0	1104	11.3915	13.8467	169	169	13.8467	GQ0041_J04.1	0	1104	14.4899	135	135	14.4899	GQ0041_J04.1	0	1104	8.94432	77	77	8.94432
GQ0041_L03.1	4.24565	0.466578	0.612674	1.01898	0.830624	1.03696	1.46219e-06	1	1	30.1972	360	378	30.1972	GQ0041_L03.1	0	1359	34.3674	380	390	34.3674	GQ0041_L03.1	0	1359	32.2706	248	271	32.2706	GQ0041_L03.1	0	1359	32.2784	31.8819	448	479	31.8819	GQ0041_L03.1	0	1359	32.3485	353	371	32.3485	GQ0041_L03.1	0	1359	34.4429	346	365	34.4429
GQ0041_L11.1	1.66099	0.0820978	-0.37843	-1.21879	1	-1.1843	-4.2449e-07	1	1	2.84702	30	30	2.84702	GQ0041_L11.1	0	1144	1.77961	17	17	1.77961	GQ0041_L11.1	0	1144	1.69751	12	12	1.69751	GQ0041_L11.1	0	1144	2.10805	1.18602	15	15	1.18602	GQ0041_L11.1	0	1144	1.76085	17	17	1.76085	GQ0041_L11.1	0	1144	2.24197	20	20	2.24197
GQ0041_M09.1	5.1562	1.29817	-1.37132	-1.15012	0.794928	-1.12829	-1.47598e-06	1	1	9.19918	116	116	9.19918	GQ0041_M09.1	0	1369	10.4973	120	120	10.4973	GQ0041_M09.1	0	1369	11.821	100	100	11.821	GQ0041_M09.1	0	1369	10.5058	9.77883	148	148	9.77883	GQ0041_M09.1	0	1369	6.6648	77	77	6.6648	GQ0041_M09.1	0	1369	10.9599	117	117	10.9599
GQ0041_N13.1	4.14074	0.61457	-0.664015	-1.17358	1	-1.14827	-7.27668e-07	1	1	7.2433	86	87	7.2433	GQ0041_N13.1	0	1304	3.12251	34	34	3.12251	GQ0041_N13.1	0	1304	3.10256	25	25	3.10256	GQ0041_N13.1	0	1304	4.48945	3.46833	50	50	3.46833	GQ0041_N13.1	0	1304	4.27091	47	47	4.27091	GQ0041_N13.1	0	1304	3.73708	38	38	3.73708
GQ0041_N15.1	0.778943	0.127602	-0.33589	-1.55688	1	-1.43941	-3.97009e-07	1	1	1.24164	16	16	1.24164	GQ0041_N15.1	0	1399	1.11283	13	13	1.11283	GQ0041_N15.1	0	1399	0.4627	4	4	0.4627	GQ0041_N15.1	0	1399	0.939057	0.581907	9	9	0.581907	GQ0041_N15.1	0	1399	0.677598	8	8	0.677598	GQ0041_N15.1	0	1399	0.549996	6	6	0.549996
GQ0041_N21.1	2.43163	0.950909	0.0302441	1.00331	1	1.02086	2.35968e-07	1	1	8.28175	110	110	8.28175	GQ0041_N21.1	0	1442	10.7134	129	129	10.7134	GQ0041_N21.1	0	1442	8.41693	73	75	8.41693	GQ0041_N21.1	0	1442	9.13735	9.59742	153	153	9.59742	GQ0041_N21.1	0	1442	9.36784	114	114	9.36784	GQ0041_N21.1	0	1442	8.53752	96	96	8.53752
GQ0041_N23.1	5.35188	1.79292	-1.25994	-1.10486	0.731148	-1.08468	-1.27744e-06	1	1	15.0746	104	104	15.0746	GQ0041_N23.1	0	749	15.0296	94	94	15.0296	GQ0041_N23.1	0	749	9.72273	45	45	9.72273	GQ0041_N23.1	0	749	13.2757	11.4728	94	95	11.4728	GQ0041_N23.1	0	749	11.3907	72	72	11.3907	GQ0041_N23.1	0	749	13.1836	77	77	13.1836
GQ0041_P16.1	3.08477	0.493955	-0.797094	-1.11424	0.880433	-1.09312	-8.21709e-07	1	1	7.83467	35	35	7.83467	GQ0041_P16.1	0	485	8.14843	33	33	8.14843	GQ0041_P16.1	0	485	7.34072	22	22	7.34072	GQ0041_P16.1	0	485	7.77461	5.22209	28	28	5.22209	GQ0041_P16.1	0	485	8.30686	34	34	8.30686	GQ0041_P16.1	0	485	7.40359	28	28	7.40359
GQ0042_A02.1	3.27014	1.06641	0.601868	1.10004	0.871449	1.11714	8.7855e-07	1	1	7.19639	58	58	7.19639	GQ0042_A02.1	0	875	4.37969	32	32	4.37969	GQ0042_A02.1	0	875	6.47318	35	35	6.47318	GQ0042_A02.1	0	875	6.01642	7.64984	74	74	7.64984	GQ0042_A02.1	0	875	6.63572	49	49	6.63572	GQ0042_A02.1	0	875	5.56931	38	38	5.56931
GQ0042_A12.1	2.08149	0.487922	-0.73059	-1.14181	1	-1.119	-7.80153e-07	1	1	5.21639	32	32	5.21639	GQ0042_A12.1	0	666	6.11373	34	34	6.11373	GQ0042_A12.1	0	666	6.31767	26	26	6.31767	GQ0042_A12.1	0	666	5.8826	5.70432	42	42	5.70432	GQ0042_A12.1	0	666	5.51553	31	31	5.51553	GQ0042_A12.1	0	666	4.23618	22	22	4.23618
WS00725_A19.1	7.90446	3.24187	5.04448	3.77015	0.00249829	3.65345	6.30814e-06	1	1	0.969341	3	4	0.969341	WS00725_A19.1	0	448	1.60389	6	6	1.60389	WS00725_A19.1	0	448	2.88981	8	8	2.88981	WS00725_A19.1	0	448	1.82101	4.84576	24	24	4.84576	WS00725_A19.1	0	448	6.87694	25	26	6.87694	WS00725_A19.1	0	448	8.8738	31	31	8.8738
GQ0042_B02.2	6.06891	2.16897	-2.72373	-1.23579	0.494618	-1.21192	-3.07471e-06	1	1	15.5449	188	188	15.5449	GQ0042_B02.2	0	1313	12.8605	141	141	12.8605	GQ0042_B02.2	0	1313	14.4204	117	117	14.4204	GQ0042_B02.2	0	1313	14.2753	11.5048	166	167	11.5048	GQ0042_B02.2	0	1313	9.47598	105	105	9.47598	GQ0042_B02.2	0	1313	13.6738	140	140	13.6738
GQ0042_B04.1	0.696263	0	-0.0024464	-1.01065	1	1.00457	1.99909e-09	1	1	0	0	0	0	GQ0042_B04.1	0	172	0.696263	1	1	0.696263	GQ0042_B04.1	0	172	0	0	0	0	GQ0042_B04.1	0	172	0.232088	0	0	0	0	GQ0042_B04.1	0	172	0.688924	1	1	0.688924	GQ0042_B04.1	0	172	0	0	0	0
GQ0042_C17.1	8.45031	1.83373	2.17411	1.09503	0.560222	1.11388	3.19844e-06	1	1	22.856	104	104	22.856	GQ0042_C17.1	0	494	24.4848	101	101	24.4848	GQ0042_C17.1	0	494	21.2933	64	65	21.2933	GQ0042_C17.1	0	494	22.8781	21.7896	119	119	21.7896	GQ0042_C17.1	0	494	29.7437	124	124	29.7437	GQ0042_C17.1	0	494	23.6233	91	91	23.6233
GQ0042_C18.1	5.36308	1.64045	3.03691	1.15735	0.371584	1.17678	4.19293e-06	1	1	19.93	266	266	19.93	GQ0042_C18.1	0	1449	18.7611	226	227	18.7611	GQ0042_C18.1	0	1449	19.2096	172	172	19.2096	GQ0042_C18.1	0	1449	19.3002	20.85	333	334	20.85	GQ0042_C18.1	0	1449	24.1242	295	295	24.1242	GQ0042_C18.1	0	1449	22.0372	249	249	22.0372
GQ0042_C20.1	2.53613	0.861218	0.49275	1.11262	0.850584	1.1287	7.07317e-07	1	1	4.68766	50	50	4.68766	GQ0042_C20.1	0	1158	3.82644	37	37	3.82644	GQ0042_C20.1	0	1158	4.61172	33	33	4.61172	GQ0042_C20.1	0	1158	4.37527	5.85843	75	75	5.85843	GQ0042_C20.1	0	1158	5.42334	53	53	5.42334	GQ0042_C20.1	0	1158	3.3223	30	30	3.3223
GQ0042_E18.1	1.04215	0.339417	-0.108896	-1.16923	1	-1.12478	-1.18985e-07	1	1	0.271077	4	4	0.271077	GQ0042_E18.1	0	1602	0.672794	9	9	0.672794	GQ0042_E18.1	0	1602	1.31322	13	13	1.31322	GQ0042_E18.1	0	1602	0.752364	0.790486	14	14	0.790486	GQ0042_E18.1	0	1602	0.739669	10	10	0.739669	GQ0042_E18.1	0	1602	0.400252	5	5	0.400252
GQ0042_F01.1	3.29702	0.715101	1.27634	1.13961	0.603075	1.1577	1.78455e-06	1	1	9.06496	85	85	9.06496	GQ0042_F01.1	0	1018	8.82298	75	75	8.82298	GQ0042_F01.1	0	1018	9.53808	60	60	9.53808	GQ0042_F01.1	0	1018	9.14201	10.5737	119	119	10.5737	GQ0042_F01.1	0	1018	11.9892	103	103	11.9892	GQ0042_F01.1	0	1018	8.69215	69	69	8.69215
GQ0042_G01.1	10.7781	1.92911	0.17187	1.00687	0.93503	1.02465	7.57096e-07	1	1	31.6593	224	226	31.6593	GQ0042_G01.1	0	775	22.5607	146	146	22.5607	GQ0042_G01.1	0	775	20.8812	100	100	20.8812	GQ0042_G01.1	0	775	25.0337	27.428	235	235	27.428	GQ0042_G01.1	0	775	23.699	155	155	23.699	GQ0042_G01.1	0	775	24.4898	148	148	24.4898
GQ0042_G24.1	3.25196	0.289435	-0.985942	-1.06684	0.917095	-1.0478	-8.83521e-07	1	1	15.491	120	120	15.491	GQ0042_G24.1	0	841	16.5182	116	116	16.5182	GQ0042_G24.1	0	841	15.2016	79	79	15.2016	GQ0042_G24.1	0	841	15.7369	15.488	144	144	15.488	GQ0042_G24.1	0	841	15.4987	110	110	15.4987	GQ0042_G24.1	0	841	13.2663	87	87	13.2663
GQ0042_H14.1	7.44992	0.97288	1.71936	1.05294	0.672689	1.07138	2.84186e-06	1	1	33.8144	409	413	33.8144	GQ0042_H14.1	0	1326	30.7973	337	341	30.7973	GQ0042_H14.1	0	1326	32.8297	263	269	32.8297	GQ0042_H14.1	0	1326	32.4804	31.8568	461	467	31.8568	GQ0042_H14.1	0	1326	38.2472	422	428	38.2472	GQ0042_H14.1	0	1326	32.4954	335	336	32.4954
GQ0042_I12.1	0.565179	0.0682261	-0.111466	-1.43862	1	-1.27796	-1.30576e-07	1	1	0.252773	2	2	0.252773	GQ0042_I12.1	0	859	0.278829	2	2	0.278829	GQ0042_I12.1	0	859	0.565179	3	3	0.565179	GQ0042_I12.1	0	859	0.365594	0.210603	2	2	0.210603	GQ0042_I12.1	0	859	0.551781	4	4	0.551781	GQ0042_I12.1	0	859	0	0	0	0
GQ0042_K11.1	3.80444	1.94273	-1.40479	-1.1002	0.74948	-1.08026	-1.41077e-06	1	1	16.4026	223	223	16.4026	GQ0042_K11.1	0	1476	14.5234	179	179	14.5234	GQ0042_K11.1	0	1476	15.3497	139	140	15.3497	GQ0042_K11.1	0	1476	15.4252	16.0562	262	262	16.0562	GQ0042_K11.1	0	1476	13.4069	167	167	13.4069	GQ0042_K11.1	0	1476	12.5982	145	145	12.5982
GQ0042_L08.1	2.94577	0.712131	0.0218172	1.00243	1	1.01997	2.22317e-07	1	1	9.06779	109	110	9.06779	GQ0042_L08.1	0	1317	9.54784	104	105	9.54784	GQ0042_L08.1	0	1317	8.35566	68	68	8.35566	GQ0042_L08.1	0	1317	8.99043	7.76106	113	113	7.76106	GQ0042_L08.1	0	1317	10.7068	119	119	10.7068	GQ0042_L08.1	0	1317	8.56885	88	88	8.56885
GQ0042_N04.1	2.75213	1.99674	-1.08502	-1.42329	0.647651	-1.38005	-1.2691e-06	1	1	4.43922	57	57	4.43922	GQ0042_N04.1	0	1394	3.95182	46	46	3.95182	GQ0042_N04.1	0	1394	2.55398	22	22	2.55398	GQ0042_N04.1	0	1394	3.64834	1.68709	26	26	1.68709	GQ0042_N04.1	0	1394	1.95508	23	23	1.95508	GQ0042_N04.1	0	1394	4.04777	44	44	4.04777
GQ0042_N18.1	0.527868	0.0599799	0.0751685	1.25609	1	1.19476	9.97823e-08	1	1	0.48467	5	5	0.48467	GQ0042_N18.1	0	1120	0.106926	1	1	0.106926	GQ0042_N18.1	0	1120	0.288981	2	2	0.288981	GQ0042_N18.1	0	1120	0.293526	0.242288	3	3	0.242288	GQ0042_N18.1	0	1120	0.634794	6	6	0.634794	GQ0042_N18.1	0	1120	0.229001	2	2	0.229001
GQ0042_O02.1	2.36143	0.319938	-0.984388	-1.29923	0.67769	-1.26649	-1.13046e-06	1	1	3.49837	30	30	3.49837	GQ0042_O02.1	0	931	4.63079	36	36	4.63079	GQ0042_O02.1	0	931	4.69323	27	27	4.69323	GQ0042_O02.1	0	931	4.27413	2.33179	24	24	2.33179	GQ0042_O02.1	0	931	3.81831	29	30	3.81831	GQ0042_O02.1	0	931	3.71912	27	27	3.71912
GQ0042_P06.1	3.64023	1.19616	0.0134998	1.002	1	1.01945	1.63668e-07	1	1	5.50238	26	26	5.50238	GQ0042_P06.1	0	513	8.17057	35	35	8.17057	GQ0042_P06.1	0	513	6.6246	21	21	6.6246	GQ0042_P06.1	0	513	6.76585	8.63987	49	49	8.63987	GQ0042_P06.1	0	513	6.69854	29	29	6.69854	GQ0042_P06.1	0	513	4.99964	20	20	4.99964
GQ0042_P17.1	6.36929	1.9155	-3.03723	-1.25752	0.434303	-1.2331	-3.45223e-06	1	1	15.6472	207	211	15.6472	GQ0042_P17.1	0	1464	16.6875	204	204	16.6875	GQ0042_P17.1	0	1464	12.1593	104	110	12.1593	GQ0042_P17.1	0	1464	14.8313	10.3182	166	167	10.3182	GQ0042_P17.1	0	1464	11.5743	140	143	11.5743	GQ0042_P17.1	0	1464	13.4898	151	154	13.4898
GQ0043_A12.1	3.74516	2.7129	0.67377	1.06747	0.899121	1.08537	1.05409e-06	1	1	12.3306	174	174	12.3306	GQ0043_A12.1	0	1532	8.7551	112	112	8.7551	GQ0043_A12.1	0	1532	8.87316	83	84	8.87316	GQ0043_A12.1	0	1532	9.98629	11.9267	201	202	11.9267	GQ0043_A12.1	0	1532	8.58547	111	111	8.58547	GQ0043_A12.1	0	1532	11.468	135	137	11.468
GQ0043_A14.1	1.19235	0.317543	0.0467512	1.04537	1	1.05699	8.04685e-08	1	1	1.34586	6	6	1.34586	GQ0043_A14.1	0	484	0.742297	3	3	0.742297	GQ0043_A14.1	0	484	1.00308	3	3	1.00308	GQ0043_A14.1	0	484	1.03041	1.682	9	9	1.682	GQ0043_A14.1	0	484	0.489648	2	2	0.489648	GQ0043_A14.1	0	484	1.05984	4	4	1.05984
GQ0043_B02.1	9.52655	2.38724	-1.53174	-1.03173	0.95829	-1.01366	-8.21346e-07	1	1	48.9756	466	466	48.9756	GQ0043_B02.1	0	1033	48.5753	419	419	48.5753	GQ0043_B02.1	0	1033	51.8544	331	331	51.8544	GQ0043_B02.1	0	1033	49.8018	50.9625	582	582	50.9625	GQ0043_B02.1	0	1033	42.3278	369	369	42.3278	GQ0043_B02.1	0	1033	51.5197	415	415	51.5197
GQ0043_B09.1	8.76862	0.679796	3.17222	1.13999	0.40685	1.15938	4.43402e-06	1	1	23.9922	291	379	23.9922	GQ0043_B09.1	0	1715	23.323	240	334	23.323	GQ0043_B09.1	0	1715	20.6651	178	219	20.6651	GQ0043_B09.1	0	1715	22.6601	23.3124	323	442	23.3124	GQ0043_B09.1	0	1715	29.4337	330	426	29.4337	GQ0043_B09.1	0	1715	24.7508	250	331	24.7508
GQ0043_B22.1	7.48269	1.76543	0.588473	1.03499	0.84401	1.053	1.09641e-06	1	1	19.9588	248	248	19.9588	GQ0043_B22.1	0	1349	18.0213	203	203	18.0213	GQ0043_B22.1	0	1349	12.4761	104	104	12.4761	GQ0043_B22.1	0	1349	16.8187	18.5736	277	277	18.5736	GQ0043_B22.1	0	1349	17.3921	197	198	17.3921	GQ0043_B22.1	0	1349	16.2559	171	171	16.2559
GQ0043_C03.1	2.66629	1.30644	0.109957	1.01583	1	1.03329	2.87457e-07	1	1	6.22395	97	97	6.22395	GQ0043_C03.1	0	1692	8.49342	120	120	8.49342	GQ0043_C03.1	0	1692	6.12121	64	64	6.12121	GQ0043_C03.1	0	1692	6.94619	5.82713	108	109	5.82713	GQ0043_C03.1	0	1692	7.91367	112	113	7.91367	GQ0043_C03.1	0	1692	7.42765	98	98	7.42765
GQ0043_C17.1	6.58284	2.0474	2.40654	1.15046	0.492964	1.16958	3.33783e-06	1	1	14.4876	156	160	14.4876	GQ0043_C17.1	0	1199	15.6813	151	157	15.6813	GQ0043_C17.1	0	1199	17.8161	128	132	17.8161	GQ0043_C17.1	0	1199	15.995	17.7287	231	235	17.7287	GQ0043_C17.1	0	1199	16.4055	162	166	16.4055	GQ0043_C17.1	0	1199	21.0704	193	197	21.0704
GQ0043_D12.1	8.74961	2.65819	-4.49235	-1.18233	0.388063	-1.16086	-4.95002e-06	1	1	32.0359	486	486	32.0359	GQ0043_D12.1	0	1647	31.7753	436	437	31.7753	GQ0043_D12.1	0	1647	23.5817	240	240	23.5817	GQ0043_D12.1	0	1647	29.131	23.2863	424	424	23.2863	GQ0043_D12.1	0	1647	24.3897	338	339	24.3897	GQ0043_D12.1	0	1647	26.2399	337	337	26.2399
GQ0043_D14.1	26.2868	15.4326	-3.83889	-1.04839	0.832231	-1.02953	-2.91604e-06	1	1	88.5853	899	900	88.5853	GQ0043_D14.1	0	1103	72.7447	670	670	72.7447	GQ0043_D14.1	0	1103	88.1772	601	601	88.1772	GQ0043_D14.1	0	1103	83.1691	72.9046	889	889	72.9046	GQ0043_D14.1	0	1103	69.3996	646	646	69.3996	GQ0043_D14.1	0	1103	95.6864	823	823	95.6864
GQ0043_E23.1	2.70608	0.540381	-0.363343	-1.0295	1	-1.0114	-1.76204e-07	1	1	14.4755	88	88	14.4755	GQ0043_E23.1	0	660	11.7943	65	65	11.7943	GQ0043_E23.1	0	660	11.7694	48	48	11.7694	GQ0043_E23.1	0	660	12.6797	12.3347	90	90	12.3347	GQ0043_E23.1	0	660	12.5676	70	70	12.5676	GQ0043_E23.1	0	660	12.0469	62	62	12.0469
GQ0043_G20.1	1.83659	1.09506	0.103812	1.06351	1	1.07652	1.64496e-07	1	1	2.36013	13	13	2.36013	GQ0043_G20.1	0	598	2.00263	10	10	2.00263	GQ0043_G20.1	0	598	0.541236	2	2	0.541236	GQ0043_G20.1	0	598	1.63467	0.907567	6	6	0.907567	GQ0043_G20.1	0	598	2.37782	12	12	2.37782	GQ0043_G20.1	0	598	1.93004	9	9	1.93004
GQ0043_J22.1	1.1586	0.5958	-0.457209	-1.17406	1	-1.14663	-5.01198e-07	1	1	3.39955	31	31	3.39955	GQ0043_J22.1	0	990	2.41934	19	20	2.41934	GQ0043_J22.1	0	990	3.43275	21	21	3.43275	GQ0043_J22.1	0	990	3.08388	3.01514	32	33	3.01514	GQ0043_J22.1	0	990	2.27414	19	19	2.27414	GQ0043_J22.1	0	990	2.59072	20	20	2.59072
GQ0043_K14.1	1.60227	0.488169	0.157028	1.24028	1	1.2199	2.09323e-07	1	1	0.358304	1	1	0.358304	GQ0043_K14.1	0	303	0	0	0	0	GQ0043_K14.1	0	303	1.60227	3	3	1.60227	GQ0043_K14.1	0	303	0.653525	1.19411	4	4	1.19411	GQ0043_K14.1	0	303	0.391072	1	1	0.391072	GQ0043_K14.1	0	303	0.846473	2	2	0.846473
GQ0043_K15.1	157.853	33.0041	-40.9579	-1.0685	0.5183	-1.04994	-3.71037e-05	1	1	595.802	6130	6130	595.802	GQ0043_K15.1	0	1117	628.806	5865	5865	628.806	GQ0043_K15.1	0	1117	691.94	4775	4776	691.94	GQ0043_K15.1	0	1117	638.849	626.377	7735	7735	626.377	GQ0043_K15.1	0	1117	633.21	5969	5969	633.21	GQ0043_K15.1	0	1117	534.087	4652	4652	534.087
GQ0043_K19.1	9.88153	2.65783	1.42291	1.06522	0.731037	1.08369	2.24192e-06	1	1	17.7071	150	221	17.7071	GQ0043_K19.1	0	1355	20.151	150	228	20.151	GQ0043_K19.1	0	1355	27.5886	133	231	27.5886	GQ0043_K19.1	0	1355	21.8156	21.8959	198	328	21.8959	GQ0043_K19.1	0	1355	25.0107	198	286	25.0107	GQ0043_K19.1	0	1355	22.8089	160	241	22.8089
GQ0043_L12.1	0.887274	0.294501	0.370808	1.69818	1	1.58862	4.72321e-07	1	1	0.815411	7	7	0.815411	GQ0043_L12.1	0	932	0.25699	2	2	0.25699	GQ0043_L12.1	0	932	0.52091	3	3	0.52091	GQ0043_L12.1	0	932	0.531104	0.873484	6	9	0.873484	GQ0043_L12.1	0	932	1.14426	8	9	1.14426	GQ0043_L12.1	0	932	0.687987	4	5	0.687987
GQ0043_L19.1	0.379291	0.199859	-0.0714321	-1.07633	1	-1.05079	-6.68947e-08	1	1	0.773106	7	7	0.773106	GQ0043_L19.1	0	983	1.09646	9	9	1.09646	GQ0043_L19.1	0	983	1.1524	7	7	1.1524	GQ0043_L19.1	0	983	1.00732	0.920185	10	10	0.920185	GQ0043_L19.1	0	983	0.843809	7	7	0.843809	GQ0043_L19.1	0	983	1.04367	8	8	1.04367
GQ0043_L21.1	20.5167	13.4412	13.2888	1.15825	0.123946	1.17848	1.83283e-05	1	1	81.3786	883	883	81.3786	GQ0043_L21.1	0	1178	89.7671	883	883	89.7671	GQ0043_L21.1	0	1178	80.7773	587	588	80.7773	GQ0043_L21.1	0	1178	83.9743	95.6756	1245	1246	95.6756	GQ0043_L21.1	0	1178	101.294	1007	1007	101.294	GQ0043_L21.1	0	1178	94.8197	870	871	94.8197
GQ0043_N14.1	6.95317	0.450093	1.31789	1.04766	0.701824	1.06599	2.23804e-06	1	1	27.7844	388	389	27.7844	GQ0043_N14.1	0	1520	27.812	352	353	27.812	GQ0043_N14.1	0	1520	27.362	254	257	27.362	GQ0043_N14.1	0	1520	27.6528	32.4326	533	545	32.4326	GQ0043_N14.1	0	1520	29.0001	367	372	29.0001	GQ0043_N14.1	0	1520	25.4794	299	302	25.4794
GQ0043_N15.1	2.59174	0.954055	-0.531997	-1.09568	1	-1.07487	-5.28818e-07	1	1	7.39804	40	40	7.39804	GQ0043_N15.1	0	587	5.91646	29	29	5.91646	GQ0043_N15.1	0	587	4.9624	18	18	4.9624	GQ0043_N15.1	0	587	6.0923	6.62611	43	43	6.62611	GQ0043_N15.1	0	587	5.2485	26	26	5.2485	GQ0043_N15.1	0	587	4.8063	22	22	4.8063
GQ0043_O18.1	8.63551	2.51344	-1.51383	-1.14738	0.71236	-1.12582	-1.62529e-06	1	1	15.327	120	120	15.327	GQ0043_O18.1	0	850	11.2713	80	80	11.2713	GQ0043_O18.1	0	850	8.75783	46	46	8.75783	GQ0043_O18.1	0	850	11.7854	9.79033	92	92	9.79033	GQ0043_O18.1	0	850	6.69148	48	48	6.69148	GQ0043_O18.1	0	850	14.3328	94	95	14.3328
GQ0043_O19.1	2.45335	0.932465	-0.950821	-2.04499	0.50784	-1.8883	-1.14115e-06	1	1	1.11924	4	4	1.11924	GQ0043_O19.1	0	388	1.54326	5	5	1.54326	GQ0043_O19.1	0	388	2.9196	7	7	2.9196	GQ0043_O19.1	0	388	1.8607	0.466258	2	2	0.466258	GQ0043_O19.1	0	388	0.610799	2	2	0.610799	GQ0043_O19.1	0	388	1.65259	5	5	1.65259
GQ0043_P10.1	2.98267	1.22268	0.047421	1.01001	1	1.02724	1.61822e-07	1	1	4.80055	78	78	4.80055	GQ0043_P10.1	0	1764	5.83851	86	86	5.83851	GQ0043_P10.1	0	1764	3.57786	39	39	3.57786	GQ0043_P10.1	0	1764	4.73897	4.25606	83	83	4.25606	GQ0043_P10.1	0	1764	3.56022	53	53	3.56022	GQ0043_P10.1	0	1764	6.54289	90	90	6.54289
GQ0043_P13.1	6.5017	2.12289	-1.08753	-1.18662	0.749326	-1.16244	-1.20127e-06	1	1	5.76458	24	24	5.76458	GQ0043_P13.1	0	452	4.23919	16	16	4.23919	GQ0043_P13.1	0	452	10.7409	30	30	10.7409	GQ0043_P13.1	0	452	6.91489	4.40264	22	22	4.40264	GQ0043_P13.1	0	452	6.55392	25	25	6.55392	GQ0043_P13.1	0	452	6.52552	23	23	6.52552
GQ0043_P15.1	4.3631	1.81352	-1.74047	-1.15952	0.635478	-1.1377	-1.88814e-06	1	1	12.9889	168	173	12.9889	GQ0043_P15.1	0	1446	13.9965	168	169	13.9965	GQ0043_P15.1	0	1446	10.9677	96	98	10.9677	GQ0043_P15.1	0	1446	12.651	9.63343	152	154	9.63343	GQ0043_P15.1	0	1446	12.4559	146	152	12.4559	GQ0043_P15.1	0	1446	10.6424	117	120	10.6424
GQ0043_P18.1	2.06863	0.591957	-0.0749014	-1.02322	1	-1.00514	-2.14019e-08	1	1	2.69577	22	22	2.69577	GQ0043_P18.1	0	886	3.91982	28	29	3.91982	GQ0043_P18.1	0	886	3.28773	17	18	3.28773	GQ0043_P18.1	0	886	3.30111	3.06278	29	30	3.06278	GQ0043_P18.1	0	886	2.2736	17	17	2.2736	GQ0043_P18.1	0	886	4.34224	30	30	4.34224
GQ0043_P19.1	2.17601	0.592194	-0.90247	-1.04798	0.926138	-1.02948	-6.93486e-07	1	1	20.6106	243	243	20.6106	GQ0043_P19.1	0	1280	19.1799	205	205	19.1799	GQ0043_P19.1	0	1280	19.3437	153	153	19.3437	GQ0043_P19.1	0	1280	19.7114	19.2922	273	273	19.2922	GQ0043_P19.1	0	1280	18.7	202	202	18.7	GQ0043_P19.1	0	1280	18.4346	184	184	18.4346
GQ0044_A11.1	2.4284	1.51422	0.332998	1.03211	1	1.04985	6.39006e-07	1	1	11.0356	148	148	11.0356	GQ0044_A11.1	0	1456	8.96534	109	109	8.96534	GQ0044_A11.1	0	1456	11.1147	100	100	11.1147	GQ0044_A11.1	0	1456	10.3719	11.1204	179	179	11.1204	GQ0044_A11.1	0	1456	11.3937	140	140	11.3937	GQ0044_A11.1	0	1456	9.60044	109	109	9.60044
GQ0044_A18.1	1.62096	0.82855	0.018154	1.01435	1	1.02945	5.00344e-08	1	1	2.05952	7	7	2.05952	GQ0044_A18.1	0	369	1.29818	4	4	1.29818	GQ0044_A18.1	0	369	0.438562	1	1	0.438562	GQ0044_A18.1	0	369	1.26542	1.4708	6	6	1.4708	GQ0044_A18.1	0	369	0.642249	2	2	0.642249	GQ0044_A18.1	0	369	1.73768	4	5	1.73768
GQ0044_B06.1	10.1587	0.83201	-2.36122	-1.16856	0.529868	-1.14685	-2.57877e-06	1	1	20.7609	109	109	20.7609	GQ0044_B06.1	0	570	13.8666	66	66	13.8666	GQ0044_B06.1	0	570	14.4795	51	51	14.4795	GQ0044_B06.1	0	570	16.369	13.6475	86	86	13.6475	GQ0044_B06.1	0	570	10.6022	51	51	10.6022	GQ0044_B06.1	0	570	17.7737	78	79	17.7737
GQ0044_B07.1	2.13845	0.272761	0.913607	1.22328	0.701163	1.23771	1.22415e-06	1	1	4.63308	67	67	4.63308	GQ0044_B07.1	0	1570	4.65299	61	61	4.65299	GQ0044_B07.1	0	1570	2.98921	29	29	2.98921	GQ0044_B07.1	0	1570	4.09176	5.12766	89	89	5.12766	GQ0044_B07.1	0	1570	4.90584	64	65	4.90584	GQ0044_B07.1	0	1570	4.9826	60	61	4.9826
GQ0044_C20.1	5.25472	2.87316	-1.96545	-1.20385	0.532495	-1.18049	-2.19035e-06	1	1	12.9974	68	68	12.9974	GQ0044_C20.1	0	568	8.43361	40	40	8.43361	GQ0044_C20.1	0	568	13.3908	47	47	13.3908	GQ0044_C20.1	0	568	11.6073	11.3068	71	71	11.3068	GQ0044_C20.1	0	568	8.13609	39	39	8.13609	GQ0044_C20.1	0	568	9.48259	42	42	9.48259
GQ0044_C22.2	1.38282	0.10793	-0.0691182	-1.00992	1	1.00765	6.68589e-08	1	1	7.03407	99	99	7.03407	GQ0044_C22.2	0	1528	6.97539	89	89	6.97539	GQ0044_C22.2	0	1528	7.09592	67	67	7.09592	GQ0044_C22.2	0	1528	7.03513	6.92614	117	117	6.92614	GQ0044_C22.2	0	1528	7.67735	99	99	7.67735	GQ0044_C22.2	0	1528	6.29454	75	75	6.29454
GQ0044_D19.1	18.7535	5.23499	1.682	1.01966	0.744311	1.03763	3.93725e-06	1	1	96.4468	1132	1138	96.4468	GQ0044_D19.1	0	1281	82.5493	879	883	82.5493	GQ0044_D19.1	0	1281	77.6933	608	615	77.6933	GQ0044_D19.1	0	1281	85.5631	91.1603	1283	1291	91.1603	GQ0044_D19.1	0	1281	87.7843	943	949	87.7843	GQ0044_D19.1	0	1281	82.7908	815	827	82.7908
GQ0044_F06.1	35.2961	14.5441	-15.0759	-1.20639	0.148546	-1.18497	-1.68232e-05	1	1	84.8704	1248	1250	84.8704	GQ0044_F06.1	0	1599	98.9364	1320	1321	98.9364	GQ0044_F06.1	0	1599	80.5605	796	796	80.5605	GQ0044_F06.1	0	1599	88.1224	63.6403	1123	1125	63.6403	GQ0044_F06.1	0	1599	70.3262	949	949	70.3262	GQ0044_F06.1	0	1599	85.173	1062	1062	85.173
GQ0044_F23.1	1.05499	0.470367	-0.225216	-1.30206	1	-1.23951	-2.5879e-07	1	1	0.544874	4	4	0.544874	GQ0044_F23.1	0	797	1.35234	9	9	1.35234	GQ0044_F23.1	0	797	1.01524	5	5	1.01524	GQ0044_F23.1	0	797	0.970819	1.13493	10	10	1.13493	GQ0044_F23.1	0	797	0.297352	2	2	0.297352	GQ0044_F23.1	0	797	0.804521	5	5	0.804521
GQ0044_G11.2	29.5592	17.2483	-13.6817	-1.20251	0.174668	-1.18079	-1.52122e-05	1	1	84.3874	1401	1417	84.3874	GQ0044_G11.2	0	1823	82.3783	1231	1254	82.3783	GQ0044_G11.2	0	1823	76.9644	848	867	76.9644	GQ0044_G11.2	0	1823	81.2434	54.8282	1098	1105	54.8282	GQ0044_G11.2	0	1823	65.13	989	1002	65.13	GQ0044_G11.2	0	1823	82.7269	1168	1176	82.7269
GQ0044_G22.2	3.54203	1.68031	0.136326	1.02336	1	1.04068	2.96104e-07	1	1	6.04992	90	91	6.04992	GQ0044_G22.2	0	1633	6.60022	88	90	6.60022	GQ0044_G22.2	0	1633	4.85587	49	49	4.85587	GQ0044_G22.2	0	1633	5.83534	6.53618	115	118	6.53618	GQ0044_G22.2	0	1633	3.91839	53	54	3.91839	GQ0044_G22.2	0	1633	7.46042	93	95	7.46042
GQ0044_H10.1	9.04802	2.12325	-2.59456	-1.44651	0.360525	-1.41244	-3.04165e-06	1	1	13.3368	55	57	13.3368	GQ0044_H10.1	0	464	4.90385	18	19	4.90385	GQ0044_H10.1	0	464	6.97541	19	20	6.97541	GQ0044_H10.1	0	464	8.40535	4.28877	21	22	4.28877	GQ0044_H10.1	0	464	4.85216	19	19	4.85216	GQ0044_H10.1	0	464	8.29142	28	30	8.29142
GQ0044_I24.1	3.23162	1.37109	0.613858	1.11994	0.860082	1.1365	8.73947e-07	1	1	4.50599	32	32	4.50599	GQ0044_I24.1	0	771	4.97047	31	32	4.97047	GQ0044_I24.1	0	771	5.87707	27	28	5.87707	GQ0044_I24.1	0	771	5.11784	3.75426	31	32	3.75426	GQ0044_I24.1	0	771	6.45498	40	42	6.45498	GQ0044_I24.1	0	771	6.98587	39	42	6.98587
GQ0044_K10.1	0.609751	0.205416	0.0422516	1.26243	1	1.15976	5.60002e-08	1	1	0	0	0	0	GQ0044_K10.1	0	583	0.205416	1	1	0.205416	GQ0044_K10.1	0	583	0.277581	1	1	0.277581	GQ0044_K10.1	0	583	0.160999	0	0	0	0	GQ0044_K10.1	0	583	0.609751	3	3	0.609751	GQ0044_K10.1	0	583	0	0	0	0
GQ0044_K16.2	0.95547	0.379555	-0.0760805	-1.03893	1	-1.01954	-5.04592e-08	1	1	2.5061	52	53	2.5061	GQ0044_K16.2	0	2296	2.0342	37	39	2.0342	GQ0044_K16.2	0	2296	1.55063	20	22	1.55063	GQ0044_K16.2	0	2296	2.03031	1.65465	42	42	1.65465	GQ0044_K16.2	0	2296	1.80632	35	35	1.80632	GQ0044_K16.2	0	2296	2.40172	42	43	2.40172
GQ0044_L01.1	4.606	0.839273	2.05488	1.29511	0.47103	1.31248	2.70472e-06	1	1	5.9986	71	71	5.9986	GQ0044_L01.1	0	1285	7.08292	73	76	7.08292	GQ0044_L01.1	0	1285	7.80811	57	62	7.80811	GQ0044_L01.1	0	1285	6.96321	6.96884	94	99	6.96884	GQ0044_L01.1	0	1285	10.6046	110	115	10.6046	GQ0044_L01.1	0	1285	9.48083	94	95	9.48083
GQ0044_L20.2	30.5088	23.5996	-10.2386	-1.55354	0.168934	-1.52079	-1.20822e-05	1	1	35.056	363	392	35.056	GQ0044_L20.2	0	1214	35.0196	334	355	35.0196	GQ0044_L20.2	0	1214	16.1296	112	121	16.1296	GQ0044_L20.2	0	1214	28.7351	6.78034	86	91	6.78034	GQ0044_L20.2	0	1214	11.42	113	117	11.42	GQ0044_L20.2	0	1214	37.2891	334	353	37.2891
GQ0044_M10.1	1.80407	0.631974	-0.167048	-1.00886	1	1.00879	2.05388e-07	1	1	18.6812	191	191	18.6812	GQ0044_M10.1	0	1110	18.9885	176	176	18.9885	GQ0044_M10.1	0	1110	19.3904	133	133	19.3904	GQ0044_M10.1	0	1110	19.02	19.3132	237	237	19.3132	GQ0044_M10.1	0	1110	17.7209	166	166	17.7209	GQ0044_M10.1	0	1110	19.5249	169	169	19.5249
GQ0044_M12.1	3.79646	0.500274	1.43897	1.64311	0.480739	1.63646	1.83674e-06	1	1	1.29245	3	3	1.29245	GQ0044_M12.1	0	252	2.85136	6	6	2.85136	GQ0044_M12.1	0	252	2.56872	4	4	2.56872	GQ0044_M12.1	0	252	2.23751	3.58945	10	10	3.58945	GQ0044_M12.1	0	252	2.35109	5	5	2.35109	GQ0044_M12.1	0	252	5.08892	10	10	5.08892
GQ0044_M19.1	6.62186	3.22451	-2.92791	-1.28268	0.342714	-1.25719	-3.34995e-06	1	1	13.501	119	121	13.501	GQ0044_M19.1	0	973	15.8774	123	129	15.8774	GQ0044_M19.1	0	973	10.4782	61	63	10.4782	GQ0044_M19.1	0	973	13.2855	9.29642	96	100	9.29642	GQ0044_M19.1	0	973	9.25551	74	76	9.25551	GQ0044_M19.1	0	973	12.5209	93	95	12.5209
GQ0044_N22.1	2.88974	1.26246	-1.15352	-1.90597	0.54886	-1.79528	-1.38074e-06	1	1	1.77977	3	3	1.77977	GQ0044_N22.1	0	183	1.96323	3	3	1.96323	GQ0044_N22.1	0	183	3.53726	4	4	3.53726	GQ0044_N22.1	0	183	2.42675	2.47142	5	5	2.47142	GQ0044_N22.1	0	183	0.647513	1	1	0.647513	GQ0044_N22.1	0	183	0.700769	1	1	0.700769
GQ0044_O15.1	0.488874	0.102466	0.0450212	1.12493	1	1.10736	6.37711e-08	1	1	0.140812	2	2	0.140812	GQ0044_O15.1	0	1542	0.310654	4	4	0.310654	GQ0044_O15.1	0	1542	0.629687	6	6	0.629687	GQ0044_O15.1	0	1542	0.360384	0.351962	6	6	0.351962	GQ0044_O15.1	0	1542	0.61476	8	8	0.61476	GQ0044_O15.1	0	1542	0.249496	3	3	0.249496
GQ0044_P03.2	0.168924	0.031916	-0.0611342	-2.13667	1	-1.33276	-7.34741e-08	1	1	0.113326	2	2	0.113326	GQ0044_P03.2	0	1916	0.0625038	1	1	0.0625038	GQ0044_P03.2	0	1916	0.168924	2	2	0.168924	GQ0044_P03.2	0	1916	0.114918	0.0944198	2	2	0.0944198	GQ0044_P03.2	0	1916	0	0	0	0	GQ0044_P03.2	0	1916	0.0669315	1	1	0.0669315
GQ0044_P08.1	0.683494	0.147907	-0.00525388	-1.01582	1	1.00141	7.9685e-10	1	1	0.105918	1	1	0.105918	GQ0044_P08.1	0	1025	0.116836	1	1	0.116836	GQ0044_P08.1	0	1025	0.789412	5	5	0.789412	GQ0044_P08.1	0	1025	0.337389	0.264744	3	3	0.264744	GQ0044_P08.1	0	1025	0.23121	2	2	0.23121	GQ0044_P08.1	0	1025	0.500451	4	4	0.500451
GQ0045_A07.1	11.0799	2.29636	-5.27892	-1.3119	0.195719	-1.28687	-6.07778e-06	1	1	19.7393	64	66	19.7393	GQ0045_A07.1	0	363	20.1245	61	61	20.1245	GQ0045_A07.1	0	363	26.7487	60	60	26.7487	GQ0045_A07.1	0	363	22.2042	17.4429	70	70	17.4429	GQ0045_A07.1	0	363	15.6687	47	48	15.6687	GQ0045_A07.1	0	363	17.664	50	50	17.664
GQ0045_A14.1	15.1539	1.04901	-3.27179	-1.09998	0.629524	-1.08042	-3.28302e-06	1	1	31.4363	268	269	31.4363	GQ0045_A14.1	0	929	32.4853	252	252	32.4853	GQ0045_A14.1	0	929	44.072	253	253	44.072	GQ0045_A14.1	0	929	35.9978	28.9181	295	297	28.9181	GQ0045_A14.1	0	929	37.3725	292	293	37.3725	GQ0045_A14.1	0	929	31.8876	231	231	31.8876
GQ0045_A15.1	2.48748	1.68241	1.02103	1.51038	0.607278	1.50538	1.31223e-06	1	1	1.42226	3	3	1.42226	GQ0045_A15.1	0	229	1.04591	2	2	1.04591	GQ0045_A15.1	0	229	3.53339	5	5	3.53339	GQ0045_A15.1	0	229	2.00052	3.15997	8	8	3.15997	GQ0045_A15.1	0	229	3.10467	6	6	3.10467	GQ0045_A15.1	0	229	2.80002	5	5	2.80002
GQ0045_B04.1	1.61372	0.538105	-0.533898	-1.09985	1	-1.07881	-5.35769e-07	1	1	5.94883	48	48	5.94883	GQ0045_B04.1	0	876	6.15191	45	45	6.15191	GQ0045_B04.1	0	876	5.5421	30	30	5.5421	GQ0045_B04.1	0	876	5.88095	6.09223	59	59	6.09223	GQ0045_B04.1	0	876	5.41073	40	40	5.41073	GQ0045_B04.1	0	876	4.5382	30	31	4.5382
GQ0045_B13.2	8.162	2.01739	-2.16345	-1.08544	0.751462	-1.06615	-2.09171e-06	1	1	25.0811	352	353	25.0811	GQ0045_B13.2	0	1528	26.0206	332	332	26.0206	GQ0045_B13.2	0	1528	31.3492	294	296	31.3492	GQ0045_B13.2	0	1528	27.4836	28.7701	485	486	28.7701	GQ0045_B13.2	0	1528	23.1872	298	299	23.1872	GQ0045_B13.2	0	1528	24.0032	285	286	24.0032
GQ0045_B17.2	8.89632	6.43247	1.62955	1.05386	0.714371	1.0723	2.68184e-06	1	1	33.0638	597	723	33.0638	GQ0045_B17.2	0	2374	25.9289	426	514	25.9289	GQ0045_B17.2	0	2374	31.766	394	466	31.766	GQ0045_B17.2	0	2374	30.2529	34.8252	762	914	34.8252	GQ0045_B17.2	0	2374	34.1908	585	685	34.1908	GQ0045_B17.2	0	2374	26.6313	417	493	26.6313
GQ0045_E18.1	3.99761	0.79925	-0.916283	-1.14958	0.874665	-1.12693	-9.85737e-07	1	1	5.71401	34	34	5.71401	GQ0045_E18.1	0	646	8.89837	48	48	8.89837	GQ0045_E18.1	0	646	6.51326	26	26	6.51326	GQ0045_E18.1	0	646	7.04188	4.90077	35	35	4.90077	GQ0045_E18.1	0	646	7.52057	41	41	7.52057	GQ0045_E18.1	0	646	5.95545	30	30	5.95545
GQ0045_F02.2	4.8184	0.537207	-0.45474	-1.02651	1	-1.00851	-1.82742e-07	1	1	18.4728	423	423	18.4728	GQ0045_F02.2	0	2486	16.9086	351	351	16.9086	GQ0045_F02.2	0	2486	17.4458	267	268	17.4458	GQ0045_F02.2	0	2486	17.6091	17.2831	475	475	17.2831	GQ0045_F02.2	0	2486	14.6808	308	308	14.6808	GQ0045_F02.2	0	2486	19.4992	378	378	19.4992
GQ0045_F12.2	2.37814	0.680094	0.45739	1.02601	0.846917	1.04394	9.50215e-07	1	1	18.1461	320	409	18.1461	GQ0045_F12.2	0	2447	17.8143	289	364	17.8143	GQ0045_F12.2	0	2447	16.798	183	254	16.798	GQ0045_F12.2	0	2447	17.5861	17.8173	348	482	17.8173	GQ0045_F12.2	0	2447	19.1761	296	396	19.1761	GQ0045_F12.2	0	2447	17.1372	252	327	17.1372
GQ0045_F15.1	2.06493	0.297307	-0.999099	-2.25884	0.453148	-2.05472	-1.20262e-06	1	1	2.6082	8	8	2.6082	GQ0045_F15.1	0	333	1.79816	5	5	1.79816	GQ0045_F15.1	0	333	0.971949	2	2	0.971949	GQ0045_F15.1	0	333	1.79277	0.543268	2	2	0.543268	GQ0045_F15.1	0	333	1.06752	3	3	1.06752	GQ0045_F15.1	0	333	0.770214	2	2	0.770214
GQ0045_F21.2	0.891798	0.0464466	-0.153297	-1.03146	1	-1.0131	-8.13594e-08	1	1	5.29489	121	127	5.29489	GQ0045_F21.2	0	2604	4.87491	105	106	4.87491	GQ0045_F21.2	0	2604	4.90957	70	79	4.90957	GQ0045_F21.2	0	2604	5.02646	4.86313	132	140	4.86313	GQ0045_F21.2	0	2604	5.32408	115	117	5.32408	GQ0045_F21.2	0	2604	4.43228	88	90	4.43228
GQ0045_G09.1	1.28279	0.552126	-0.565472	-1.60833	1	-1.51199	-6.70231e-07	1	1	1.80944	14	15	1.80944	GQ0045_G09.1	0	900	1.59676	11	12	1.59676	GQ0045_G09.1	0	900	1.07886	6	6	1.07886	GQ0045_G09.1	0	900	1.49502	1.40706	14	14	1.40706	GQ0045_G09.1	0	900	0.526644	4	4	0.526644	GQ0045_G09.1	0	900	0.854938	6	6	0.854938
GQ0045_G10.1	14.2145	4.36054	7.022	1.15983	0.240434	1.17975	9.67047e-06	1	1	43.1531	220	221	43.1531	GQ0045_G10.1	0	556	46.7398	217	217	46.7398	GQ0045_G10.1	0	556	41.9127	144	144	41.9127	GQ0045_G10.1	0	556	43.9352	56.1271	345	345	56.1271	GQ0045_G10.1	0	556	49.2308	231	231	49.2308	GQ0045_G10.1	0	556	47.5136	206	206	47.5136
GQ0045_G24.2	0.91548	0.483182	-0.132106	-1.09411	1	-1.06891	-1.30815e-07	1	1	1.66112	13	14	1.66112	GQ0045_G24.2	0	915	1.17794	9	9	1.17794	GQ0045_G24.2	0	915	1.76863	10	10	1.76863	GQ0045_G24.2	0	915	1.5359	1.48285	15	15	1.48285	GQ0045_G24.2	0	915	0.906518	7	7	0.906518	GQ0045_G24.2	0	915	1.822	12	13	1.822
GQ0045_H05.1	1.87022	1.25871	-0.453962	-1.21421	0.790548	-1.18233	-5.08251e-07	1	1	2.77083	18	22	2.77083	GQ0045_H05.1	0	862	1.94501	10	14	1.94501	GQ0045_H05.1	0	862	3.00379	13	16	3.00379	GQ0045_H05.1	0	862	2.57321	3.35793	24	32	3.35793	GQ0045_H05.1	0	862	1.51212	7	11	1.51212	GQ0045_H05.1	0	862	1.48771	10	10	1.48771
GQ0045_I10.1	4.92565	1.55818	1.06295	1.03648	0.822387	1.05467	1.95358e-06	1	1	31.6223	276	277	31.6223	GQ0045_I10.1	0	951	26.6967	212	212	26.6967	GQ0045_I10.1	0	951	29.0987	170	171	29.0987	GQ0045_I10.1	0	951	29.1392	31.483	331	331	31.483	GQ0045_I10.1	0	951	28.7827	231	231	28.7827	GQ0045_I10.1	0	951	30.3409	224	225	30.3409
GQ0045_L10.2	13.5557	0.849764	-5.78902	-1.22439	0.25324	-1.20202	-6.50791e-06	1	1	28.2875	393	469	28.2875	GQ0045_L10.2	0	1800	30.6046	390	460	30.6046	GQ0045_L10.2	0	1800	35.8722	330	399	35.8722	GQ0045_L10.2	0	1800	31.5881	27.4378	417	546	27.4378	GQ0045_L10.2	0	1800	22.3165	280	339	22.3165	GQ0045_L10.2	0	1800	27.643	329	388	27.643
GQ0045_L19.1	1.38909	0.0737609	-0.503704	-2.38522	0.625011	-2.0021	-6.07103e-07	1	1	0.698924	3	3	0.698924	GQ0045_L19.1	0	466	0.51398	2	2	0.51398	GQ0045_L19.1	0	466	1.38909	4	4	1.38909	GQ0045_L19.1	0	466	0.867332	0.582323	3	3	0.582323	GQ0045_L19.1	0	466	0.508562	2	2	0.508562	GQ0045_L19.1	0	466	0	0	0	0
GQ0045_M23.2	1.02061	0.332053	0.417003	1.18507	1	1.19522	5.67117e-07	1	1	2.47129	41	58	2.47129	GQ0045_M23.2	0	2548	2.25602	35	48	2.25602	GQ0045_M23.2	0	2548	2.03239	23	32	2.03239	GQ0045_M23.2	0	2548	2.25324	3.053	62	86	3.053	GQ0045_M23.2	0	2548	2.13923	31	46	2.13923	GQ0045_M23.2	0	2548	2.81848	43	56	2.81848
GQ0045_O08.2	1.09917	0.0726689	0.295813	1.05516	1	1.07222	4.84038e-07	1	1	5.70096	92	92	5.70096	GQ0045_O08.2	0	1752	5.40001	79	79	5.40001	GQ0045_O08.2	0	1752	4.98789	54	54	4.98789	GQ0045_O08.2	0	1752	5.36296	5.47268	105	106	5.47268	GQ0045_O08.2	0	1752	6.08707	89	90	6.08707	GQ0045_O08.2	0	1752	5.41656	74	74	5.41656
GQ0045_O17.2	4.25865	1.00788	-1.22918	-1.13497	0.794928	-1.11359	-1.30303e-06	1	1	10.4214	153	170	10.4214	GQ0045_O17.2	0	1771	9.80508	132	145	9.80508	GQ0045_O17.2	0	1771	10.7825	102	118	10.7825	GQ0045_O17.2	0	1771	10.3363	11.0833	194	217	11.0833	GQ0045_O17.2	0	1771	6.82466	88	102	6.82466	GQ0045_O17.2	0	1771	9.41349	118	130	9.41349
GQ0045_P08.1	17.7872	6.70755	-5.71238	-1.10553	0.54105	-1.08592	-5.7927e-06	1	1	51.5041	139	139	51.5041	GQ0045_P08.1	0	293	60.083	147	147	60.083	GQ0045_P08.1	0	293	67.9352	123	123	67.9352	GQ0045_P08.1	0	293	59.8408	54.0255	175	175	54.0255	GQ0045_P08.1	0	293	50.148	124	124	50.148	GQ0045_P08.1	0	293	58.2116	133	133	58.2116
GQ0045_P16.2	8.53602	2.53548	-1.78998	-1.0569	0.829765	-1.03828	-1.50236e-06	1	1	32.1983	408	546	32.1983	GQ0045_P16.2	0	1841	29.6629	355	456	29.6629	GQ0045_P16.2	0	1841	37.8862	307	431	37.8862	GQ0045_P16.2	0	1841	33.2491	33.2631	519	677	33.2631	GQ0045_P16.2	0	1841	29.3502	347	456	29.3502	GQ0045_P16.2	0	1841	31.7641	343	456	31.7641
GQ0046_A10.1	6.54262	1.40528	0.40497	1.02395	0.921248	1.04185	8.70323e-07	1	1	17.0571	148	148	17.0571	GQ0046_A10.1	0	942	19.5781	154	154	19.5781	GQ0046_A10.1	0	942	14.0871	82	82	14.0871	GQ0046_A10.1	0	942	16.9074	15.6518	161	163	15.6518	GQ0046_A10.1	0	942	20.6297	164	164	20.6297	GQ0046_A10.1	0	942	15.6557	115	115	15.6557
GQ0046_B04.2	14.5454	9.13443	1.77374	1.05723	0.666377	1.07573	2.87727e-06	1	1	31.6339	499	507	31.6339	GQ0046_B04.2	0	1740	23.4008	336	340	23.4008	GQ0046_B04.2	0	1740	37.9462	393	408	37.9462	GQ0046_B04.2	0	1740	30.9937	37.4293	699	720	37.4293	GQ0046_B04.2	0	1740	35.0037	506	514	35.0037	GQ0046_B04.2	0	1740	25.8692	347	351	25.8692
GQ0046_B17.1	10.1794	3.81144	-2.17172	-1.10816	0.723026	-1.08825	-2.21561e-06	1	1	27.5168	219	220	27.5168	GQ0046_B17.1	0	868	21.5232	156	156	21.5232	GQ0046_B17.1	0	868	17.7117	95	95	17.7117	GQ0046_B17.1	0	868	22.2506	20.7378	199	199	20.7378	GQ0046_B17.1	0	868	17.3374	127	127	17.3374	GQ0046_B17.1	0	868	22.1614	150	150	22.1614
GQ0046_B18.1	3.74624	0.246968	-0.236252	-1.03067	1	-1.01247	-1.21224e-07	1	1	10.0436	116	126	10.0436	GQ0046_B18.1	0	1362	7.47384	79	85	7.47384	GQ0046_B18.1	0	1362	6.29733	50	53	6.29733	GQ0046_B18.1	0	1362	7.93824	7.90311	111	119	7.90311	GQ0046_B18.1	0	1362	7.48206	79	86	7.48206	GQ0046_B18.1	0	1362	7.72081	75	82	7.72081
GQ0046_C02.1	1.70093	0.478186	-0.200304	-1.03182	1	-1.01353	-1.07882e-07	1	1	7.2268	88	88	7.2268	GQ0046_C02.1	0	1322	5.52586	60	61	5.52586	GQ0046_C02.1	0	1322	6.73269	55	55	6.73269	GQ0046_C02.1	0	1322	6.49512	6.02115	88	88	6.02115	GQ0046_C02.1	0	1322	6.36395	71	71	6.36395	GQ0046_C02.1	0	1322	6.49934	67	67	6.49934
GQ0046_C09.1	3.09615	1.34759	-0.509288	-1.07513	1	-1.05533	-4.7462e-07	1	1	7.29252	71	71	7.29252	GQ0046_C09.1	0	1057	6.45805	57	57	6.45805	GQ0046_C09.1	0	1057	8.11444	53	53	8.11444	GQ0046_C09.1	0	1057	7.28834	5.64804	66	66	5.64804	GQ0046_C09.1	0	1057	8.74418	77	78	8.74418	GQ0046_C09.1	0	1057	5.94493	49	49	5.94493
GQ0046_E07.1	11.7398	2.17141	-3.2707	-1.08917	0.665895	-1.06988	-3.19608e-06	1	1	42.2202	511	511	42.2202	GQ0046_E07.1	0	1314	37.7317	414	414	37.7317	GQ0046_E07.1	0	1314	39.9032	324	324	39.9032	GQ0046_E07.1	0	1314	39.9517	38.9627	566	566	38.9627	GQ0046_E07.1	0	1314	30.4804	338	338	30.4804	GQ0046_E07.1	0	1314	40.5998	416	416	40.5998
GQ0046_E17.1	1.2486	0.272674	-0.106573	-1.19472	1	-1.14175	-1.18236e-07	1	1	0.66605	4	4	0.66605	GQ0046_E17.1	0	652	0.55103	3	3	0.55103	GQ0046_E17.1	0	652	0.744614	3	3	0.744614	GQ0046_E17.1	0	652	0.653898	1.2486	9	9	1.2486	GQ0046_E17.1	0	652	0	0	0	0	GQ0046_E17.1	0	652	0.393376	2	2	0.393376
GQ0046_F04.1	9.84614	2.52599	-4.45257	-1.09216	0.605657	-1.07283	-4.38371e-06	1	1	50.5837	670	670	50.5837	GQ0046_F04.1	0	1438	51.5506	619	619	51.5506	GQ0046_F04.1	0	1438	56.1564	498	499	56.1564	GQ0046_F04.1	0	1438	52.7636	48.0577	764	764	48.0577	GQ0046_F04.1	0	1438	46.3103	562	562	46.3103	GQ0046_F04.1	0	1438	50.565	567	567	50.565
GQ0046_F05.2	0.687685	0.352564	-0.0442562	-1.02213	1	-1.00402	-1.06166e-08	1	1	1.59562	25	25	1.59562	GQ0046_F05.2	0	1701	2.25293	31	32	2.25293	GQ0046_F05.2	0	1701	2.28331	24	24	2.28331	GQ0046_F05.2	0	1701	2.04395	2.23344	42	42	2.23344	GQ0046_F05.2	0	1701	1.88087	27	27	1.88087	GQ0046_F05.2	0	1701	1.88478	25	25	1.88478
GQ0046_F23.2	6.80255	0.409202	2.60942	1.17657	0.417095	1.19582	3.56351e-06	1	1	15.2144	220	221	15.2144	GQ0046_F23.2	0	1577	14.9602	197	197	14.9602	GQ0046_F23.2	0	1577	14.1614	138	138	14.1614	GQ0046_F23.2	0	1577	14.7786	15.8309	276	276	15.8309	GQ0046_F23.2	0	1577	20.9639	279	279	20.9639	GQ0046_F23.2	0	1577	15.3694	189	189	15.3694
GQ0046_G08.1	12.7289	2.00164	-1.0704	-1.01388	1	1.00387	3.70585e-07	1	1	76.5392	846	846	76.5392	GQ0046_G08.1	0	1200	78.5408	787	787	78.5408	GQ0046_G08.1	0	1200	79.5661	590	590	79.5661	GQ0046_G08.1	0	1200	78.2154	78.0921	1036	1036	78.0921	GQ0046_G08.1	0	1200	70.307	712	712	70.307	GQ0046_G08.1	0	1200	83.0358	777	777	83.0358
GQ0046_G10.2	0.507258	0.170158	-0.147972	-1.37233	1	-1.26556	-1.72037e-07	1	1	0.494983	9	9	0.494983	GQ0046_G10.2	0	1974	0.485338	8	8	0.485338	GQ0046_G10.2	0	1974	0.655844	7	8	0.655844	GQ0046_G10.2	0	1974	0.545388	0.687341	15	15	0.687341	GQ0046_G10.2	0	1974	0.180083	3	3	0.180083	GQ0046_G10.2	0	1974	0.324824	5	5	0.324824
GQ0046_G11.1	6.84201	3.19376	1.36979	1.05319	0.751462	1.07157	2.26126e-06	1	1	23.013	300	301	23.013	GQ0046_G11.1	0	1420	29.855	354	354	29.855	GQ0046_G11.1	0	1420	24.3884	213	214	24.3884	GQ0046_G11.1	0	1420	25.7521	27.5821	433	433	27.5821	GQ0046_G11.1	0	1420	27.9548	335	335	27.9548	GQ0046_G11.1	0	1420	25.8288	286	286	25.8288
GQ0046_G16.1	0.847862	0.19258	-0.027839	-1.01186	1	1.00556	1.69751e-08	1	1	2.10128	15	15	2.10128	GQ0046_G16.1	0	775	2.93598	19	19	2.93598	GQ0046_G16.1	0	775	2.08812	10	10	2.08812	GQ0046_G16.1	0	775	2.37513	2.10087	18	18	2.10087	GQ0046_G16.1	0	775	2.29345	15	15	2.29345	GQ0046_G16.1	0	775	2.64755	16	16	2.64755
GQ0046_H03.1	0.589924	0.209749	0.363847	2.18139	1	1.86572	4.58826e-07	1	1	0.271755	2	2	0.271755	GQ0046_H03.1	0	799	0.449652	3	3	0.449652	GQ0046_H03.1	0	799	0.20254	1	1	0.20254	GQ0046_H03.1	0	799	0.307982	0.792464	7	7	0.792464	GQ0046_H03.1	0	799	0.74152	5	5	0.74152	GQ0046_H03.1	0	799	0.481504	3	3	0.481504
GQ0046_H17.1	5.08396	1.0612	-0.931025	-1.08546	0.903644	-1.06575	-9.00192e-07	1	1	14.3703	173	173	14.3703	GQ0046_H17.1	0	1307	11.82	129	129	11.82	GQ0046_H17.1	0	1307	9.28631	75	75	9.28631	GQ0046_H17.1	0	1307	11.8255	10.5887	153	153	10.5887	GQ0046_H17.1	0	1307	10.5168	116	116	10.5168	GQ0046_H17.1	0	1307	11.578	118	118	11.578
GQ0046_H18.1	12.6843	8.97769	5.09713	1.08811	0.411199	1.10719	7.58873e-06	1	1	54.8788	730	737	54.8788	GQ0046_H18.1	0	1458	64.0677	769	780	64.0677	GQ0046_H18.1	0	1458	54.6091	482	492	54.6091	GQ0046_H18.1	0	1458	57.8519	57.6971	919	930	57.6971	GQ0046_H18.1	0	1458	67.2934	818	828	67.2934	GQ0046_H18.1	0	1458	63.8565	724	726	63.8565
GQ0046_I01.2	1.53794	0.384592	0.483432	1.1154	0.845048	1.13128	6.91699e-07	1	1	4.52625	71	71	4.52625	GQ0046_I01.2	0	1703	4.43024	63	63	4.43024	GQ0046_I01.2	0	1703	3.61099	38	38	3.61099	GQ0046_I01.2	0	1703	4.18916	4.7272	89	89	4.7272	GQ0046_I01.2	0	1703	5.14893	74	74	5.14893	GQ0046_I01.2	0	1703	4.14165	55	55	4.14165
GQ0046_I14.2	4.02143	3.01083	-3.32984	-1.20094	0.444022	-1.17862	-3.70577e-06	1	1	19.3337	312	312	19.3337	GQ0046_I14.2	0	1752	20.233	296	296	20.233	GQ0046_I14.2	0	1752	20.1363	217	218	20.1363	GQ0046_I14.2	0	1752	19.901	16.2115	314	314	16.2115	GQ0046_I14.2	0	1752	17.1791	254	254	17.1791	GQ0046_I14.2	0	1752	16.3229	223	223	16.3229
GQ0046_J03.1	0.182835	0.0904541	0.0248537	1.40781	1	1.14103	3.22081e-08	1	1	0	0	0	0	GQ0046_J03.1	0	1310	0.182835	2	2	0.182835	GQ0046_J03.1	0	1310	0	0	0	0	GQ0046_J03.1	0	1310	0.0609452	0.069049	1	1	0.069049	GQ0046_J03.1	0	1310	0.0904541	1	1	0.0904541	GQ0046_J03.1	0	1310	0.0978937	1	1	0.0978937
GQ0046_J12.1	8.59973	1.65332	-2.53057	-1.03036	0.93984	-1.01237	-1.28375e-06	1	1	83.8329	965	966	83.8329	GQ0046_J12.1	0	1251	85.4862	893	893	85.4862	GQ0046_J12.1	0	1251	88.3529	682	683	88.3529	GQ0046_J12.1	0	1251	85.8907	86.405	1195	1195	86.405	GQ0046_J12.1	0	1251	83.9221	886	886	83.9221	GQ0046_J12.1	0	1251	79.7532	778	778	79.7532
GQ0046_K04.1	6.0235	1.03178	-0.743077	-1.0391	1	-1.02081	-4.94614e-07	1	1	18.7819	173	173	18.7819	GQ0046_K04.1	0	1000	17.9636	150	150	17.9636	GQ0046_K04.1	0	1000	22.4943	139	139	22.4943	GQ0046_K04.1	0	1000	19.7466	18.9954	210	210	18.9954	GQ0046_K04.1	0	1000	16.4708	139	139	16.4708	GQ0046_K04.1	0	1000	21.5444	168	168	21.5444
GQ0046_L03.1	1.47253	0.921869	0.40362	1.10492	0.838847	1.12062	5.8509e-07	1	1	4.79366	71	71	4.79366	GQ0046_L03.1	0	1608	3.42589	46	46	3.42589	GQ0046_L03.1	0	1608	3.32113	33	33	3.32113	GQ0046_L03.1	0	1608	3.84689	3.93768	70	70	3.93768	GQ0046_L03.1	0	1608	4.34776	59	59	4.34776	GQ0046_L03.1	0	1608	4.46609	56	56	4.46609
GQ0046_L06.1	9.58684	0.493472	-0.0743068	-1.00407	1	1.01357	3.05926e-07	1	1	22.0279	238	238	22.0279	GQ0046_L06.1	0	1173	16.4373	161	161	16.4373	GQ0046_L06.1	0	1173	16.5554	120	120	16.5554	GQ0046_L06.1	0	1173	18.3402	14.5745	189	189	14.5745	GQ0046_L06.1	0	1173	16.062	158	159	16.062	GQ0046_L06.1	0	1173	24.1613	220	221	24.1613
GQ0046_L08.1	2.17287	1.05587	0.943548	1.03162	0.824321	1.04976	1.82037e-06	1	1	29.3203	396	397	29.3203	GQ0046_L08.1	0	1470	30.4689	374	374	30.4689	GQ0046_L08.1	0	1470	29.7238	270	270	29.7238	GQ0046_L08.1	0	1470	29.8376	29.413	478	478	29.413	GQ0046_L08.1	0	1470	31.4374	389	390	31.4374	GQ0046_L08.1	0	1470	31.4931	361	361	31.4931
GQ0046_L22.1	160.394	44.8081	-64.1465	-1.13054	0.226502	-1.11134	-6.80068e-05	1	1	578.21	3487	3808	578.21	GQ0046_L22.1	0	715	610.343	3380	3644	610.343	GQ0046_L22.1	0	715	478.019	1898	2112	478.019	GQ0046_L22.1	0	715	555.524	501.356	3647	3963	501.356	GQ0046_L22.1	0	715	449.949	2535	2715	449.949	GQ0046_L22.1	0	715	522.827	2669	2915	522.827
GQ0046_L24.1	5.25785	0.839847	0.846502	1.11441	0.770942	1.13198	1.21256e-06	1	1	5.35185	49	49	5.35185	GQ0046_L24.1	0	994	9.51793	79	79	9.51793	GQ0046_L24.1	0	994	7.32628	45	45	7.32628	GQ0046_L24.1	0	994	7.39869	6.64301	72	73	6.64301	GQ0046_L24.1	0	994	10.6097	89	89	10.6097	GQ0046_L24.1	0	994	7.48286	58	58	7.48286
GQ0046_M07.1	0.471119	0.170644	0.0937296	1.43566	1	1.29076	1.21146e-07	1	1	0	0	0	0	GQ0046_M07.1	0	687	0.174319	1	1	0.174319	GQ0046_M07.1	0	687	0.471119	2	2	0.471119	GQ0046_M07.1	0	687	0.215146	0.394996	3	3	0.394996	GQ0046_M07.1	0	687	0.344963	2	2	0.344963	GQ0046_M07.1	0	687	0.186668	1	1	0.186668
GQ0046_M24.1	6.05354	1.64265	-0.372141	-1.02156	1	-1.00369	-7.96269e-08	1	1	20.6654	284	284	20.6654	GQ0046_M24.1	0	1492	16.9362	211	211	16.9362	GQ0046_M24.1	0	1492	15.2935	140	141	15.2935	GQ0046_M24.1	0	1492	17.6317	16.9147	278	279	16.9147	GQ0046_M24.1	0	1492	20.2521	255	255	20.2521	GQ0046_M24.1	0	1492	14.6119	170	170	14.6119
GQ0046_N07.2	1.5638	0.4445	0.252242	1.12336	1	1.13501	3.57846e-07	1	1	1.98564	36	37	1.98564	GQ0046_N07.2	0	2023	2.30872	36	39	2.30872	GQ0046_N07.2	0	2023	1.83988	20	23	1.83988	GQ0046_N07.2	0	2023	2.04475	3.08519	65	69	3.08519	GQ0046_N07.2	0	2023	2.28438	38	39	2.28438	GQ0046_N07.2	0	2023	1.52139	24	24	1.52139
GQ0046_N10.1	2.95355	0.550019	-0.691322	-1.42262	0.774433	-1.36976	-8.08552e-07	1	1	3.61887	6	6	3.61887	GQ0046_N10.1	0	180	0.665318	1	1	0.665318	GQ0046_N10.1	0	180	2.69716	3	3	2.69716	GQ0046_N10.1	0	180	2.32712	1.50757	3	3	1.50757	GQ0046_N10.1	0	180	1.97492	3	3	1.97492	GQ0046_N10.1	0	180	1.4249	2	2	1.4249
GQ0046_N15.1	1.0243	0.224233	0.198058	1.36154	1	1.31357	2.58015e-07	1	1	0.208781	2	2	0.208781	GQ0046_N15.1	0	1040	0.345454	3	3	0.345454	GQ0046_N15.1	0	1040	1.08924	7	7	1.08924	GQ0046_N15.1	0	1040	0.547824	0.434876	5	5	0.434876	GQ0046_N15.1	0	1040	0.569687	5	5	0.569687	GQ0046_N15.1	0	1040	1.23308	9	10	1.23308
GQ0046_O02.1	2.11936	0.885949	1.34213	1.55448	0.480739	1.5533	1.72037e-06	1	1	2.69641	19	19	2.69641	GQ0046_O02.1	0	765	2.66127	17	17	2.66127	GQ0046_O02.1	0	765	1.90388	9	9	1.90388	GQ0046_O02.1	0	765	2.42052	3.54722	30	30	3.54722	GQ0046_O02.1	0	765	3.71749	24	24	3.71749	GQ0046_O02.1	0	765	4.02324	24	24	4.02324
GQ0046_O12.2	30.84	16.2114	-5.51078	-1.03359	0.892961	-1.01537	-3.13737e-06	1	1	153.134	2576	2577	153.134	GQ0046_O12.2	0	1827	171.672	2618	2619	171.672	GQ0046_O12.2	0	1827	183.974	2076	2077	183.974	GQ0046_O12.2	0	1827	169.593	155.46	3140	3140	155.46	GQ0046_O12.2	0	1827	177.451	2736	2736	177.451	GQ0046_O12.2	0	1827	159.336	2270	2270	159.336
GQ0046_O19.1	21.5383	2.53303	9.22747	1.04237	0.450477	1.06083	1.61845e-05	1	1	212.374	2410	2410	212.374	GQ0046_O19.1	0	1232	219.587	2259	2259	219.587	GQ0046_O19.1	0	1232	221.333	1685	1685	221.333	GQ0046_O19.1	0	1232	217.765	228.265	3109	3109	228.265	GQ0046_O19.1	0	1232	233.912	2432	2432	233.912	GQ0046_O19.1	0	1232	218.8	2102	2102	218.8
GQ0046_P04.1	7.44695	3.41832	3.52508	1.12446	0.412946	1.14381	4.99546e-06	1	1	27.0526	380	380	27.0526	GQ0046_P04.1	0	1525	27.2497	346	347	27.2497	GQ0046_P04.1	0	1525	30.668	289	289	30.668	GQ0046_P04.1	0	1525	28.3234	32.6228	549	550	32.6228	GQ0046_P04.1	0	1525	34.4995	443	444	34.4995	GQ0046_P04.1	0	1525	28.4232	338	338	28.4232
GQ0047_A13.1	29.1464	3.04632	11.7825	1.26147	0.0684922	1.28328	1.56264e-05	1	1	51.1477	554	677	51.1477	GQ0047_A13.1	0	1437	35.5021	356	426	35.5021	GQ0047_A13.1	0	1437	48.5376	338	431	48.5376	GQ0047_A13.1	0	1437	45.0625	57.7849	764	918	57.7849	GQ0047_A13.1	0	1437	64.6486	672	784	64.6486	GQ0047_A13.1	0	1437	48.1014	438	539	48.1014
GQ0047_A21.1	6.00653	3.24048	-2.49645	-1.12949	0.589013	-1.10905	-2.6294e-06	1	1	23.285	320	320	23.285	GQ0047_A21.1	0	1492	21.11	263	263	21.11	GQ0047_A21.1	0	1492	20.9337	192	193	20.9337	GQ0047_A21.1	0	1492	21.7762	17.2784	284	285	17.2784	GQ0047_A21.1	0	1492	17.8695	224	225	17.8695	GQ0047_A21.1	0	1492	22.6914	264	264	22.6914
GQ0047_C07.1	2.30748	0.326085	0.138966	1.00802	1	1.02576	5.48933e-07	1	1	18.4388	230	232	18.4388	GQ0047_C07.1	0	1366	16.1313	181	184	16.1313	GQ0047_C07.1	0	1366	17.415	146	147	17.415	GQ0047_C07.1	0	1366	17.3284	17.9451	266	271	17.9451	GQ0047_C07.1	0	1366	17.0889	194	197	17.0889	GQ0047_C07.1	0	1366	17.3679	181	185	17.3679
GQ0047_C08.1	5.73132	1.31436	2.46061	1.15016	0.497078	1.16931	3.41349e-06	1	1	17.6053	102	102	17.6053	GQ0047_C08.1	0	629	16.3738	86	86	16.3738	GQ0047_C08.1	0	629	15.1796	59	59	15.1796	GQ0047_C08.1	0	629	16.3862	17.6882	123	123	17.6882	GQ0047_C08.1	0	629	20.9109	110	111	20.9109	GQ0047_C08.1	0	629	17.9415	88	88	17.9415
GQ0047_C20.1	3.41843	0.799904	0.706639	1.05758	0.817649	1.07561	1.14459e-06	1	1	11.4317	163	163	11.4317	GQ0047_C20.1	0	1548	12.8422	166	166	12.8422	GQ0047_C20.1	0	1548	12.5449	119	120	12.5449	GQ0047_C20.1	0	1548	12.2729	11.745	201	201	11.745	GQ0047_C20.1	0	1548	14.8501	194	194	14.8501	GQ0047_C20.1	0	1548	12.3436	149	149	12.3436
GQ0047_C21.1	12.1451	4.3939	1.83825	1.04678	0.684453	1.06512	3.13495e-06	1	1	43.7778	622	623	43.7778	GQ0047_C21.1	0	1545	42.477	548	548	42.477	GQ0047_C21.1	0	1545	31.6327	302	302	31.6327	GQ0047_C21.1	0	1545	39.2958	38.1722	652	652	38.1722	GQ0047_C21.1	0	1545	42.5661	555	555	42.5661	GQ0047_C21.1	0	1545	42.6639	514	514	42.6639
GQ0047_D19.1	0.543275	0.0919285	0.079886	1.12313	1	1.11982	1.13359e-07	1	1	0.934676	13	13	0.934676	GQ0047_D19.1	0	1510	0.475857	6	6	0.475857	GQ0047_D19.1	0	1510	0.535859	5	5	0.535859	GQ0047_D19.1	0	1510	0.648797	0.539131	9	9	0.539131	GQ0047_D19.1	0	1510	0.627788	8	8	0.627788	GQ0047_D19.1	0	1510	1.01913	12	12	1.01913
GQ0047_D22.1	20.291	8.30779	2.94411	1.10506	0.471684	1.12407	4.26368e-06	1	1	28.4633	393	393	28.4633	GQ0047_D22.1	0	1499	23.6479	296	296	23.6479	GQ0047_D22.1	0	1499	31.9556	296	296	31.9556	GQ0047_D22.1	0	1499	28.0223	39.2833	651	651	39.2833	GQ0047_D22.1	0	1499	34.6236	438	438	34.6236	GQ0047_D22.1	0	1499	18.9923	222	222	18.9923
GQ0047_E03.1	13.9891	10.6606	4.15972	1.05866	0.544241	1.07745	6.7173e-06	1	1	66.5406	836	855	66.5406	GQ0047_E03.1	0	1395	67.9054	775	791	67.9054	GQ0047_E03.1	0	1395	78.3046	649	675	78.3046	GQ0047_E03.1	0	1395	70.9168	77.6803	1167	1198	77.6803	GQ0047_E03.1	0	1395	67.0197	775	789	67.0197	GQ0047_E03.1	0	1395	80.5296	850	876	80.5296
GQ0047_E10.1	0.600669	0.420511	-0.20726	-1.09211	1	-1.06922	-2.04201e-07	1	1	2.52984	35	35	2.52984	GQ0047_E10.1	0	1502	2.47169	31	31	2.47169	GQ0047_E10.1	0	1502	2.37034	22	22	2.37034	GQ0047_E10.1	0	1502	2.45729	2.64979	44	44	2.64979	GQ0047_E10.1	0	1502	2.05118	26	26	2.05118	GQ0047_E10.1	0	1502	2.04912	24	24	2.04912
GQ0047_E13.1	6.34181	0.992195	0.560786	1.02031	0.877211	1.03828	1.29628e-06	1	1	30.7166	479	479	30.7166	GQ0047_E13.1	0	1693	27.7288	391	392	27.7288	GQ0047_E13.1	0	1693	24.3748	254	255	24.3748	GQ0047_E13.1	0	1693	27.6067	27.0882	506	507	27.0882	GQ0047_E13.1	0	1693	26.7366	382	382	26.7366	GQ0047_E13.1	0	1693	30.6778	404	405	30.6778
GQ0047_F08.1	1.71366	0.73734	0.653289	1.12644	0.728394	1.14298	9.24004e-07	1	1	4.69913	58	58	4.69913	GQ0047_F08.1	0	1340	5.00478	56	56	5.00478	GQ0047_F08.1	0	1340	5.79688	48	48	5.79688	GQ0047_F08.1	0	1340	5.16693	6.41279	95	95	6.41279	GQ0047_F08.1	0	1340	5.30574	60	60	5.30574	GQ0047_F08.1	0	1340	5.74212	60	60	5.74212
GQ0047_F23.1	1.75316	0.400478	-0.781434	-1.19722	0.845048	-1.17095	-8.6806e-07	1	1	5.35413	83	83	5.35413	GQ0047_F23.1	0	1683	4.83868	67	68	4.83868	GQ0047_F23.1	0	1683	4.03852	42	42	4.03852	GQ0047_F23.1	0	1683	4.74378	3.60097	67	67	3.60097	GQ0047_F23.1	0	1683	3.94279	56	56	3.94279	GQ0047_F23.1	0	1683	4.34327	57	57	4.34327
GQ0047_G05.1	4.57771	1.72129	-2.87341	-1.15125	0.589013	-1.13029	-3.09582e-06	1	1	22.4529	170	170	22.4529	GQ0047_G05.1	0	822	22.2906	153	153	22.2906	GQ0047_G05.1	0	822	20.8685	106	106	20.8685	GQ0047_G05.1	0	822	21.8707	19.1472	174	174	19.1472	GQ0047_G05.1	0	822	17.8751	124	124	17.8751	GQ0047_G05.1	0	822	19.9694	128	128	19.9694
GQ0047_G06.1	1.50693	0.526252	0.170176	1.04319	1	1.05983	2.97012e-07	1	1	4.63659	53	53	4.63659	GQ0047_G06.1	0	1241	4.05303	42	42	4.05303	GQ0047_G06.1	0	1241	3.12966	24	24	3.12966	GQ0047_G06.1	0	1241	3.93976	4.15462	57	57	4.15462	GQ0047_G06.1	0	1241	3.62837	38	38	3.62837	GQ0047_G06.1	0	1241	4.54681	43	44	4.54681
GQ0047_G12.2	3.75774	0.864189	-1.70264	-1.0688	0.809277	-1.04987	-1.54147e-06	1	1	27.0933	418	421	27.0933	GQ0047_G12.2	0	1687	24.6329	344	347	24.6329	GQ0047_G12.2	0	1687	27.6271	281	288	27.6271	GQ0047_G12.2	0	1687	26.4511	24.8789	460	464	24.8789	GQ0047_G12.2	0	1687	25.4971	360	363	25.4971	GQ0047_G12.2	0	1687	23.8693	311	314	23.8693
GQ0047_I17.1	1.29565	0.175759	-0.256721	-1.06384	1	-1.0439	-2.26128e-07	1	1	3.81756	57	57	3.81756	GQ0047_I17.1	0	1621	5.02375	68	68	5.02375	GQ0047_I17.1	0	1621	3.99332	40	40	3.99332	GQ0047_I17.1	0	1621	4.27821	3.9061	69	70	3.9061	GQ0047_I17.1	0	1621	3.72809	51	51	3.72809	GQ0047_I17.1	0	1621	4.43028	56	56	4.43028
GQ0047_I19.1	3.21274	0.484451	1.17646	1.34168	0.541326	1.35262	1.5367e-06	1	1	3.92082	57	58	3.92082	GQ0047_I19.1	0	1606	2.98275	40	40	2.98275	GQ0047_I19.1	0	1606	3.42603	34	34	3.42603	GQ0047_I19.1	0	1606	3.4432	6.19549	110	110	6.19549	GQ0047_I19.1	0	1606	3.91048	53	53	3.91048	GQ0047_I19.1	0	1606	3.753	46	47	3.753
GQ0047_J07.1	20.2381	2.01349	-3.91182	-1.11404	0.581908	-1.09401	-4.02232e-06	1	1	50.3973	642	642	50.3973	GQ0047_J07.1	0	1383	31.9526	369	369	31.9526	GQ0047_J07.1	0	1383	32.2957	276	276	32.2957	GQ0047_J07.1	0	1383	38.2152	30.2822	463	463	30.2822	GQ0047_J07.1	0	1383	30.1592	352	352	30.1592	GQ0047_J07.1	0	1383	42.4687	458	458	42.4687
GQ0047_J20.1	1.50423	1.17988	0.243816	1.03484	1	1.0523	4.54919e-07	1	1	6.51072	79	80	6.51072	GQ0047_J20.1	0	1334	7.81026	87	87	7.81026	GQ0047_J20.1	0	1334	6.67213	54	55	6.67213	GQ0047_J20.1	0	1334	6.9977	6.30602	93	93	6.30602	GQ0047_J20.1	0	1334	7.72793	87	87	7.72793	GQ0047_J20.1	0	1334	7.6906	79	80	7.6906
GQ0047_K09.1	14.4315	4.65722	5.65855	1.08042	0.413506	1.09939	8.5546e-06	1	1	76.1069	1170	1170	76.1069	GQ0047_K09.1	0	1669	70.8928	988	988	70.8928	GQ0047_K09.1	0	1669	64.0918	661	661	64.0918	GQ0047_K09.1	0	1669	70.3639	75.5501	1394	1394	75.5501	GQ0047_K09.1	0	1669	78.5233	1106	1106	78.5233	GQ0047_K09.1	0	1669	73.9939	962	963	73.9939
GQ0047_K11.1	0.483016	0	0.0928532	2.36244	1	1.49274	1.16865e-07	1	1	0.204456	1	1	0.204456	GQ0047_K11.1	0	531	0	0	0	0	GQ0047_K11.1	0	531	0	0	0	0	GQ0047_K11.1	0	531	0.068152	0	0	0	0	GQ0047_K11.1	0	531	0	0	0	0	GQ0047_K11.1	0	531	0.483016	2	2	0.483016
GQ0047_L02.1	2.99658	0.8355	0.695724	1.04937	0.830476	1.06743	1.17054e-06	1	1	13.5009	145	145	13.5009	GQ0047_L02.1	0	1166	14.4818	141	141	14.4818	GQ0047_L02.1	0	1166	14.2954	102	103	14.2954	GQ0047_L02.1	0	1166	14.0927	14.3516	185	185	14.3516	GQ0047_L02.1	0	1166	13.5161	133	133	13.5161	GQ0047_L02.1	0	1166	16.4975	150	150	16.4975
GQ0047_L07.2	3.55091	0.214997	-0.920461	-1.16293	0.742895	-1.13955	-1.00117e-06	1	1	7.89016	129	129	7.89016	GQ0047_L07.2	0	1775	5.80232	86	86	5.80232	GQ0047_L07.2	0	1775	6.01732	66	66	6.01732	GQ0047_L07.2	0	1775	6.56994	5.96233	117	117	5.96233	GQ0047_L07.2	0	1775	4.33925	65	65	4.33925	GQ0047_L07.2	0	1775	6.64684	92	92	6.64684
GQ0047_L09.1	3.58421	1.28831	1.04839	1.18093	0.627196	1.19763	1.4286e-06	1	1	6.681	60	60	6.681	GQ0047_L09.1	0	975	6.38705	52	52	6.38705	GQ0047_L09.1	0	975	4.31545	26	26	4.31545	GQ0047_L09.1	0	975	5.7945	7.23633	78	78	7.23633	GQ0047_L09.1	0	975	7.89966	64	65	7.89966	GQ0047_L09.1	0	975	5.39269	41	41	5.39269
GQ0047_L12.1	3.30142	0.0555429	-1.9475	-2.09608	0.210165	-1.99039	-2.33923e-06	1	1	1.98597	6	6	1.98597	GQ0047_L12.1	0	328	4.74648	13	13	4.74648	GQ0047_L12.1	0	328	4.44044	9	9	4.44044	GQ0047_L12.1	0	328	3.7243	1.93042	7	7	1.93042	GQ0047_L12.1	0	328	1.44506	4	4	1.44506	GQ0047_L12.1	0	328	1.95489	5	5	1.95489
GQ0047_L17.1	3.6747	1.95082	0.0780083	1.02407	1	1.04069	1.6732e-07	1	1	3.87736	12	12	3.87736	GQ0047_L17.1	0	336	3.92062	11	11	3.92062	GQ0047_L17.1	0	336	1.92654	4	4	1.92654	GQ0047_L17.1	0	336	3.24151	1.61525	6	6	1.61525	GQ0047_L17.1	0	336	5.28995	15	15	5.28995	GQ0047_L17.1	0	336	3.05335	8	8	3.05335
GQ0047_M15.1	1.19292	0.0945992	-0.200008	-1.07734	1	-1.05584	-1.88048e-07	1	1	3.44452	27	27	3.44452	GQ0047_M15.1	0	851	2.25161	15	16	2.25161	GQ0047_M15.1	0	851	2.66229	13	14	2.66229	GQ0047_M15.1	0	851	2.78614	2.551	23	24	2.551	GQ0047_M15.1	0	851	2.6456	18	19	2.6456	GQ0047_M15.1	0	851	2.5618	16	17	2.5618
GQ0047_M24.1	0.920793	0.170352	-0.178861	-1.96758	1	-1.55872	-2.14367e-07	1	1	0	0	0	0	GQ0047_M24.1	0	703	0.170352	1	1	0.170352	GQ0047_M24.1	0	703	0.920793	4	4	0.920793	GQ0047_M24.1	0	703	0.363715	0.386006	3	3	0.386006	GQ0047_M24.1	0	703	0.168556	1	1	0.168556	GQ0047_M24.1	0	703	0	0	0	0
GQ0047_N05.1	16.4251	10.6858	5.88105	1.12776	0.333139	1.1474	8.30642e-06	1	1	42.651	121	121	42.651	GQ0047_N05.1	0	308	42.3816	109	109	42.3816	GQ0047_N05.1	0	308	53.0674	100	101	53.0674	GQ0047_N05.1	0	308	46.0334	55.2123	188	188	55.2123	GQ0047_N05.1	0	308	58.478	152	152	58.478	GQ0047_N05.1	0	308	42.053	101	101	42.053
GQ0047_P09.1	12.937	3.10751	3.79573	1.03996	0.584423	1.05838	6.77933e-06	1	1	93.0918	757	758	93.0918	GQ0047_P09.1	0	884	98.4881	726	727	98.4881	GQ0047_P09.1	0	884	93.3631	509	510	93.3631	GQ0047_P09.1	0	884	94.981	93.8308	917	917	93.8308	GQ0047_P09.1	0	884	106.029	791	791	106.029	GQ0047_P09.1	0	884	96.4707	664	665	96.4707
GQ0047_P17.1	6.59135	3.32496	-1.30342	-1.02968	1	-1.01165	-6.37744e-07	1	1	48.0034	623	623	48.0034	GQ0047_P17.1	0	1409	42.1573	496	496	42.1573	GQ0047_P17.1	0	1409	45.4822	396	396	45.4822	GQ0047_P17.1	0	1409	45.2143	45.5802	710	710	45.5802	GQ0047_P17.1	0	1409	44.7404	532	532	44.7404	GQ0047_P17.1	0	1409	41.412	455	455	41.412
GQ0047_P24.1	9.17198	2.48427	3.64434	1.31265	0.266687	1.33239	4.78178e-06	1	1	11.1194	55	55	11.1194	GQ0047_P24.1	0	537	13.6037	61	61	13.6037	GQ0047_P24.1	0	537	10.2462	34	34	10.2462	GQ0047_P24.1	0	537	11.6564	12.6333	75	75	12.6333	GQ0047_P24.1	0	537	19.4182	88	88	19.4182	GQ0047_P24.1	0	537	13.8509	58	58	13.8509
GQ0048_A09.1	0.493988	0.166614	-0.21181	-2.05353	1	-1.62963	-2.54244e-07	1	1	0.631933	5	5	0.631933	GQ0048_A09.1	0	859	0.418244	2	3	0.418244	GQ0048_A09.1	0	859	0.188393	1	1	0.188393	GQ0048_A09.1	0	859	0.412857	0.315905	3	3	0.315905	GQ0048_A09.1	0	859	0.137945	1	1	0.137945	GQ0048_A09.1	0	859	0.149291	1	1	0.149291
GQ0048_A17.1	4.73004	1.70325	-1.57251	-1.09061	0.848311	-1.07105	-1.54318e-06	1	1	20.0763	287	287	20.0763	GQ0048_A17.1	0	1552	19.2908	250	250	19.2908	GQ0048_A17.1	0	1552	17.4133	167	167	17.4133	GQ0048_A17.1	0	1552	18.9268	19.1166	328	328	19.1166	GQ0048_A17.1	0	1552	15.3463	201	201	15.3463	GQ0048_A17.1	0	1552	17.6	213	213	17.6
GQ0048_B08.1	13.9055	9.44454	-3.28371	-1.08565	0.685841	-1.06641	-3.17468e-06	1	1	46.3435	347	394	46.3435	GQ0048_B08.1	0	923	43.9845	293	339	43.9845	GQ0048_B08.1	0	923	34.54	174	197	34.54	GQ0048_B08.1	0	923	41.6227	32.4381	294	331	32.4381	GQ0048_B08.1	0	923	38.2573	262	298	38.2573	GQ0048_B08.1	0	923	44.3215	282	319	44.3215
GQ0048_F19.1	1.48394	0.192664	0.407246	1.1478	0.814553	1.16085	5.65897e-07	1	1	2.227	27	28	2.227	GQ0048_F19.1	0	1365	2.71976	30	31	2.71976	GQ0048_F19.1	0	1365	3.31958	28	28	3.31958	GQ0048_F19.1	0	1365	2.75545	3.71094	55	56	3.71094	GQ0048_F19.1	0	1365	2.86471	33	33	2.86471	GQ0048_F19.1	0	1365	2.91243	31	31	2.91243
GQ0048_F20.1	0.603091	0.206245	-0.345637	-3.40596	1	-2.25987	-4.18887e-07	1	1	0.26973	2	2	0.26973	GQ0048_F20.1	0	805	0.595067	4	4	0.595067	GQ0048_F20.1	0	805	0.603091	3	3	0.603091	GQ0048_F20.1	0	805	0.489296	0.112365	1	1	0.112365	GQ0048_F20.1	0	805	0	0	0	0	GQ0048_F20.1	0	805	0.31861	2	2	0.31861
GQ0048_G24.1	0.837942	0.111001	0.251571	1.36577	1	1.32962	3.27552e-07	1	1	0.734658	8	9	0.734658	GQ0048_G24.1	0	1330	0.720344	8	8	0.720344	GQ0048_G24.1	0	1330	0.608381	4	5	0.608381	GQ0048_G24.1	0	1330	0.687795	0.748117	11	11	0.748117	GQ0048_G24.1	0	1330	0.623657	6	7	0.623657	GQ0048_G24.1	0	1330	1.44632	14	15	1.44632
GQ0048_I24.1	0.417624	0.140085	-0.130746	-3.37042	1	-1.71206	-1.58437e-07	1	1	0.140085	1	1	0.140085	GQ0048_I24.1	0	775	0	0	0	0	GQ0048_I24.1	0	775	0.417624	2	2	0.417624	GQ0048_I24.1	0	775	0.185903	0	0	0	0	GQ0048_I24.1	0	775	0	0	0	0	GQ0048_I24.1	0	775	0.165472	1	1	0.165472
GQ0048_J02.1	2.26928	1.46361	-0.0586776	-1.00413	1	1.01348	2.36957e-07	1	1	15.0851	192	193	15.0851	GQ0048_J02.1	0	1389	14.9158	173	173	14.9158	GQ0048_J02.1	0	1389	12.8159	110	110	12.8159	GQ0048_J02.1	0	1389	14.2723	14.5873	224	224	14.5873	GQ0048_J02.1	0	1389	14.7585	173	173	14.7585	GQ0048_J02.1	0	1389	13.2949	144	144	13.2949
GQ0048_J07.1	0.610615	0.22641	0.0224878	1.0367	1	1.04572	4.12508e-08	1	1	0.475125	4	4	0.475125	GQ0048_J07.1	0	914	0.655127	5	5	0.655127	GQ0048_J07.1	0	914	0.708225	4	4	0.708225	GQ0048_J07.1	0	914	0.612826	0.296895	3	3	0.296895	GQ0048_J07.1	0	914	0.90751	7	7	0.90751	GQ0048_J07.1	0	914	0.701536	5	5	0.701536
GQ0048_K03.2	2.51885	0.430844	-0.0125355	-1.00136	1	1.01618	1.84332e-07	1	1	9.36377	149	175	9.36377	GQ0048_K03.2	0	2029	9.3256	127	158	9.3256	GQ0048_K03.2	0	2029	8.93292	95	112	8.93292	GQ0048_K03.2	0	2029	9.20743	9.8969	187	222	9.8969	GQ0048_K03.2	0	2029	10.1033	129	173	10.1033	GQ0048_K03.2	0	2029	7.58447	99	120	7.58447
GQ0048_K04.1	0.236171	0	0.00520776	1.07084	1	1.0331	8.06769e-09	1	1	0	0	0	0	GQ0048_K04.1	0	543	0.220547	1	1	0.220547	GQ0048_K04.1	0	543	0	0	0	0	GQ0048_K04.1	0	543	0.0735158	0	0	0	0	GQ0048_K04.1	0	543	0	0	0	0	GQ0048_K04.1	0	543	0.236171	1	1	0.236171
GQ0048_K15.1	3.46712	0.713367	0.36938	1.06328	0.867973	1.08045	5.85757e-07	1	1	5.25926	83	84	5.25926	GQ0048_K15.1	0	1734	4.97262	72	72	4.97262	GQ0048_K15.1	0	1734	7.27953	78	78	7.27953	GQ0048_K15.1	0	1734	5.83714	5.68599	108	109	5.68599	GQ0048_K15.1	0	1734	8.20034	120	120	8.20034	GQ0048_K15.1	0	1734	4.73322	64	64	4.73322
GQ0048_L17.1	14.3229	4.30106	2.58842	1.07048	0.579733	1.08919	4.01315e-06	1	1	38.4324	531	531	38.4324	GQ0048_L17.1	0	1500	40.5578	508	508	40.5578	GQ0048_L17.1	0	1500	31.1791	289	289	31.1791	GQ0048_L17.1	0	1500	36.7231	34.1314	566	566	34.1314	GQ0048_L17.1	0	1500	45.502	576	576	45.502	GQ0048_L17.1	0	1500	38.3012	448	448	38.3012
GQ0048_M07.2	12.0677	0.460531	3.53463	1.12291	0.37571	1.14226	5.01662e-06	1	1	28.4952	421	421	28.4952	GQ0048_M07.2	0	1604	28.8194	385	386	28.8194	GQ0048_M07.2	0	1604	28.9558	286	287	28.9558	GQ0048_M07.2	0	1604	28.7568	37.3321	662	662	37.3321	GQ0048_M07.2	0	1604	34.2778	464	464	34.2778	GQ0048_M07.2	0	1604	25.2644	316	316	25.2644
GQ0048_P02.1	1.45647	0.62709	0.552976	1.06772	0.887765	1.08539	8.64455e-07	1	1	8.8234	69	69	8.8234	GQ0048_P02.1	0	849	7.47601	53	53	7.47601	GQ0048_P02.1	0	849	8.19631	43	43	8.19631	GQ0048_P02.1	0	849	8.16524	8.31027	77	78	8.31027	GQ0048_P02.1	0	849	8.93248	63	64	8.93248	GQ0048_P02.1	0	849	8.9119	59	59	8.9119
GQ0048_P21.2	1.32278	0.839888	0.175	1.13923	1	1.14495	2.44758e-07	1	1	1.50989	20	31	1.50989	GQ0048_P21.2	0	2229	0.590996	7	11	0.590996	GQ0048_P21.2	0	2229	1.66984	12	23	1.66984	GQ0048_P21.2	0	2229	1.25691	0.771031	14	19	0.771031	GQ0048_P21.2	0	2229	1.91378	23	36	1.91378	GQ0048_P21.2	0	2229	1.61092	15	28	1.61092
GQ0048_P22.1	1.88459	1.31091	0.740593	1.12252	0.749326	1.13957	1.05155e-06	1	1	5.52031	42	42	5.52031	GQ0048_P22.1	0	826	5.36443	37	37	5.36443	GQ0048_P22.1	0	826	7.24902	37	37	7.24902	GQ0048_P22.1	0	826	6.04459	6.3515	58	58	6.3515	GQ0048_P22.1	0	826	7.17282	50	50	7.17282	GQ0048_P22.1	0	826	6.83122	44	44	6.83122
GQ0049_A10.2	4.42674	1.77087	0.424612	1.04765	1	1.06536	7.21102e-07	1	1	9.76172	139	148	9.76172	GQ0049_A10.2	0	1646	10.1859	133	140	10.1859	GQ0049_A10.2	0	1646	6.78386	63	69	6.78386	GQ0049_A10.2	0	1646	8.9105	11.2106	194	204	11.2106	GQ0049_A10.2	0	1646	7.99085	107	111	7.99085	GQ0049_A10.2	0	1646	8.80389	109	113	8.80389
GQ0049_A18.1	3.7573	0.343977	-0.0401713	-1.00236	1	1.01527	3.20053e-07	1	1	16.8133	208	210	16.8133	GQ0049_A18.1	0	1356	17.8399	202	202	17.8399	GQ0049_A18.1	0	1356	16.4694	138	138	16.4694	GQ0049_A18.1	0	1356	17.0409	19.0781	285	286	19.0781	GQ0049_A18.1	0	1356	16.6033	189	190	16.6033	GQ0049_A18.1	0	1356	15.3208	162	162	15.3208
GQ0049_A19.1	6.16524	0.711031	1.84839	1.39661	0.391643	1.41034	2.39811e-06	1	1	6.26343	9	9	6.26343	GQ0049_A19.1	0	156	4.60605	6	6	4.60605	GQ0049_A19.1	0	156	3.1121	3	3	3.1121	GQ0049_A19.1	0	156	4.66053	9.27735	16	16	9.27735	GQ0049_A19.1	0	156	5.31708	7	7	5.31708	GQ0049_A19.1	0	156	4.93233	6	6	4.93233
GQ0049_A22.2	1.77773	0.588022	-0.284056	-1.0415	1	-1.02289	-1.98206e-07	1	1	8.01015	112	112	8.01015	GQ0049_A22.2	0	1518	6.23243	79	79	6.23243	GQ0049_A22.2	0	1518	7.14267	67	67	7.14267	GQ0049_A22.2	0	1518	7.12842	6.55465	109	110	6.55465	GQ0049_A22.2	0	1518	6.71315	85	86	6.71315	GQ0049_A22.2	0	1518	7.26528	86	86	7.26528
GQ0049_C16.1	9.55757	2.44384	2.76031	1.10665	0.482815	1.12572	3.99209e-06	1	1	26.4472	217	219	26.4472	GQ0049_C16.1	0	899	24.3777	182	183	24.3777	GQ0049_C16.1	0	899	26.8216	148	149	26.8216	GQ0049_C16.1	0	899	25.8821	29.5812	294	294	29.5812	GQ0049_C16.1	0	899	32.9519	250	250	32.9519	GQ0049_C16.1	0	899	23.3943	163	164	23.3943
GQ0049_D02.1	1.69879	0.561921	0.0550116	1.02343	1	1.03951	1.19333e-07	1	1	2.91987	22	22	2.91987	GQ0049_D02.1	0	818	2.34244	16	16	2.34244	GQ0049_D02.1	0	818	1.78052	9	9	1.78052	GQ0049_D02.1	0	818	2.34761	2.32217	21	21	2.32217	GQ0049_D02.1	0	818	1.59345	11	11	1.59345	GQ0049_D02.1	0	818	3.29224	21	21	3.29224
GQ0049_D15.1	0.993356	0.43345	0.068318	1.02844	1	1.0444	1.37057e-07	1	1	2.59816	14	14	2.59816	GQ0049_D15.1	0	585	1.84242	9	9	1.84242	GQ0049_D15.1	0	585	2.76632	10	10	2.76632	GQ0049_D15.1	0	585	2.4023	2.16471	14	14	2.16471	GQ0049_D15.1	0	585	2.83578	14	14	2.83578	GQ0049_D15.1	0	585	2.41136	11	11	2.41136
GQ0049_E12.1	4.24925	1.65202	1.94535	1.34398	0.429722	1.35986	2.54022e-06	1	1	7.12744	56	56	7.12744	GQ0049_E12.1	0	853	5.47542	39	39	5.47542	GQ0049_E12.1	0	853	4.36351	22	23	4.36351	GQ0049_E12.1	0	853	5.65546	5.62025	52	53	5.62025	GQ0049_E12.1	0	853	8.61276	62	62	8.61276	GQ0049_E12.1	0	853	8.56942	57	57	8.56942
GQ0049_G14.1	15.21	1.52806	-1.19194	-1.02787	1	-1.00968	-5.15999e-07	1	1	52.2572	494	503	52.2572	GQ0049_G14.1	0	1045	40.4539	346	353	40.4539	GQ0049_G14.1	0	1045	39.1798	248	253	39.1798	GQ0049_G14.1	0	1045	43.9636	37.0472	422	428	37.0472	GQ0049_G14.1	0	1045	40.7078	355	359	40.7078	GQ0049_G14.1	0	1045	50.56	404	412	50.56
GQ0049_H12.1	14.3457	4.65	-3.66834	-1.11104	0.585478	-1.0913	-3.76251e-06	1	1	38.3027	458	459	38.3027	GQ0049_H12.1	0	1301	43.0795	468	468	43.0795	GQ0049_H12.1	0	1301	28.7337	231	231	28.7337	GQ0049_H12.1	0	1301	36.7053	30.2441	434	435	30.2441	GQ0049_H12.1	0	1301	33.9728	369	373	33.9728	GQ0049_H12.1	0	1301	34.8941	354	354	34.8941
GQ0049_H20.1	1.89501	0.856652	0.581589	1.30182	0.790548	1.30501	7.64555e-07	1	1	1.48993	14	15	1.48993	GQ0049_H20.1	0	1093	2.95832	25	27	2.95832	GQ0049_H20.1	0	1093	1.33254	8	9	1.33254	GQ0049_H20.1	0	1093	1.92693	3.22755	36	39	3.22755	GQ0049_H20.1	0	1093	1.95143	17	18	1.95143	GQ0049_H20.1	0	1093	2.34658	17	20	2.34658
GQ0049_J05.1	6.23913	3.23121	-2.18194	-1.06101	0.793703	-1.04237	-1.8894e-06	1	1	37.6292	357	357	37.6292	GQ0049_J05.1	0	1030	40.2291	343	346	40.2291	GQ0049_J05.1	0	1030	35.9796	227	229	35.9796	GQ0049_J05.1	0	1030	37.946	38.9041	439	443	38.9041	GQ0049_J05.1	0	1030	34.398	296	299	34.398	GQ0049_J05.1	0	1030	33.99	272	273	33.99
GQ0049_J10.1	1.9985	0.69016	0.92699	1.34192	0.647651	1.34953	1.2108e-06	1	1	3.20304	17	19	3.20304	GQ0049_J10.1	0	644	2.41746	10	13	2.41746	GQ0049_J10.1	0	644	2.51288	8	10	2.51288	GQ0049_J10.1	0	644	2.71113	3.51142	16	25	3.51142	GQ0049_J10.1	0	644	4.41596	20	24	4.41596	GQ0049_J10.1	0	644	2.98697	12	15	2.98697
GQ0049_K04.1	2.28024	0.357782	1.18118	1.33215	0.690091	1.34365	1.54502e-06	1	1	3.47089	43	43	3.47089	GQ0049_K04.1	0	1345	3.82867	43	43	3.82867	GQ0049_K04.1	0	1345	3.36894	28	28	3.36894	GQ0049_K04.1	0	1345	3.55617	5.64918	84	84	5.64918	GQ0049_K04.1	0	1345	3.70021	41	42	3.70021	GQ0049_K04.1	0	1345	4.86266	51	51	4.86266
GQ0049_L01.1	0.148213	0.0240922	0.0140317	1.05513	1	1.04941	2.29627e-08	1	1	0.246555	3	3	0.246555	GQ0049_L01.1	0	1321	0.27197	3	3	0.27197	GQ0049_L01.1	0	1321	0.245011	2	2	0.245011	GQ0049_L01.1	0	1321	0.254512	0.34237	5	5	0.34237	GQ0049_L01.1	0	1321	0.269103	3	3	0.269103	GQ0049_L01.1	0	1321	0.194157	2	2	0.194157
GQ0049_L03.1	2.56216	0.507775	-0.380885	-1.06936	1	-1.04956	-3.45805e-07	1	1	5.44506	62	65	5.44506	GQ0049_L03.1	0	1296	4.80507	52	52	4.80507	GQ0049_L03.1	0	1296	7.36724	57	59	7.36724	GQ0049_L03.1	0	1296	5.87246	6.49092	88	93	6.49092	GQ0049_L03.1	0	1296	4.93729	52	54	4.93729	GQ0049_L03.1	0	1296	5.04651	49	51	5.04651
GQ0049_L16.1	3.30437	2.3164	0.748868	1.06293	0.815215	1.08097	1.18897e-06	1	1	10.7608	145	146	10.7608	GQ0049_L16.1	0	1473	14.0652	171	173	14.0652	GQ0049_L16.1	0	1473	10.8765	99	99	10.8765	GQ0049_L16.1	0	1473	11.9008	13.2642	216	216	13.2642	GQ0049_L16.1	0	1473	13.1929	164	164	13.1929	GQ0049_L16.1	0	1473	11.492	132	132	11.492
GQ0049_M01.2	1.41958	0.486126	-0.792003	-1.12384	0.874665	-1.10223	-8.28139e-07	1	1	7.51051	134	134	7.51051	GQ0049_M01.2	0	1937	6.6154	106	107	6.6154	GQ0049_M01.2	0	1937	7.43563	89	89	7.43563	GQ0049_M01.2	0	1937	7.18718	6.30424	135	135	6.30424	GQ0049_M01.2	0	1937	6.79036	111	111	6.79036	GQ0049_M01.2	0	1937	6.09094	92	92	6.09094
GQ0049_M11.2	1.93106	0.654274	-0.593952	-1.87494	0.687513	-1.71219	-7.10445e-07	1	1	1.21643	4	4	1.21643	GQ0049_M11.2	0	357	0.335454	1	1	0.335454	GQ0049_M11.2	0	357	2.26652	5	5	2.26652	GQ0049_M11.2	0	357	1.2728	1.01349	2	4	1.01349	GQ0049_M11.2	0	357	0.663837	2	2	0.663837	GQ0049_M11.2	0	357	0.359218	1	1	0.359218
GQ0049_M14.1	0.492632	0.0148338	-0.209951	-2.67715	1	-1.81939	-2.53621e-07	1	1	0.330491	4	4	0.330491	GQ0049_M14.1	0	1314	0.182279	2	2	0.182279	GQ0049_M14.1	0	1314	0.492632	3	4	0.492632	GQ0049_M14.1	0	1314	0.335134	0	0	0	0	GQ0049_M14.1	0	1314	0.180358	2	2	0.180358	GQ0049_M14.1	0	1314	0.195191	2	2	0.195191
GQ0049_O03.1	6.41024	2.02579	-1.03183	-1.0663	0.918833	-1.04729	-9.21896e-07	1	1	16.1313	189	189	16.1313	GQ0049_O03.1	0	1272	18.6415	198	198	18.6415	GQ0049_O03.1	0	1272	15.0125	117	118	15.0125	GQ0049_O03.1	0	1272	16.5951	12.2312	172	172	12.2312	GQ0049_O03.1	0	1272	17.4202	187	187	17.4202	GQ0049_O03.1	0	1272	17.0383	169	169	17.0383
GQ0049_O06.1	9.32912	4.51824	-0.440166	-1.04108	1	-1.02263	-3.0481e-07	1	1	13.4643	79	79	13.4643	GQ0049_O06.1	0	637	14.6642	78	78	14.6642	GQ0049_O06.1	0	637	5.33504	21	21	5.33504	GQ0049_O06.1	0	637	11.1545	8.94601	63	63	8.94601	GQ0049_O06.1	0	637	14.1375	76	76	14.1375	GQ0049_O06.1	0	637	9.05939	45	45	9.05939
GQ0049_P21.1	5.72744	3.19482	-2.10131	-1.11532	0.709549	-1.09519	-2.16996e-06	1	1	22.8485	318	318	22.8485	GQ0049_P21.1	0	1511	20.4483	258	258	20.4483	GQ0049_P21.1	0	1511	17.6716	165	165	17.6716	GQ0049_P21.1	0	1511	20.3228	17.121	286	286	17.121	GQ0049_P21.1	0	1511	17.1743	219	219	17.1743	GQ0049_P21.1	0	1511	20.3691	240	240	20.3691
GQ00610_A10.1	4.03967	0.669955	-0.713841	-1.10072	0.880433	-1.08009	-7.17679e-07	1	1	9.04718	41	49	9.04718	GQ00610_A10.1	0	588	6.92474	26	34	6.92474	GQ00610_A10.1	0	588	7.43094	19	27	7.43094	GQ00610_A10.1	0	588	7.80095	5.23034	27	34	5.23034	GQ00610_A10.1	0	588	9.27001	37	46	9.27001	GQ00610_A10.1	0	588	6.76099	23	31	6.76099
GQ00610_A14.1	89.4984	25.8268	46.8253	1.12578	0.0523223	1.14598	6.63749e-05	1	1	353.225	3935	4132	353.225	GQ00610_A14.1	0	1270	371.53	3756	3940	371.53	GQ00610_A14.1	0	1270	392.086	2918	3077	392.086	GQ00610_A14.1	0	1270	372.28	397.357	5341	5579	397.357	GQ00610_A14.1	0	1270	442.723	4527	4745	442.723	GQ00610_A14.1	0	1270	417.237	3972	4132	417.237
GQ00610_B02.1	3.63341	0.795698	-1.2533	-1.19236	0.760863	-1.16833	-1.38875e-06	1	1	8.08352	72	72	8.08352	GQ00610_B02.1	0	967	6.68758	54	54	6.68758	GQ00610_B02.1	0	967	8.53496	51	51	8.53496	GQ00610_B02.1	0	967	7.76869	7.48328	80	80	7.48328	GQ00610_B02.1	0	967	4.90155	40	40	4.90155	GQ00610_B02.1	0	967	7.16132	54	54	7.16132
GQ00610_B16.2	5.53206	2.40243	-1.95798	-1.10471	0.782733	-1.08485	-1.98463e-06	1	1	18.1251	295	295	18.1251	GQ00610_B16.2	0	1767	22.23	327	328	22.23	GQ00610_B16.2	0	1767	21.6139	235	236	21.6139	GQ00610_B16.2	0	1767	20.6563	20.5275	401	401	20.5275	GQ00610_B16.2	0	1767	16.6979	249	249	16.6979	GQ00610_B16.2	0	1767	18.8696	260	260	18.8696
GQ00610_C24.1	2.49366	0.748301	1.51295	1.63189	0.359349	1.62784	1.93208e-06	1	1	2.10808	8	8	2.10808	GQ00610_C24.1	0	412	2.32538	8	8	2.32538	GQ00610_C24.1	0	412	2.74953	7	7	2.74953	GQ00610_C24.1	0	412	2.39433	3.07368	14	14	3.07368	GQ00610_C24.1	0	412	4.60174	16	16	4.60174	GQ00610_C24.1	0	412	4.04643	13	13	4.04643
GQ00610_D13.1	0.817206	0.166304	0.432606	3.47259	1	2.47282	5.41382e-07	1	1	0.249577	1	1	0.249577	GQ00610_D13.1	0	435	0.275304	1	1	0.275304	GQ00610_D13.1	0	435	0	0	0	0	GQ00610_D13.1	0	435	0.17496	0.415881	2	2	0.415881	GQ00610_D13.1	0	435	0.817206	3	3	0.817206	GQ00610_D13.1	0	435	0.589612	2	2	0.589612
GQ00610_E02.1	1.42919	0.484864	0.353353	1.36483	1	1.34427	4.60129e-07	1	1	1.18436	12	12	1.18436	GQ00610_E02.1	0	1100	0.544351	5	5	0.544351	GQ00610_E02.1	0	1100	1.17694	8	8	1.17694	GQ00610_E02.1	0	1100	0.96855	1.97354	24	24	1.97354	GQ00610_E02.1	0	1100	1.29267	12	12	1.29267	GQ00610_E02.1	0	1100	0.699495	6	6	0.699495
GQ00610_E11.1	0.34965	0	-0.11655	#DIV/0!	1	-1.92425	-1.42302e-07	1	1	0.34965	2	2	0.34965	GQ00610_E11.1	0	621	0	0	0	0	GQ00610_E11.1	0	621	0	0	0	0	GQ00610_E11.1	0	621	0.11655	0	0	0	0	GQ00610_E11.1	0	621	0	0	0	0	GQ00610_E11.1	0	621	0	0	0	0
GQ00610_E12.1	19.0815	7.4492	-2.73973	-1.04488	0.861667	-1.02636	-2.0043e-06	1	1	53.9729	85	87	53.9729	GQ00610_E12.1	0	175	64.3268	94	94	64.3268	GQ00610_E12.1	0	175	73.0544	78	79	73.0544	GQ00610_E12.1	0	175	63.7847	57.3738	111	111	57.3738	GQ00610_E12.1	0	175	56.8776	84	84	56.8776	GQ00610_E12.1	0	175	68.8836	93	94	68.8836
GQ00610_H12.1	12.4619	4.56221	-0.946711	-1.04926	0.926765	-1.03072	-7.38506e-07	1	1	21.6078	122	123	21.6078	GQ00610_H12.1	0	618	18.9906	96	98	18.9906	GQ00610_H12.1	0	618	19.9014	74	76	19.9014	GQ00610_H12.1	0	618	20.1666	14.9293	100	102	14.9293	GQ00610_H12.1	0	618	15.3391	79	80	15.3391	GQ00610_H12.1	0	618	27.3912	127	132	27.3912
GQ00610_I04.1	0.635413	0.384059	-0.099383	-1.12903	1	-1.09416	-1.04618e-07	1	1	0.514126	6	6	0.514126	GQ00610_I04.1	0	1267	0.945203	10	10	0.945203	GQ00610_I04.1	0	1267	1.14954	9	9	1.14954	GQ00610_I04.1	0	1267	0.869622	1.14228	16	16	1.14228	GQ00610_I04.1	0	1267	0.561144	6	6	0.561144	GQ00610_I04.1	0	1267	0.607296	6	6	0.607296
GQ00610_I17.1	5.17854	2.026	-0.299029	-1.1118	1	-1.08828	-3.07022e-07	1	1	0.868529	1	1	0.868529	GQ00610_I17.1	0	125	2.87417	3	3	2.87417	GQ00610_I17.1	0	125	5.17854	4	4	5.17854	GQ00610_I17.1	0	125	2.97375	2.89453	4	4	2.89453	GQ00610_I17.1	0	125	0	0	0	0	GQ00610_I17.1	0	125	5.12963	5	5	5.12963
GQ00610_J01.1	9.87135	3.44054	-0.924636	-1.03529	0.937091	-1.01712	-5.60088e-07	1	1	31.1738	230	230	31.1738	GQ00610_J01.1	0	801	26.7622	179	179	26.7622	GQ00610_J01.1	0	801	23.436	116	116	23.436	GQ00610_J01.1	0	801	27.124	26.8765	238	238	26.8765	GQ00610_J01.1	0	801	21.3025	144	144	21.3025	GQ00610_J01.1	0	801	30.4191	190	190	30.4191
GQ00610_K16.1	0.472345	0.312682	0.0155061	1.06327	1	1.05426	2.45899e-08	1	1	0	0	0	0	GQ00610_K16.1	0	383	0.312682	1	1	0.312682	GQ00610_K16.1	0	383	0.422531	1	1	0.422531	GQ00610_K16.1	0	383	0.245071	0.472345	2	2	0.472345	GQ00610_K16.1	0	383	0.309386	1	1	0.309386	GQ00610_K16.1	0	383	0	0	0	0
GQ00610_L22.1	1.08465	0.447421	-0.573112	-3.2472	1	-2.47425	-6.94203e-07	1	1	0.436593	3	3	0.436593	GQ00610_L22.1	0	746	0.963195	5	6	0.963195	GQ00610_L22.1	0	746	1.08465	5	5	1.08465	GQ00610_L22.1	0	746	0.828145	0.606261	4	5	0.606261	GQ00610_L22.1	0	746	0.15884	1	1	0.15884	GQ00610_L22.1	0	746	0	0	0	0
GQ00610_M04.1	15.1757	7.70801	-1.8786	-1.06061	0.831227	-1.04195	-1.62226e-06	1	1	37.6079	159	159	37.6079	GQ00610_M04.1	0	459	38.0927	146	146	38.0927	GQ00610_M04.1	0	459	22.917	65	65	22.917	GQ00610_M04.1	0	459	32.8725	29.9543	152	152	29.9543	GQ00610_M04.1	0	459	35.3678	137	137	35.3678	GQ00610_M04.1	0	459	27.6598	99	99	27.6598
GQ00610_M15.1	521.507	246.505	199.294	1.15911	0.112179	1.17953	0.000274448	1	1	1265.61	10176	10177	1265.61	GQ00610_M15.1	0	873	1118.28	8149	8152	1118.28	GQ00610_M15.1	0	873	1373.79	7408	7411	1373.79	GQ00610_M15.1	0	873	1252.56	1588.49	15329	15331	1588.49	GQ00610_M15.1	0	873	1639.79	12079	12081	1639.79	GQ00610_M15.1	0	873	1127.28	7671	7674	1127.28
GQ00610_N08.1	2.01908	0.417589	-0.268312	-1.02835	1	-1.01025	-1.22147e-07	1	1	9.5423	106	106	9.5423	GQ00610_N08.1	0	1206	10.5259	105	106	10.5259	GQ00610_N08.1	0	1206	9.12471	68	68	9.12471	GQ00610_N08.1	0	1206	9.73098	10.3505	137	138	10.3505	GQ00610_N08.1	0	1206	9.53069	96	97	9.53069	GQ00610_N08.1	0	1206	8.50685	80	80	8.50685
GQ00610_O01.1	10.7443	3.29273	1.6304	1.19783	0.496783	1.21583	2.20496e-06	1	1	9.40134	73	73	9.40134	GQ00610_O01.1	0	843	6.10861	43	43	6.10861	GQ00610_O01.1	0	843	9.21449	48	48	9.21449	GQ00610_O01.1	0	843	8.24148	13.0906	122	122	13.0906	GQ00610_O01.1	0	843	13.6346	97	97	13.6346	GQ00610_O01.1	0	843	2.89036	19	19	2.89036
GQ00610_O09.1	3.18855	0.494018	-0.937026	-1.29194	0.831838	-1.25935	-1.07437e-06	1	1	3.90838	18	18	3.90838	GQ00610_O09.1	0	500	3.3532	14	14	3.3532	GQ00610_O09.1	0	500	5.17854	16	16	5.17854	GQ00610_O09.1	0	500	4.14671	1.98999	11	11	1.98999	GQ00610_O09.1	0	500	3.79184	16	16	3.79184	GQ00610_O09.1	0	500	3.84722	15	15	3.84722
GQ00610_O15.1	1.19603	0.101278	-0.46269	-2.36398	1	-1.96882	-5.57555e-07	1	1	0.500305	3	4	0.500305	GQ00610_O15.1	0	868	0.413908	3	3	0.413908	GQ00610_O15.1	0	868	1.49152	8	8	1.49152	GQ00610_O15.1	0	868	0.801909	0.31263	3	3	0.31263	GQ00610_O15.1	0	868	0.409545	3	3	0.409545	GQ00610_O15.1	0	868	0.295485	2	2	0.295485
GQ00610_P11.1	0.589543	0	-0.328349	#DIV/0!	1	-3.60385	-4.00898e-07	1	1	0.395505	2	2	0.395505	GQ00610_P11.1	0	549	0	0	0	0	GQ00610_P11.1	0	549	0.589543	2	2	0.589543	GQ00610_P11.1	0	549	0.328349	0	0	0	0	GQ00610_P11.1	0	549	0	0	0	0	GQ00610_P11.1	0	549	0	0	0	0
GQ00610_P15.1	2.43924	0.983746	-0.136107	-1.02668	1	-1.00853	-5.5414e-08	1	1	5.37851	17	27	5.37851	GQ00610_P15.1	0	545	4.39476	15	20	4.39476	GQ00610_P15.1	0	545	5.9387	7	20	5.9387	GQ00610_P15.1	0	545	5.23732	4.14927	14	25	4.14927	GQ00610_P15.1	0	545	4.56586	15	21	4.56586	GQ00610_P15.1	0	545	6.58851	12	28	6.58851
GQ00610_P18.1	0.938062	0.298215	0.26029	1.27931	1	1.26606	3.43686e-07	1	1	1.12698	6	6	1.12698	GQ00610_P18.1	0	578	0.82877	4	4	0.82877	GQ00610_P18.1	0	578	0.839945	3	3	0.839945	GQ00610_P18.1	0	578	0.9319	1.40846	9	9	1.40846	GQ00610_P18.1	0	578	0.615025	3	3	0.615025	GQ00610_P18.1	0	578	1.55309	7	7	1.55309
GQ00611_A01.1	9.42033	1.42107	-5.05575	-1.18562	0.330485	-1.16416	-5.58148e-06	1	1	34.0121	474	474	34.0121	GQ00611_A01.1	0	1513	33.5605	424	424	33.5605	GQ00611_A01.1	0	1513	29.3069	273	274	29.3069	GQ00611_A01.1	0	1513	32.2932	29.2347	488	489	29.2347	GQ00611_A01.1	0	1513	24.5918	314	314	24.5918	GQ00611_A01.1	0	1513	27.8858	329	329	27.8858
GQ00611_A21.1	30.722	6.35949	13.1295	1.19766	0.0849948	1.21877	1.77745e-05	1	1	72.6765	323	324	72.6765	GQ00611_A21.1	0	484	58.394	236	236	58.394	GQ00611_A21.1	0	484	68.2091	204	204	68.2091	GQ00611_A21.1	0	484	66.4266	74.5686	399	399	74.5686	GQ00611_A21.1	0	484	89.116	364	364	89.116	GQ00611_A21.1	0	484	74.9837	283	283	74.9837
GQ00611_B24.1	10.9161	3.79244	-7.00536	-1.16169	0.330537	-1.14102	-7.61421e-06	1	1	48.1161	709	710	48.1161	GQ00611_B24.1	0	1602	51.0576	682	683	51.0576	GQ00611_B24.1	0	1602	51.8218	511	513	51.8218	GQ00611_B24.1	0	1602	50.3318	44.3237	783	785	44.3237	GQ00611_B24.1	0	1602	44.75	604	605	44.75	GQ00611_B24.1	0	1602	40.9057	510	511	40.9057
GQ00611_C08.2	1.84695	0.211511	0.464492	1.06083	0.885472	1.0784	7.42992e-07	1	1	8.13176	29	57	8.13176	GQ00611_C08.2	0	761	8.18315	25	52	8.18315	GQ00611_C08.2	0	761	6.59226	23	31	6.59226	GQ00611_C08.2	0	761	7.63573	8.43922	42	71	8.43922	GQ00611_C08.2	0	761	7.94118	32	51	7.94118	GQ00611_C08.2	0	761	7.92025	26	47	7.92025
GQ00611_C18.1	0.577962	0.0500728	-0.204186	-2.64171	1	-1.7993	-2.46601e-07	1	1	0.193868	1	1	0.193868	GQ00611_C18.1	0	560	0.213852	1	1	0.213852	GQ00611_C18.1	0	560	0.577962	2	2	0.577962	GQ00611_C18.1	0	560	0.328561	0.161525	1	1	0.161525	GQ00611_C18.1	0	560	0.211598	1	1	0.211598	GQ00611_C18.1	0	560	0	0	0	0
GQ00611_D11.1	0.401379	0.095698	0.2049	2.39493	1	1.77349	2.57811e-07	1	1	0	0	0	0	GQ00611_D11.1	0	639	0.187414	1	1	0.187414	GQ00611_D11.1	0	639	0.253254	1	1	0.253254	GQ00611_D11.1	0	639	0.146889	0.283112	2	2	0.283112	GQ00611_D11.1	0	639	0.370876	1	2	0.370876	GQ00611_D11.1	0	639	0.401379	2	2	0.401379
GQ00611_E14.1	1.03737	0	-0.601681	#DIV/0!	0.500007	-5.7714	-7.34623e-07	1	1	0	0	0	0	GQ00611_E14.1	0	156	0.767675	1	1	0.767675	GQ00611_E14.1	0	156	1.03737	1	1	1.03737	GQ00611_E14.1	0	156	0.601681	0	0	0	0	GQ00611_E14.1	0	156	0	0	0	0	GQ00611_E14.1	0	156	0	0	0	0
GQ00611_H03.1	4.80912	1.50116	3.1026	1.29298	0.28903	1.31225	4.08543e-06	1	1	10.5632	144	144	10.5632	GQ00611_H03.1	0	1480	10.6001	131	131	10.6001	GQ00611_H03.1	0	1480	10.6064	95	97	10.6064	GQ00611_H03.1	0	1480	10.5899	12.1013	198	198	12.1013	GQ00611_H03.1	0	1480	15.3723	192	192	15.3723	GQ00611_H03.1	0	1480	13.6039	157	157	13.6039
GQ00611_H18.1	28.406	20.709	-7.85016	-1.23207	0.339413	-1.20932	-8.84033e-06	1	1	48.8061	401	401	48.8061	GQ00611_H18.1	0	892	48.4668	361	361	48.4668	GQ00611_H18.1	0	892	27.7577	153	153	27.7577	GQ00611_H18.1	0	892	41.6769	21.1939	209	209	21.1939	GQ00611_H18.1	0	892	30.6865	231	231	30.6865	GQ00611_H18.1	0	892	49.5998	345	345	49.5998
GQ00611_H20.1	24.7142	10.0789	-3.86927	-1.09242	0.675886	-1.07275	-3.79624e-06	1	1	58.0362	317	317	58.0362	GQ00611_H20.1	0	593	33.322	165	165	33.322	GQ00611_H20.1	0	593	45.8471	168	168	45.8471	GQ00611_H20.1	0	593	45.7351	42.2526	277	277	42.2526	GQ00611_H20.1	0	593	35.7683	179	179	35.7683	GQ00611_H20.1	0	593	47.5766	220	220	47.5766
GQ00611_I06.1	0	0	0	1	1	1	0	1	1	0	0	0	0	GQ00611_I06.1	0	444	0	0	0	0	GQ00611_I06.1	0	444	0	0	0	0	GQ00611_I06.1	0	444	0	0	0	0	0	GQ00611_I06.1	0	444	0	0	0	0	GQ00611_I06.1	0	444	0	0	0	0
GQ00611_I22.1	8.12531	4.18363	1.35347	1.05408	0.687472	1.07246	2.22534e-06	1	1	20.7685	253	255	20.7685	GQ00611_I22.1	0	1333	25.4248	281	283	25.4248	GQ00611_I22.1	0	1333	28.8938	235	238	28.8938	GQ00611_I22.1	0	1333	25.029	27.7537	402	409	27.7537	GQ00611_I22.1	0	1333	27.8236	312	313	27.8236	GQ00611_I22.1	0	1333	23.5701	244	245	23.5701
GQ00611_J01.1	0.900053	0	-0.165862	-2.23635	1	-1.62243	-1.99597e-07	1	1	0	0	0	0	GQ00611_J01.1	0	899	0	0	0	0	GQ00611_J01.1	0	899	0.900053	5	5	0.900053	GQ00611_J01.1	0	899	0.300018	0.402466	4	4	0.402466	GQ00611_J01.1	0	899	0	0	0	0	GQ00611_J01.1	0	899	0	0	0	0
GQ00611_J18.1	5.42036	3.2866	1.56454	1.10363	0.681945	1.12223	2.27196e-06	1	1	15.3802	85	85	15.3802	GQ00611_J18.1	0	600	16.9656	85	85	16.9656	GQ00611_J18.1	0	600	12.9464	47	48	12.9464	GQ00611_J18.1	0	600	15.0974	17.9401	118	119	17.9401	GQ00611_J18.1	0	600	18.3667	93	93	18.3667	GQ00611_J18.1	0	600	13.679	64	64	13.679
GQ00611_K04.1	4.75312	2.22859	0.864773	1.09171	0.794928	1.10966	1.27934e-06	1	1	9.90363	53	53	9.90363	GQ00611_K04.1	0	581	10.3061	50	50	10.3061	GQ00611_K04.1	0	581	8.07755	29	29	8.07755	GQ00611_K04.1	0	581	9.4291	12.2993	79	79	12.2993	GQ00611_K04.1	0	581	7.54615	37	37	7.54615	GQ00611_K04.1	0	581	11.0362	50	50	11.0362
GQ00611_M06.2	540.718	234.132	-48.6794	-1.01815	0.99748	-1.00035	-1.16628e-06	1	1	2415.91	34876	35026	2415.91	GQ00611_M06.2	0	1574	2820.53	36915	37071	2820.53	GQ00611_M06.2	0	1574	2956.63	28544	28757	2956.63	GQ00611_M06.2	0	1574	2731.02	2739.6	47483	47672	2739.6	GQ00611_M06.2	0	1574	2536.65	33557	33695	2536.65	GQ00611_M06.2	0	1574	2770.78	33894	34008	2770.78
GQ00611_M09.1	3.33654	0.947147	-0.50776	-1.21342	0.803642	-1.1827	-5.68292e-07	1	1	4.75379	37	37	4.75379	GQ00611_M09.1	0	845	1.41725	10	10	1.41725	GQ00611_M09.1	0	845	2.48968	13	13	2.48968	GQ00611_M09.1	0	845	2.8869	3.31844	31	31	3.31844	GQ00611_M09.1	0	845	1.54254	11	11	1.54254	GQ00611_M09.1	0	845	2.27646	15	15	2.27646
GQ00611_M16.2	9.28468	1.71329	1.14457	1.04032	0.761427	1.05856	2.03868e-06	1	1	29.3985	506	508	29.3985	GQ00611_M16.2	0	1876	23.2365	362	364	23.2365	GQ00611_M16.2	0	1876	32.5212	375	377	32.5212	GQ00611_M16.2	0	1876	28.3854	31.5336	653	654	31.5336	GQ00611_M16.2	0	1876	29.3711	464	465	29.3711	GQ00611_M16.2	0	1876	27.6852	405	405	27.6852
GQ00611_N11.1	11.2214	1.14023	3.56254	1.06695	0.525602	1.08575	5.58431e-06	1	1	47.6432	346	348	47.6432	GQ00611_N11.1	0	793	55.8766	370	370	55.8766	GQ00611_N11.1	0	793	56.1199	275	275	56.1199	GQ00611_N11.1	0	793	53.2132	54.9797	482	482	54.9797	GQ00611_N11.1	0	793	56.4831	378	378	56.4831	GQ00611_N11.1	0	793	58.8646	364	364	58.8646
GQ00611_N18.1	8.35651	1.2809	-2.07799	-1.14328	0.678732	-1.12226	-2.22222e-06	1	1	14.9012	84	84	14.9012	GQ00611_N18.1	0	612	14.4805	74	74	14.4805	GQ00611_N18.1	0	612	20.3609	77	77	20.3609	GQ00611_N18.1	0	612	16.5809	17.8839	120	121	17.8839	GQ00611_N18.1	0	612	12.0044	61	62	12.0044	GQ00611_N18.1	0	612	13.6203	65	65	13.6203
GQ00611_O15.1	0.19521	0.13096	-0.156877	#DIV/0!	1	-2.24405	-1.91539e-07	1	1	0.13096	1	1	0.13096	GQ00611_O15.1	0	829	0.14446	1	1	0.14446	GQ00611_O15.1	0	829	0.19521	1	1	0.19521	GQ00611_O15.1	0	829	0.156877	0	0	0	0	GQ00611_O15.1	0	829	0	0	0	0	GQ00611_O15.1	0	829	0	0	0	0
GQ00611_P07.1	2.07686	0.47757	0.328875	1.34222	1	1.32363	4.29547e-07	1	1	0.465949	1	1	0.465949	GQ00611_P07.1	0	233	1.02796	2	2	1.02796	GQ00611_P07.1	0	233	1.38909	2	2	1.38909	GQ00611_P07.1	0	233	0.961001	0.77643	1	2	0.77643	GQ00611_P07.1	0	233	2.54281	5	5	2.54281	GQ00611_P07.1	0	233	0.550389	1	1	0.550389
GQ00611_P17.1	0.648182	0.316408	-0.313816	-3.97542	1	-2.33624	-3.80864e-07	1	1	0.289896	2	2	0.289896	GQ00611_P17.1	0	749	0.319779	2	2	0.319779	GQ00611_P17.1	0	749	0.648182	3	3	0.648182	GQ00611_P17.1	0	749	0.419286	0	0	0	0	GQ00611_P17.1	0	749	0.316408	2	2	0.316408	GQ00611_P17.1	0	749	0	0	0	0
GQ00611_P23.1	0.566467	0.0931468	0.0308	1.08963	1	1.07974	4.57353e-08	1	1	0.267624	3	3	0.267624	GQ00611_P23.1	0	1217	0.0984037	1	1	0.0984037	GQ00611_P23.1	0	1217	0.66487	4	5	0.66487	GQ00611_P23.1	0	1217	0.343633	0.222977	3	3	0.222977	GQ00611_P23.1	0	1217	0.584198	6	6	0.584198	GQ00611_P23.1	0	1217	0.316123	3	3	0.316123
GQ00612_B02.1	2.10485	0.226998	0.9858	1.83984	0.343785	1.78791	1.2505e-06	1	1	0.827486	3	5	0.827486	GQ00612_B02.1	0	656	1.46045	6	8	1.46045	GQ00612_B02.1	0	656	1.23346	4	5	1.23346	GQ00612_B02.1	0	656	1.1738	1.37887	10	10	1.37887	GQ00612_B02.1	0	656	2.16759	10	12	2.16759	GQ00612_B02.1	0	656	2.93233	13	15	2.93233
GQ00612_B08.1	2.07119	1.37458	-0.327347	-1.02131	1	-1.00343	-6.60773e-08	1	1	16.4271	156	156	16.4271	GQ00612_B08.1	0	1031	14.6357	126	126	14.6357	GQ00612_B08.1	0	1031	16.0103	102	102	16.0103	GQ00612_B08.1	0	1031	15.691	14.8271	169	169	14.8271	GQ00612_B08.1	0	1031	14.5964	127	127	14.5964	GQ00612_B08.1	0	1031	16.6676	134	134	16.6676
GQ00612_B16.1	52.0068	15.556	2.87641	1.03476	0.729808	1.05385	5.44275e-06	1	1	69.5697	222	223	69.5697	GQ00612_B16.1	0	348	63.3199	184	184	63.3199	GQ00612_B16.1	0	348	115.327	248	248	115.327	GQ00612_B16.1	0	348	82.7388	91.7538	350	353	91.7538	GQ00612_B16.1	0	348	85.1257	243	250	85.1257	GQ00612_B16.1	0	348	79.9662	216	217	79.9662
GQ00612_B23.1	1.45405	0.154713	0.866029	1.40209	0.607278	1.4034	1.12295e-06	1	1	2.30992	14	14	2.30992	GQ00612_B23.1	0	658	2.18402	12	12	2.18402	GQ00612_B23.1	0	658	1.96753	8	8	1.96753	GQ00612_B23.1	0	658	2.15382	3.29924	24	24	3.29924	GQ00612_B23.1	0	658	3.42159	19	19	3.42159	GQ00612_B23.1	0	658	2.33874	12	12	2.33874
GQ00612_C09.1	6.82215	4.44745	-1.19274	-1.03414	1	-1.01601	-6.97761e-07	1	1	36.8442	356	356	36.8442	GQ00612_C09.1	0	1049	39.158	343	343	39.158	GQ00612_C09.1	0	1049	32.3967	210	210	32.3967	GQ00612_C09.1	0	1049	36.133	32.3358	374	375	32.3358	GQ00612_C09.1	0	1049	37.2768	330	330	37.2768	GQ00612_C09.1	0	1049	35.2081	288	288	35.2081
GQ00612_D04.1	24.1874	4.85846	-2.7784	-1.06166	0.800599	-1.04319	-2.42434e-06	1	1	41.3384	536	586	41.3384	GQ00612_D04.1	0	1539	44.6658	526	574	44.6658	GQ00612_D04.1	0	1539	57.5183	488	547	57.5183	GQ00612_D04.1	0	1539	47.8408	55.6596	860	947	55.6596	GQ00612_D04.1	0	1539	46.1968	546	600	46.1968	GQ00612_D04.1	0	1539	33.3309	360	400	33.3309
GQ00612_D23.1	2.93318	0.264123	1.28423	1.25367	0.607679	1.26925	1.70579e-06	1	1	5.51097	40	40	5.51097	GQ00612_D23.1	0	788	5.7751	38	38	5.7751	GQ00612_D23.1	0	788	3.90198	19	19	3.90198	GQ00612_D23.1	0	788	5.06268	5.73948	50	50	5.73948	GQ00612_D23.1	0	788	6.46609	43	43	6.46609	GQ00612_D23.1	0	788	6.83516	42	42	6.83516
GQ00612_E15.1	4.45146	2.18003	0.663728	1.06459	0.900698	1.08251	1.04791e-06	1	1	8.5858	106	107	8.5858	GQ00612_E15.1	0	1353	9.20529	101	104	9.20529	GQ00612_E15.1	0	1353	13.0373	104	109	13.0373	GQ00612_E15.1	0	1353	10.2761	11.7664	176	176	11.7664	GQ00612_E15.1	0	1353	11.3853	130	130	11.3853	GQ00612_E15.1	0	1353	9.66781	101	102	9.66781
GQ00612_E21.1	0.612787	0.0411709	0.152683	1.39282	1	1.3153	1.98172e-07	1	1	0.37653	3	3	0.37653	GQ00612_E21.1	0	865	0.415343	3	3	0.415343	GQ00612_E21.1	0	865	0.374172	2	2	0.374172	GQ00612_E21.1	0	865	0.388682	0.209143	2	2	0.209143	GQ00612_E21.1	0	865	0.82193	6	6	0.82193	GQ00612_E21.1	0	865	0.593021	4	4	0.593021
GQ00612_F02.1	5.61014	0.416721	0.692828	1.02154	0.886318	1.03955	1.5594e-06	1	1	29.774	327	328	29.774	GQ00612_F02.1	0	1196	31.5414	314	315	31.5414	GQ00612_F02.1	0	1196	35.1803	260	260	35.1803	GQ00612_F02.1	0	1196	32.1652	31.3867	415	415	31.3867	GQ00612_F02.1	0	1196	31.8034	320	321	31.8034	GQ00612_F02.1	0	1196	35.3841	330	330	35.3841
GQ00612_F12.1	5.45503	3.03581	-1.89927	-1.13401	0.67542	-1.1132	-2.01117e-06	1	1	17.6237	181	181	17.6237	GQ00612_F12.1	0	1115	15.7886	147	147	15.7886	GQ00612_F12.1	0	1115	14.8041	102	102	14.8041	GQ00612_F12.1	0	1115	16.0722	12.1687	150	150	12.1687	GQ00612_F12.1	0	1115	12.7528	120	120	12.7528	GQ00612_F12.1	0	1115	17.5972	153	153	17.5972
GQ00612_G02.1	8.38723	1.77506	-1.76381	-1.14985	0.731148	-1.12841	-1.89795e-06	1	1	17.8144	288	297	17.8144	GQ00612_G02.1	0	1810	10.7186	158	162	10.7186	GQ00612_G02.1	0	1810	12.0702	126	135	12.0702	GQ00612_G02.1	0	1810	13.5344	12.4937	236	250	12.4937	GQ00612_G02.1	0	1810	9.42722	141	144	9.42722	GQ00612_G02.1	0	1810	13.3909	181	189	13.3909
GQ00612_H02.1	0.344557	0.202027	-0.00173356	-1.00396	1	1.01069	7.38006e-09	1	1	0.493483	4	4	0.493483	GQ00612_H02.1	0	880	0.272176	2	2	0.272176	GQ00612_H02.1	0	880	0.551691	1	3	0.551691	GQ00612_H02.1	0	880	0.439116	0.616733	6	6	0.616733	GQ00612_H02.1	0	880	0.40396	3	3	0.40396	GQ00612_H02.1	0	880	0.291456	2	2	0.291456
GQ00612_H05.1	8.93234	2.79512	1.98026	1.07488	0.640953	1.09355	3.03507e-06	1	1	22.1483	112	112	22.1483	GQ00612_H05.1	0	549	26.8309	123	123	26.8309	GQ00612_H05.1	0	549	30.3614	103	103	30.3614	GQ00612_H05.1	0	549	26.4469	25.7028	156	156	25.7028	GQ00612_H05.1	0	549	31.0806	144	144	31.0806	GQ00612_H05.1	0	549	28.4979	122	122	28.4979
GQ00612_I02.2	9.07467	0.569283	2.9562	1.26226	0.302133	1.28156	3.91827e-06	1	1	11.3035	215	215	11.3035	GQ00612_I02.2	0	2065	11.5408	199	199	11.5408	GQ00612_I02.2	0	2065	10.9715	140	140	10.9715	GQ00612_I02.2	0	2065	11.2719	17.2148	393	393	17.2148	GQ00612_I02.2	0	2065	17.2721	301	301	17.2721	GQ00612_I02.2	0	2065	8.19747	132	132	8.19747
GQ00612_I03.1	3.12568	1.49031	-1.35575	-1.6303	0.629101	-1.56903	-1.60861e-06	1	1	4.27273	22	22	4.27273	GQ00612_I03.1	0	559	3.64199	17	17	3.64199	GQ00612_I03.1	0	559	2.60548	9	9	2.60548	GQ00612_I03.1	0	559	3.50673	3.3981	21	21	3.3981	GQ00612_I03.1	0	559	1.90779	9	9	1.90779	GQ00612_I03.1	0	559	1.14705	5	5	1.14705
GQ00612_J13.1	0.765327	0.0361406	-0.21236	-1.06333	1	-1.04316	-1.86475e-07	1	1	3.84829	49	52	3.84829	GQ00612_J13.1	0	1467	3.42863	41	42	3.42863	GQ00612_J13.1	0	1467	3.41971	30	31	3.41971	GQ00612_J13.1	0	1467	3.56554	3.08296	50	50	3.08296	GQ00612_J13.1	0	1467	3.39249	41	42	3.39249	GQ00612_J13.1	0	1467	3.5841	39	41	3.5841
GQ00612_K12.1	22.2611	14.2533	-7.34415	-1.30068	0.206667	-1.2759	-8.42253e-06	1	1	38.5178	437	441	38.5178	GQ00612_K12.1	0	1243	31.794	329	330	31.794	GQ00612_K12.1	0	1243	24.997	191	192	24.997	GQ00612_K12.1	0	1243	31.7696	16.7373	228	230	16.7373	GQ00612_K12.1	0	1243	17.5407	184	184	17.5407	GQ00612_K12.1	0	1243	38.9984	375	378	38.9984
GQ00612_N05.1	1.74477	0	0.850286	#DIV/0!	0.250011	7.86278	1.05662e-06	1	1	0	0	0	0	GQ00612_N05.1	0	147	0	0	0	0	GQ00612_N05.1	0	147	0	0	0	0	GQ00612_N05.1	0	147	0	0	0	0	0	GQ00612_N05.1	0	147	0.806088	1	1	0.806088	GQ00612_N05.1	0	147	1.74477	2	2	1.74477
GQ00612_O08.1	0.893816	0.382718	-0.0183486	-1.03448	1	-1.01331	-1.08493e-08	1	1	0.858231	4	4	0.858231	GQ00612_O08.1	0	506	0.473349	2	2	0.473349	GQ00612_O08.1	0	506	0.319821	1	1	0.319821	GQ00612_O08.1	0	506	0.550467	0.893816	5	5	0.893816	GQ00612_O08.1	0	506	0.702539	3	3	0.702539	GQ00612_O08.1	0	506	0	0	0	0
GQ00612_P01.2	3.23933	1.13823	1.26261	1.39384	0.541326	1.40279	1.63861e-06	1	1	3.13882	17	17	3.13882	GQ00612_P01.2	0	588	4.27704	21	21	4.27704	GQ00612_P01.2	0	588	2.20176	8	8	2.20176	GQ00612_P01.2	0	588	3.20587	3.38434	22	22	3.38434	GQ00612_P01.2	0	588	5.44109	27	27	5.44109	GQ00612_P01.2	0	588	4.58002	21	21	4.58002
GQ0061_A08.1	27.4265	9.78477	13.0055	1.09077	0.243901	1.11003	1.9268e-05	1	1	133.707	1186	1186	133.707	GQ0061_A08.1	0	963	152.961	1229	1230	152.961	GQ0061_A08.1	0	963	143.176	852	852	143.176	GQ0061_A08.1	0	963	143.281	152.072	1619	1619	152.072	GQ0061_A08.1	0	963	155.655	1265	1265	155.655	GQ0061_A08.1	0	963	161.133	1210	1210	161.133
GQ0061_A15.2	0.388187	0.188965	-0.0204885	-1.06592	1	-1.03382	-1.82672e-08	1	1	0.191362	3	3	0.191362	GQ0061_A15.2	0	1702	0.422176	5	6	0.422176	GQ0061_A15.2	0	1702	0.380328	3	4	0.380328	GQ0061_A15.2	0	1702	0.331289	0.265729	4	5	0.265729	GQ0061_A15.2	0	1702	0.139242	2	2	0.139242	GQ0061_A15.2	0	1702	0.527429	7	7	0.527429
GQ0061_A21.1	3.85841	1.13969	1.44764	1.1149	0.576647	1.13339	2.07248e-06	1	1	12.3371	90	90	12.3371	GQ0061_A21.1	0	792	13.6088	90	90	13.6088	GQ0061_A21.1	0	792	11.8511	58	58	11.8511	GQ0061_A21.1	0	792	12.599	13.4768	118	118	13.4768	GQ0061_A21.1	0	792	15.7096	105	105	15.7096	GQ0061_A21.1	0	792	12.9536	80	80	12.9536
GQ0061_B03.1	2.06594	0.681145	1.07437	1.56883	0.607278	1.55938	1.37609e-06	1	1	2.37303	20	20	2.37303	GQ0061_B03.1	0	915	1.70147	13	13	1.70147	GQ0061_B03.1	0	915	1.59177	9	9	1.59177	GQ0061_B03.1	0	915	1.88876	3.65771	36	37	3.65771	GQ0061_B03.1	0	915	2.84906	22	22	2.84906	GQ0061_B03.1	0	915	2.38261	15	17	2.38261
GQ0061_B05.1	4.73687	1.02808	-0.678666	-1.15246	0.850584	-1.12874	-7.31969e-07	1	1	5.74826	45	53	5.74826	GQ0061_B05.1	0	1001	4.30695	30	36	4.30695	GQ0061_B05.1	0	1001	5.33504	28	33	5.33504	GQ0061_B05.1	0	1001	5.13008	6.86765	59	76	6.86765	GQ0061_B05.1	0	1001	2.13078	17	18	2.13078	GQ0061_B05.1	0	1001	4.35583	28	34	4.35583
GQ0061_B09.1	0.834172	0.27981	-0.269528	-3.64763	1	-2.16545	-3.26869e-07	1	1	0.27981	1	1	0.27981	GQ0061_B09.1	0	388	0	0	0	0	GQ0061_B09.1	0	388	0.834172	2	2	0.834172	GQ0061_B09.1	0	388	0.371327	0	0	0	0	GQ0061_B09.1	0	388	0.305399	1	1	0.305399	GQ0061_B09.1	0	388	0	0	0	0
GQ0061_C09.1	3.01399	0.202614	-1.14443	-1.135	0.787787	-1.11351	-1.21322e-06	1	1	8.72557	52	52	8.72557	GQ0061_C09.1	0	647	8.88462	48	48	8.88462	GQ0061_C09.1	0	647	11.2555	44	45	11.2555	GQ0061_C09.1	0	647	9.6219	8.66794	62	62	8.66794	GQ0061_C09.1	0	647	8.24153	45	45	8.24153	GQ0061_C09.1	0	647	8.52295	43	43	8.52295
GQ0061_D04.1	0.980103	0.240742	0.328403	1.17893	0.774433	1.18704	4.47943e-07	1	1	2.06547	16	16	2.06547	GQ0061_D04.1	0	841	1.70878	12	12	1.70878	GQ0061_D04.1	0	841	1.73183	9	9	1.73183	GQ0061_D04.1	0	841	1.83536	2.68889	25	25	2.68889	GQ0061_D04.1	0	841	1.97257	14	14	1.97257	GQ0061_D04.1	0	841	1.82983	12	12	1.82983
GQ0061_D15.1	2.16656	0.653616	-1.41948	-1.24132	0.635924	-1.21511	-1.6054e-06	1	1	7.62087	61	61	7.62087	GQ0061_D15.1	0	869	7.57957	55	55	7.57957	GQ0061_D15.1	0	869	6.7041	36	36	6.7041	GQ0061_D15.1	0	869	7.30151	6.14131	59	59	6.14131	GQ0061_D15.1	0	869	5.45431	40	40	5.45431	GQ0061_D15.1	0	869	6.05048	41	41	6.05048
GQ0061_E11.1	0.817456	0.437682	-0.175891	-1.62662	1	-1.41501	-2.0866e-07	1	1	0	0	0	0	GQ0061_E11.1	0	293	0.817456	2	2	0.817456	GQ0061_E11.1	0	293	0.552319	1	1	0.552319	GQ0061_E11.1	0	293	0.456592	0	0	0	0	GQ0061_E11.1	0	293	0.404419	1	1	0.404419	GQ0061_E11.1	0	293	0.437682	1	1	0.437682
GQ0061_E16.1	0.638289	0.147908	0.193986	1.34541	1	1.30161	2.53252e-07	1	1	0.849279	6	6	0.849279	GQ0061_E16.1	0	767	0.624549	4	4	0.624549	GQ0061_E16.1	0	767	0.21099	1	1	0.21099	GQ0061_E16.1	0	767	0.561606	0.825527	7	7	0.825527	GQ0061_E16.1	0	767	0.772457	5	5	0.772457	GQ0061_E16.1	0	767	0.668791	4	4	0.668791
GQ0061_F04.1	1.81635	0.606834	0.196818	1.11705	1	1.12736	2.81087e-07	1	1	1.70604	11	11	1.70604	GQ0061_F04.1	0	700	1.02649	6	6	1.02649	GQ0061_F04.1	0	700	2.31185	10	10	2.31185	GQ0061_F04.1	0	700	1.68146	2.84284	22	22	2.84284	GQ0061_F04.1	0	700	1.69278	10	10	1.69278	GQ0061_F04.1	0	700	1.09921	6	6	1.09921
GQ0061_F20.1	1.31751	0.844129	-1.00655	-1.5914	0.58109	-1.52535	-1.19199e-06	1	1	2.779	8	30	2.779	GQ0061_F20.1	0	1172	2.86109	12	28	2.86109	GQ0061_F20.1	0	1172	2.48544	5	18	2.48544	GQ0061_F20.1	0	1172	2.70851	1.54359	5	20	1.54359	GQ0061_F20.1	0	1172	1.92099	6	19	1.92099	GQ0061_F20.1	0	1172	1.64131	7	15	1.64131
GQ0061_H23.1	3.49554	0.976152	-1.26603	-1.2906	0.584745	-1.26064	-1.45117e-06	1	1	6.53774	33	33	6.53774	GQ0061_H23.1	0	548	5.90045	27	27	5.90045	GQ0061_H23.1	0	548	4.42964	15	15	4.42964	GQ0061_H23.1	0	548	5.62261	4.62174	28	28	4.62174	GQ0061_H23.1	0	548	5.40579	25	25	5.40579	GQ0061_H23.1	0	548	3.04221	13	13	3.04221
GQ0061_J01.2	3.55776	2.98947	-0.307157	-1.03228	1	-1.01406	-1.68451e-07	1	1	11.1547	99	116	11.1547	GQ0061_J01.2	0	1129	10.7134	96	101	10.7134	GQ0061_J01.2	0	1129	7.59695	49	53	7.59695	GQ0061_J01.2	0	1129	9.82171	9.69438	106	121	9.69438	GQ0061_J01.2	0	1129	11.1253	95	106	11.1253	GQ0061_J01.2	0	1129	7.72397	62	68	7.72397
GQ0061_J18.2	0.833242	0.340844	-0.00963888	-1.00167	1	1.01574	1.13271e-07	1	1	6.17955	51	51	6.17955	GQ0061_J18.2	0	896	5.34631	40	40	5.34631	GQ0061_J18.2	0	896	5.77962	32	32	5.77962	GQ0061_J18.2	0	896	5.76849	5.75434	57	57	5.75434	GQ0061_J18.2	0	896	6.08344	46	46	6.08344	GQ0061_J18.2	0	896	5.43878	38	38	5.43878
GQ0061_K01.1	0.804279	0.179801	-0.119959	-1.37938	1	-1.25526	-1.39598e-07	1	1	0.954728	7	7	0.954728	GQ0061_K01.1	0	796	0.150449	1	1	0.150449	GQ0061_K01.1	0	796	0.203303	1	1	0.203303	GQ0061_K01.1	0	796	0.43616	0.340908	3	3	0.340908	GQ0061_K01.1	0	796	0.446589	3	3	0.446589	GQ0061_K01.1	0	796	0.161106	1	1	0.161106
GQ0061_K12.1	0.776858	0.0585961	0.086095	1.07215	1	1.0825	1.32895e-07	1	1	0.786711	12	12	0.786711	GQ0061_K12.1	0	1656	1.22939	17	17	1.22939	GQ0061_K12.1	0	1656	1.56357	16	16	1.56357	GQ0061_K12.1	0	1656	1.19322	1.31093	24	24	1.31093	GQ0061_K12.1	0	1656	1.28799	18	18	1.28799	GQ0061_K12.1	0	1656	1.23904	16	16	1.23904
GQ0061_K21.1	3.30058	0.279562	-0.901999	-1.10663	0.891964	-1.08603	-9.17618e-07	1	1	10.0524	65	65	10.0524	GQ0061_K21.1	0	702	9.0415	53	53	9.0415	GQ0061_K21.1	0	702	8.99052	39	39	8.99052	GQ0061_K21.1	0	702	9.36148	8.76194	68	68	8.76194	GQ0061_K21.1	0	702	6.75185	40	40	6.75185	GQ0061_K21.1	0	702	9.86467	54	54	9.86467
GQ0061_M18.1	9.15306	5.40125	-4.3889	-1.22822	0.331374	-1.20544	-4.94106e-06	1	1	22.3278	218	218	22.3278	GQ0061_M18.1	0	1060	23.9515	211	212	23.9515	GQ0061_M18.1	0	1060	24.5798	161	161	24.5798	GQ0061_M18.1	0	1060	23.6197	18.4322	216	216	18.4322	GQ0061_M18.1	0	1060	15.4267	138	138	15.4267	GQ0061_M18.1	0	1060	23.8334	197	197	23.8334
GQ0061_P03.1	2.43792	0.74845	-0.353178	-1.1144	1	-1.09126	-3.64178e-07	1	1	4.21989	44	44	4.21989	GQ0061_P03.1	0	1132	3.38536	32	32	3.38536	GQ0061_P03.1	0	1132	2.71622	19	19	2.71622	GQ0061_P03.1	0	1132	3.44049	2.63691	33	33	2.63691	GQ0061_P03.1	0	1132	2.09355	20	20	2.09355	GQ0061_P03.1	0	1132	4.53147	40	40	4.53147
GQ0061_P24.1	3.59801	2.33778	0.434804	1.12147	1	1.1366	6.18034e-07	1	1	2.45274	15	19	2.45274	GQ0061_P24.1	0	841	2.70557	17	19	2.70557	GQ0061_P24.1	0	841	5.58033	24	29	5.58033	GQ0061_P24.1	0	841	3.57955	5.27022	40	49	5.27022	GQ0061_P24.1	0	841	4.79052	30	34	4.79052	GQ0061_P24.1	0	841	1.98232	12	13	1.98232
GQ0062_A21.1	15.7091	3.83904	-0.583638	-1.01005	0.96317	1.00782	5.61325e-07	1	1	62.7853	624	624	62.7853	GQ0062_A21.1	0	1079	55.3836	499	499	55.3836	GQ0062_A21.1	0	1079	57.7427	385	385	57.7427	GQ0062_A21.1	0	1079	58.6372	53.9036	642	643	53.9036	GQ0062_A21.1	0	1079	52.2739	476	476	52.2739	GQ0062_A21.1	0	1079	67.983	572	572	67.983
GQ0062_C09.2	4.01541	2.27411	1.43448	1.41461	0.424439	1.4243	1.8577e-06	1	1	3.21202	20	20	3.21202	GQ0062_C09.2	0	676	5.49183	31	31	5.49183	GQ0062_C09.2	0	676	1.67575	7	7	1.67575	GQ0062_C09.2	0	676	3.45986	5.48612	41	41	5.48612	GQ0062_C09.2	0	676	3.50577	20	20	3.50577	GQ0062_C09.2	0	676	5.69115	30	30	5.69115
GQ0062_D20.2	1.74748	0.772876	-0.492741	-1.0854	0.867973	-1.06504	-4.76329e-07	1	1	6.8942	76	99	6.8942	GQ0062_D20.2	0	1559	5.14672	46	67	5.14672	GQ0062_D20.2	0	1559	6.74722	50	65	6.74722	GQ0062_D20.2	0	1559	6.26271	5.74404	79	99	5.74404	GQ0062_D20.2	0	1559	5.3965	60	71	5.3965	GQ0062_D20.2	0	1559	6.16937	59	75	6.16937
GQ0062_D21.1	6.13664	0.300762	3.26448	1.53759	0.184068	1.55344	4.18849e-06	1	1	6.50653	69	70	6.50653	GQ0062_D21.1	0	1168	4.92153	48	48	4.92153	GQ0062_D21.1	0	1168	6.78908	49	49	6.78908	GQ0062_D21.1	0	1168	6.07238	10.1451	128	131	10.1451	GQ0062_D21.1	0	1168	11.0582	106	109	11.0582	GQ0062_D21.1	0	1168	6.8073	62	62	6.8073
GQ0062_E06.1	0.575463	0.322266	0.0742682	1.06718	1	1.07734	1.16292e-07	1	1	0.879078	4	4	0.879078	GQ0062_E06.1	0	494	1.45454	6	6	1.45454	GQ0062_E06.1	0	494	0.98277	3	3	0.98277	GQ0062_E06.1	0	494	1.10546	1.28174	7	7	1.28174	GQ0062_E06.1	0	494	0.959473	4	4	0.959473	GQ0062_E06.1	0	494	1.29798	5	5	1.29798
GQ0062_E09.1	0.925563	0.20872	-0.395885	-1.69184	1	-1.54441	-4.70932e-07	1	1	0.572909	4	4	0.572909	GQ0062_E09.1	0	758	1.26393	8	8	1.26393	GQ0062_E09.1	0	758	1.06748	5	5	1.06748	GQ0062_E09.1	0	758	0.968105	0.596663	5	5	0.596663	GQ0062_E09.1	0	758	0.781629	5	5	0.781629	GQ0062_E09.1	0	758	0.338366	2	2	0.338366
GQ0062_E11.1	4.1054	1.85438	-1.65237	-1.15655	0.716432	-1.13476	-1.78829e-06	1	1	13.1252	81	81	13.1252	GQ0062_E11.1	0	670	12.8694	72	72	12.8694	GQ0062_E11.1	0	670	10.6276	44	44	10.6276	GQ0062_E11.1	0	670	12.2074	10.3955	77	77	10.3955	GQ0062_E11.1	0	670	9.01976	51	51	9.01976	GQ0062_E11.1	0	670	12.2499	64	64	12.2499
GQ0062_G17.1	1.80842	0.163161	0.21035	1.02768	1	1.04521	4.26365e-07	1	1	6.80778	95	95	6.80778	GQ0062_G17.1	0	1515	8.6162	109	109	8.6162	GQ0062_G17.1	0	1515	7.37045	68	69	7.37045	GQ0062_G17.1	0	1515	7.59814	7.52292	126	126	7.52292	GQ0062_G17.1	0	1515	8.36895	107	107	8.36895	GQ0062_G17.1	0	1515	7.53361	88	89	7.53361
GQ0062_I04.1	7.57044	1.33662	0.539893	1.01899	0.879346	1.03694	1.28824e-06	1	1	28.3216	228	228	28.3216	GQ0062_I04.1	0	874	27.5414	201	201	27.5414	GQ0062_I04.1	0	874	29.4404	159	159	29.4404	GQ0062_I04.1	0	874	28.4345	32.8077	317	317	32.8077	GQ0062_I04.1	0	874	28.8781	213	213	28.8781	GQ0062_I04.1	0	874	25.2373	172	172	25.2373
GQ0062_I22.2	69.9436	8.19984	13.7541	1.07756	0.403954	1.09559	2.07274e-05	1	1	187.885	3114	3167	187.885	GQ0062_I22.2	0	1830	204.504	3091	3125	204.504	GQ0062_I22.2	0	1830	139.633	1548	1579	139.633	GQ0062_I22.2	0	1830	177.34	209.577	4184	4240	209.577	GQ0062_I22.2	0	1830	179.685	2726	2775	179.685	GQ0062_I22.2	0	1830	184.022	2599	2626	184.022
GQ0062_K14.1	0.453147	0.0517723	0.209424	2.55745	1	1.82719	2.63163e-07	1	1	0.191813	1	1	0.191813	GQ0062_K14.1	0	566	0.211585	1	1	0.211585	GQ0062_K14.1	0	566	0	0	0	0	GQ0062_K14.1	0	566	0.134466	0.159813	1	1	0.159813	GQ0062_K14.1	0	566	0.41871	2	2	0.41871	GQ0062_K14.1	0	566	0.453147	2	2	0.453147
GQ0062_N04.1	2.37648	0.740673	-1.06505	-1.50058	0.45455	-1.44826	-1.25418e-06	1	1	2.57202	19	19	2.57202	GQ0062_N04.1	0	802	4.18105	28	28	4.18105	GQ0062_N04.1	0	802	2.82495	14	14	2.82495	GQ0062_N04.1	0	802	3.19267	1.80457	16	16	1.80457	GQ0062_N04.1	0	802	2.65949	18	18	2.65949	GQ0062_N04.1	0	802	1.91881	12	12	1.91881
GQ0062_O10.1	108.755	17.2196	-20.1244	-1.07347	0.596649	-1.05443	-1.85311e-05	1	1	246.703	2165	2336	246.703	GQ0062_O10.1	0	1028	279.938	2213	2403	279.938	GQ0062_O10.1	0	1028	355.458	2066	2258	355.458	GQ0062_O10.1	0	1028	294.033	287.553	3072	3268	287.553	GQ0062_O10.1	0	1028	271.455	2226	2355	271.455	GQ0062_O10.1	0	1028	262.719	1994	2106	262.719
GQ0063_A05.1	0.649651	0.270528	-0.00164172	-1.00299	1	1.01201	9.93276e-09	1	1	0.74726	7	7	0.74726	GQ0063_A05.1	0	1017	0.588777	5	5	0.588777	GQ0063_A05.1	0	1017	0.318249	2	2	0.318249	GQ0063_A05.1	0	1017	0.551429	0.533653	6	6	0.533653	GQ0063_A05.1	0	1017	0.233028	2	2	0.233028	GQ0063_A05.1	0	1017	0.882679	7	7	0.882679
GQ0063_A06.1	3.06986	0.316372	0.609837	1.22423	0.814553	1.2351	8.16873e-07	1	1	1.46711	6	6	1.46711	GQ0063_A06.1	0	444	3.77613	14	14	3.77613	GQ0063_A06.1	0	444	2.91585	8	8	2.91585	GQ0063_A06.1	0	444	2.7197	2.85216	14	14	2.85216	GQ0063_A06.1	0	444	4.53697	17	17	4.53697	GQ0063_A06.1	0	444	2.59947	9	9	2.59947
GQ0063_A11.1	0.915895	0.155578	-0.253992	-1.67498	1	-1.48577	-3.01941e-07	1	1	1.08711	15	15	1.08711	GQ0063_A11.1	0	1498	0.479669	6	6	0.479669	GQ0063_A11.1	0	1498	0.324091	3	3	0.324091	GQ0063_A11.1	0	1498	0.63029	0.483066	8	8	0.483066	GQ0063_A11.1	0	1498	0.474612	6	6	0.474612	GQ0063_A11.1	0	1498	0.171216	2	2	0.171216
GQ0063_C22.1	47.3721	9.43383	18.4622	1.11733	0.167205	1.13692	2.63307e-05	1	1	155.371	2005	2005	155.371	GQ0063_C22.1	0	1401	164.805	1928	1928	164.805	GQ0063_C22.1	0	1401	151.896	1315	1315	151.896	GQ0063_C22.1	0	1401	157.357	170.384	2639	2639	170.384	GQ0063_C22.1	0	1401	199.268	2355	2356	199.268	GQ0063_C22.1	0	1401	157.807	1723	1724	157.807
GQ0063_D17.1	3.13651	0.656631	0.841393	1.21706	0.845048	1.23118	1.12973e-06	1	1	4.62323	50	58	4.62323	GQ0063_D17.1	0	1362	4.74808	49	54	4.74808	GQ0063_D17.1	0	1362	2.25753	16	19	2.25753	GQ0063_D17.1	0	1362	3.87628	4.05118	51	61	4.05118	GQ0063_D17.1	0	1362	5.39404	54	62	5.39404	GQ0063_D17.1	0	1362	4.70781	47	50	4.70781
GQ0063_E01.1	1.48204	0.762127	-0.822536	-1.7751	0.50784	-1.66629	-9.81235e-07	1	1	2.09049	15	15	2.09049	GQ0063_E01.1	0	779	1.69105	11	11	1.69105	GQ0063_E01.1	0	779	1.86966	9	9	1.86966	GQ0063_E01.1	0	779	1.88373	0.928926	8	8	0.928926	GQ0063_E01.1	0	779	0.608446	4	4	0.608446	GQ0063_E01.1	0	779	1.64622	10	10	1.64622
GQ0063_E07.2	0.306837	0.190652	-0.0692836	-1.32055	1	-1.18909	-7.98989e-08	1	1	0.423673	4	4	0.423673	GQ0063_E07.2	0	1025	0.116836	1	1	0.116836	GQ0063_E07.2	0	1025	0.315765	2	2	0.315765	GQ0063_E07.2	0	1025	0.285425	0.176496	2	2	0.176496	GQ0063_E07.2	0	1025	0.346814	3	3	0.346814	GQ0063_E07.2	0	1025	0.125113	1	1	0.125113
GQ0063_E20.1	0.543652	0.122983	-0.0480369	-1.19546	1	-1.11606	-5.33146e-08	1	1	0.0967613	1	1	0.0967613	GQ0063_E20.1	0	1122	0.640413	6	6	0.640413	GQ0063_E20.1	0	1122	0.144233	1	1	0.144233	GQ0063_E20.1	0	1122	0.293802	0.403093	5	5	0.403093	GQ0063_E20.1	0	1122	0.10561	1	1	0.10561	GQ0063_E20.1	0	1122	0.228593	2	2	0.228593
GQ0063_F12.2	2.11567	1.2732	1.44078	1.21671	0.65169	1.23391	1.93476e-06	1	1	6.59576	15	100	6.59576	GQ0063_F12.2	0	1646	7.05738	23	97	7.05738	GQ0063_F12.2	0	1646	6.29228	11	64	6.29228	GQ0063_F12.2	0	1646	6.64847	8.40795	29	153	8.40795	GQ0063_F12.2	0	1646	7.99085	22	111	7.99085	GQ0063_F12.2	0	1646	7.86896	12	101	7.86896
GQ0063_F19.1	2.19435	0	1.01063	#DIV/0!	0.250011	9.15692	1.25587e-06	1	1	0	0	0	0	GQ0063_F19.1	0	108	0	0	0	0	GQ0063_F19.1	0	108	0	0	0	0	GQ0063_F19.1	0	108	0	0.837538	1	1	0.837538	GQ0063_F19.1	0	108	2.19435	2	2	2.19435	GQ0063_F19.1	0	108	0	0	0	0
GQ0063_G13.1	42.6409	18.7119	15.9259	1.13868	0.168587	1.1585	2.22585e-05	1	1	112.774	938	938	112.774	GQ0063_G13.1	0	903	134.08	1011	1011	134.08	GQ0063_G13.1	0	903	97.6712	545	545	97.6712	GQ0063_G13.1	0	903	114.842	120.505	1201	1203	120.505	GQ0063_G13.1	0	903	131.486	1001	1002	131.486	GQ0063_G13.1	0	903	140.312	988	988	140.312
GQ0063_G14.1	1.71082	0	-0.288142	-2.02131	1	-1.68512	-3.45682e-07	1	1	0	0	0	0	GQ0063_G14.1	0	140	1.71082	2	2	1.71082	GQ0063_G14.1	0	140	0	0	0	0	GQ0063_G14.1	0	140	0.570273	0	0	0	0	GQ0063_G14.1	0	140	0.846392	1	1	0.846392	GQ0063_G14.1	0	140	0	0	0	0
GQ0063_H06.1	5.31625	1.90014	0.515217	1.04806	0.902204	1.06592	8.7299e-07	1	1	11.1689	93	93	11.1689	GQ0063_H06.1	0	904	13.115	99	99	13.115	GQ0063_H06.1	0	904	7.87665	43	44	7.87665	GQ0063_H06.1	0	904	10.7202	11.2067	112	112	11.2067	GQ0063_H06.1	0	904	9.30657	71	71	9.30657	GQ0063_H06.1	0	904	13.1929	93	93	13.1929
GQ0063_H13.1	0.426691	0.214494	-0.0864788	-1.27816	1	-1.18293	-9.88359e-08	1	1	0.406615	5	5	0.406615	GQ0063_H13.1	0	1335	0.179412	2	2	0.179412	GQ0063_H13.1	0	1335	0.606103	5	5	0.606103	GQ0063_H13.1	0	1335	0.397376	0.474291	7	7	0.474291	GQ0063_H13.1	0	1335	0.266281	3	3	0.266281	GQ0063_H13.1	0	1335	0.192121	2	2	0.192121
GQ0063_I04.1	0.537639	0	-0.179213	#DIV/0!	1	-2.42118	-2.1881e-07	1	1	0	0	0	0	GQ0063_I04.1	0	301	0	0	0	0	GQ0063_I04.1	0	301	0.537639	1	1	0.537639	GQ0063_I04.1	0	301	0.179213	0	0	0	0	GQ0063_I04.1	0	301	0	0	0	0	GQ0063_I04.1	0	301	0	0	0	0
GQ0063_I14.1	34.3848	15.3142	-2.19893	-1.02395	1	-1.0058	-6.62261e-07	1	1	100.263	808	809	100.263	GQ0063_I14.1	0	876	73.6863	539	539	73.6863	GQ0063_I14.1	0	876	108.071	585	585	108.071	GQ0063_I14.1	0	876	94.0066	102.639	994	994	102.639	GQ0063_I14.1	0	876	84.9484	628	628	84.9484	GQ0063_I14.1	0	876	87.8361	600	600	87.8361
GQ0063_I20.1	5.99915	1.656	2.49797	1.09221	0.541302	1.11111	3.69231e-06	1	1	28.5956	177	177	28.5956	GQ0063_I20.1	0	672	26.9097	151	151	26.9097	GQ0063_I20.1	0	672	25.7675	107	107	25.7675	GQ0063_I20.1	0	672	27.0909	31.7666	235	236	31.7666	GQ0063_I20.1	0	672	28.5657	162	162	28.5657	GQ0063_I20.1	0	672	28.4343	149	149	28.4343
GQ0063_K04.1	5.15477	3.56313	-1.36746	-1.08	0.846917	-1.06069	-1.29846e-06	1	1	15.6537	123	124	15.6537	GQ0063_K04.1	0	860	19.2169	136	138	19.2169	GQ0063_K04.1	0	860	20.5109	108	109	20.5109	GQ0063_K04.1	0	860	18.4605	15.3562	145	146	15.3562	GQ0063_K04.1	0	860	20.1166	146	146	20.1166	GQ0063_K04.1	0	860	15.8064	106	106	15.8064
GQ0063_K13.2	5.8551	1.36521	1.31644	1.26325	0.607679	1.27869	1.74447e-06	1	1	6.49106	47	51	6.49106	GQ0063_K13.2	0	853	5.47542	38	39	5.47542	GQ0063_K13.2	0	853	3.03549	15	16	3.03549	GQ0063_K13.2	0	853	5.00066	4.34774	40	41	4.34774	GQ0063_K13.2	0	853	8.89059	60	64	8.89059	GQ0063_K13.2	0	853	5.71295	37	38	5.71295
GQ0063_K20.1	0.988763	0.198086	0.123434	1.2885	1	1.24052	1.62676e-07	1	1	0.988763	1	5	0.988763	GQ0063_K20.1	0	549	0	0	0	0	GQ0063_K20.1	0	549	0.294771	1	1	0.294771	GQ0063_K20.1	0	549	0.427845	0.98857	2	6	0.98857	GQ0063_K20.1	0	549	0.431675	1	2	0.431675	GQ0063_K20.1	0	549	0.23359	0	1	0.23359
GQ0063_N06.1	5.45441	2.60971	-2.01012	-1.13682	0.606536	-1.11598	-2.13527e-06	1	1	16.832	218	220	16.832	GQ0063_N06.1	0	1419	18.9046	223	224	18.9046	GQ0063_N06.1	0	1419	14.3696	126	126	14.3696	GQ0063_N06.1	0	1419	16.7021	13.4502	210	211	13.4502	GQ0063_N06.1	0	1419	16.6177	196	199	16.6177	GQ0063_N06.1	0	1419	14.008	154	155	14.008
GQ0063_N09.1	4.00394	0.686011	-0.765155	-1.07344	1	-1.05404	-7.08015e-07	1	1	10.7875	78	78	10.7875	GQ0063_N09.1	0	785	12.6622	83	83	12.6622	GQ0063_N09.1	0	785	10.1015	49	49	10.1015	GQ0063_N09.1	0	785	11.1837	10.3705	90	90	10.3705	GQ0063_N09.1	0	785	12.2269	81	81	12.2269	GQ0063_N09.1	0	785	8.65829	53	53	8.65829
GQ0063_N13.1	2.19108	0.911173	0.00660969	1.00055	1	1.01815	2.68063e-07	1	1	11.947	126	126	11.947	GQ0063_N13.1	0	1145	13.0739	125	125	13.0739	GQ0063_N13.1	0	1145	10.8829	77	77	10.8829	GQ0063_N13.1	0	1145	11.9679	11.2969	142	143	11.2969	GQ0063_N13.1	0	1145	12.4187	120	120	12.4187	GQ0063_N13.1	0	1145	12.2081	109	109	12.2081
GQ0063_N17.1	1.53977	0.812734	-0.800961	-1.95336	0.726578	-1.80109	-9.59691e-07	1	1	2.08781	16	18	2.08781	GQ0063_N17.1	0	936	1.27946	10	10	1.27946	GQ0063_N17.1	0	936	1.55605	8	9	1.55605	GQ0063_N17.1	0	936	1.64111	0.579834	5	6	0.579834	GQ0063_N17.1	0	936	1.39257	10	11	1.39257	GQ0063_N17.1	0	936	0.548037	3	4	0.548037
GQ0063_P03.2	2.65381	0.736868	0.89097	1.18226	0.860082	1.19818	1.21332e-06	1	1	5.71401	44	44	5.71401	GQ0063_P03.2	0	836	3.72451	26	26	3.72451	GQ0063_P03.2	0	836	5.22655	27	27	5.22655	GQ0063_P03.2	0	836	4.88836	4.97714	46	46	4.97714	GQ0063_P03.2	0	836	6.37831	45	45	6.37831	GQ0063_P03.2	0	836	5.98252	39	39	5.98252
GQ0064_A20.2	3.45006	1.66471	1.41137	1.07417	0.714257	1.09266	2.16706e-06	1	1	18.434	199	199	18.434	GQ0064_A20.2	0	1172	18.4949	181	181	18.4949	GQ0064_A20.2	0	1172	20.1596	146	146	20.1596	GQ0064_A20.2	0	1172	19.0295	19.2176	249	249	19.2176	GQ0064_A20.2	0	1172	20.221	200	200	20.221	GQ0064_A20.2	0	1172	21.8841	200	200	21.8841
GQ0064_B13.1	3.9016	1.81299	-0.0600815	-1.02707	1	-1.00864	-2.51706e-08	1	1	4.17562	18	18	4.17562	GQ0064_B13.1	0	468	1.27946	5	5	1.27946	GQ0064_B13.1	0	468	1.38316	4	4	1.38316	GQ0064_B13.1	0	468	2.27941	3.09245	14	16	3.09245	GQ0064_B13.1	0	468	3.29153	13	13	3.29153	GQ0064_B13.1	0	468	0.274019	1	1	0.274019
GQ0064_F10.1	0.482845	0.107658	0.222934	1.42173	1	1.36091	2.8851e-07	1	1	0.594069	4	4	0.594069	GQ0064_F10.1	0	731	0.327653	2	2	0.327653	GQ0064_F10.1	0	731	0.664143	3	3	0.664143	GQ0064_F10.1	0	731	0.528622	0.742442	6	6	0.742442	GQ0064_F10.1	0	731	0.810499	5	5	0.810499	GQ0064_F10.1	0	731	0.701727	4	4	0.701727
GQ0064_H22.1	3.47366	0.635581	-0.357586	-1.01774	1	1.00004	1.00872e-09	1	1	19.8222	239	239	19.8222	GQ0064_H22.1	0	1309	21.3166	231	233	21.3166	GQ0064_H22.1	0	1309	20.3987	165	165	20.3987	GQ0064_H22.1	0	1309	20.5125	19.7631	286	286	19.7631	GQ0064_H22.1	0	1309	22.0877	244	244	22.0877	GQ0064_H22.1	0	1309	18.614	189	190	18.614
GQ0064_I02.2	0.911308	0.0565695	-0.293594	-1.38728	1	-1.31204	-3.42004e-07	1	1	0.613946	6	6	0.613946	GQ0064_I02.2	0	1061	1.01585	8	9	1.01585	GQ0064_I02.2	0	1061	1.52525	10	10	1.52525	GQ0064_I02.2	0	1061	1.05168	0.767283	9	9	0.767283	GQ0064_I02.2	0	1061	0.781776	7	7	0.781776	GQ0064_I02.2	0	1061	0.725207	6	6	0.725207
GQ0064_I05.1	4.21172	1.33279	2.31005	1.15305	0.479998	1.17212	3.19832e-06	1	1	14.558	152	153	14.558	GQ0064_I05.1	0	1141	14.6941	140	140	14.6941	GQ0064_I05.1	0	1141	16.0269	113	113	16.0269	GQ0064_I05.1	0	1141	15.093	17.7579	222	224	17.7579	GQ0064_I05.1	0	1141	15.6816	149	151	15.6816	GQ0064_I05.1	0	1141	18.7697	166	167	18.7697
GQ0064_K06.1	0.287765	0.171611	-0.00406031	-1.02946	1	-1.00604	-1.96533e-09	1	1	0	0	0	0	GQ0064_K06.1	0	943	0.253992	2	2	0.253992	GQ0064_K06.1	0	943	0.171611	1	1	0.171611	GQ0064_K06.1	0	943	0.141868	0.287765	3	3	0.287765	GQ0064_K06.1	0	943	0.125657	1	1	0.125657	GQ0064_K06.1	0	943	0	0	0	0
GQ0064_L14.1	3.22533	1.36187	-0.339885	-1.01067	1	1.00701	2.76343e-07	1	1	33.2742	136	137	33.2742	GQ0064_L14.1	0	447	33.2213	123	124	33.2213	GQ0064_L14.1	0	447	30.0489	83	83	30.0489	GQ0064_L14.1	0	447	32.1814	32.3773	160	160	32.3773	GQ0064_L14.1	0	447	31.0154	117	117	31.0154	GQ0064_L14.1	0	447	32.1319	112	112	32.1319
GQ0064_L22.1	1.46173	0.554034	0.054729	1.03293	1	1.04768	1.04091e-07	1	1	1.95029	13	15	1.95029	GQ0064_L22.1	0	835	1.2908	9	9	1.2908	GQ0064_L22.1	0	835	1.74427	9	9	1.74427	GQ0064_L22.1	0	835	1.66179	2.38322	22	22	2.38322	GQ0064_L22.1	0	835	1.84483	13	13	1.84483	GQ0064_L22.1	0	835	0.92149	6	6	0.92149
GQ0064_M02.1	14.0172	8.18996	-5.72537	-1.0495	0.7634	-1.03107	-4.47015e-06	1	1	117.492	1369	1369	117.492	GQ0064_M02.1	0	1265	120.515	1273	1273	120.515	GQ0064_M02.1	0	1265	126.137	984	986	126.137	GQ0064_M02.1	0	1265	121.381	112.12	1568	1568	112.12	GQ0064_M02.1	0	1265	122.523	1308	1308	122.523	GQ0064_M02.1	0	1265	112.325	1108	1108	112.325
GQ0064_M14.1	1.03837	0.08336	-0.110424	-1.11517	1	-1.08474	-1.14005e-07	1	1	0.808687	4	4	0.808687	GQ0064_M14.1	0	537	0.892047	4	4	0.892047	GQ0064_M14.1	0	537	1.50679	5	5	1.50679	GQ0064_M14.1	0	537	1.06918	1.51599	9	9	1.51599	GQ0064_M14.1	0	537	0.882644	4	4	0.882644	GQ0064_M14.1	0	537	0.477619	2	2	0.477619
GQ0064_N01.1	19.3278	1.73187	-5.95438	-1.3437	0.145831	-1.31794	-6.89374e-06	1	1	17.6389	142	142	17.6389	GQ0064_N01.1	0	874	18.498	135	135	18.498	GQ0064_N01.1	0	874	33.699	182	182	33.699	GQ0064_N01.1	0	874	23.2786	16.7661	162	162	16.7661	GQ0064_N01.1	0	874	14.3712	106	106	14.3712	GQ0064_N01.1	0	874	20.8354	142	142	20.8354
GQ0064_N07.1	0.564261	0.143578	0.303799	#DIV/0!	1	3.452	3.77519e-07	1	1	0	0	0	0	GQ0064_N07.1	0	630	0	0	0	0	GQ0064_N07.1	0	630	0	0	0	0	GQ0064_N07.1	0	630	0	0.143578	1	1	0.143578	GQ0064_N07.1	0	630	0.564261	3	3	0.564261	GQ0064_N07.1	0	630	0.203557	1	1	0.203557
GQ0064_O05.2	6.26417	3.99514	-1.2344	-1.13986	0.791449	-1.11829	-1.31553e-06	1	1	11.2663	77	77	11.2663	GQ0064_O05.2	0	742	12.589	76	78	12.589	GQ0064_O05.2	0	742	6.32487	28	29	6.32487	GQ0064_O05.2	0	742	10.0601	9.38675	76	77	9.38675	GQ0064_O05.2	0	742	6.54756	41	41	6.54756	GQ0064_O05.2	0	742	10.5427	61	61	10.5427
GQ0064_O20.1	2.41354	0.465605	-0.831706	-1.12127	0.880433	-1.09988	-8.66562e-07	1	1	6.13519	46	46	6.13519	GQ0064_O20.1	0	814	8.38595	57	57	8.38595	GQ0064_O20.1	0	814	8.54873	43	43	8.54873	GQ0064_O20.1	0	814	7.68996	6.66738	60	60	6.66738	GQ0064_O20.1	0	814	7.13299	49	49	7.13299	GQ0064_O20.1	0	814	6.77439	43	43	6.77439
GQ0064_P20.1	10.4656	0.722621	-1.8304	-1.02398	1	-1.00601	-5.70791e-07	1	1	84.6718	691	691	84.6718	GQ0064_P20.1	0	886	74.2062	549	549	74.2062	GQ0064_P20.1	0	886	75.6178	414	414	75.6178	GQ0064_P20.1	0	886	78.1653	74.936	734	734	74.936	GQ0064_P20.1	0	886	74.8952	560	560	74.8952	GQ0064_P20.1	0	886	79.1734	547	547	79.1734
GQ0065_A10.1	3.58032	1.31038	1.86332	1.15769	0.566783	1.1764	2.57205e-06	1	1	12.7725	95	98	12.7725	GQ0065_A10.1	0	833	11.2138	75	78	11.2138	GQ0065_A10.1	0	833	11.4621	55	59	11.4621	GQ0065_A10.1	0	833	11.8161	11.619	101	107	11.619	GQ0065_A10.1	0	833	14.7941	100	104	14.7941	GQ0065_A10.1	0	833	14.6253	93	95	14.6253
GQ0065_A13.1	4.14922	0.908771	-1.38944	-1.26698	0.61781	-1.23915	-1.58344e-06	1	1	7.76033	99	99	7.76033	GQ0065_A13.1	0	1385	5.36097	62	62	5.36097	GQ0065_A13.1	0	1385	6.66013	57	57	6.66013	GQ0065_A13.1	0	1385	6.59381	6.26975	96	96	6.26975	GQ0065_A13.1	0	1385	5.73224	67	67	5.73224	GQ0065_A13.1	0	1385	3.61111	39	39	3.61111
GQ0065_A20.1	0.458085	0.33687	-0.416724	#DIV/0!	1	-4.30467	-5.08799e-07	1	1	0.458085	3	3	0.458085	GQ0065_A20.1	0	711	0.33687	2	2	0.33687	GQ0065_A20.1	0	711	0.455216	2	2	0.455216	GQ0065_A20.1	0	711	0.416724	0	0	0	0	GQ0065_A20.1	0	711	0	0	0	0	GQ0065_A20.1	0	711	0	0	0	0
GQ0065_B02.1	0.870206	0.160427	0.293427	1.85522	1	1.6495	3.7208e-07	1	1	0.552031	3	3	0.552031	GQ0065_B02.1	0	590	0.202978	1	1	0.202978	GQ0065_B02.1	0	590	0.274287	1	1	0.274287	GQ0065_B02.1	0	590	0.343099	1.07318	7	7	1.07318	GQ0065_B02.1	0	590	0.401678	2	2	0.401678	GQ0065_B02.1	0	590	0.434714	2	2	0.434714
GQ0065_B04.1	8.14628	2.93449	0.654518	1.14088	0.855566	1.15691	9.14232e-07	1	1	9.47323	59	63	9.47323	GQ0065_B04.1	0	722	1.32695	8	8	1.32695	GQ0065_B04.1	0	722	3.13797	14	14	3.13797	GQ0065_B04.1	0	722	4.64605	3.25735	25	26	3.25735	GQ0065_B04.1	0	722	6.07245	37	37	6.07245	GQ0065_B04.1	0	722	6.57189	34	37	6.57189
GQ0065_B13.1	1.78631	0.597058	0.30495	1.0743	1	1.09062	4.68062e-07	1	1	4.37767	40	40	4.37767	GQ0065_B13.1	0	992	4.34603	36	36	4.34603	GQ0065_B13.1	0	992	3.58896	22	22	3.58896	GQ0065_B13.1	0	992	4.10422	4.10326	45	45	4.10326	GQ0065_B13.1	0	992	5.37527	45	45	5.37527	GQ0065_B13.1	0	992	3.74897	29	29	3.74897
GQ0065_C24.1	0.459168	0.261647	0.0143082	1.02961	1	1.038	2.82718e-08	1	1	0.198839	2	2	0.198839	GQ0065_C24.1	0	1092	0.658007	5	6	0.658007	GQ0065_C24.1	0	1092	0.592782	3	4	0.592782	GQ0065_C24.1	0	1092	0.483209	0.579834	5	7	0.579834	GQ0065_C24.1	0	1092	0.325535	2	3	0.325535	GQ0065_C24.1	0	1092	0.587183	4	5	0.587183
GQ0065_E05.2	0.516862	0.184654	-0.0597909	-1.2435	1	-1.1474	-6.76702e-08	1	1	0.276955	5	5	0.276955	GQ0065_E05.2	0	1960	0.0611006	1	1	0.0611006	GQ0065_E05.2	0	1960	0.577962	7	7	0.577962	GQ0065_E05.2	0	1960	0.305339	0.0923001	2	2	0.0923001	GQ0065_E05.2	0	1960	0.120913	2	2	0.120913	GQ0065_E05.2	0	1960	0.523431	6	8	0.523431
GQ0065_E17.1	3.48866	1.62429	-0.189885	-1.01326	1	1.00442	7.89819e-08	1	1	16.5724	194	196	16.5724	GQ0065_E17.1	0	1284	13.7105	147	147	13.7105	GQ0065_E17.1	0	1284	13.2337	104	105	13.2337	GQ0065_E17.1	0	1284	14.5055	15.0052	211	213	15.0052	GQ0065_E17.1	0	1284	14.858	160	161	14.858	GQ0065_E17.1	0	1284	13.0837	131	131	13.0837
GQ0065_E22.1	0.399908	0.0162064	-0.11111	-2.30896	1	-1.51578	-1.33817e-07	1	1	0.0894285	1	1	0.0894285	GQ0065_E22.1	0	1214	0.0986468	1	1	0.0986468	GQ0065_E22.1	0	1214	0.399908	3	3	0.399908	GQ0065_E22.1	0	1214	0.195994	0.149018	2	2	0.149018	GQ0065_E22.1	0	1214	0	0	0	0	GQ0065_E22.1	0	1214	0.105635	1	1	0.105635
GQ0065_F18.1	3.60882	0.618744	-1.1936	-1.13305	0.791449	-1.11171	-1.26252e-06	1	1	10.2668	94	94	10.2668	GQ0065_F18.1	0	994	9.15649	76	76	9.15649	GQ0065_F18.1	0	994	11.0708	68	68	11.0708	GQ0065_F18.1	0	994	10.1647	7.46201	81	82	7.46201	GQ0065_F18.1	0	994	9.77523	82	82	9.77523	GQ0065_F18.1	0	994	9.67611	75	75	9.67611
GQ0065_G01.1	0.378106	0.126788	0.0418051	1.27107	1	1.16157	5.52982e-08	1	1	0.0845531	1	1	0.0845531	GQ0065_G01.1	0	1284	0	0	0	0	GQ0065_G01.1	0	1284	0.378106	3	3	0.378106	GQ0065_G01.1	0	1284	0.15422	0.211341	3	3	0.211341	GQ0065_G01.1	0	1284	0.276857	3	3	0.276857	GQ0065_G01.1	0	1284	0.0998759	1	1	0.0998759
GQ0065_I10.1	1.20035	0.436218	0.245437	1.21402	1	1.21227	3.29895e-07	1	1	0.926596	6	6	0.926596	GQ0065_I10.1	0	703	1.36281	8	8	1.36281	GQ0065_I10.1	0	703	1.15099	5	5	1.15099	GQ0065_I10.1	0	703	1.1468	1.93003	15	15	1.93003	GQ0065_I10.1	0	703	1.517	9	9	1.517	GQ0065_I10.1	0	703	0.729677	4	4	0.729677
GQ0065_J05.1	0.878323	0.275771	0.202686	1.05732	1	1.0735	3.28645e-07	1	1	4.00684	42	42	4.00684	GQ0065_J05.1	0	1138	3.47275	33	33	3.47275	GQ0065_J05.1	0	1138	3.12851	22	22	3.12851	GQ0065_J05.1	0	1138	3.53603	3.97426	49	50	3.97426	GQ0065_J05.1	0	1138	3.74852	35	36	3.74852	GQ0065_J05.1	0	1138	3.49338	31	31	3.49338
GQ0065_J06.1	1.78227	0.096456	0.0998815	1.06332	1	1.07615	1.58366e-07	1	1	0.771797	9	9	0.771797	GQ0065_J06.1	0	1266	2.55406	27	27	2.55406	GQ0065_J06.1	0	1266	1.4061	11	11	1.4061	GQ0065_J06.1	0	1266	1.57732	1.50042	20	21	1.50042	GQ0065_J06.1	0	1266	1.40397	15	15	1.40397	GQ0065_J06.1	0	1266	2.12722	21	21	2.12722
GQ0065_K05.1	1.34333	0.146166	0.371146	1.09402	1	1.10996	5.46924e-07	1	1	4.22508	46	46	4.22508	GQ0065_K05.1	0	1182	3.64743	36	36	3.64743	GQ0065_K05.1	0	1182	3.97043	29	29	3.97043	GQ0065_K05.1	0	1182	3.94765	4.0559	51	53	4.0559	GQ0065_K05.1	0	1182	3.90973	39	39	3.90973	GQ0065_K05.1	0	1182	4.99075	46	46	4.99075
GQ0065_L03.1	2.63504	1.4615	-0.581211	-1.04605	1	-1.0275	-4.3556e-07	1	1	12.0942	115	129	12.0942	GQ0065_L03.1	0	1158	13.9613	131	135	13.9613	GQ0065_L03.1	0	1158	13.5557	86	97	13.5557	GQ0065_L03.1	0	1158	13.2037	11.3263	138	145	11.3263	GQ0065_L03.1	0	1158	13.9165	124	136	13.9165	GQ0065_L03.1	0	1158	12.6247	107	114	12.6247
GQ0065_M02.1	1.47053	0.325536	-0.199884	-1.32397	1	-1.25052	-2.30652e-07	1	1	0.716608	5	6	0.716608	GQ0065_M02.1	0	909	0.131746	1	1	0.131746	GQ0065_M02.1	0	909	1.60227	9	9	1.60227	GQ0065_M02.1	0	909	0.816875	0.895586	9	9	0.895586	GQ0065_M02.1	0	909	0.391072	3	3	0.391072	GQ0065_M02.1	0	909	0.564315	4	4	0.564315
GQ0065_M18.1	1.87763	1.37538	0.28629	1.06475	1	1.08137	4.51756e-07	1	1	5.06328	41	43	5.06328	GQ0065_M18.1	0	922	3.63688	28	28	3.63688	GQ0065_M18.1	0	922	4.56352	26	26	4.56352	GQ0065_M18.1	0	922	4.42123	5.49396	56	56	5.49396	GQ0065_M18.1	0	922	5.01226	39	39	5.01226	GQ0065_M18.1	0	922	3.61633	26	26	3.61633
GQ0065_M20.2	0.391364	0.0428639	-0.147637	-1.82394	1	-1.46828	-1.76367e-07	1	1	0.236528	2	2	0.236528	GQ0065_M20.2	0	918	0.391364	3	3	0.391364	GQ0065_M20.2	0	918	0.35257	1	2	0.35257	GQ0065_M20.2	0	918	0.32682	0	0	0	0	GQ0065_M20.2	0	918	0.258159	2	2	0.258159	GQ0065_M20.2	0	918	0.279391	2	2	0.279391
GQ0065_M22.1	10.5439	5.68866	-2.86849	-1.07771	0.757435	-1.05865	-2.69892e-06	1	1	40.5583	321	362	40.5583	GQ0065_M22.1	0	969	34.3576	247	278	34.3576	GQ0065_M22.1	0	969	44.4238	235	266	44.4238	GQ0065_M22.1	0	969	39.7799	40.0463	386	429	40.0463	GQ0065_M22.1	0	969	36.808	270	301	36.808	GQ0065_M22.1	0	969	33.8799	241	256	33.8799
GQ0065_N11.1	1.60987	0.0760519	-0.327405	-1.04115	1	-1.02261	-2.26991e-07	1	1	9.32232	48	48	9.32232	GQ0065_N11.1	0	559	7.71245	36	36	7.71245	GQ0065_N11.1	0	559	7.81645	27	27	7.81645	GQ0065_N11.1	0	559	8.28374	7.76708	48	48	7.76708	GQ0065_N11.1	0	559	7.84313	37	37	7.84313	GQ0065_N11.1	0	559	8.25879	36	36	8.25879
GQ0065_N16.2	0.6859	0.22141	0.0191319	1.03633	1	1.04418	3.52072e-08	1	1	0.645843	10	10	0.645843	GQ0065_N16.2	0	1681	0.356208	5	5	0.356208	GQ0065_N16.2	0	1681	0.577618	6	6	0.577618	GQ0065_N16.2	0	1681	0.526557	0.914765	17	17	0.914765	GQ0065_N16.2	0	1681	0.493435	7	7	0.493435	GQ0065_N16.2	0	1681	0.228865	3	3	0.228865
GQ0065_O06.1	0.491182	0.232944	0.101575	1.24507	1	1.20488	1.35223e-07	1	1	0.45209	7	7	0.45209	GQ0065_O06.1	0	1681	0.213725	3	3	0.213725	GQ0065_O06.1	0	1681	0.577618	6	6	0.577618	GQ0065_O06.1	0	1681	0.414478	0.538097	10	10	0.538097	GQ0065_O06.1	0	1681	0.704907	10	10	0.704907	GQ0065_O06.1	0	1681	0.305153	4	4	0.305153
GQ0065_P13.1	3.64548	0.234323	-1.60454	-1.5144	0.40495	-1.4693	-1.89134e-06	1	1	4.2334	31	31	4.2334	GQ0065_P13.1	0	795	6.47744	43	43	6.47744	GQ0065_P13.1	0	795	3.4605	17	17	3.4605	GQ0065_P13.1	0	795	4.72378	3.29958	29	29	3.29958	GQ0065_P13.1	0	795	2.83195	19	19	2.83195	GQ0065_P13.1	0	795	3.22618	20	20	3.22618
GQ0065_P16.1	1.17503	0.32144	-0.246891	-1.06569	1	-1.04557	-2.19836e-07	1	1	3.61028	42	42	3.61028	GQ0065_P16.1	0	1263	3.79279	40	40	3.79279	GQ0065_P16.1	0	1263	4.61272	34	36	4.61272	GQ0065_P16.1	0	1263	4.00526	3.43769	48	48	3.43769	GQ0065_P16.1	0	1263	3.47135	37	37	3.47135	GQ0065_P16.1	0	1263	4.36607	43	43	4.36607
GQ0066_A04.1	57.9386	6.27512	17.5903	1.0964	0.260976	1.11543	2.5748e-05	1	1	193.553	2674	2676	193.553	GQ0066_A04.1	0	1501	203.691	2553	2553	203.691	GQ0066_A04.1	0	1501	150.185	1393	1393	150.185	GQ0066_A04.1	0	1501	182.477	192.901	3200	3201	192.901	GQ0066_A04.1	0	1501	199.176	2523	2523	199.176	GQ0066_A04.1	0	1501	208.124	2436	2436	208.124
GQ0066_A06.1	0.757587	0.414861	-0.169413	-1.10805	1	-1.0822	-1.72803e-07	1	1	1.82977	12	12	1.82977	GQ0066_A06.1	0	712	2.01838	12	12	2.01838	GQ0066_A06.1	0	712	1.36373	5	6	1.36373	GQ0066_A06.1	0	712	1.73729	1.77859	14	14	1.77859	GQ0066_A06.1	0	712	1.66425	10	10	1.66425	GQ0066_A06.1	0	712	1.26079	7	7	1.26079
GQ0066_A10.1	11.054	3.33883	-5.09179	-1.29718	0.231655	-1.27255	-5.84485e-06	1	1	24.6439	148	148	24.6439	GQ0066_A10.1	0	652	25.8984	141	141	25.8984	GQ0066_A10.1	0	652	16.1333	65	65	16.1333	GQ0066_A10.1	0	652	22.2252	14.8445	104	107	14.8445	GQ0066_A10.1	0	652	17.0836	94	94	17.0836	GQ0066_A10.1	0	652	19.4721	98	99	19.4721
GQ0066_A23.1	0.756698	0.241504	-0.00177639	-1.00133	1	1.01502	2.68532e-08	1	1	1.83803	15	15	1.83803	GQ0066_A23.1	0	886	1.08133	8	8	1.08133	GQ0066_A23.1	0	886	1.09591	6	6	1.09591	GQ0066_A23.1	0	886	1.33842	1.22511	12	12	1.22511	GQ0066_A23.1	0	886	1.33741	10	10	1.33741	GQ0066_A23.1	0	886	1.44741	10	10	1.44741
GQ0066_B10.1	0.730979	0.229011	0.286171	2.02963	1	1.73311	3.61649e-07	1	1	0.163997	1	1	0.163997	GQ0066_B10.1	0	662	0.180902	1	1	0.180902	GQ0066_B10.1	0	662	0.488911	2	2	0.488911	GQ0066_B10.1	0	662	0.277937	0.409913	3	3	0.409913	GQ0066_B10.1	0	662	0.894977	5	5	0.894977	GQ0066_B10.1	0	662	0.387434	2	2	0.387434
GQ0066_B13.1	1.95295	0.448303	-0.354453	-1.38	1	-1.31416	-4.12516e-07	1	1	1.23021	8	8	1.23021	GQ0066_B13.1	0	706	0.339256	1	2	0.339256	GQ0066_B13.1	0	706	2.2922	10	10	2.2922	GQ0066_B13.1	0	706	1.28722	0.896854	7	7	0.896854	GQ0066_B13.1	0	706	1.17488	7	7	1.17488	GQ0066_B13.1	0	706	0.726576	4	4	0.726576
GQ0066_C02.1	0.483795	0.354245	-0.162523	-2.37636	1	-1.65138	-1.95869e-07	1	1	0	0	0	0	GQ0066_C02.1	0	669	0.358019	1	2	0.358019	GQ0066_C02.1	0	669	0.483795	2	2	0.483795	GQ0066_C02.1	0	669	0.280605	0	0	0	0	GQ0066_C02.1	0	669	0.354245	2	2	0.354245	GQ0066_C02.1	0	669	0	0	0	0
GQ0066_C16.2	0.756771	0.586253	-0.602233	-3.06963	0.625011	-2.41395	-7.28979e-07	1	1	0.831925	4	4	0.831925	GQ0066_C16.2	0	522	0.91768	2	4	0.91768	GQ0066_C16.2	0	522	0.930054	2	3	0.930054	GQ0066_C16.2	0	522	0.89322	0.173284	1	1	0.173284	GQ0066_C16.2	0	522	0.454003	2	2	0.454003	GQ0066_C16.2	0	522	0.245672	1	1	0.245672
GQ0066_D06.1	3.98649	1.9133	-0.140228	-1.00405	0.944824	1.01363	5.80939e-07	1	1	32.7173	355	355	32.7173	GQ0066_D06.1	0	1178	36.1915	356	356	36.1915	GQ0066_D06.1	0	1178	35.4431	257	258	35.4431	GQ0066_D06.1	0	1178	34.784	36.7038	477	478	36.7038	GQ0066_D06.1	0	1178	33.6976	335	335	33.6976	GQ0066_D06.1	0	1178	33.5298	308	308	33.5298
GQ0066_D13.1	0.946371	0.141018	-0.115282	-1.33076	1	-1.22686	-1.33186e-07	1	1	0.21163	1	1	0.21163	GQ0066_D13.1	0	513	0.233445	1	1	0.233445	GQ0066_D13.1	0	513	0.946371	3	3	0.946371	GQ0066_D13.1	0	513	0.463815	0.352648	2	2	0.352648	GQ0066_D13.1	0	513	0.692953	3	3	0.692953	GQ0066_D13.1	0	513	0	0	0	0
GQ0066_D17.1	1.19383	0.25604	-0.387767	-1.25035	1	-1.21158	-4.39814e-07	1	1	1.42382	12	12	1.42382	GQ0066_D17.1	0	915	2.61764	20	20	2.61764	GQ0066_D17.1	0	915	1.76863	10	10	1.76863	GQ0066_D17.1	0	915	1.9367	1.68057	17	17	1.68057	GQ0066_D17.1	0	915	1.42453	11	11	1.42453	GQ0066_D17.1	0	915	1.54169	11	11	1.54169
GQ0066_E01.1	18.9151	14.7205	9.96463	1.15424	0.1733	1.1741	1.37627e-05	1	1	60.7275	755	768	60.7275	GQ0066_E01.1	0	1373	75.4479	849	865	75.4479	GQ0066_E01.1	0	1373	57.6363	471	489	57.6363	GQ0066_E01.1	0	1373	64.6039	76.3557	1136	1159	76.3557	GQ0066_E01.1	0	1373	76.5513	872	887	76.5513	GQ0066_E01.1	0	1373	70.7986	751	758	70.7986
GQ0066_E19.1	451.532	86.9055	-25.0613	-1.02196	0.967064	-1.00444	-6.2955e-06	1	1	1215.05	12836	12837	1215.05	GQ0066_E19.1	0	1147	1109.66	10627	10628	1109.66	GQ0066_E19.1	0	1147	1174.71	8324	8326	1174.71	GQ0066_E19.1	0	1147	1166.47	1196.57	15167	15173	1196.57	GQ0066_E19.1	0	1147	1339.6	12964	12967	1339.6	GQ0066_E19.1	0	1147	888.07	7940	7943	888.07
GQ0066_F18.1	4.55503	1.61331	-1.42829	-1.17783	0.677921	-1.15486	-1.56949e-06	1	1	8.53445	43	43	8.53445	GQ0066_F18.1	0	547	9.19526	40	42	9.19526	GQ0066_F18.1	0	547	10.6506	35	36	10.6506	GQ0066_F18.1	0	547	9.46009	10.4179	60	63	10.4179	GQ0066_F18.1	0	547	7.58194	34	35	7.58194	GQ0066_F18.1	0	547	6.09554	26	26	6.09554
GQ0066_G13.1	2.46754	0.577265	-0.335394	-1.05265	1	-1.0336	-2.71177e-07	1	1	7.83031	108	111	7.83031	GQ0066_G13.1	0	1539	6.92553	87	89	6.92553	GQ0066_G13.1	0	1539	5.36277	49	51	5.36277	GQ0066_G13.1	0	1539	6.7062	6.52398	109	111	6.52398	GQ0066_G13.1	0	1539	6.00559	78	78	6.00559	GQ0066_G13.1	0	1539	6.58286	79	79	6.58286
GQ0066_G18.1	0.78824	0.132621	-0.167317	-1.35549	1	-1.26267	-1.94067e-07	1	1	0.520701	4	4	0.520701	GQ0066_G18.1	0	834	1.00516	7	7	1.00516	GQ0066_G18.1	0	834	0.38808	2	2	0.38808	GQ0066_G18.1	0	834	0.637979	0.216916	2	2	0.216916	GQ0066_G18.1	0	834	0.426241	3	3	0.426241	GQ0066_G18.1	0	834	0.768829	5	5	0.768829
GQ0066_G22.1	14.064	7.70555	-0.236834	-1.00329	0.934829	1.01435	1.2678e-06	1	1	63.7236	916	972	63.7236	GQ0066_G22.1	0	1656	75.2099	988	1040	75.2099	GQ0066_G22.1	0	1656	77.7876	744	796	77.7876	GQ0066_G22.1	0	1656	72.2404	74.6137	1288	1366	74.6137	GQ0066_G22.1	0	1656	74.4886	990	1041	74.4886	GQ0066_G22.1	0	1656	66.9082	823	864	66.9082
GQ0066_I22.1	2.59005	1.05978	0.312274	1.30133	1	1.28927	4.10552e-07	1	1	1.58202	4	8	1.58202	GQ0066_I22.1	0	549	1.52696	5	7	1.52696	GQ0066_I22.1	0	549	0	0	0	0	GQ0066_I22.1	0	549	1.03633	0.98857	4	6	0.98857	GQ0066_I22.1	0	549	2.59005	8	12	2.59005	GQ0066_I22.1	0	549	0.467179	2	2	0.467179
GQ0066_J10.1	8.06211	2.5461	-2.83056	-1.13003	0.611325	-1.10966	-2.9833e-06	1	1	23.5712	169	170	23.5712	GQ0066_J10.1	0	783	22.942	150	150	22.942	GQ0066_J10.1	0	783	27.2816	132	132	27.2816	GQ0066_J10.1	0	783	24.5983	21.0251	182	182	21.0251	GQ0066_J10.1	0	783	19.2195	127	127	19.2195	GQ0066_J10.1	0	783	25.0585	153	153	25.0585
GQ0066_J14.1	1.69845	0.495849	-0.412539	-1.2422	1	-1.20555	-4.66708e-07	1	1	2.12043	14	15	2.12043	GQ0066_J14.1	0	768	2.96274	19	19	2.96274	GQ0066_J14.1	0	768	1.26429	6	6	1.26429	GQ0066_J14.1	0	768	2.11582	1.88446	16	16	1.88446	GQ0066_J14.1	0	768	1.38861	9	9	1.38861	GQ0066_J14.1	0	768	1.83678	11	11	1.83678
GQ0066_K20.1	3.00522	1.06363	-0.847385	-1.02085	1	-1.00303	-1.53464e-07	1	1	41.4872	261	261	41.4872	GQ0066_K20.1	0	683	41.0296	234	234	41.0296	GQ0066_K20.1	0	683	41.9382	177	177	41.9382	GQ0066_K20.1	0	683	41.485	42.2472	319	319	42.2472	GQ0066_K20.1	0	683	40.4236	233	233	40.4236	GQ0066_K20.1	0	683	39.242	209	209	39.242
GQ0066_L02.1	4.62033	2.26449	-0.136974	-1.01215	1	1.0055	7.74995e-08	1	1	13.3311	138	146	13.3311	GQ0066_L02.1	0	1189	12.1872	117	121	12.1872	GQ0066_L02.1	0	1189	8.71075	61	64	8.71075	GQ0066_L02.1	0	1189	11.4097	12.9329	164	170	12.9329	GQ0066_L02.1	0	1189	10.9625	104	110	10.9625	GQ0066_L02.1	0	1189	9.92274	88	92	9.92274
GQ0066_L04.1	29.5226	8.19595	-2.25353	-1.02999	0.941676	-1.01212	-1.13286e-06	1	1	75.8018	924	974	75.8018	GQ0066_L04.1	0	1395	68.5921	766	799	68.5921	GQ0066_L04.1	0	1395	87.8171	695	757	87.8171	GQ0066_L04.1	0	1395	77.4037	89.0925	1300	1374	89.0925	GQ0066_L04.1	0	1395	76.7881	873	904	76.7881	GQ0066_L04.1	0	1395	59.5699	624	648	59.5699
GQ0066_M02.1	30.1915	9.3037	-3.5005	-1.10828	0.71114	-1.08749	-3.53212e-06	1	1	49.8215	402	402	49.8215	GQ0066_M02.1	0	876	32.5368	238	238	32.5368	GQ0066_M02.1	0	876	25.1242	136	136	25.1242	GQ0066_M02.1	0	876	35.8275	23.2331	225	225	23.2331	GQ0066_M02.1	0	876	21.7782	161	161	21.7782	GQ0066_M02.1	0	876	51.9697	355	355	51.9697
GQ0066_M07.1	7.04386	1.99764	-1.17804	-1.11369	0.804406	-1.09311	-1.21333e-06	1	1	10.7737	65	65	10.7737	GQ0066_M07.1	0	655	8.7761	48	48	8.7761	GQ0066_M07.1	0	655	15.0711	61	61	15.0711	GQ0066_M07.1	0	655	11.5403	12.5669	91	91	12.5669	GQ0066_M07.1	0	655	10.4927	58	58	10.4927	GQ0066_M07.1	0	655	8.02728	41	41	8.02728
GQ0066_M20.1	0.908246	0.0234838	-0.0118919	-1.02118	1	-1.00273	-2.32902e-09	1	1	0.261605	1	1	0.261605	GQ0066_M20.1	0	415	0.288572	1	1	0.288572	GQ0066_M20.1	0	415	1.16985	3	3	1.16985	GQ0066_M20.1	0	415	0.573343	1.08981	5	5	1.08981	GQ0066_M20.1	0	415	0.28553	1	1	0.28553	GQ0066_M20.1	0	415	0.309014	1	1	0.309014
GQ0066_N07.1	9.33371	2.51909	-1.82185	-1.12973	0.672004	-1.10903	-1.91948e-06	1	1	15.4167	95	95	15.4167	GQ0066_N07.1	0	669	13.0677	73	73	13.0677	GQ0066_N07.1	0	669	19.1099	78	79	19.1099	GQ0066_N07.1	0	669	15.8648	16.7658	124	124	16.7658	GQ0066_N07.1	0	669	15.5868	88	88	15.5868	GQ0066_N07.1	0	669	9.7762	51	51	9.7762
GQ0066_O24.1	5.33907	3.01573	-1.4715	-1.07761	0.782733	-1.0584	-1.38496e-06	1	1	17.8009	182	182	17.8009	GQ0066_O24.1	0	1110	21.0384	195	195	21.0384	GQ0066_O24.1	0	1110	22.452	154	154	22.452	GQ0066_O24.1	0	1110	20.4305	17.1129	210	210	17.1129	GQ0066_O24.1	0	1110	20.8167	195	195	20.8167	GQ0066_O24.1	0	1110	18.9473	164	164	18.9473
GQ0066_P05.1	5.79762	3.61644	-2.47045	-1.14284	0.569524	-1.122	-2.64078e-06	1	1	18.2918	247	247	18.2918	GQ0066_P05.1	0	1466	20.9126	255	256	20.9126	GQ0066_P05.1	0	1466	20.0907	182	182	20.0907	GQ0066_P05.1	0	1466	19.765	16.4743	267	267	16.4743	GQ0066_P05.1	0	1466	15.115	185	187	15.115	GQ0066_P05.1	0	1466	20.2946	231	232	20.2946
GQ0066_P20.1	0.582912	0.18145	0.330718	6.46791	1	2.80976	4.12285e-07	1	1	0	0	0	0	GQ0066_P20.1	0	660	0.18145	1	1	0.18145	GQ0066_P20.1	0	660	0	0	0	0	GQ0066_P20.1	0	660	0.0604835	0.411155	3	3	0.411155	GQ0066_P20.1	0	660	0.179538	1	1	0.179538	GQ0066_P20.1	0	660	0.582912	3	3	0.582912
GQ0067_A01.1	0.756032	0.0526275	-0.170599	-2.0898	1	-1.58795	-2.04894e-07	1	1	0.756032	5	5	0.756032	GQ0067_A01.1	0	718	0	0	0	0	GQ0067_A01.1	0	718	0.225389	1	1	0.225389	GQ0067_A01.1	0	718	0.32714	0.125981	0	1	0.125981	GQ0067_A01.1	0	718	0.165035	1	1	0.165035	GQ0067_A01.1	0	718	0.178608	1	1	0.178608
GQ0067_A10.1	2.386	0.447562	1.08195	1.10081	0.716432	1.11899	1.57753e-06	1	1	10.8566	135	135	10.8566	GQ0067_A10.1	0	1350	10.9112	123	123	10.9112	GQ0067_A10.1	0	1350	10.429	87	87	10.429	GQ0067_A10.1	0	1350	10.7323	11.3235	169	169	11.3235	GQ0067_A10.1	0	1350	12.815	146	146	12.815	GQ0067_A10.1	0	1350	11.3042	119	119	11.3042
GQ0067_A17.1	8.87792	1.97264	-2.60182	-1.51148	0.256003	-1.47353	-3.06624e-06	1	1	11.5455	118	119	11.5455	GQ0067_A17.1	0	1119	6.31428	59	59	6.31428	GQ0067_A17.1	0	1119	5.20631	33	36	5.20631	GQ0067_A17.1	0	1119	7.68868	2.66755	32	33	2.66755	GQ0067_A17.1	0	1119	4.34164	40	41	4.34164	GQ0067_A17.1	0	1119	8.25141	70	72	8.25141
GQ0067_A20.1	4.60319	2.91648	-1.09956	-1.05117	0.930749	-1.03262	-8.7597e-07	1	1	24.5393	422	422	24.5393	GQ0067_A20.1	0	1867	23.2844	363	363	23.2844	GQ0067_A20.1	0	1867	19.9361	230	230	19.9361	GQ0067_A20.1	0	1867	22.5866	20.3001	417	419	20.3001	GQ0067_A20.1	0	1867	20.9445	330	330	20.9445	GQ0067_A20.1	0	1867	23.2166	338	338	23.2166
GQ0067_B12.1	116.337	41.1455	19.3164	1.02449	0.542231	1.04313	4.1527e-05	1	1	749.199	5870	8909	749.199	GQ0067_B12.1	0	1291	764.832	5479	8245	764.832	GQ0067_B12.1	0	1291	851.892	4997	6796	851.892	GQ0067_B12.1	0	1291	788.641	758.596	7272	10827	758.596	GQ0067_B12.1	0	1291	865.536	5982	9430	865.536	GQ0067_B12.1	0	1291	799.741	5422	8051	799.741
GQ0067_B18.1	8.54399	2.66526	-0.185352	-1.00521	0.946077	1.01245	5.4516e-07	1	1	35.8933	486	486	35.8933	GQ0067_B18.1	0	1470	39.9191	489	490	39.9191	GQ0067_B18.1	0	1470	31.3751	285	285	31.3751	GQ0067_B18.1	0	1470	35.7292	33.2281	540	540	33.2281	GQ0067_B18.1	0	1470	35.6291	442	442	35.6291	GQ0067_B18.1	0	1470	37.7743	433	433	37.7743
GQ0067_D05.1	2.01457	1.0044	-0.835866	-1.82689	0.726578	-1.70817	-9.98603e-07	1	1	1.7827	10	10	1.7827	GQ0067_D05.1	0	609	2.1631	11	11	2.1631	GQ0067_D05.1	0	609	1.59438	6	6	1.59438	GQ0067_D05.1	0	609	1.84673	0.148529	1	1	0.148529	GQ0067_D05.1	0	609	0.778292	4	4	0.778292	GQ0067_D05.1	0	609	2.10576	10	10	2.10576
GQ0067_D06.1	6.16444	2.56158	-2.49006	-1.20061	0.581335	-1.17785	-2.77072e-06	1	1	12.5424	61	93	12.5424	GQ0067_D06.1	0	805	14.8767	69	100	14.8767	GQ0067_D06.1	0	805	17.2886	53	86	17.2886	GQ0067_D06.1	0	805	14.9026	11.1242	67	99	11.1242	GQ0067_D06.1	0	805	11.7759	51	80	11.7759	GQ0067_D06.1	0	805	14.3375	59	90	14.3375
GQ0067_D19.1	1.94246	0.272942	0.474769	1.17792	0.814553	1.1899	6.47916e-07	1	1	1.89517	7	7	1.89517	GQ0067_D19.1	0	401	3.28511	11	11	3.28511	GQ0067_D19.1	0	401	2.82495	7	7	2.82495	GQ0067_D19.1	0	401	2.66841	2.93243	13	13	2.93243	GQ0067_D19.1	0	401	2.65949	9	9	2.65949	GQ0067_D19.1	0	401	3.83763	12	12	3.83763
GQ0067_D24.1	124.01	8.83802	29.4002	1.08324	0.289307	1.10207	4.40334e-05	1	1	355.205	4288	4394	355.205	GQ0067_D24.1	0	1343	356.597	3895	3999	356.597	GQ0067_D24.1	0	1343	347.759	2798	2886	347.759	GQ0067_D24.1	0	1343	353.187	393.337	5687	5840	393.337	GQ0067_D24.1	0	1343	439.216	4844	4978	439.216	GQ0067_D24.1	0	1343	315.207	3214	3301	315.207
GQ0067_E12.1	4.31168	1.74685	2.66865	1.21695	0.439972	1.23617	3.58333e-06	1	1	12.5127	49	68	12.5127	GQ0067_E12.1	0	590	11.7727	40	58	11.7727	GQ0067_E12.1	0	590	12.6172	26	46	12.6172	GQ0067_E12.1	0	590	12.3009	14.5646	63	95	14.5646	GQ0067_E12.1	0	590	14.2596	58	71	14.2596	GQ0067_E12.1	0	590	16.0844	48	74	16.0844
GQ0067_E14.1	3.92516	2.89412	-0.960393	-1.11325	0.891964	-1.09245	-9.8847e-07	1	1	10.7346	88	88	10.7346	GQ0067_E14.1	0	890	10.4956	78	78	10.4956	GQ0067_E14.1	0	890	7.0914	39	39	7.0914	GQ0067_E14.1	0	890	9.44054	6.80947	67	67	6.80947	GQ0067_E14.1	0	890	9.98553	75	75	9.98553	GQ0067_E14.1	0	890	8.64544	60	60	8.64544
GQ0067_G19.1	7.34201	1.41217	2.1408	1.21795	0.457229	1.23657	2.87359e-06	1	1	11.4406	96	96	11.4406	GQ0067_G19.1	0	911	6.83576	52	52	6.83576	GQ0067_G19.1	0	911	11.1913	63	63	11.1913	GQ0067_G19.1	0	911	9.82253	10.0284	101	101	10.0284	GQ0067_G19.1	0	911	14.1778	109	109	14.1778	GQ0067_G19.1	0	911	11.6838	82	83	11.6838
GQ0067_H16.1	5.52777	2.55357	0.700314	1.10378	0.760863	1.12114	1.01677e-06	1	1	7.61525	78	78	7.61525	GQ0067_H16.1	0	1112	5.06168	47	47	5.06168	GQ0067_H16.1	0	1112	7.56756	52	52	7.56756	GQ0067_H16.1	0	1112	6.74817	8.05302	99	99	8.05302	GQ0067_H16.1	0	1112	9.9101	93	93	9.9101	GQ0067_H16.1	0	1112	4.38233	38	38	4.38233
GQ0067_I13.1	45.7481	1.88061	-16.7727	-1.20134	0.173194	-1.17948	-1.86075e-05	1	1	89.0147	555	560	89.0147	GQ0067_I13.1	0	683	83.9879	476	479	83.9879	GQ0067_I13.1	0	683	127.236	532	537	127.236	GQ0067_I13.1	0	683	100.08	85.1567	642	643	85.1567	GQ0067_I13.1	0	683	83.2761	477	480	83.2761	GQ0067_I13.1	0	683	81.4882	434	434	81.4882
GQ0067_I15.1	4.59756	2.28278	0.604684	1.0217	0.877935	1.03969	1.3563e-06	1	1	25.0222	183	183	25.0222	GQ0067_I15.1	0	794	29.4114	195	195	29.4114	GQ0067_I15.1	0	794	29.1456	143	143	29.1456	GQ0067_I15.1	0	794	27.8597	29.6197	260	260	29.6197	GQ0067_I15.1	0	794	26.8628	180	180	26.8628	GQ0067_I15.1	0	794	28.9107	178	179	28.9107
GQ0067_I17.1	12.8528	6.21392	5.99586	1.08038	0.405886	1.09954	9.08007e-06	1	1	74.4865	1034	1036	74.4865	GQ0067_I17.1	0	1510	68.6027	865	865	68.6027	GQ0067_I17.1	0	1510	80.7004	752	753	80.7004	GQ0067_I17.1	0	1510	74.5965	81.1691	1354	1355	81.1691	GQ0067_I17.1	0	1510	81.4554	1038	1038	81.4554	GQ0067_I17.1	0	1510	79.1525	931	932	79.1525
GQ0067_I24.1	1.7064	0.167942	0.393329	1.11389	0.831838	1.12899	5.63762e-07	1	1	3.13288	26	26	3.13288	GQ0067_I24.1	0	901	3.45581	26	26	3.45581	GQ0067_I24.1	0	901	3.77183	21	21	3.77183	GQ0067_I24.1	0	901	3.45351	3.41336	34	34	3.41336	GQ0067_I24.1	0	901	3.28787	25	25	3.28787	GQ0067_I24.1	0	901	4.83927	33	34	4.83927
GQ0067_J01.1	3.39562	0.354752	-1.08507	-1.56549	0.607278	-1.50549	-1.28316e-06	1	1	2.12643	18	18	2.12643	GQ0067_J01.1	0	919	1.95469	15	15	1.95469	GQ0067_J01.1	0	919	4.9306	28	28	4.9306	GQ0067_J01.1	0	919	3.00391	1.77168	18	18	1.77168	GQ0067_J01.1	0	919	2.44984	19	19	2.44984	GQ0067_J01.1	0	919	1.53498	11	11	1.53498
GQ0067_J05.1	1.66996	0.241646	0.301653	1.18768	1	1.19361	4.09751e-07	1	1	1.56774	8	8	1.56774	GQ0067_J05.1	0	554	2.37785	11	11	2.37785	GQ0067_J05.1	0	554	0.876333	3	3	0.876333	GQ0067_J05.1	0	554	1.60731	1.46947	9	9	1.46947	GQ0067_J05.1	0	554	1.71112	8	8	1.71112	GQ0067_J05.1	0	554	2.5463	11	11	2.5463
GQ0067_J09.1	1.90802	0.841879	-1.07047	-5.74963	0.375018	-3.99998	-1.30209e-06	1	1	1.90802	4	10	1.90802	GQ0067_J09.1	0	569	0.841879	3	4	0.841879	GQ0067_J09.1	0	569	1.13764	3	4	1.13764	GQ0067_J09.1	0	569	1.29585	0	0	0	0	GQ0067_J09.1	0	569	0	0	0	0	GQ0067_J09.1	0	569	0.676137	1	3	0.676137
GQ0067_K01.1	15.6687	2.16203	0.513808	1.02438	0.929678	1.04234	1.09598e-06	1	1	20.96	128	128	20.96	GQ0067_K01.1	0	663	20.0499	110	111	20.0499	GQ0067_K01.1	0	663	22.2119	91	91	22.2119	GQ0067_K01.1	0	663	21.0739	28.2413	207	207	28.2413	GQ0067_K01.1	0	663	23.9492	134	134	23.9492	GQ0067_K01.1	0	663	12.5726	65	65	12.5726
GQ0067_K11.1	0.512368	0.123121	-0.167093	-1.30105	1	-1.22753	-1.91961e-07	1	1	0.671543	9	9	0.671543	GQ0067_K11.1	0	1455	0.493844	6	6	0.493844	GQ0067_K11.1	0	1455	1.00101	9	9	1.00101	GQ0067_K11.1	0	1455	0.722132	0.55951	9	9	0.55951	GQ0067_K11.1	0	1455	0.488639	6	6	0.488639	GQ0067_K11.1	0	1455	0.616966	7	7	0.616966
GQ0067_L20.1	4.93563	1.55671	-2.83238	-1.66205	0.229593	-1.6152	-3.3653e-06	1	1	9.04718	33	33	9.04718	GQ0067_L20.1	0	396	5.74593	19	19	5.74593	GQ0067_L20.1	0	396	6.53856	16	16	6.53856	GQ0067_L20.1	0	396	7.11056	4.11155	18	18	4.11155	GQ0067_L20.1	0	396	4.18921	14	14	4.18921	GQ0067_L20.1	0	396	4.53376	14	14	4.53376
GQ0067_L23.1	1.85648	0.906334	0.83255	1.51845	0.774433	1.50574	1.06945e-06	1	1	1.44755	11	11	1.44755	GQ0067_L23.1	0	825	1.01612	7	7	1.01612	GQ0067_L23.1	0	825	2.35388	12	12	2.35388	GQ0067_L23.1	0	825	1.60585	1.64462	15	15	1.64462	GQ0067_L23.1	0	825	2.8726	20	20	2.8726	GQ0067_L23.1	0	825	2.79798	18	18	2.79798
GQ0067_L24.2	2.39093	1.25202	1.02767	1.12187	0.683604	1.13973	1.46013e-06	1	1	9.44792	167	167	9.44792	GQ0067_L24.2	0	1919	8.1752	130	131	8.1752	GQ0067_L24.2	0	1919	7.67404	91	91	7.67404	GQ0067_L24.2	0	1919	8.43238	9.42722	200	200	9.42722	GQ0067_L24.2	0	1919	10.065	163	163	10.065	GQ0067_L24.2	0	1919	8.88797	133	133	8.88797
GQ0067_M05.1	5.2409	2.31985	0.67362	1.03138	0.861496	1.04943	1.30316e-06	1	1	19.8482	232	232	19.8482	GQ0067_M05.1	0	1269	20.573	218	218	20.573	GQ0067_M05.1	0	1269	23.9747	186	188	23.9747	GQ0067_M05.1	0	1269	21.4653	22.168	311	311	22.168	GQ0067_M05.1	0	1269	24.7448	264	265	24.7448	GQ0067_M05.1	0	1269	19.5039	193	193	19.5039
GQ0067_M09.1	1.37515	0.366778	0.153883	1.50536	1	1.3763	1.97836e-07	1	1	0.366778	2	2	0.366778	GQ0067_M09.1	0	592	0	0	0	0	GQ0067_M09.1	0	592	0.546721	2	2	0.546721	GQ0067_M09.1	0	592	0.3045	1.37515	9	9	1.37515	GQ0067_M09.1	0	592	0	0	0	0	GQ0067_M09.1	0	592	0	0	0	0
GQ0067_N12.1	10.5897	2.80216	-4.05869	-1.13147	0.476881	-1.11126	-4.28517e-06	1	1	35.5727	154	154	35.5727	GQ0067_N12.1	0	470	31.3407	123	123	31.3407	GQ0067_N12.1	0	470	37.875	110	110	37.875	GQ0067_N12.1	0	470	34.9295	34.0646	177	177	34.0646	GQ0067_N12.1	0	470	31.2625	124	124	31.2625	GQ0067_N12.1	0	470	27.2853	100	100	27.2853
GQ0067_O02.1	31.2502	13.6561	10.6369	1.11728	0.243926	1.13708	1.51985e-05	1	1	86.5312	1217	1237	86.5312	GQ0067_O02.1	0	1552	84.7252	1089	1098	84.7252	GQ0067_O02.1	0	1552	100.831	962	967	100.831	GQ0067_O02.1	0	1552	90.6956	100.187	1700	1719	100.187	GQ0067_O02.1	0	1552	115.975	1502	1519	115.975	GQ0067_O02.1	0	1552	87.835	1051	1063	87.835
GQ0067_O10.1	5.60133	3.21584	-4.06286	-2.01867	0.0653134	-1.95377	-4.87395e-06	1	1	8.54734	55	57	8.54734	GQ0067_O10.1	0	724	7.11265	42	43	7.11265	GQ0067_O10.1	0	724	8.49381	38	38	8.49381	GQ0067_O10.1	0	724	8.05127	5.1224	41	41	5.1224	GQ0067_O10.1	0	724	2.94601	18	18	2.94601	GQ0067_O10.1	0	724	3.89682	22	22	3.89682
GQ0067_O11.2	26.9095	7.73019	0.943292	1.02356	0.831334	1.04174	2.04704e-06	1	1	57.0121	1149	1149	57.0121	GQ0067_O11.2	0	2188	33.0044	603	603	33.0044	GQ0067_O11.2	0	2188	30.1026	407	407	30.1026	GQ0067_O11.2	0	2188	40.0397	38.9432	942	942	38.9432	GQ0067_O11.2	0	2188	43.2712	799	799	43.2712	GQ0067_O11.2	0	2188	40.7346	693	695	40.7346
GQ0067_O18.1	0.22697	0.0393279	-0.0847143	-1.86722	1	-1.36793	-1.01311e-07	1	1	0.152267	1	1	0.152267	GQ0067_O18.1	0	713	0.167962	0	1	0.167962	GQ0067_O18.1	0	713	0.22697	1	1	0.22697	GQ0067_O18.1	0	713	0.1824	0.126864	1	1	0.126864	GQ0067_O18.1	0	713	0.166192	1	1	0.166192	GQ0067_O18.1	0	713	0	0	0	0
GQ0067_P03.1	2.85575	2.25658	-0.263488	-1.05094	1	-1.03181	-2.09398e-07	1	1	6.17506	40	43	6.17506	GQ0067_P03.1	0	756	6.49477	38	41	6.49477	GQ0067_P03.1	0	756	3.63902	17	17	3.63902	GQ0067_P03.1	0	756	5.43628	6.34136	53	53	6.34136	GQ0067_P03.1	0	756	3.91848	25	25	3.91848	GQ0067_P03.1	0	756	5.25855	31	31	5.25855
GQ0067_P07.1	15.4577	3.4385	-5.02494	-1.09793	0.556248	-1.07852	-5.0193e-06	1	1	62.3914	718	731	62.3914	GQ0067_P07.1	0	1272	56.4893	586	600	56.4893	GQ0067_P07.1	0	1272	50.1264	386	394	50.1264	GQ0067_P07.1	0	1272	56.3357	46.9338	642	660	46.9338	GQ0067_P07.1	0	1272	53.5649	565	575	53.5649	GQ0067_P07.1	0	1272	53.4336	520	530	53.4336
GQ0067_P11.1	111.275	45.4281	39.9966	1.0574	0.232431	1.07632	6.49293e-05	1	1	693.604	4748	6031	693.604	GQ0067_P11.1	0	944	657.777	4055	5185	657.777	GQ0067_P11.1	0	944	739.033	3288	4311	739.033	GQ0067_P11.1	0	944	696.805	769.052	6409	8026	769.052	GQ0067_P11.1	0	944	700.3	4423	5579	700.3	GQ0067_P11.1	0	944	741.052	4316	5455	741.052
GQ0068_A02.1	62.3181	4.6875	8.20722	1.04544	0.54734	1.06466	1.4261e-05	1	1	177.642	2043	2708	177.642	GQ0068_A02.1	0	1655	150.945	1602	2086	150.945	GQ0068_A02.1	0	1655	213.263	1809	2181	213.263	GQ0068_A02.1	0	1655	180.616	182.329	2582	3336	182.329	GQ0068_A02.1	0	1655	205.845	2152	2875	205.845	GQ0068_A02.1	0	1655	178.297	1831	2301	178.297
GQ0068_A12.1	19.9669	5.98628	1.42787	1.00748	0.78186	1.02533	5.9078e-06	1	1	183.35	2464	2464	183.35	GQ0068_A12.1	0	1459	203.316	2476	2477	203.316	GQ0068_A12.1	0	1459	186.01	1676	1677	186.01	GQ0068_A12.1	0	1459	190.892	186.054	3001	3001	186.054	GQ0068_A12.1	0	1459	191.996	2363	2364	191.996	GQ0068_A12.1	0	1459	198.909	2263	2263	198.909
GQ0068_B08.1	2.21105	0.741699	0.518434	1.81712	1	1.7086	6.58015e-07	1	1	0.374366	1	1	0.374366	GQ0068_B08.1	0	290	0.412956	1	1	0.412956	GQ0068_B08.1	0	290	1.11607	2	2	1.11607	GQ0068_B08.1	0	290	0.634462	1.24764	4	4	1.24764	GQ0068_B08.1	0	290	0	0	0	0	GQ0068_B08.1	0	290	2.21105	5	5	2.21105
GQ0068_C09.1	0.488153	0.0849755	-0.207894	-1.3963	1	-1.30085	-2.42438e-07	1	1	0.805188	4	6	0.805188	GQ0068_C09.1	0	809	0.592125	4	4	0.592125	GQ0068_C09.1	0	809	0.800146	2	4	0.800146	GQ0068_C09.1	0	809	0.732486	0.670859	4	6	0.670859	GQ0068_C09.1	0	809	0.585883	4	4	0.585883	GQ0068_C09.1	0	809	0.317035	1	2	0.317035
GQ0068_C12.1	3.05235	1.8688	-0.730386	-1.18634	0.845048	-1.16053	-8.06659e-07	1	1	5.88716	31	34	5.88716	GQ0068_C12.1	0	627	4.96601	24	26	4.96601	GQ0068_C12.1	0	627	3.09721	12	12	3.09721	GQ0068_C12.1	0	627	4.65013	3.60662	23	25	3.60662	GQ0068_C12.1	0	627	2.83481	15	15	2.83481	GQ0068_C12.1	0	627	5.3178	25	26	5.3178
GQ0068_C21.1	8.73415	5.85929	-2.37646	-1.11174	0.666248	-1.09178	-2.43974e-06	1	1	26.6701	198	198	26.6701	GQ0068_C21.1	0	806	19.1671	129	129	19.1671	GQ0068_C21.1	0	806	25.0976	125	125	25.0976	GQ0068_C21.1	0	806	23.6449	25.0264	223	223	25.0264	GQ0068_C21.1	0	806	17.936	121	122	17.936	GQ0068_C21.1	0	806	20.8431	131	131	20.8431
GQ0068_D03.1	4.13133	2.01638	1.57714	1.10957	0.67542	1.12818	2.27237e-06	1	1	12.5371	94	94	12.5371	GQ0068_D03.1	0	814	16.3305	111	111	16.3305	GQ0068_D03.1	0	814	14.3142	72	72	14.3142	GQ0068_D03.1	0	814	14.3939	16.6685	150	150	16.6685	GQ0068_D03.1	0	814	14.7027	101	101	14.7027	GQ0068_D03.1	0	814	16.5421	105	105	16.5421
GQ0068_D16.1	1.17986	0.404667	0.134609	1.14336	1	1.14431	1.87659e-07	1	1	1.38654	10	10	1.38654	GQ0068_D16.1	0	783	1.22357	7	8	1.22357	GQ0068_D16.1	0	783	0.206679	1	1	0.206679	GQ0068_D16.1	0	783	0.938931	1.0397	9	9	1.0397	GQ0068_D16.1	0	783	1.36201	9	9	1.36201	GQ0068_D16.1	0	783	0.818906	5	5	0.818906
GQ0068_D21.1	5.60297	2.93049	1.60537	1.13335	0.64897	1.15191	2.25634e-06	1	1	14.8809	81	115	14.8809	GQ0068_D21.1	0	839	9.27798	46	65	9.27798	GQ0068_D21.1	0	839	11.9588	38	62	11.9588	GQ0068_D21.1	0	839	12.0392	14.7702	83	137	14.7702	GQ0068_D21.1	0	839	14.5471	65	103	14.5471	GQ0068_D21.1	0	839	11.6166	58	76	11.6166
GQ0068_E19.1	0.545799	0.249435	0.120356	1.49538	1	1.34362	1.54837e-07	1	1	0.18308	1	1	0.18308	GQ0068_E19.1	0	593	0	0	0	0	GQ0068_E19.1	0	593	0.545799	2	2	0.545799	GQ0068_E19.1	0	593	0.24296	0.457609	3	3	0.457609	GQ0068_E19.1	0	593	0.199823	1	1	0.199823	GQ0068_E19.1	0	593	0.432515	2	2	0.432515
GQ0068_F14.1	3.27724	1.60913	-0.990085	-1.16261	0.749326	-1.13946	-1.07665e-06	1	1	6.92976	60	60	6.92976	GQ0068_F14.1	0	940	8.28109	65	65	8.28109	GQ0068_F14.1	0	940	6.02556	35	35	6.02556	GQ0068_F14.1	0	940	7.0788	5.00385	52	52	5.00385	GQ0068_F14.1	0	940	7.94168	63	63	7.94168	GQ0068_F14.1	0	940	5.32062	38	39	5.32062
GQ0068_G16.1	0.920916	0.0226022	-0.0923025	-1.05858	1	-1.03716	-7.84852e-08	1	1	1.44434	6	6	1.44434	GQ0068_G16.1	0	451	2.1243	8	8	2.1243	GQ0068_G16.1	0	451	1.43529	4	4	1.43529	GQ0068_G16.1	0	451	1.66798	1.20338	6	6	1.20338	GQ0068_G16.1	0	451	2.10191	8	8	2.10191	GQ0068_G16.1	0	451	1.42174	5	5	1.42174
GQ0068_H12.1	20.481	8.39746	3.16113	1.08063	0.583919	1.09939	4.77449e-06	1	1	46.7132	353	361	46.7132	GQ0068_H12.1	0	839	44.677	301	313	44.677	GQ0068_H12.1	0	839	26.2322	133	136	26.2322	GQ0068_H12.1	0	839	39.2075	36.656	336	340	36.656	GQ0068_H12.1	0	839	45.0535	309	319	45.0535	GQ0068_H12.1	0	839	45.3963	290	297	45.3963
GQ0068_I06.2	1.34006	0.337531	-0.465987	-1.25559	1	-1.21879	-5.29362e-07	1	1	1.60564	11	13	1.60564	GQ0068_I06.2	0	879	2.31612	14	17	2.31612	GQ0068_I06.2	0	879	2.9457	11	16	2.9457	GQ0068_I06.2	0	879	2.28916	1.95521	17	19	1.95521	GQ0068_I06.2	0	879	1.61768	8	12	1.61768	GQ0068_I06.2	0	879	1.89662	11	13	1.89662
GQ0068_I07.1	1.91403	0.538145	-0.593739	-1.12248	1	-1.10031	-6.19679e-07	1	1	5.68835	35	35	5.68835	GQ0068_I07.1	0	668	6.27471	35	35	6.27471	GQ0068_I07.1	0	668	4.36067	18	18	4.36067	GQ0068_I07.1	0	668	5.44124	5.14559	38	38	5.14559	GQ0068_I07.1	0	668	4.78946	27	27	4.78946	GQ0068_I07.1	0	668	4.60745	24	24	4.60745
GQ0068_I14.1	220.423	57.8326	-4.26548	-1.00815	0.926688	1.01043	6.71593e-06	1	1	466.636	6112	6112	466.636	GQ0068_I14.1	0	1422	448.29	5322	5323	448.29	GQ0068_I14.1	0	1422	668.713	5876	5876	668.713	GQ0068_I14.1	0	1422	527.88	524.469	8245	8245	524.469	GQ0068_I14.1	0	1422	557.309	6688	6688	557.309	GQ0068_I14.1	0	1422	489.064	5423	5423	489.064
GQ0025_J17.1	10.3815	3.87149	6.56967	3.1751	0.00166268	3.14213	8.22947e-06	1	1	3.65269	18	18	3.65269	GQ0025_J17.1	0	535	2.68614	12	12	2.68614	GQ0025_J17.1	0	535	2.72236	8	9	2.72236	GQ0025_J17.1	0	535	3.0204	6.59385	36	39	6.59385	GQ0025_J17.1	0	535	13.0677	57	59	13.0677	GQ0025_J17.1	0	535	9.10868	38	38	9.10868
GQ0068_I23.1	1.68098	0.121875	-0.64344	-1.44577	0.753924	-1.38726	-7.54267e-07	1	1	1.59992	12	14	1.59992	GQ0068_I23.1	0	950	1.76484	12	14	1.76484	GQ0068_I23.1	0	950	2.8959	12	17	2.8959	GQ0068_I23.1	0	950	2.08689	1.61865	15	17	1.61865	GQ0068_I23.1	0	950	1.49678	10	12	1.49678	GQ0068_I23.1	0	950	1.21491	8	9	1.21491
GQ0068_K02.1	16.3217	7.24366	-3.46343	-1.05829	0.786778	-1.03961	-2.93083e-06	1	1	64.4275	616	778	64.4275	GQ0068_K02.1	0	1311	57.1839	510	626	57.1839	GQ0068_K02.1	0	1311	67.0278	429	543	67.0278	GQ0068_K02.1	0	1311	62.8797	62.7866	699	910	62.7866	GQ0068_K02.1	0	1311	50.7061	438	561	50.7061	GQ0068_K02.1	0	1311	64.7562	530	662	64.7562
GQ0068_K03.1	26.6251	2.00466	0.126304	1.00228	0.927936	1.01962	1.33016e-06	1	1	59.8986	204	352	59.8986	GQ0068_K03.1	0	638	66.4484	207	354	66.4484	GQ0068_K03.1	0	638	39.8232	78	157	39.8232	GQ0068_K03.1	0	638	55.3901	56.0022	191	395	56.0022	GQ0068_K03.1	0	638	56.2758	183	303	56.2758	GQ0068_K03.1	0	638	54.2711	152	270	54.2711
GQ0068_K17.1	0.759204	0.418732	-0.512205	-8.41756	0.500007	-3.60194	-6.23877e-07	1	1	0.759204	4	4	0.759204	GQ0068_K17.1	0	572	0.418732	2	2	0.418732	GQ0068_K17.1	0	572	0.565837	2	2	0.565837	GQ0068_K17.1	0	572	0.581258	0	0	0	0	GQ0068_K17.1	0	572	0.207159	1	1	0.207159	GQ0068_K17.1	0	572	0	0	0	0
GQ0068_L15.1	5.88823	1.99347	-0.275796	-1.01228	1	1.00541	1.51025e-07	1	1	20.9147	96	110	20.9147	GQ0068_L15.1	0	571	22.6511	101	108	22.6511	GQ0068_L15.1	0	571	24.657	77	87	24.657	GQ0068_L15.1	0	571	22.7409	25.1878	140	159	25.1878	GQ0068_L15.1	0	571	19.2995	85	93	19.2995	GQ0068_L15.1	0	571	22.9081	94	102	22.9081
GQ0068_L19.1	9.56952	4.18591	-2.52655	-1.07547	0.729797	-1.05647	-2.35791e-06	1	1	39.723	266	266	39.723	GQ0068_L19.1	0	727	36.2402	220	220	36.2402	GQ0068_L19.1	0	727	32.0543	144	144	32.0543	GQ0068_L19.1	0	727	36.0058	33.5937	270	270	33.5937	GQ0068_L19.1	0	727	30.1535	183	185	30.1535	GQ0068_L19.1	0	727	36.6906	208	208	36.6906
GQ0068_L23.1	0.857095	0.583303	-0.0561825	-1.03834	1	-1.01862	-3.67792e-08	1	1	1.69106	5	5	1.69106	GQ0068_L23.1	0	321	1.86538	5	5	1.86538	GQ0068_L23.1	0	321	1.00828	2	2	1.00828	GQ0068_L23.1	0	321	1.52157	1.69073	6	6	1.69073	GQ0068_L23.1	0	321	1.10743	2	3	1.10743	GQ0068_L23.1	0	321	1.59801	4	4	1.59801
GQ0068_M11.1	4.59283	1.26199	1.37655	1.90662	0.423997	1.8684	1.74355e-06	1	1	0.841598	1	1	0.841598	GQ0068_M11.1	0	129	3.7134	4	4	3.7134	GQ0068_M11.1	0	129	0	0	0	0	GQ0068_M11.1	0	129	1.51833	2.10358	3	3	2.10358	GQ0068_M11.1	0	129	4.59283	5	5	4.59283	GQ0068_M11.1	0	129	1.98823	2	2	1.98823
GQ0068_M19.1	3.7062	1.38751	-1.3061	-1.08082	0.842494	-1.06146	-1.2438e-06	1	1	17.9829	242	242	17.9829	GQ0068_M19.1	0	1461	18.689	228	228	18.689	GQ0068_M19.1	0	1461	15.7288	142	142	15.7288	GQ0068_M19.1	0	1461	17.4669	14.9828	242	242	14.9828	GQ0068_M19.1	0	1461	16.3833	202	202	16.3833	GQ0068_M19.1	0	1461	17.1163	195	195	17.1163
GQ0068_N11.1	2.65358	0.602588	-1.0993	-1.37842	0.663671	-1.33984	-1.27912e-06	1	1	2.44886	9	9	2.44886	GQ0068_N11.1	0	399	5.10244	17	17	5.10244	GQ0068_N11.1	0	399	4.46146	11	11	4.46146	GQ0068_N11.1	0	399	4.00425	3.17383	13	14	3.17383	GQ0068_N11.1	0	399	2.9698	10	10	2.9698	GQ0068_N11.1	0	399	2.57124	8	8	2.57124
GQ0068_O07.1	3.63708	1.02115	1.89598	1.18347	0.544807	1.20205	2.58045e-06	1	1	11.2243	57	58	11.2243	GQ0068_O07.1	0	561	9.39273	43	44	9.39273	GQ0068_O07.1	0	561	10.3848	33	36	10.3848	GQ0068_O07.1	0	561	10.3339	12.254	72	76	12.254	GQ0068_O07.1	0	561	11.4059	53	54	11.4059	GQ0068_O07.1	0	561	13.0298	53	57	13.0298
GQ0068_O21.1	17.1343	6.6871	-10.1739	-1.1845	0.227362	-1.16346	-1.12261e-05	1	1	68.1441	939	939	68.1441	GQ0068_O21.1	0	1496	64.2014	802	802	64.2014	GQ0068_O21.1	0	1496	63.6068	588	588	63.6068	GQ0068_O21.1	0	1496	65.3174	57.5013	950	951	57.5013	GQ0068_O21.1	0	1496	51.0098	644	644	51.0098	GQ0068_O21.1	0	1496	56.9197	664	664	56.9197
GQ0068_P01.1	1.01133	0.668133	-0.332321	-1.44403	1	-1.35932	-3.89497e-07	1	1	0.639565	3	4	0.639565	GQ0068_P01.1	0	679	1.41098	8	8	1.41098	GQ0068_P01.1	0	679	1.19167	4	5	1.19167	GQ0068_P01.1	0	679	1.08074	0.39965	2	3	0.39965	GQ0068_P01.1	0	679	0.523542	2	3	0.523542	GQ0068_P01.1	0	679	1.32207	6	7	1.32207
GQ0069_A08.1	0.443801	0.224265	-0.0956074	-1.64629	1	-1.33606	-1.1352e-07	1	1	0.203307	1	1	0.203307	GQ0069_A08.1	0	534	0.224265	1	1	0.224265	GQ0069_A08.1	0	534	0.303051	1	1	0.303051	GQ0069_A08.1	0	534	0.243541	0	0	0	0	GQ0069_A08.1	0	534	0.443801	2	2	0.443801	GQ0069_A08.1	0	534	0	0	0	0
GQ0069_A11.1	4.82088	3.14006	0.615488	1.04297	0.915239	1.06098	1.07588e-06	1	1	15.4772	137	137	15.4772	GQ0069_A11.1	0	961	12.3371	99	99	12.3371	GQ0069_A11.1	0	961	15.1557	89	90	15.1557	GQ0069_A11.1	0	961	14.3233	11.8598	124	126	11.8598	GQ0069_A11.1	0	961	16.2761	132	132	16.2761	GQ0069_A11.1	0	961	16.6806	125	125	16.6806
GQ0069_A22.1	0.786853	0.207846	-0.15392	-1.92158	1	-1.50981	-1.84302e-07	1	1	0.175958	1	1	0.175958	GQ0069_A22.1	0	617	0	0	0	0	GQ0069_A22.1	0	617	0.786853	1	3	0.786853	GQ0069_A22.1	0	617	0.320937	0.293206	2	2	0.293206	GQ0069_A22.1	0	617	0	0	0	0	GQ0069_A22.1	0	617	0.207846	1	1	0.207846
GQ0069_B02.1	4.39096	2.0764	0.119677	1.01422	1	1.03178	3.31447e-07	1	1	9.81766	103	103	9.81766	GQ0069_B02.1	0	1139	9.46282	90	90	9.46282	GQ0069_B02.1	0	1139	5.96737	42	42	5.96737	GQ0069_B02.1	0	1139	8.41595	7.86212	99	99	7.86212	GQ0069_B02.1	0	1139	7.38643	71	71	7.38643	GQ0069_B02.1	0	1139	10.3583	92	92	10.3583
GQ0069_B09.1	1.72282	0.34277	-0.00907053	-1.00478	1	1.01214	3.01598e-08	1	1	1.88948	24	24	1.88948	GQ0069_B09.1	0	1379	2.77899	26	32	2.77899	GQ0069_B09.1	0	1379	1.05617	9	9	1.05617	GQ0069_B09.1	0	1379	1.90821	1.63985	22	25	1.63985	GQ0069_B09.1	0	1379	1.54671	18	18	1.54671	GQ0069_B09.1	0	1379	2.51088	26	27	2.51088
GQ0069_B19.1	1.56079	0.603934	-0.877985	-2.34034	0.453148	-2.09276	-1.05775e-06	1	1	1.20763	10	10	1.20763	GQ0069_B19.1	0	899	2.13139	16	16	2.13139	GQ0069_B19.1	0	899	1.26007	7	7	1.26007	GQ0069_B19.1	0	899	1.53303	0.603698	6	6	0.603698	GQ0069_B19.1	0	899	0.790845	6	6	0.790845	GQ0069_B19.1	0	899	0.570593	3	4	0.570593
GQ0069_C06.1	8.98628	1.44192	-2.06268	-1.02477	0.969996	-1.00677	-7.01593e-07	1	1	85.6752	1033	1033	85.6752	GQ0069_C06.1	0	1309	85.2664	932	932	85.2664	GQ0069_C06.1	0	1309	85.0563	687	688	85.0563	GQ0069_C06.1	0	1309	85.3326	78.4995	1136	1136	78.4995	GQ0069_C06.1	0	1309	83.8245	926	926	83.8245	GQ0069_C06.1	0	1309	87.4858	893	893	87.4858
GQ0069_D04.1	0.437505	0.0237902	0.0402678	1.25606	1	1.15451	5.34537e-08	1	1	0.131277	1	1	0.131277	GQ0069_D04.1	0	827	0.144809	1	1	0.144809	GQ0069_D04.1	0	827	0.195683	1	1	0.195683	GQ0069_D04.1	0	827	0.157256	0.437505	3	4	0.437505	GQ0069_D04.1	0	827	0	0	0	0	GQ0069_D04.1	0	827	0.155067	1	1	0.155067
GQ0069_E04.1	1.58251	0.762302	0.26747	1.08626	1	1.10146	3.99695e-07	1	1	3.5284	26	26	3.5284	GQ0069_E04.1	0	800	3.14363	21	21	3.14363	GQ0069_E04.1	0	800	2.62973	13	13	2.62973	GQ0069_E04.1	0	800	3.10059	3.39203	30	30	3.39203	GQ0069_E04.1	0	800	4.14732	28	28	4.14732	GQ0069_E04.1	0	800	2.56481	16	16	2.56481
GQ0069_F04.1	3.05531	1.23588	-1.76675	-1.17319	0.625571	-1.15086	-1.93562e-06	1	1	11.9864	87	87	11.9864	GQ0069_F04.1	0	788	12.0061	78	79	12.0061	GQ0069_F04.1	0	788	11.9113	58	58	11.9113	GQ0069_F04.1	0	788	11.9679	10.6754	92	93	10.6754	GQ0069_F04.1	0	788	10.9773	73	73	10.9773	GQ0069_F04.1	0	788	8.95081	55	55	8.95081
GQ0069_F09.1	6.48729	4.29053	3.80805	1.10159	0.436703	1.12083	5.54833e-06	1	1	36.3743	193	196	36.3743	GQ0069_F09.1	0	585	35.4154	168	173	35.4154	GQ0069_F09.1	0	585	40.6648	140	147	40.6648	GQ0069_F09.1	0	585	37.4848	41.9027	260	271	41.9027	GQ0069_F09.1	0	585	40.106	192	198	40.106	GQ0069_F09.1	0	585	41.87	181	191	41.87
GQ0069_H15.1	235.648	98.1556	43.0753	1.07891	0.387976	1.09817	6.54581e-05	1	1	443.946	2127	2568	443.946	GQ0069_H15.1	0	628	594.4	2593	3117	594.4	GQ0069_H15.1	0	628	599.387	1844	2326	599.387	GQ0069_H15.1	0	628	545.911	591.121	3377	4104	591.121	GQ0069_H15.1	0	628	496.245	2221	2630	496.245	GQ0069_H15.1	0	628	679.594	2789	3328	679.594
GQ0069_H20.1	18.1226	6.56799	9.86725	1.07342	0.32919	1.09226	1.51542e-05	1	1	133.21	1600	1600	133.21	GQ0069_H20.1	0	1304	139.778	1522	1522	139.778	GQ0069_H20.1	0	1304	130.183	1049	1049	130.183	GQ0069_H20.1	0	1304	134.39	148.306	2138	2138	148.306	GQ0069_H20.1	0	1304	146.392	1611	1611	146.392	GQ0069_H20.1	0	1304	138.075	1404	1404	138.075
GQ0069_H23.1	5.93781	2.09815	-1.31062	-1.31376	0.711128	-1.28243	-1.50951e-06	1	1	8.30427	68	68	8.30427	GQ0069_H23.1	0	889	5.79253	42	43	5.79253	GQ0069_H23.1	0	889	2.36646	13	13	2.36646	GQ0069_H23.1	0	889	5.48776	2.9507	29	29	2.9507	GQ0069_H23.1	0	889	4.53186	34	34	4.53186	GQ0069_H23.1	0	889	5.04885	35	35	5.04885
GQ0069_I08.1	1.01524	0.0493714	-0.0336837	-1.08516	1	-1.05041	-3.25378e-08	1	1	0.272437	2	2	0.272437	GQ0069_I08.1	0	797	0	0	0	0	GQ0069_I08.1	0	797	1.01524	5	5	1.01524	GQ0069_I08.1	0	797	0.429226	0.567466	3	5	0.567466	GQ0069_I08.1	0	797	0.297352	2	2	0.297352	GQ0069_I08.1	0	797	0.321809	2	2	0.321809
GQ0069_I09.1	28.0175	20.4062	4.11248	1.06742	0.560556	1.08592	6.41125e-06	1	1	76.1296	356	514	76.1296	GQ0069_I09.1	0	733	52.7716	216	323	52.7716	GQ0069_I09.1	0	733	54.0903	171	245	54.0903	GQ0069_I09.1	0	733	60.9972	73.1778	401	593	73.1778	GQ0069_I09.1	0	733	74.0391	334	458	74.0391	GQ0069_I09.1	0	733	48.1121	200	275	48.1121
GQ0069_J14.1	1.03005	0.36327	0.247799	2.14383	1	1.74709	3.12635e-07	1	1	0	0	0	0	GQ0069_J14.1	0	249	0	0	0	0	GQ0069_J14.1	0	249	0.649917	1	1	0.649917	GQ0069_J14.1	0	249	0.216639	0.36327	1	1	0.36327	GQ0069_J14.1	0	249	0	0	0	0	GQ0069_J14.1	0	249	1.03005	2	2	1.03005
GQ0069_J22.1	3.35438	0.301668	0.450247	1.05144	0.891964	1.06914	7.49539e-07	1	1	8.50217	39	39	8.50217	GQ0069_J22.1	0	498	8.65715	36	36	8.65715	GQ0069_J22.1	0	498	9.09884	28	28	9.09884	GQ0069_J22.1	0	498	8.75272	11.0797	61	61	11.0797	GQ0069_J22.1	0	498	8.80384	37	37	8.80384	GQ0069_J22.1	0	498	7.72534	29	30	7.72534
GQ0069_K05.1	2.09937	0.655506	-0.867007	-1.29787	0.823828	-1.26396	-9.95376e-07	1	1	3.7792	22	22	3.7792	GQ0069_K05.1	0	632	4.73723	25	25	4.73723	GQ0069_K05.1	0	632	2.81665	11	11	2.81665	GQ0069_K05.1	0	632	3.7777	2.71935	19	19	2.71935	GQ0069_K05.1	0	632	3.37486	18	18	3.37486	GQ0069_K05.1	0	632	2.63786	13	13	2.63786
GQ0069_K24.1	3.49613	2.0367	1.0854	1.54501	0.607278	1.53839	1.39202e-06	1	1	1.24312	6	6	1.24312	GQ0069_K24.1	0	524	4.1138	18	18	4.1138	GQ0069_K24.1	0	524	0.61767	2	2	0.61767	GQ0069_K24.1	0	524	1.99153	3.27983	19	19	3.27983	GQ0069_K24.1	0	524	2.03522	9	9	2.03522	GQ0069_K24.1	0	524	3.91575	15	16	3.91575
GQ0069_L01.1	5.96782	1.50507	-2.43439	-1.25192	0.457229	-1.22713	-2.76243e-06	1	1	14.4154	64	64	14.4154	GQ0069_L01.1	0	482	8.44761	34	34	8.44761	GQ0069_L01.1	0	482	13.4298	40	40	13.4298	GQ0069_L01.1	0	482	12.0976	8.82022	47	47	8.82022	GQ0069_L01.1	0	482	10.3253	41	42	10.3253	GQ0069_L01.1	0	482	9.8442	37	37	9.8442
GQ0069_L10.1	8.58305	3.25593	5.16707	1.21521	0.204849	1.23559	6.94225e-06	1	1	22.927	170	170	22.927	GQ0069_L10.1	0	805	26.183	176	176	26.183	GQ0069_L10.1	0	805	22.9175	114	114	22.9175	GQ0069_L10.1	0	805	24.0091	25.2822	225	225	25.2822	GQ0069_L10.1	0	805	31.5005	214	214	31.5005	GQ0069_L10.1	0	805	30.7459	193	193	30.7459
GQ0069_L24.1	2.04322	0.389752	0.120471	1.01994	1	1.0373	2.80868e-07	1	1	5.80513	57	57	5.80513	GQ0069_L24.1	0	1066	6.8529	61	61	6.8529	GQ0069_L24.1	0	1066	5.46516	36	36	5.46516	GQ0069_L24.1	0	1066	6.04106	5.85491	69	69	5.85491	GQ0069_L24.1	0	1066	7.33646	66	66	7.33646	GQ0069_L24.1	0	1066	5.29324	44	44	5.29324
GQ0069_M05.1	2.6469	1.47964	0.747621	1.06804	0.81004	1.08605	1.16763e-06	1	1	10.3995	87	91	10.3995	GQ0069_M05.1	0	950	9.95876	72	79	9.95876	GQ0069_M05.1	0	950	12.6057	60	74	12.6057	GQ0069_M05.1	0	950	10.988	10.8545	107	114	10.8545	GQ0069_M05.1	0	950	12.4731	96	100	12.4731	GQ0069_M05.1	0	950	11.8791	82	88	11.8791
GQ0069_N01.1	6.22081	1.67037	-0.65822	-1.05078	0.911122	-1.03211	-5.22224e-07	1	1	13.4011	79	79	13.4011	GQ0069_N01.1	0	640	16.8409	89	90	16.8409	GQ0069_N01.1	0	640	10.6201	42	42	10.6201	GQ0069_N01.1	0	640	13.6207	11.7308	83	83	11.7308	GQ0069_N01.1	0	640	13.3307	72	72	13.3307	GQ0069_N01.1	0	640	13.8259	69	69	13.8259
GQ0069_N13.2	2.76096	1.40907	-0.593524	-1.18357	1	-1.15687	-6.54462e-07	1	1	4.92621	74	78	4.92621	GQ0069_N13.2	0	1719	4.38901	61	63	4.38901	GQ0069_N13.2	0	1719	2.16526	23	23	2.16526	GQ0069_N13.2	0	1719	3.82683	3.05197	57	58	3.05197	GQ0069_N13.2	0	1719	2.61943	38	38	2.61943	GQ0069_N13.2	0	1719	4.0285	53	54	4.0285
GQ0069_N19.1	0.641203	0.296237	0.188263	1.94322	1	1.59921	2.38281e-07	1	1	0	0	0	0	GQ0069_N19.1	0	400	0.598786	2	2	0.598786	GQ0069_N19.1	0	400	0	0	0	0	GQ0069_N19.1	0	400	0.199595	0.226135	1	1	0.226135	GQ0069_N19.1	0	400	0.296237	1	1	0.296237	GQ0069_N19.1	0	400	0.641203	2	2	0.641203
GQ0069_N22.1	6.00163	0.592773	-2.54826	-1.30992	0.42723	-1.28277	-2.93278e-06	1	1	13.4169	109	109	13.4169	GQ0069_N22.1	0	882	10.455	77	77	10.455	GQ0069_N22.1	0	882	8.44008	46	46	8.44008	GQ0069_N22.1	0	882	10.7707	8.92235	87	87	8.92235	GQ0069_N22.1	0	882	8.32957	62	62	8.32957	GQ0069_N22.1	0	882	7.41528	51	51	7.41528
GQ0069_O03.1	1.42517	0.607235	0.165539	1.01784	1	1.03546	4.07144e-07	1	1	9.79456	83	83	9.79456	GQ0069_O03.1	0	920	9.24214	71	71	9.24214	GQ0069_O03.1	0	920	8.79508	49	50	8.79508	GQ0069_O03.1	0	920	9.27726	8.75045	89	89	8.75045	GQ0069_O03.1	0	920	9.40231	73	73	9.40231	GQ0069_O03.1	0	920	10.1756	73	73	10.1756
GQ0069_O20.1	2.93796	1.57444	-0.245663	-1.08611	1	-1.06434	-2.38007e-07	1	1	3.18866	20	21	3.18866	GQ0069_O20.1	0	715	4.5223	27	27	4.5223	GQ0069_O20.1	0	715	1.58434	7	7	1.58434	GQ0069_O20.1	0	715	3.09843	3.79528	29	30	3.79528	GQ0069_O20.1	0	715	3.14882	19	19	3.14882	GQ0069_O20.1	0	715	1.61422	9	9	1.61422
GQ0069_O21.1	0.461297	0.130112	0.124583	1.597	1	1.38983	1.59345e-07	1	1	0.195263	1	1	0.195263	GQ0069_O21.1	0	556	0.430781	2	2	0.430781	GQ0069_O21.1	0	556	0	0	0	0	GQ0069_O21.1	0	556	0.208681	0.325375	2	2	0.325375	GQ0069_O21.1	0	556	0.21312	1	1	0.21312	GQ0069_O21.1	0	556	0.461297	2	2	0.461297
GQ0069_P06.1	6.62186	2.18504	3.44293	1.56944	0.143998	1.58514	4.40968e-06	1	1	5.28344	31	31	5.28344	GQ0069_P06.1	0	637	7.52008	40	40	7.52008	GQ0069_P06.1	0	637	5.33504	21	21	5.33504	GQ0069_P06.1	0	637	6.04619	7.10001	50	50	7.10001	GQ0069_P06.1	0	637	11.9053	64	64	11.9053	GQ0069_P06.1	0	637	9.46203	47	47	9.46203
GQ0071_A08.2	0.815522	0.152	0.299171	1.32382	1	1.30564	3.91828e-07	1	1	0.699675	6	6	0.699675	GQ0071_A08.2	0	931	1.02906	8	8	1.02906	GQ0071_A08.2	0	931	1.04294	6	6	1.04294	GQ0071_A08.2	0	931	0.923893	1.26305	13	13	1.26305	GQ0071_A08.2	0	931	0.890939	7	7	0.890939	GQ0071_A08.2	0	931	1.5152	11	11	1.5152
GQ0071_B07.1	9.09029	0.362365	-0.0188109	-1.00022	0.910816	1.01757	1.83884e-06	1	1	81.1982	807	807	81.1982	GQ0071_B07.1	0	1079	85.3506	768	769	85.3506	GQ0071_B07.1	0	1079	90.2885	602	602	90.2885	GQ0071_B07.1	0	1079	85.6125	85.7596	1021	1023	85.7596	GQ0071_B07.1	0	1079	85.3295	777	777	85.3295	GQ0071_B07.1	0	1079	85.6919	721	721	85.6919
GQ0071_B10.1	0.522387	0.156076	0.0415229	1.17824	1	1.12924	5.66569e-08	1	1	0	0	0	0	GQ0071_B10.1	0	917	0.522387	4	4	0.522387	GQ0071_B10.1	0	917	0.176477	1	1	0.176477	GQ0071_B10.1	0	917	0.232955	0.295924	2	3	0.295924	GQ0071_B10.1	0	917	0.387661	3	3	0.387661	GQ0071_B10.1	0	917	0.139848	1	1	0.139848
GQ0071_C04.1	1.23909	0.319871	0.144681	1.04012	1	1.05663	2.58099e-07	1	1	3.4018	35	35	3.4018	GQ0071_C04.1	0	1117	3.2164	30	30	3.2164	GQ0071_C04.1	0	1117	4.20148	29	29	4.20148	GQ0071_C04.1	0	1117	3.60656	3.23918	39	40	3.23918	GQ0071_C04.1	0	1117	4.45549	42	42	4.45549	GQ0071_C04.1	0	1117	3.55905	31	31	3.55905
GQ0071_C07.1	3.83324	2.24103	2.57929	1.19032	0.396868	1.20953	3.49946e-06	1	1	14.7436	143	143	14.7436	GQ0071_C07.1	0	1053	12.8514	113	113	12.8514	GQ0071_C07.1	0	1053	13.0632	84	85	13.0632	GQ0071_C07.1	0	1053	13.5527	16.4072	190	191	16.4072	GQ0071_C07.1	0	1053	15.3042	135	136	15.3042	GQ0071_C07.1	0	1053	16.6847	137	137	16.6847
GQ0071_C12.2	1.31953	0.479131	-0.720325	-1.61211	0.753924	-1.52832	-8.5393e-07	1	1	1.62412	12	13	1.62412	GQ0071_C12.2	0	869	2.20497	15	16	2.20497	GQ0071_C12.2	0	869	1.86225	10	10	1.86225	GQ0071_C12.2	0	869	1.89711	1.14499	11	11	1.14499	GQ0071_C12.2	0	869	1.49994	11	11	1.49994	GQ0071_C12.2	0	869	0.885436	6	6	0.885436
GQ0071_E09.1	0.880846	0.105519	0.0790472	1.04628	1	1.06043	1.35314e-07	1	1	2.25048	29	29	2.25048	GQ0071_E09.1	0	1399	1.36963	16	16	1.36963	GQ0071_E09.1	0	1399	1.50378	13	13	1.50378	GQ0071_E09.1	0	1399	1.70796	1.55175	24	24	1.55175	GQ0071_E09.1	0	1399	1.60929	19	19	1.60929	GQ0071_E09.1	0	1399	2.19998	24	24	2.19998
GQ0071_E11.1	3.1197	0.425321	-1.1358	-1.2885	0.701163	-1.25787	-1.30128e-06	1	1	6.34534	73	73	6.34534	GQ0071_E11.1	0	1249	4.98589	50	52	4.98589	GQ0071_E11.1	0	1249	3.88702	29	30	3.88702	GQ0071_E11.1	0	1249	5.07275	4.27285	59	59	4.27285	GQ0071_E11.1	0	1249	3.22564	34	34	3.22564	GQ0071_E11.1	0	1249	4.31234	42	42	4.31234
GQ0071_G05.1	1.04502	0.295158	-0.0605727	-1.13144	1	-1.08801	-6.39501e-08	1	1	1.04502	9	9	1.04502	GQ0071_G05.1	0	935	0	0	0	0	GQ0071_G05.1	0	935	0.519239	3	3	0.519239	GQ0071_G05.1	0	935	0.52142	0.580454	6	6	0.580454	GQ0071_G05.1	0	935	0.253465	2	2	0.253465	GQ0071_G05.1	0	935	0.548623	3	4	0.548623
GQ0071_H18.2	13.0266	4.08161	-0.326063	-1.01468	1	1.00304	8.42607e-08	1	1	30.0525	249	271	30.0525	GQ0071_H18.2	0	979	20.5508	157	168	20.5508	GQ0071_H18.2	0	979	17.026	98	103	17.026	GQ0071_H18.2	0	979	22.5431	23.8378	236	258	23.8378	GQ0071_H18.2	0	979	19.3659	152	160	19.3659	GQ0071_H18.2	0	979	23.4475	172	179	23.4475
GQ0071_J03.1	5.22302	1.62961	-1.8191	-1.08091	0.800151	-1.06168	-1.73286e-06	1	1	23.6216	203	203	23.6216	GQ0071_J03.1	0	933	23.6177	184	184	23.6177	GQ0071_J03.1	0	933	25.6707	148	148	25.6707	GQ0071_J03.1	0	933	24.3033	25.013	258	258	25.013	GQ0071_J03.1	0	933	20.4477	161	161	20.4477	GQ0071_J03.1	0	933	21.992	160	160	21.992
GQ0071_K06.1	3.62518	0.809174	-0.390528	-1.05337	1	-1.03438	-3.1795e-07	1	1	7.26569	52	52	7.26569	GQ0071_K06.1	0	777	9.40179	61	61	9.40179	GQ0071_K06.1	0	777	6.45652	31	31	6.45652	GQ0071_K06.1	0	777	7.708	9.31317	78	80	9.31317	GQ0071_K06.1	0	777	6.86264	44	45	6.86264	GQ0071_K06.1	0	777	5.77661	35	35	5.77661
GQ0071_K08.1	2.63136	0.391375	0.168398	1.01277	1	1.03049	4.9564e-07	1	1	14.5342	197	198	14.5342	GQ0071_K08.1	0	1479	11.9029	143	147	11.9029	GQ0071_K08.1	0	1479	13.1302	119	120	13.1302	GQ0071_K08.1	0	1479	13.1891	13.0269	211	213	13.0269	GQ0071_K08.1	0	1479	12.7388	159	159	12.7388	GQ0071_K08.1	0	1479	14.3068	164	165	14.3068
GQ0071_K12.1	2.96704	1.21675	0.991186	1.15159	0.644068	1.16881	1.37368e-06	1	1	6.51674	45	47	6.51674	GQ0071_K12.1	0	783	5.65903	37	37	5.65903	GQ0071_K12.1	0	783	7.44043	35	36	7.44043	GQ0071_K12.1	0	783	6.53874	7.74001	66	67	7.74001	GQ0071_K12.1	0	783	8.62607	56	57	8.62607	GQ0071_K12.1	0	783	6.22369	37	38	6.22369
GQ0071_K23.1	10.9693	5.07239	-1.60927	-1.05446	0.824321	-1.03588	-1.32325e-06	1	1	33.2831	504	504	33.2831	GQ0071_K23.1	0	1644	32.6346	448	448	32.6346	GQ0071_K23.1	0	1644	27.5622	280	280	27.5622	GQ0071_K23.1	0	1644	31.1599	30.9767	563	563	30.9767	GQ0071_K23.1	0	1644	23.353	324	324	23.353	GQ0071_K23.1	0	1644	34.3223	440	440	34.3223
GQ0071_L02.1	5.75822	1.4275	3.59812	1.09021	0.487977	1.10923	5.33645e-06	1	1	39.4697	401	401	39.4697	GQ0071_L02.1	0	1103	39.8467	367	367	39.8467	GQ0071_L02.1	0	1103	40.3473	275	275	40.3473	GQ0071_L02.1	0	1103	39.8879	43.956	536	536	43.956	GQ0071_L02.1	0	1103	45.2279	421	421	45.2279	GQ0071_L02.1	0	1103	41.2742	355	355	41.2742
GQ0071_M01.1	3.94523	2.27685	-2.10265	-1.34681	0.440936	-1.31681	-2.4356e-06	1	1	9.22531	82	82	9.22531	GQ0071_M01.1	0	965	8.56295	69	69	8.56295	GQ0071_M01.1	0	965	6.70796	37	40	6.70796	GQ0071_M01.1	0	965	8.16541	7.59252	80	81	7.59252	GQ0071_M01.1	0	965	5.28008	43	43	5.28008	GQ0071_M01.1	0	965	5.31568	40	40	5.31568
GQ0071_N12.1	7.13597	3.47278	1.43581	1.06423	0.670837	1.08269	2.26965e-06	1	1	25.2615	346	346	25.2615	GQ0071_N12.1	0	1487	19.1676	238	238	19.1676	GQ0071_N12.1	0	1487	22.6365	208	208	22.6365	GQ0071_N12.1	0	1487	22.3552	24.2712	399	399	24.2712	GQ0071_N12.1	0	1487	20.7984	261	261	20.7984	GQ0071_N12.1	0	1487	26.3036	305	305	26.3036
GQ0071_N15.1	4.15725	2.03187	-0.0920288	-1.00814	1	1.00946	1.3312e-07	1	1	10.2785	128	128	10.2785	GQ0071_N15.1	0	1352	12.6666	143	143	12.6666	GQ0071_N15.1	0	1352	11.2515	94	94	11.2515	GQ0071_N15.1	0	1352	11.3988	12.3103	184	184	12.3103	GQ0071_N15.1	0	1352	12.8837	147	147	12.8837	GQ0071_N15.1	0	1352	8.72644	92	92	8.72644
GQ0071_P05.1	2.4219	0.722671	-0.081919	-1.05788	1	-1.03623	-6.92898e-08	1	1	1.50786	8	8	1.50786	GQ0071_P05.1	0	576	2.70285	13	13	2.70285	GQ0071_P05.1	0	576	0.280954	1	1	0.280954	GQ0071_P05.1	0	576	1.49722	0.785192	5	5	0.785192	GQ0071_P05.1	0	576	1.23432	6	6	1.23432	GQ0071_P05.1	0	576	2.2264	8	10	2.2264
GQ0071_P18.1	5.55907	2.34268	-1.97613	-1.08121	0.808049	-1.06201	-1.88443e-06	1	1	23.5212	268	268	23.5212	GQ0071_P18.1	0	1237	26.6235	275	275	26.6235	GQ0071_P18.1	0	1237	28.7813	219	220	28.7813	GQ0071_P18.1	0	1237	26.3087	23.9115	327	327	23.9115	GQ0071_P18.1	0	1237	25.8639	270	270	25.8639	GQ0071_P18.1	0	1237	23.2222	224	224	23.2222
GQ0072_A20.1	0.453303	0.0318265	-0.162785	-1.68959	1	-1.43287	-1.93626e-07	1	1	0.603145	6	6	0.603145	GQ0072_A20.1	0	1080	0.443545	4	4	0.443545	GQ0072_A20.1	0	1080	0.149842	1	1	0.149842	GQ0072_A20.1	0	1080	0.398844	0.251261	3	3	0.251261	GQ0072_A20.1	0	1080	0.219435	2	2	0.219435	GQ0072_A20.1	0	1080	0.237483	2	2	0.237483
GQ0072_B14.1	0.470299	0.186389	0.177272	2.4199	1	1.72781	2.23e-07	1	1	0.0940781	1	1	0.0940781	GQ0072_B14.1	0	1154	0	0	0	0	GQ0072_B14.1	0	1154	0.280467	2	2	0.280467	GQ0072_B14.1	0	1154	0.124848	0.470299	6	6	0.470299	GQ0072_B14.1	0	1154	0.102682	1	1	0.102682	GQ0072_B14.1	0	1154	0.333381	3	3	0.333381
GQ0072_D12.1	1.86773	0.931224	0.94078	1.25248	0.690091	1.26576	1.24998e-06	1	1	3.19616	31	31	3.19616	GQ0072_D12.1	0	1053	3.52562	30	31	3.52562	GQ0072_D12.1	0	1053	4.45684	29	29	4.45684	GQ0072_D12.1	0	1053	3.7262	4.55277	53	53	4.55277	GQ0072_D12.1	0	1053	5.06389	45	45	5.06389	GQ0072_D12.1	0	1053	4.3843	36	36	4.3843
GQ0072_E20.1	0.811609	0.291703	-0.0558634	-1.16952	1	-1.10835	-6.10512e-08	1	1	0.212458	1	2	0.212458	GQ0072_E20.1	0	1022	0.468717	4	4	0.468717	GQ0072_E20.1	0	1022	0.475038	2	3	0.475038	GQ0072_E20.1	0	1022	0.385404	0.177014	2	2	0.177014	GQ0072_E20.1	0	1022	0.811609	7	7	0.811609	GQ0072_E20.1	0	1022	0	0	0	0
GQ0072_G10.1	2.79071	1.0934	-0.166634	-1.07048	1	-1.0492	-1.52116e-07	1	1	2.19838	13	13	2.19838	GQ0072_G10.1	0	642	1.86538	10	10	1.86538	GQ0072_G10.1	0	642	3.52899	13	14	3.52899	GQ0072_G10.1	0	642	2.53092	2.95878	16	21	2.95878	GQ0072_G10.1	0	642	0.738286	4	4	0.738286	GQ0072_G10.1	0	642	3.39578	17	17	3.39578
GQ0072_H05.1	30.8448	28.097	-14.1626	-1.13448	0.322273	-1.11396	-1.49357e-05	1	1	124.91	1794	1796	124.91	GQ0072_H05.1	0	1561	107.559	1399	1402	107.559	GQ0072_H05.1	0	1561	125.96	1212	1215	125.96	GQ0072_H05.1	0	1561	119.476	96.3647	1662	1663	96.3647	GQ0072_H05.1	0	1561	95.1147	1252	1253	95.1147	GQ0072_H05.1	0	1561	124.462	1515	1515	124.462
GQ0072_I01.1	4.1498	3.46331	0.876715	1.06609	0.740798	1.08425	1.37747e-06	1	1	15.0382	155	155	15.0382	GQ0072_I01.1	0	1119	11.4513	105	107	11.4513	GQ0072_I01.1	0	1119	13.305	91	92	13.305	GQ0072_I01.1	0	1119	13.2648	15.6011	193	193	15.6011	GQ0072_I01.1	0	1119	15.2487	143	144	15.2487	GQ0072_I01.1	0	1119	11.5749	101	101	11.5749
GQ0072_I08.1	0.909742	0.0728231	0.171568	1.08074	1	1.09436	2.59342e-07	1	1	2.25991	25	25	2.25991	GQ0072_I08.1	0	1201	2.09401	21	21	2.09401	GQ0072_I08.1	0	1201	2.02118	15	15	2.02118	GQ0072_I08.1	0	1201	2.12503	2.03352	27	27	2.03352	GQ0072_I08.1	0	1201	1.97327	20	20	1.97327	GQ0072_I08.1	0	1201	2.88301	27	27	2.88301
GQ0072_I16.2	25.9562	12.6109	-10.094	-1.75872	0.0507691	-1.72076	-1.20432e-05	1	1	32.5194	299	322	32.5194	GQ0072_I16.2	0	1075	27.7391	230	249	27.7391	GQ0072_I16.2	0	1075	9.93558	60	66	9.93558	GQ0072_I16.2	0	1075	23.398	6.56318	70	78	6.56318	GQ0072_I16.2	0	1075	10.8023	97	98	10.8023	GQ0072_I16.2	0	1075	22.5465	180	189	22.5465
GQ0072_I22.1	3.90818	0.323972	-1.50175	-1.21695	0.658843	-1.19225	-1.68327e-06	1	1	9.88963	131	135	9.88963	GQ0072_I22.1	0	1482	7.1919	88	89	7.1919	GQ0072_I22.1	0	1482	8.18975	74	75	8.18975	GQ0072_I22.1	0	1482	8.42376	5.98145	97	98	5.98145	GQ0072_I22.1	0	1482	7.51587	90	94	7.51587	GQ0072_I22.1	0	1482	7.2687	80	84	7.2687
GQ0072_K11.1	9.74683	2.83737	3.0547	1.13658	0.453832	1.15591	4.28158e-06	1	1	27.1415	207	207	27.1415	GQ0072_K11.1	0	828	22.563	156	156	22.563	GQ0072_K11.1	0	828	17.3947	88	89	17.3947	GQ0072_K11.1	0	828	22.3664	23.8152	218	218	23.8152	GQ0072_K11.1	0	828	27.0478	189	189	27.0478	GQ0072_K11.1	0	828	25.4003	164	164	25.4003
GQ0072_K21.1	8.73218	3.47526	-1.31012	-1.0761	0.846917	-1.05689	-1.22581e-06	1	1	22.6028	249	249	22.6028	GQ0072_K21.1	0	1196	18.2239	182	182	18.2239	GQ0072_K21.1	0	1196	14.7487	109	109	14.7487	GQ0072_K21.1	0	1196	18.5251	16.8656	223	223	16.8656	GQ0072_K21.1	0	1196	13.8706	140	140	13.8706	GQ0072_K21.1	0	1196	20.9088	195	195	20.9088
GQ0072_L02.1	2.50212	1.11163	-1.37036	-1.29553	0.596699	-1.26579	-1.57246e-06	1	1	6.17633	45	45	6.17633	GQ0072_L02.1	0	791	5.29899	34	35	5.29899	GQ0072_L02.1	0	791	6.54683	28	32	6.54683	GQ0072_L02.1	0	791	6.00738	5.489	48	48	5.489	GQ0072_L02.1	0	791	4.04471	27	27	4.04471	GQ0072_L02.1	0	791	4.37737	27	27	4.37737
GQ0072_L17.1	1.83502	1.12927	0.329076	1.04659	1	1.06406	5.62286e-07	1	1	6.41585	51	51	6.41585	GQ0072_L17.1	0	863	6.52212	47	47	6.52212	GQ0072_L17.1	0	863	8.25086	44	44	8.25086	GQ0072_L17.1	0	863	7.06294	7.65139	73	73	7.65139	GQ0072_L17.1	0	863	7.68913	56	56	7.68913	GQ0072_L17.1	0	863	6.83554	46	46	6.83554
GQ0072_N22.1	4.0389	0.47564	-1.63719	-2.86533	0.343785	-2.59072	-1.97987e-06	1	1	1.58722	9	10	1.58722	GQ0072_N22.1	0	684	1.22559	6	7	1.22559	GQ0072_N22.1	0	684	4.73186	13	20	4.73186	GQ0072_N22.1	0	684	2.51489	1.19019	7	9	1.19019	GQ0072_N22.1	0	684	0.692953	4	4	0.692953	GQ0072_N22.1	0	684	0.749946	3	4	0.749946
GQ0072_O04.1	16.2218	3.85301	-3.12746	-1.10972	0.602432	-1.08994	-3.19949e-06	1	1	28.8202	382	382	28.8202	GQ0072_O04.1	0	1439	26.7144	321	321	26.7144	GQ0072_O04.1	0	1439	39.3609	349	350	39.3609	GQ0072_O04.1	0	1439	31.6318	31.8067	505	506	31.8067	GQ0072_O04.1	0	1439	23.139	281	281	23.139	GQ0072_O04.1	0	1439	30.5674	343	343	30.5674
GQ0072_O07.1	1.29175	0.10258	0.128727	1.13754	1	1.13904	1.80286e-07	1	1	0.812469	7	8	0.812469	GQ0072_O07.1	0	1069	0.784192	6	7	0.784192	GQ0072_O07.1	0	1069	1.21107	8	8	1.21107	GQ0072_O07.1	0	1069	0.935911	0.507694	6	6	0.507694	GQ0072_O07.1	0	1069	0.886772	8	8	0.886772	GQ0072_O07.1	0	1069	1.79945	15	15	1.79945
GQ0072_P11.1	10.2275	0.681877	2.73293	1.09928	0.4957	1.11828	3.99382e-06	1	1	30.9856	399	399	30.9856	GQ0072_P11.1	0	1398	27.7549	323	324	27.7549	GQ0072_P11.1	0	1398	23.8461	205	206	23.8461	GQ0072_P11.1	0	1398	27.5289	28.275	436	437	28.275	GQ0072_P11.1	0	1398	34.0736	402	402	34.0736	GQ0072_P11.1	0	1398	28.4368	310	310	28.4368
GQ0073_A16.1	7.77273	4.62573	1.60792	1.15839	0.538773	1.17679	2.21852e-06	1	1	14.0843	64	96	14.0843	GQ0073_A16.1	0	740	6.31153	28	39	6.31153	GQ0073_A16.1	0	740	10.0597	34	46	10.0597	GQ0073_A16.1	0	740	10.1518	13.3237	80	109	13.3237	GQ0073_A16.1	0	740	13.2906	57	83	13.2906	GQ0073_A16.1	0	740	8.66491	37	50	8.66491
GQ0073_B06.1	3.84949	1.39515	0.10774	1.01728	1	1.03467	2.69275e-07	1	1	8.26725	106	106	8.26725	GQ0073_B06.1	0	1392	6.02228	70	70	6.02228	GQ0073_B06.1	0	1392	4.41776	38	38	4.41776	GQ0073_B06.1	0	1392	6.23576	6.75807	104	104	6.75807	GQ0073_B06.1	0	1392	5.36292	63	63	5.36292	GQ0073_B06.1	0	1392	6.90952	75	75	6.90952
GQ0073_B07.1	2.9506	0.978941	-0.167212	-1.04506	1	-1.02594	-1.23594e-07	1	1	4.02479	39	39	4.02479	GQ0073_B07.1	0	1052	3.30129	29	29	3.30129	GQ0073_B07.1	0	1052	4.30725	28	28	4.30725	GQ0073_B07.1	0	1052	3.87778	4.90103	57	57	4.90103	GQ0073_B07.1	0	1052	4.28023	38	38	4.28023	GQ0073_B07.1	0	1052	1.95043	16	16	1.95043
GQ0073_C09.1	0.677244	0.0256325	-0.0797842	-1.15971	1	-1.11174	-8.65661e-08	1	1	0.341833	4	5	0.341833	GQ0073_C09.1	0	1588	0.377069	4	5	0.377069	GQ0073_C09.1	0	1588	1.01908	9	10	1.01908	GQ0073_C09.1	0	1588	0.579327	0.398727	7	7	0.398727	GQ0073_C09.1	0	1588	0.373095	4	5	0.373095	GQ0073_C09.1	0	1588	0.726805	8	9	0.726805
GQ0073_D06.1	3.73451	1.50745	-0.422632	-1.03865	1	-1.02028	-2.78616e-07	1	1	11.6137	135	135	11.6137	GQ0073_D06.1	0	1262	13.0955	138	138	13.0955	GQ0073_D06.1	0	1262	9.36097	72	73	9.36097	GQ0073_D06.1	0	1262	11.3567	10.1062	141	141	10.1062	GQ0073_D06.1	0	1262	11.9246	127	127	11.9246	GQ0073_D06.1	0	1262	10.7714	106	106	10.7714
GQ0073_D16.1	7.44658	3.72408	-0.813908	-1.04487	1	-1.02643	-5.99899e-07	1	1	17.6784	170	170	17.6784	GQ0073_D16.1	0	1044	19.5007	169	170	19.5007	GQ0073_D16.1	0	1044	19.6861	127	127	19.6861	GQ0073_D16.1	0	1044	18.9551	23.0467	266	266	23.0467	GQ0073_D16.1	0	1044	15.7766	139	139	15.7766	GQ0073_D16.1	0	1044	15.6002	127	127	15.6002
GQ0073_E08.2	0.458874	0.107145	-0.196263	-1.94948	1	-1.57235	-2.3514e-07	1	1	0.410458	3	4	0.410458	GQ0073_E08.2	0	1058	0.339576	3	3	0.339576	GQ0073_E08.2	0	1058	0.458874	3	3	0.458874	GQ0073_E08.2	0	1058	0.402969	0.256486	2	3	0.256486	GQ0073_E08.2	0	1058	0	0	0	0	GQ0073_E08.2	0	1058	0.363631	3	3	0.363631
GQ0073_F08.1	0.491883	0	-0.273957	#DIV/0!	1	-3.17251	-3.34488e-07	1	1	0.329988	1	1	0.329988	GQ0073_F08.1	0	329	0	0	0	0	GQ0073_F08.1	0	329	0.491883	1	1	0.491883	GQ0073_F08.1	0	329	0.273957	0	0	0	0	GQ0073_F08.1	0	329	0	0	0	0	GQ0073_F08.1	0	329	0	0	0	0
GQ0073_F18.1	9.33101	3.75494	-3.84083	-1.10475	0.621781	-1.08514	-3.89231e-06	1	1	39.1501	260	260	39.1501	GQ0073_F18.1	0	721	37.7044	227	227	37.7044	GQ0073_F18.1	0	721	44.6658	199	199	44.6658	GQ0073_F18.1	0	721	40.5068	39.2679	313	313	39.2679	GQ0073_F18.1	0	721	35.3348	215	215	35.3348	GQ0073_F18.1	0	721	35.3951	199	199	35.3951
GQ0073_H22.1	0.677714	0.0351906	0.212341	1.63915	1	1.48443	2.71082e-07	1	1	0.321836	3	3	0.321836	GQ0073_H22.1	0	1012	0.355012	3	3	0.355012	GQ0073_H22.1	0	1012	0.319821	2	2	0.319821	GQ0073_H22.1	0	1012	0.332223	0.804434	9	9	0.804434	GQ0073_H22.1	0	1012	0.702539	6	6	0.702539	GQ0073_H22.1	0	1012	0.12672	1	1	0.12672
GQ0073_I07.1	0.432612	0.205612	-0.163127	-1.19911	1	-1.15476	-1.81382e-07	1	1	0.894285	10	10	0.894285	GQ0073_I07.1	0	1214	0.986468	10	10	0.986468	GQ0073_I07.1	0	1214	1.06642	8	8	1.06642	GQ0073_I07.1	0	1214	0.982392	1.04313	14	14	1.04313	GQ0073_I07.1	0	1214	0.780856	8	8	0.780856	GQ0073_I07.1	0	1214	0.633809	6	6	0.633809
GQ0073_I22.1	6.63642	2.22322	-2.65581	-1.17486	0.546995	-1.15308	-2.9128e-06	1	1	16.8914	227	227	16.8914	GQ0073_I22.1	0	1459	15.6776	191	191	15.6776	GQ0073_I22.1	0	1459	20.9635	188	189	20.9635	GQ0073_I22.1	0	1459	17.8442	14.5074	234	234	14.5074	GQ0073_I22.1	0	1459	16.7306	206	206	16.7306	GQ0073_I22.1	0	1459	14.3271	163	163	14.3271
GQ0073_J08.2	7.37053	1.17922	0.30929	1.0064	0.915879	1.02422	1.43183e-06	1	1	51.844	456	457	51.844	GQ0073_J08.2	0	957	48.5536	388	388	48.5536	GQ0073_J08.2	0	957	44.4735	262	263	44.4735	GQ0073_J08.2	0	957	48.2904	47.7318	503	505	47.7318	GQ0073_J08.2	0	957	49.1562	396	397	49.1562	GQ0073_J08.2	0	957	48.911	364	365	48.911
GQ0073_J21.2	0.566271	0.198963	-0.10546	-1.41455	1	-1.26216	-1.23238e-07	1	1	0.305993	4	5	0.305993	GQ0073_J21.2	0	1774	0.135014	1	2	0.135014	GQ0073_J21.2	0	1774	0.63856	4	7	0.63856	GQ0073_J21.2	0	1774	0.359856	0.356922	4	7	0.356922	GQ0073_J21.2	0	1774	0.333977	5	5	0.333977	GQ0073_J21.2	0	1774	0.072289	0	1	0.072289
GQ0073_K06.2	6.99384	3.14372	-1.10421	-1.07413	0.835953	-1.05491	-1.02476e-06	1	1	19.0961	123	305	19.0961	GQ0073_K06.2	0	1734	16.0229	92	232	16.0229	GQ0073_K06.2	0	1734	12.8792	56	138	12.8792	GQ0073_K06.2	0	1734	15.9994	12.1023	97	232	12.1023	GQ0073_K06.2	0	1734	13.8722	84	203	13.8722	GQ0073_K06.2	0	1734	18.711	99	253	18.711
GQ0073_K12.1	13.4196	1.67184	5.31879	1.11447	0.347697	1.13389	7.61715e-06	1	1	47.6182	568	568	47.6182	GQ0073_K12.1	0	1295	49.2901	533	533	49.2901	GQ0073_K12.1	0	1295	42.488	340	340	42.488	GQ0073_K12.1	0	1295	46.4654	48.5449	695	695	48.5449	GQ0073_K12.1	0	1295	55.9076	610	611	55.9076	GQ0073_K12.1	0	1295	50.9002	514	514	50.9002
GQ0073_L20.1	2.64231	0.752572	-0.753677	-1.20761	0.838847	-1.18036	-8.41381e-07	1	1	3.28739	35	40	3.28739	GQ0073_L20.1	0	1321	4.35151	44	48	4.35151	GQ0073_L20.1	0	1321	5.51274	43	45	5.51274	GQ0073_L20.1	0	1321	4.38388	4.03997	54	59	4.03997	GQ0073_L20.1	0	1321	2.87043	31	32	2.87043	GQ0073_L20.1	0	1321	3.98022	36	41	3.98022
GQ0073_O14.1	2.46375	0.08312	0.935898	1.26609	0.67769	1.27862	1.23937e-06	1	1	3.63854	36	37	3.63854	GQ0073_O14.1	0	1104	3.68818	32	34	3.68818	GQ0073_O14.1	0	1104	3.22486	22	22	3.22486	GQ0073_O14.1	0	1104	3.51719	3.60506	44	44	3.60506	GQ0073_O14.1	0	1104	5.68861	52	53	5.68861	GQ0073_O14.1	0	1104	4.0656	35	35	4.0656
GQ0073_O20.1	0.584703	0.0684554	-0.0858264	-1.27045	1	-1.17854	-9.78994e-08	1	1	0.147508	2	2	0.147508	GQ0073_O20.1	0	1472	0.732211	8	9	0.732211	GQ0073_O20.1	0	1472	0.329815	3	3	0.329815	GQ0073_O20.1	0	1472	0.403178	0.368699	6	6	0.368699	GQ0073_O20.1	0	1472	0.321997	4	4	0.321997	GQ0073_O20.1	0	1472	0.26136	3	3	0.26136
GQ0073_P04.1	9.22863	4.48917	-1.78383	-1.07765	0.802891	-1.0585	-1.6791e-06	1	1	25.0128	282	282	25.0128	GQ0073_P04.1	0	1224	23.8732	244	244	23.8732	GQ0073_P04.1	0	1224	25.385	192	192	25.385	GQ0073_P04.1	0	1224	24.757	19.5836	265	265	19.5836	GQ0073_P04.1	0	1224	20.5236	212	212	20.5236	GQ0073_P04.1	0	1224	28.8122	275	275	28.8122
GQ0073_P23.1	3.0918	1.63406	0.114825	1.01114	1	1.02877	3.66473e-07	1	1	11.6843	72	72	11.6843	GQ0073_P23.1	0	669	8.59245	48	48	8.59245	GQ0073_P23.1	0	669	10.6435	44	44	10.6435	GQ0073_P23.1	0	669	10.3067	11.6279	85	86	11.6279	GQ0073_P23.1	0	669	10.6273	60	60	10.6273	GQ0073_P23.1	0	669	9.00944	47	47	9.00944
GQ0074_A20.1	0.703606	0.128799	-0.317719	-8.40035	1	-2.86666	-3.86987e-07	1	1	0.118007	1	1	0.118007	GQ0074_A20.1	0	920	0.260342	2	2	0.260342	GQ0074_A20.1	0	920	0.703606	4	4	0.703606	GQ0074_A20.1	0	920	0.360652	0	0	0	0	GQ0074_A20.1	0	920	0.128799	1	1	0.128799	GQ0074_A20.1	0	920	0	0	0	0
GQ0074_E20.1	5.73416	1.41734	1.75654	1.19693	0.603075	1.21517	2.37646e-06	1	1	10.0798	108	109	10.0798	GQ0074_E20.1	0	1174	10.2008	100	100	10.2008	GQ0074_E20.1	0	1174	6.47869	47	47	6.47869	GQ0074_E20.1	0	1174	8.91977	8.78345	114	114	8.78345	GQ0074_E20.1	0	1174	12.2128	121	121	12.2128	GQ0074_E20.1	0	1174	11.0326	100	101	11.0326
GQ0074_F02.2	6.16779	2.2017	0.865068	1.03207	0.815082	1.05019	1.66061e-06	1	1	24.2376	247	265	24.2376	GQ0074_F02.2	0	1187	29.9645	270	297	29.9645	GQ0074_F02.2	0	1187	26.7216	172	196	26.7216	GQ0074_F02.2	0	1187	26.9746	30.4054	374	399	30.4054	GQ0074_F02.2	0	1187	25.4559	231	255	25.4559	GQ0074_F02.2	0	1187	27.6576	239	256	27.6576
GQ0074_F23.1	12.6644	2.39956	-4.16267	-1.0818	0.655074	-1.06266	-3.97244e-06	1	1	56.9895	737	737	56.9895	GQ0074_F23.1	0	1404	56.2961	659	660	56.2961	GQ0074_F23.1	0	1404	51.8684	450	450	51.8684	GQ0074_F23.1	0	1404	55.0514	44.3251	687	688	44.3251	GQ0074_F23.1	0	1404	54.268	643	643	54.268	GQ0074_F23.1	0	1404	54.073	591	592	54.073
GQ0074_G08.2	159.71	47.2626	-22.4867	-1.06973	0.663357	-1.05232	-2.0975e-05	1	1	352.653	3352	3768	352.653	GQ0074_G08.2	0	1160	421.009	3556	4078	421.009	GQ0074_G08.2	0	1160	261.299	1636	1873	261.299	GQ0074_G08.2	0	1160	344.987	325.245	3625	4171	325.245	GQ0074_G08.2	0	1160	344.759	2972	3375	344.759	GQ0074_G08.2	0	1160	297.496	2422	2691	297.496
GQ0074_G14.1	3.62176	0.628944	-1.06815	-1.16818	0.755298	-1.14494	-1.16625e-06	1	1	6.563	83	83	6.563	GQ0074_G14.1	0	1373	7.32674	84	84	7.32674	GQ0074_G14.1	0	1373	8.36846	69	71	8.36846	GQ0074_G14.1	0	1373	7.4194	7.11511	108	108	7.11511	GQ0074_G14.1	0	1373	4.7467	55	55	4.7467	GQ0074_G14.1	0	1373	7.19194	74	77	7.19194
GQ0074_G24.1	0.373154	0.127011	-0.0343062	-1.18759	1	-1.09946	-3.79156e-08	1	1	0.105302	1	1	0.105302	GQ0074_G24.1	0	1031	0.232313	2	2	0.232313	GQ0074_G24.1	0	1031	0.313927	2	2	0.313927	GQ0074_G24.1	0	1031	0.217181	0.175469	2	2	0.175469	GQ0074_G24.1	0	1031	0	0	0	0	GQ0074_G24.1	0	1031	0.373154	3	3	0.373154
GQ0074_H01.1	0.220176	0.162935	-0.0285224	-1.28758	1	-1.11786	-3.2671e-08	1	1	0	0	0	0	GQ0074_H01.1	0	735	0.162935	1	1	0.162935	GQ0074_H01.1	0	735	0.220176	1	1	0.220176	GQ0074_H01.1	0	735	0.127704	0.123067	1	1	0.123067	GQ0074_H01.1	0	735	0	0	0	0	GQ0074_H01.1	0	735	0.174477	1	1	0.174477
GQ0074_I15.2	0.699016	0.375353	0.0595975	1.08207	1	1.08632	8.98269e-08	1	1	0.770884	12	12	0.770884	GQ0074_I15.2	0	1690	0.354311	5	5	0.354311	GQ0074_I15.2	0	1690	1.05333	9	11	1.05333	GQ0074_I15.2	0	1690	0.726174	0.535232	10	10	0.535232	GQ0074_I15.2	0	1690	0.911499	12	13	0.911499	GQ0074_I15.2	0	1690	0.910585	11	12	0.910585
GQ0074_I20.1	3.7488	1.74957	1.75716	1.30052	0.429722	1.31682	2.31051e-06	1	1	5.05173	55	55	5.05173	GQ0074_I20.1	0	1182	5.36983	52	53	5.36983	GQ0074_I20.1	0	1182	7.1194	52	52	7.1194	GQ0074_I20.1	0	1182	5.84698	8.80053	115	115	8.80053	GQ0074_I20.1	0	1182	7.71921	77	77	7.71921	GQ0074_I20.1	0	1182	6.29269	57	58	6.29269
GQ0074_I21.1	6.41092	3.13129	-2.39166	-1.17804	0.594519	-1.15601	-2.62842e-06	1	1	17.2596	223	224	17.2596	GQ0074_I21.1	0	1409	16.3189	192	192	16.3189	GQ0074_I21.1	0	1409	13.8973	120	121	13.8973	GQ0074_I21.1	0	1409	15.8253	13.1605	205	205	13.1605	GQ0074_I21.1	0	1409	10.8487	129	129	10.8487	GQ0074_I21.1	0	1409	16.2918	179	179	16.2918
GQ0074_J14.1	10.9888	2.83654	-5.30261	-1.13168	0.4621	-1.11144	-5.59403e-06	1	1	49.3205	646	646	49.3205	GQ0074_J14.1	0	1422	40.5086	481	481	40.5086	GQ0074_J14.1	0	1422	46.8873	412	412	46.8873	GQ0074_J14.1	0	1422	45.5721	39.8202	625	626	39.8202	GQ0074_J14.1	0	1422	38.3317	460	460	38.3317	GQ0074_J14.1	0	1422	42.6567	473	473	42.6567
GQ0074_K11.1	28.233	15.2468	17.3071	1.11111	0.143704	1.13071	2.4879e-05	1	1	162.526	2265	2265	162.526	GQ0074_K11.1	0	1513	151.181	1910	1910	151.181	GQ0074_K11.1	0	1513	153.594	1436	1436	153.594	GQ0074_K11.1	0	1513	155.767	179.414	3001	3001	179.414	GQ0074_K11.1	0	1513	170.968	2183	2183	170.968	GQ0074_K11.1	0	1513	168.84	1991	1992	168.84
GQ0074_K18.1	1.53631	0.564893	-0.312453	-1.8054	1	-1.58653	-3.73066e-07	1	1	1.53631	3	3	1.53631	GQ0074_K18.1	0	212	0.564893	1	1	0.564893	GQ0074_K18.1	0	212	0	0	0	0	GQ0074_K18.1	0	212	0.700402	0	0	0	0	GQ0074_K18.1	0	212	0.558938	1	1	0.558938	GQ0074_K18.1	0	212	0.604909	1	1	0.604909
GQ0074_L10.1	2.06319	0.494354	-0.339824	-1.03846	1	-1.02003	-2.23052e-07	1	1	8.62064	96	96	8.62064	GQ0074_L10.1	0	1209	9.80643	99	99	9.80643	GQ0074_L10.1	0	1209	9.10207	68	68	9.10207	GQ0074_L10.1	0	1209	9.17638	9.65143	129	129	9.65143	GQ0074_L10.1	0	1209	9.11499	93	93	9.11499	GQ0074_L10.1	0	1209	7.74323	73	73	7.74323
GQ0074_M01.1	3.49406	2.31773	0.028711	1.003	1	1.02057	2.43295e-07	1	1	11.428	146	146	11.428	GQ0074_M01.1	0	1387	9.32501	108	108	9.32501	GQ0074_M01.1	0	1387	7.93396	67	68	7.93396	GQ0074_M01.1	0	1387	9.56233	10.5649	162	162	10.5649	GQ0074_M01.1	0	1387	7.94522	93	93	7.94522	GQ0074_M01.1	0	1387	10.263	109	111	10.263
GQ0074_M15.1	4.11929	0.946238	0.210554	1.02066	1	1.03834	4.82937e-07	1	1	9.33089	73	74	9.33089	GQ0074_M15.1	0	861	10.1536	73	73	10.1536	GQ0074_M15.1	0	861	11.0894	58	59	11.0894	GQ0074_M15.1	0	861	10.1913	8.40457	80	80	8.40457	GQ0074_M15.1	0	861	12.5239	91	91	12.5239	GQ0074_M15.1	0	861	10.2771	68	69	10.2771
GQ0074_N04.1	1.89274	0.13089	-0.559132	-1.58126	0.726578	-1.49046	-6.61785e-07	1	1	1.26978	2	2	1.26978	GQ0074_N04.1	0	171	1.40067	2	2	1.40067	GQ0074_N04.1	0	171	1.89274	2	2	1.89274	GQ0074_N04.1	0	171	1.52106	0	0	0	0	GQ0074_N04.1	0	171	1.38591	2	2	1.38591	GQ0074_N04.1	0	171	1.49989	2	2	1.49989
GQ0081_A16.1	0.354889	0.198364	-0.139717	-3.11303	1	-1.71635	-1.69152e-07	1	1	0	0	0	0	GQ0081_A16.1	0	456	0.262626	1	1	0.262626	GQ0081_A16.1	0	456	0.354889	1	1	0.354889	GQ0081_A16.1	0	456	0.205838	0.198364	1	1	0.198364	GQ0081_A16.1	0	456	0	0	0	0	GQ0081_A16.1	0	456	0	0	0	0
GQ0081_D21.1	0.291859	0.0360876	-0.0257426	-1.19151	1	-1.08882	-2.85118e-08	1	1	0.133702	1	1	0.133702	GQ0081_D21.1	0	812	0.147484	1	1	0.147484	GQ0081_D21.1	0	812	0.199297	1	1	0.199297	GQ0081_D21.1	0	812	0.160161	0.111397	1	1	0.111397	GQ0081_D21.1	0	812	0.291859	2	2	0.291859	GQ0081_D21.1	0	812	0	0	0	0
GQ0081_D24.1	1.60415	0.558711	-0.363248	-1.38724	1	-1.32065	-4.23141e-07	1	1	1.69967	8	8	1.69967	GQ0081_D24.1	0	511	0.937434	4	4	0.937434	GQ0081_D24.1	0	511	1.26677	4	4	1.26677	GQ0081_D24.1	0	511	1.30129	0.708056	4	4	0.708056	GQ0081_D24.1	0	511	1.85511	8	8	1.85511	GQ0081_D24.1	0	511	0.25096	1	1	0.25096
GQ0081_E21.1	0.310839	0.146897	0.090788	2.46929	1	1.49763	1.1416e-07	1	1	0	0	0	0	GQ0081_E21.1	0	873	0	0	0	0	GQ0081_E21.1	0	873	0.185372	1	1	0.185372	GQ0081_E21.1	0	873	0.0617905	0.310839	3	3	0.310839	GQ0081_E21.1	0	873	0	0	0	0	GQ0081_E21.1	0	873	0.146897	1	1	0.146897
GQ0081_F10.1	9.79766	4.01212	-4.80265	-1.66199	0.0870781	-1.62232	-5.70628e-06	1	1	15.2048	163	164	15.2048	GQ0081_F10.1	0	1171	13.0905	128	128	13.0905	GQ0081_F10.1	0	1171	7.87727	57	57	7.87727	GQ0081_F10.1	0	1171	12.0575	5.40716	70	70	5.40716	GQ0081_F10.1	0	1171	6.17266	60	61	6.17266	GQ0081_F10.1	0	1171	10.1848	93	93	10.1848
GQ0081_G13.1	4.78386	1.02692	1.441	1.2178	0.65169	1.23498	1.93434e-06	1	1	6.30876	91	91	6.30876	GQ0081_G13.1	0	1566	5.58255	73	73	5.58255	GQ0081_G13.1	0	1566	7.95713	77	77	7.95713	GQ0081_G13.1	0	1566	6.61615	7.33568	127	127	7.33568	GQ0081_G13.1	0	1566	10.3664	137	137	10.3664	GQ0081_G13.1	0	1566	6.46936	79	79	6.46936
GQ0081_K03.1	0.947708	0.230549	0.262237	1.31699	1	1.29538	3.43835e-07	1	1	0.871318	10	10	0.871318	GQ0081_K03.1	0	1246	0.961134	10	10	0.961134	GQ0081_K03.1	0	1246	0.649396	5	5	0.649396	GQ0081_K03.1	0	1246	0.827282	1.5971	21	22	1.5971	GQ0081_K03.1	0	1246	0.951002	10	10	0.951002	GQ0081_K03.1	0	1246	0.720453	7	7	0.720453
GQ0081_N04.1	5.04192	1.49542	-0.810896	-1.0918	0.893895	-1.07171	-7.98257e-07	1	1	11.9644	108	108	11.9644	GQ0081_N04.1	0	980	9.04289	74	74	9.04289	GQ0081_N04.1	0	980	7.92634	47	48	7.92634	GQ0081_N04.1	0	980	9.64456	6.92251	75	75	6.92251	GQ0081_N04.1	0	980	10.1567	83	84	10.1567	GQ0081_N04.1	0	980	9.42177	72	72	9.42177
GQ0081_O15.1	10.9637	0.480558	0.222107	1.00971	0.932269	1.02751	7.72881e-07	1	1	29.4327	167	167	29.4327	GQ0081_O15.1	0	616	18.4691	95	95	18.4691	GQ0081_O15.1	0	616	20.7541	79	79	20.7541	GQ0081_O15.1	0	616	22.8853	27.3125	186	186	27.3125	GQ0081_O15.1	0	616	20.7751	108	108	20.7751	GQ0081_O15.1	0	616	21.2347	102	102	21.2347
GQ0081_P03.1	1.58342	0.884723	-0.441162	-1.13693	1	-1.11273	-4.68684e-07	1	1	3.07919	30	31	3.07919	GQ0081_P03.1	0	1093	3.61573	33	33	3.61573	GQ0081_P03.1	0	1093	4.29374	29	29	4.29374	GQ0081_P03.1	0	1093	3.66288	2.731	33	33	2.731	GQ0081_P03.1	0	1093	2.71031	25	25	2.71031	GQ0081_P03.1	0	1093	4.22385	36	36	4.22385
GQ0081_P11.1	4.01266	1.34487	2.38066	1.07621	0.567366	1.09497	3.63662e-06	1	1	31.7031	417	417	31.7031	GQ0081_P11.1	0	1428	29.9393	357	357	29.9393	GQ0081_P11.1	0	1428	32.0712	283	283	32.0712	GQ0081_P11.1	0	1428	31.2379	33.952	536	536	33.952	GQ0081_P11.1	0	1428	33.8557	408	408	33.8557	GQ0081_P11.1	0	1428	33.048	368	368	33.048
GQ0081_P19.1	0.54904	0.204221	-0.112535	-1.65407	1	-1.36345	-1.33664e-07	1	1	0	0	0	0	GQ0081_P19.1	0	1179	0.304726	3	3	0.304726	GQ0081_P19.1	0	1179	0.54904	4	4	0.54904	GQ0081_P19.1	0	1179	0.284589	0.306884	4	4	0.306884	GQ0081_P19.1	0	1179	0.100505	1	1	0.100505	GQ0081_P19.1	0	1179	0.108771	1	1	0.108771
GQ0082_A12.1	36.0959	2.52551	9.3227	1.06563	0.396307	1.08446	1.46627e-05	1	1	157.467	1640	1697	157.467	GQ0082_A12.1	0	1170	144.732	1371	1414	144.732	GQ0082_A12.1	0	1170	123.931	863	896	123.931	GQ0082_A12.1	0	1170	142.044	146.814	1833	1899	146.814	GQ0082_A12.1	0	1170	147.258	1410	1454	147.258	GQ0082_A12.1	0	1170	160.027	1404	1460	160.027
GQ0082_A23.2	0.457979	0.105595	-0.144632	-2.32011	1	-1.60049	-1.7421e-07	1	1	0.196322	3	4	0.196322	GQ0082_A23.2	0	2212	0.0541398	1	1	0.0541398	GQ0082_A23.2	0	2212	0.512119	7	7	0.512119	GQ0082_A23.2	0	2212	0.254194	0.16357	4	4	0.16357	GQ0082_A23.2	0	2212	0.107138	2	2	0.107138	GQ0082_A23.2	0	2212	0.057975	1	1	0.057975
GQ0082_B18.1	0.375598	0.0161955	-0.112728	-1.73418	1	-1.38954	-1.34302e-07	1	1	0.157115	2	2	0.157115	GQ0082_B18.1	0	1382	0.17331	2	2	0.17331	GQ0082_B18.1	0	1382	0.468392	3	4	0.468392	GQ0082_B18.1	0	1382	0.266272	0.196355	3	3	0.196355	GQ0082_B18.1	0	1382	0.171483	2	2	0.171483	GQ0082_B18.1	0	1382	0.0927936	1	1	0.0927936
GQ0082_C07.1	8.8765	2.65033	-5.2538	-1.16175	0.370423	-1.14091	-5.70941e-06	1	1	39.1229	479	480	39.1229	GQ0082_C07.1	0	1332	38.1209	423	424	38.1209	GQ0082_C07.1	0	1332	35.9621	294	296	35.9621	GQ0082_C07.1	0	1332	37.7353	33.8863	498	499	33.8863	GQ0082_C07.1	0	1332	30.2464	340	340	30.2464	GQ0082_C07.1	0	1332	33.3118	345	346	33.3118
GQ0082_C14.2	1.26121	0.747422	-0.111514	-1.12793	1	-1.09475	-1.17228e-07	1	1	1.1914	8	8	1.1914	GQ0082_C14.2	0	729	1.31421	8	8	1.31421	GQ0082_C14.2	0	729	0.443977	2	2	0.443977	GQ0082_C14.2	0	729	0.983194	1.61304	13	13	1.61304	GQ0082_C14.2	0	729	0.650178	4	4	0.650178	GQ0082_C14.2	0	729	0.351826	2	2	0.351826
GQ0082_C20.1	3.13146	2.45542	0.721784	1.08165	0.787787	1.09946	1.08888e-06	1	1	8.4408	87	87	8.4408	GQ0082_C20.1	0	1119	7.81258	72	73	7.81258	GQ0082_C20.1	0	1119	10.268	71	71	10.268	GQ0082_C20.1	0	1119	8.84046	10.4277	127	129	10.4277	GQ0082_C20.1	0	1119	10.6953	98	101	10.6953	GQ0082_C20.1	0	1119	7.56379	64	66	7.56379
GQ0082_D03.1	1.12252	0.492163	-0.0410752	-1.03059	1	-1.01152	-2.09962e-08	1	1	1.52338	15	15	1.52338	GQ0082_D03.1	0	1069	1.56838	14	14	1.56838	GQ0082_D03.1	0	1069	1.05969	7	7	1.05969	GQ0082_D03.1	0	1069	1.38382	0.676925	8	8	0.676925	GQ0082_D03.1	0	1069	1.55185	14	14	1.55185	GQ0082_D03.1	0	1069	1.79945	15	15	1.79945
GQ0082_F02.1	0	0	0	1	1	1	0	1	1	0	0	0	0	GQ0082_F02.1	0	523	0	0	0	0	GQ0082_F02.1	0	523	0	0	0	0	GQ0082_F02.1	0	523	0	0	0	0	0	GQ0082_F02.1	0	523	0	0	0	0	GQ0082_F02.1	0	523	0	0	0	0
GQ0082_F04.1	3.17313	1.06437	-1.02526	-3.64763	0.375018	-2.95756	-1.24338e-06	1	1	1.06437	1	1	1.06437	GQ0082_F04.1	0	102	0	0	0	0	GQ0082_F04.1	0	102	3.17313	2	2	3.17313	GQ0082_F04.1	0	102	1.4125	0	0	0	0	GQ0082_F04.1	0	102	1.16171	1	1	1.16171	GQ0082_F04.1	0	102	0	0	0	0
GQ0082_F08.1	1.76658	0.591359	0.606974	1.48207	0.753924	1.46214	7.81603e-07	1	1	1.72024	17	18	1.72024	GQ0082_F08.1	0	1136	0.632521	6	6	0.632521	GQ0082_F08.1	0	1136	1.42456	10	10	1.42456	GQ0082_F08.1	0	1136	1.2591	2.07025	26	26	2.07025	GQ0082_F08.1	0	1136	2.3991	21	23	2.3991	GQ0082_F08.1	0	1136	1.12888	10	10	1.12888
GQ0082_G01.1	247.257	58.8039	66.3657	1.11002	0.237495	1.12888	9.50048e-05	1	1	686.127	3784	4702	686.127	GQ0082_G01.1	0	744	647.397	3195	4022	647.397	GQ0082_G01.1	0	744	476.135	1635	2189	476.135	GQ0082_G01.1	0	744	603.22	672.084	4354	5528	672.084	GQ0082_G01.1	0	744	723.392	3671	4542	723.392	GQ0082_G01.1	0	744	613.28	2869	3558	613.28
GQ0082_L18.1	14.2787	2.63999	3.69891	1.07642	0.50677	1.09546	5.65592e-06	1	1	43.8885	418	418	43.8885	GQ0082_L18.1	0	1034	47.486	410	410	47.486	GQ0082_L18.1	0	1034	53.8388	344	344	53.8388	GQ0082_L18.1	0	1034	48.4044	50.1259	572	573	50.1259	GQ0082_L18.1	0	1034	48.0168	419	419	48.0168	GQ0082_L18.1	0	1034	58.1672	468	469	58.1672
GQ0082_L22.1	29.4105	7.4294	10.1581	1.06347	0.372092	1.08221	1.60797e-05	1	1	154.294	1596	1596	154.294	GQ0082_L22.1	0	1123	164.333	1540	1541	164.333	GQ0082_L22.1	0	1123	161.541	1121	1121	161.541	GQ0082_L22.1	0	1123	160.056	170.034	2111	2111	170.034	GQ0082_L22.1	0	1123	183.704	1741	1741	183.704	GQ0082_L22.1	0	1123	156.904	1374	1374	156.904
GQ0083_A02.1	0.620504	0.107795	-0.252637	-2.46568	1	-1.82767	-3.04715e-07	1	1	0.375013	2	2	0.375013	GQ0083_A02.1	0	579	0.620504	3	3	0.620504	GQ0083_A02.1	0	579	0.279498	1	1	0.279498	GQ0083_A02.1	0	579	0.425005	0.31245	2	2	0.31245	GQ0083_A02.1	0	579	0.204654	1	1	0.204654	GQ0083_A02.1	0	579	0	0	0	0
GQ0083_B18.1	0.550166	0.458382	-0.146115	-1.66563	1	-1.40688	-1.73633e-07	1	1	0.550166	3	3	0.550166	GQ0083_B18.1	0	592	0	0	0	0	GQ0083_B18.1	0	592	0.546721	2	2	0.546721	GQ0083_B18.1	0	592	0.365629	0.458382	3	3	0.458382	GQ0083_B18.1	0	592	0.20016	1	1	0.20016	GQ0083_B18.1	0	592	0	0	0	0
GQ0083_C11.2	0.38328	0.202978	0.114806	2.01263	1	1.49635	1.45126e-07	1	1	0	0	0	0	GQ0083_C11.2	0	1180	0.202978	2	2	0.202978	GQ0083_C11.2	0	1180	0.137144	1	1	0.137144	GQ0083_C11.2	0	1180	0.113374	0.38328	5	5	0.38328	GQ0083_C11.2	0	1180	0.301258	3	3	0.301258	GQ0083_C11.2	0	1180	0	0	0	0
GQ0083_C22.1	0.281263	0.0814355	0.125914	2.74502	1	1.65287	1.58035e-07	1	1	0.0675163	1	1	0.0675163	GQ0083_C22.1	0	1608	0.148952	2	2	0.148952	GQ0083_C22.1	0	1608	0	0	0	0	GQ0083_C22.1	0	1608	0.072156	0.281263	5	5	0.281263	GQ0083_C22.1	0	1608	0.0736909	1	1	0.0736909	GQ0083_C22.1	0	1608	0.239255	3	3	0.239255
GQ0083_E11.1	3.70331	0.729648	0.626901	1.03386	0.850988	1.05189	1.18098e-06	1	1	19.8493	164	164	19.8493	GQ0083_E11.1	0	897	19.0917	143	143	19.0917	GQ0083_E11.1	0	897	16.5979	92	92	16.5979	GQ0083_E11.1	0	897	18.513	18.7564	186	186	18.7564	GQ0083_E11.1	0	897	18.3621	139	139	18.3621	GQ0083_E11.1	0	897	20.3012	142	142	20.3012
GQ0083_P07.1	4.95412	1.91417	2.23948	1.6772	0.247879	1.68106	2.85472e-06	1	1	4.74088	20	20	4.74088	GQ0083_P07.1	0	458	2.35331	9	9	2.35331	GQ0083_P07.1	0	458	2.82672	8	8	2.82672	GQ0083_P07.1	0	458	3.30697	7.30743	37	37	7.30743	GQ0083_P07.1	0	458	5.6919	22	22	5.6919	GQ0083_P07.1	0	458	3.64002	13	13	3.64002
GQ0085_A24.1	1.52707	0.471458	0.303362	1.32111	1	1.30402	3.97489e-07	1	1	1.32545	11	11	1.32545	GQ0085_A24.1	0	901	1.32916	10	10	1.32916	GQ0085_A24.1	0	901	0.179611	1	1	0.179611	GQ0085_A24.1	0	901	0.944739	1.70668	17	17	1.70668	GQ0085_A24.1	0	901	1.18363	9	9	1.18363	GQ0085_A24.1	0	901	0.853989	6	6	0.853989
GQ0085_C23.1	0.273442	0.0677199	0.0415841	1.20409	1	1.13929	5.60992e-08	1	1	0.120228	1	1	0.120228	GQ0085_C23.1	0	903	0.132622	1	1	0.132622	GQ0085_C23.1	0	903	0.358426	2	2	0.358426	GQ0085_C23.1	0	903	0.203759	0.200341	2	2	0.200341	GQ0085_C23.1	0	903	0.393671	3	3	0.393671	GQ0085_C23.1	0	903	0.142016	1	1	0.142016
GQ0085_E21.1	1.54097	0.549887	-0.575108	-1.0507	1	-1.03199	-4.55886e-07	1	1	11.0033	90	90	11.0033	GQ0085_E21.1	0	888	12.5421	93	93	12.5421	GQ0085_E21.1	0	888	12.2101	67	67	12.2101	GQ0085_E21.1	0	888	11.9185	11.0012	108	108	11.0012	GQ0085_E21.1	0	888	11.4759	86	86	11.4759	GQ0085_E21.1	0	888	11.5532	80	80	11.5532
GQ0085_G12.2	4.36566	0.199919	1.23097	1.12893	0.609076	1.14706	1.73698e-06	1	1	9.77572	123	123	9.77572	GQ0085_G12.2	0	1366	8.67933	99	99	8.67933	GQ0085_G12.2	0	1366	10.1884	85	86	10.1884	GQ0085_G12.2	0	1366	9.54781	13.045	194	197	13.045	GQ0085_G12.2	0	1366	9.71554	111	112	9.71554	GQ0085_G12.2	0	1366	9.57581	99	102	9.57581
GQ0085_H16.1	1.84417	0.858778	0.187922	1.05902	1	1.07489	3.02656e-07	1	1	2.53265	29	30	2.53265	GQ0085_H16.1	0	1286	4.37682	47	47	4.37682	GQ0085_H16.1	0	1286	2.64263	21	21	2.64263	GQ0085_H16.1	0	1286	3.18403	3.02452	43	43	3.02452	GQ0085_H16.1	0	1286	3.5014	38	38	3.5014	GQ0085_H16.1	0	1286	3.58994	35	36	3.58994
GQ0085_H19.1	36.9905	3.21489	8.93398	2.76133	0.0874435	2.7759	1.12571e-05	1	1	14.3606	24	25	14.3606	GQ0085_H19.1	0	189	0	0	0	0	GQ0085_H19.1	0	189	0.85624	1	1	0.85624	GQ0085_H19.1	0	189	5.07228	0.957187	2	2	0.957187	GQ0085_H19.1	0	189	36.9905	59	59	36.9905	GQ0085_H19.1	0	189	4.07113	6	6	4.07113
GQ0085_M02.2	0.362786	0.0609228	-0.119378	-1.56634	1	-1.33945	-1.41178e-07	1	1	0.262554	4	4	0.262554	GQ0085_M02.2	0	1654	0.434428	6	6	0.434428	GQ0085_M02.2	0	1654	0.293524	3	3	0.293524	GQ0085_M02.2	0	1654	0.330169	0.328129	6	6	0.328129	GQ0085_M02.2	0	1654	0.0716414	1	1	0.0716414	GQ0085_M02.2	0	1654	0.232601	3	3	0.232601
GQ0085_M12.1	32.0778	6.3636	-10.1796	-1.06332	0.625644	-1.04491	-8.97975e-06	1	1	166.817	1784	1787	166.817	GQ0085_M12.1	0	1163	182.262	1769	1770	182.262	GQ0085_M12.1	0	1163	163.778	1175	1177	163.778	GQ0085_M12.1	0	1163	170.952	160.453	2061	2063	160.453	GQ0085_M12.1	0	1163	171.68	1683	1685	171.68	GQ0085_M12.1	0	1163	150.184	1362	1362	150.184
GQ0085_N05.1	2.63234	1.3024	0.888396	1.04602	0.782733	1.0642	1.52309e-06	1	1	19.4337	237	237	19.4337	GQ0085_N05.1	0	1324	19.8992	219	220	19.8992	GQ0085_N05.1	0	1324	18.5786	152	152	18.5786	GQ0085_N05.1	0	1324	19.3038	20.7689	304	304	20.7689	GQ0085_N05.1	0	1324	21.2109	237	237	21.2109	GQ0085_N05.1	0	1324	18.5968	192	192	18.5968
GQ01301_A02.1	4.90665	1.62659	2.58561	1.40614	0.302154	1.42277	3.35127e-06	1	1	6.15702	68	79	6.15702	GQ01301_A02.1	0	1393	5.15824	54	60	5.15824	GQ01301_A02.1	0	1393	7.78361	55	67	7.78361	GQ01301_A02.1	0	1393	6.36629	10.0649	137	155	10.0649	GQ01301_A02.1	0	1393	7.40062	74	87	7.40062	GQ01301_A02.1	0	1393	9.3902	93	102	9.3902
GQ01301_A04.1	5.21051	0.519329	0.931042	1.03568	0.812824	1.05384	1.72351e-06	1	1	26.3661	289	289	26.3661	GQ01301_A04.1	0	1190	23.3476	232	232	23.3476	GQ01301_A04.1	0	1190	28.5581	210	210	28.5581	GQ01301_A04.1	0	1190	26.0906	26.3761	347	347	26.3761	GQ01301_A04.1	0	1190	26.8854	270	270	26.8854	GQ01301_A04.1	0	1190	27.8034	258	258	27.8034
GQ01301_A08.1	35.7622	16.4365	-12.8801	-1.735	0.0614	-1.69844	-1.5347e-05	1	1	43.0362	412	419	43.0362	GQ01301_A08.1	0	1057	35.0095	306	309	35.0095	GQ01301_A08.1	0	1057	13.1668	86	86	13.1668	GQ01301_A08.1	0	1057	30.4041	7.27398	84	85	7.27398	GQ01301_A08.1	0	1057	15.6947	139	140	15.6947	GQ01301_A08.1	0	1057	29.6033	242	244	29.6033
GQ01301_A19.1	0.399504	0.252071	0.0867051	1.61759	1	1.34051	1.10793e-07	1	1	0.169106	1	1	0.169106	GQ01301_A19.1	0	642	0	0	0	0	GQ01301_A19.1	0	642	0.252071	1	1	0.252071	GQ01301_A19.1	0	642	0.140392	0.281789	2	2	0.281789	GQ01301_A19.1	0	642	0	0	0	0	GQ01301_A19.1	0	642	0.399504	2	2	0.399504
GQ01301_B01.1	1.23196	0.599954	0.265188	1.56752	1	1.46886	3.39685e-07	1	1	1.23196	8	8	1.23196	GQ01301_B01.1	0	705	0.169868	1	1	0.169868	GQ01301_B01.1	0	705	0	0	0	0	GQ01301_B01.1	0	705	0.467275	0.769822	6	6	0.769822	GQ01301_B01.1	0	705	0.336156	2	2	0.336156	GQ01301_B01.1	0	705	1.09141	6	6	1.09141
GQ01301_B08.1	1.17253	0.167255	0.0251618	1.04636	1	1.05272	4.30522e-08	1	1	0.216699	2	2	0.216699	GQ01301_B08.1	0	1002	0.119518	1	1	0.119518	GQ01301_B08.1	0	1002	1.29205	8	8	1.29205	GQ01301_B08.1	0	1002	0.542756	1.08328	12	12	1.08328	GQ01301_B08.1	0	1002	0.236517	1	2	0.236517	GQ01301_B08.1	0	1002	0.383954	3	3	0.383954
GQ01301_B10.1	0.279016	0.187183	-0.0297131	-1.23641	1	-1.10817	-3.35492e-08	1	1	0.187183	1	1	0.187183	GQ01301_B10.1	0	580	0	0	0	0	GQ01301_B10.1	0	580	0.279016	1	1	0.279016	GQ01301_B10.1	0	580	0.1554	0.155955	1	1	0.155955	GQ01301_B10.1	0	580	0	0	0	0	GQ01301_B10.1	0	580	0.221105	1	1	0.221105
GQ01301_B13.1	1.14351	0.538234	0.588062	1.93272	0.687513	1.80591	7.44452e-07	1	1	0.247303	4	4	0.247303	GQ01301_B13.1	0	1756	1.09118	16	16	1.09118	GQ01301_B13.1	0	1756	0.552948	6	6	0.552948	GQ01301_B13.1	0	1756	0.630478	1.39081	26	27	1.39081	GQ01301_B13.1	0	1756	0.87724	13	13	0.87724	GQ01301_B13.1	0	1756	1.38757	19	19	1.38757
GQ01301_B17.1	0.422439	0.0551049	0.129501	1.68358	1	1.42838	1.6504e-07	1	1	0.208247	3	3	0.208247	GQ01301_B17.1	0	1564	0.153142	2	2	0.153142	GQ01301_B17.1	0	1564	0.206943	2	2	0.206943	GQ01301_B17.1	0	1564	0.189444	0.231341	4	4	0.231341	GQ01301_B17.1	0	1564	0.151528	2	2	0.151528	GQ01301_B17.1	0	1564	0.573967	6	7	0.573967
GQ01301_C04.1	1.86045	0.965171	-1.04068	-1.24129	0.711128	-1.21347	-1.17698e-06	1	1	5.06267	53	54	5.06267	GQ01301_C04.1	0	1158	5.68795	55	55	5.68795	GQ01301_C04.1	0	1158	5.31047	36	38	5.31047	GQ01301_C04.1	0	1158	5.3537	3.82751	48	49	3.82751	GQ01301_C04.1	0	1158	5.01403	49	49	5.01403	GQ01301_C04.1	0	1158	4.0975	37	37	4.0975
GQ01301_C05.1	0.453221	0.121191	0.0592551	1.1665	1	1.13826	8.13611e-08	1	1	0.210808	3	3	0.210808	GQ01301_C05.1	0	1545	0.542589	6	7	0.542589	GQ01301_C05.1	0	1545	0.314232	3	3	0.314232	GQ01301_C05.1	0	1545	0.355877	0.351278	6	6	0.351278	GQ01301_C05.1	0	1545	0.230087	3	3	0.230087	GQ01301_C05.1	0	1545	0.664029	8	8	0.664029
GQ01301_C19.1	0.614754	0.264341	-0.00168254	-1.0029	1	1.0122	1.05554e-08	1	1	0.235501	3	3	0.235501	GQ01301_C19.1	0	1383	0.692739	8	8	0.692739	GQ01301_C19.1	0	1383	0.819093	7	7	0.819093	GQ01301_C19.1	0	1383	0.582445	0.850256	13	13	0.850256	GQ01301_C19.1	0	1383	0.428398	5	5	0.428398	GQ01301_C19.1	0	1383	0.463632	5	5	0.463632
GQ01301_C21.1	3.41337	1.54321	-1.95025	-1.20048	0.532495	-1.17725	-2.16993e-06	1	1	11.4984	129	129	11.4984	GQ01301_C21.1	0	1218	10.9138	111	111	10.9138	GQ01301_C21.1	0	1218	12.6222	95	95	12.6222	GQ01301_C21.1	0	1218	11.6781	9.2088	124	124	9.2088	GQ01301_C21.1	0	1218	10.6042	109	109	10.6042	GQ01301_C21.1	0	1218	9.37063	89	89	9.37063
GQ01301_D01.1	0.255001	0.0829585	-0.0373954	-1.15966	1	-1.09117	-4.05726e-08	1	1	0.23966	2	2	0.23966	GQ01301_D01.1	0	906	0.396547	3	3	0.396547	GQ01301_D01.1	0	906	0.17862	1	1	0.17862	GQ01301_D01.1	0	906	0.271609	0.299517	3	3	0.299517	GQ01301_D01.1	0	906	0.261578	2	2	0.261578	GQ01301_D01.1	0	906	0.141546	1	1	0.141546
GQ01301_D02.1	1.05426	0.195044	-0.277195	-2.99076	1	-2.02577	-3.35418e-07	1	1	0	0	0	0	GQ01301_D02.1	0	614	0.195044	1	1	0.195044	GQ01301_D02.1	0	614	1.05426	4	4	1.05426	GQ01301_D02.1	0	614	0.416436	0	0	0	0	GQ01301_D02.1	0	614	0	0	0	0	GQ01301_D02.1	0	614	0.417722	2	2	0.417722
GQ01301_D03.1	0.789412	0.117629	-0.0961619	-1.33076	1	-1.21562	-1.11096e-07	1	1	0.17653	1	1	0.17653	GQ01301_D03.1	0	615	0.194727	1	1	0.194727	GQ01301_D03.1	0	615	0.789412	3	3	0.789412	GQ01301_D03.1	0	615	0.38689	0.29416	2	2	0.29416	GQ01301_D03.1	0	615	0.578024	3	3	0.578024	GQ01301_D03.1	0	615	0	0	0	0
GQ01301_D05.1	0.73226	0.16375	-0.188718	-2.71636	1	-1.78469	-2.28028e-07	1	1	0.16375	1	1	0.16375	GQ01301_D05.1	0	663	0	0	0	0	GQ01301_D05.1	0	663	0.73226	3	3	0.73226	GQ01301_D05.1	0	663	0.29867	0.136432	1	1	0.136432	GQ01301_D05.1	0	663	0	0	0	0	GQ01301_D05.1	0	663	0.193425	1	1	0.193425
GQ01301_D09.1	1.94138	0.906576	0.597279	1.09055	0.877651	1.10788	8.85437e-07	1	1	5.68409	29	30	5.68409	GQ01301_D09.1	0	573	6.47901	30	31	6.47901	GQ01301_D09.1	0	573	7.62547	27	27	7.62547	GQ01301_D09.1	0	573	6.59619	7.57731	44	48	7.57731	GQ01301_D09.1	0	573	6.61752	31	32	6.61752	GQ01301_D09.1	0	573	7.38559	32	33	7.38559
GQ01301_D14.1	0.530937	0.0939119	-0.156471	-2.12377	1	-1.575	-1.8802e-07	1	1	0.356188	5	5	0.356188	GQ01301_D14.1	0	1524	0	0	0	0	GQ01301_D14.1	0	1524	0.530937	5	5	0.530937	GQ01301_D14.1	0	1524	0.295708	0.178059	3	3	0.178059	GQ01301_D14.1	0	1524	0.155505	2	2	0.155505	GQ01301_D14.1	0	1524	0.0841474	1	1	0.0841474
GQ01301_D21.1	1.78471	0.494614	-0.144428	-1.02227	1	-1.00433	-3.55306e-08	1	1	6.09596	84	84	6.09596	GQ01301_D21.1	0	1496	6.00387	75	75	6.00387	GQ01301_D21.1	0	1496	7.78858	71	72	7.78858	GQ01301_D21.1	0	1496	6.62947	6.59058	109	109	6.59058	GQ01301_D21.1	0	1496	6.17821	78	78	6.17821	GQ01301_D21.1	0	1496	6.68635	78	78	6.68635
GQ01301_D23.1	5.39745	3.70163	2.01965	1.0828	0.570748	1.10153	3.03937e-06	1	1	22.729	273	273	22.729	GQ01301_D23.1	0	1304	23.1433	252	252	23.1433	GQ01301_D23.1	0	1304	27.3025	219	220	27.3025	GQ01301_D23.1	0	1304	24.3916	26.8449	387	387	26.8449	GQ01301_D23.1	0	1304	24.2624	267	267	24.2624	GQ01301_D23.1	0	1304	28.1264	286	286	28.1264
GQ01301_D24.2	0.623769	0.306033	-0.0311245	-1.05636	1	-1.03096	-2.60103e-08	1	1	0.267404	1	2	0.267404	GQ01301_D24.2	0	812	0.884906	5	6	0.884906	GQ01301_D24.2	0	812	0.597892	3	3	0.597892	GQ01301_D24.2	0	812	0.583401	0.891174	8	8	0.891174	GQ01301_D24.2	0	812	0.291859	2	2	0.291859	GQ01301_D24.2	0	812	0.473796	3	3	0.473796
GQ01301_E02.1	0.597185	0.149694	-0.251218	-1.75555	1	-1.52809	-2.99505e-07	1	1	0.412799	3	4	0.412799	GQ01301_E02.1	0	1052	0.569188	3	5	0.569188	GQ01301_E02.1	0	1052	0.769151	4	5	0.769151	GQ01301_E02.1	0	1052	0.583713	0.171966	2	2	0.171966	GQ01301_E02.1	0	1052	0.337913	3	3	0.337913	GQ01301_E02.1	0	1052	0.487607	3	4	0.487607
GQ01301_E03.1	4.32827	2.39277	-0.912181	-1.08032	0.905022	-1.06078	-8.67142e-07	1	1	9.97294	79	79	9.97294	GQ01301_E03.1	0	860	12.5327	90	90	12.5327	GQ01301_E03.1	0	860	14.3012	76	76	14.3012	GQ01301_E03.1	0	860	12.269	11.2542	107	107	11.2542	GQ01301_E03.1	0	860	12.6762	91	92	12.6762	GQ01301_E03.1	0	860	10.14	68	68	10.14
GQ01301_E05.1	0.353379	0.224705	0.100254	1.37393	1	1.27093	1.30403e-07	1	1	0.487938	4	4	0.487938	GQ01301_E05.1	0	890	0.134559	1	1	0.134559	GQ01301_E05.1	0	890	0.181831	1	1	0.181831	GQ01301_E05.1	0	890	0.268109	0.406535	4	4	0.406535	GQ01301_E05.1	0	890	0.266281	2	2	0.266281	GQ01301_E05.1	0	890	0.432272	3	3	0.432272
GQ01301_E11.1	0.381958	0.0909622	0.011368	1.01207	1	1.02652	3.4568e-08	1	1	0.739174	8	8	0.739174	GQ01301_E11.1	0	1175	1.12113	11	11	1.12113	GQ01301_E11.1	0	1175	0.96409	7	7	0.96409	GQ01301_E11.1	0	1175	0.941465	1.07775	14	14	1.07775	GQ01301_E11.1	0	1175	0.907621	9	9	0.907621	GQ01301_E11.1	0	1175	0.873128	7	8	0.873128
GQ01301_E12.1	56.9762	22.6381	-2.54831	-1.01227	0.973215	1.00534	1.37182e-06	1	1	187.786	2143	2278	187.786	GQ01301_E12.1	0	1317	206.688	2143	2273	206.688	GQ01301_E12.1	0	1317	236.293	1800	1923	236.293	GQ01301_E12.1	0	1317	210.256	233.381	3172	3398	233.381	GQ01301_E12.1	0	1317	179.317	1878	1993	179.317	GQ01301_E12.1	0	1317	210.424	2049	2161	210.424
GQ01301_E17.1	8.92479	2.62488	3.88922	1.25977	0.276361	1.27981	5.15804e-06	1	1	17.9784	153	155	17.9784	GQ01301_E17.1	0	936	15.3535	118	120	15.3535	GQ01301_E17.1	0	936	11.5839	67	67	11.5839	GQ01301_E17.1	0	936	14.9719	19.9076	199	206	19.9076	GQ01301_E17.1	0	936	20.5087	162	162	20.5087	GQ01301_E17.1	0	936	16.1671	117	118	16.1671
GQ01301_E21.1	0.816729	0.248093	0.266025	1.18502	1	1.18948	3.61798e-07	1	1	1.58559	17	17	1.58559	GQ01301_E21.1	0	1164	1.3375	12	13	1.3375	GQ01301_E21.1	0	1164	1.39029	9	10	1.39029	GQ01301_E21.1	0	1164	1.43779	1.32107	17	17	1.32107	GQ01301_E21.1	0	1164	2.13779	21	21	2.13779	GQ01301_E21.1	0	1164	1.65259	14	15	1.65259
GQ01301_E23.1	0.840389	0.16494	0.144913	1.63877	1	1.42929	1.85004e-07	1	1	0.109996	1	1	0.109996	GQ01301_E23.1	0	987	0.242669	2	2	0.242669	GQ01301_E23.1	0	987	0.327922	2	2	0.327922	GQ01301_E23.1	0	987	0.226862	0.274937	3	3	0.274937	GQ01301_E23.1	0	987	0.840389	7	7	0.840389	GQ01301_E23.1	0	987	0	0	0	0
GQ01301_F05.2	0.160543	0.0436259	-0.0324327	-1.15044	1	-1.08277	-3.49179e-08	1	1	0.252626	4	4	0.252626	GQ01301_F05.2	0	1719	0.209	3	3	0.209	GQ01301_F05.2	0	1719	0.282425	3	3	0.282425	GQ01301_F05.2	0	1719	0.248017	0.210481	4	4	0.210481	GQ01301_F05.2	0	1719	0.137865	2	2	0.137865	GQ01301_F05.2	0	1719	0.298408	4	4	0.298408
GQ01301_F17.1	0.85541	0.168482	-0.159191	-1.60515	1	-1.39232	-1.88652e-07	1	1	0.132559	1	1	0.132559	GQ01301_F17.1	0	819	0.146224	1	1	0.146224	GQ01301_F17.1	0	819	0.98797	5	5	0.98797	GQ01301_F17.1	0	819	0.422251	0.331334	3	3	0.331334	GQ01301_F17.1	0	819	0.144682	1	1	0.144682	GQ01301_F17.1	0	819	0.313164	1	2	0.313164
GQ01301_F18.1	0.147655	0	-0.0102156	-1.26192	1	-1.05743	-1.16258e-08	1	1	0	0	0	0	GQ01301_F18.1	0	1096	0	0	0	0	GQ01301_F18.1	0	1096	0.147655	1	1	0.147655	GQ01301_F18.1	0	1096	0.0492182	0	0	0	0	GQ01301_F18.1	0	1096	0	0	0	0	GQ01301_F18.1	0	1096	0.117008	1	1	0.117008
GQ01301_F23.1	0.29913	0.167198	0.0290324	1.29117	1	1.13871	3.82425e-08	1	1	0	0	0	0	GQ01301_F23.1	0	541	0	0	0	0	GQ01301_F23.1	0	541	0.29913	1	1	0.29913	GQ01301_F23.1	0	541	0.0997101	0.167198	1	1	0.167198	GQ01301_F23.1	0	541	0.219029	1	1	0.219029	GQ01301_F23.1	0	541	0	0	0	0
GQ01301_G11.1	0.370765	0.25051	-0.052601	-1.34048	1	-1.17595	-6.08689e-08	1	1	0	0	0	0	GQ01301_G11.1	0	646	0.370765	2	2	0.370765	GQ01301_G11.1	0	646	0.25051	1	1	0.25051	GQ01301_G11.1	0	646	0.207092	0.280044	2	2	0.280044	GQ01301_G11.1	0	646	0.183429	1	1	0.183429	GQ01301_G11.1	0	646	0	0	0	0
GQ01301_G17.3	0.27244	0.0830052	0.0319452	1.28748	1	1.14539	4.21099e-08	1	1	0.0609238	1	1	0.0609238	GQ01301_G17.3	0	1782	0	0	0	0	GQ01301_G17.3	0	1782	0.27244	3	3	0.27244	GQ01301_G17.3	0	1782	0.111121	0.15228	3	3	0.15228	GQ01301_G17.3	0	1782	0.132991	2	2	0.132991	GQ01301_G17.3	0	1782	0.143929	2	2	0.143929
GQ01301_G18.1	0.228612	0.0830981	-0.0642008	-1.58642	1	-1.26209	-7.60089e-08	1	1	0.182925	2	2	0.182925	GQ01301_G18.1	0	1187	0.201781	2	2	0.201781	GQ01301_G18.1	0	1187	0.136335	1	1	0.136335	GQ01301_G18.1	0	1187	0.173681	0.228612	3	3	0.228612	GQ01301_G18.1	0	1187	0.0998272	1	1	0.0998272	GQ01301_G18.1	0	1187	0	0	0	0
GQ01301_G24.1	4.71342	1.86438	-0.825933	-1.15048	0.867973	-1.1275	-8.89251e-07	1	1	4.39342	45	45	4.39342	GQ01301_G24.1	0	1112	8.29254	77	77	8.29254	GQ01301_G24.1	0	1112	6.25779	43	43	6.25779	GQ01301_G24.1	0	1112	6.31458	3.57912	44	44	3.57912	GQ01301_G24.1	0	1112	5.96737	56	56	5.96737	GQ01301_G24.1	0	1112	6.91946	60	60	6.91946
GQ01301_H12.1	0.165959	0	0.0975486	#DIV/0!	1	1.78733	1.2122e-07	1	1	0	0	0	0	GQ01301_H12.1	0	714	0	0	0	0	GQ01301_H12.1	0	714	0	0	0	0	GQ01301_H12.1	0	714	0	0.126686	1	1	0.126686	GQ01301_H12.1	0	714	0.165959	1	1	0.165959	GQ01301_H12.1	0	714	0	0	0	0
GQ01301_H14.1	0.239484	0.0215464	-0.0976314	-2.90638	1	-1.54269	-1.18091e-07	1	1	0.239484	3	3	0.239484	GQ01301_H14.1	0	1360	0.0880568	1	1	0.0880568	GQ01301_H14.1	0	1360	0.118992	1	1	0.118992	GQ01301_H14.1	0	1360	0.148844	0.0665104	1	1	0.0665104	GQ01301_H14.1	0	1360	0.0871286	1	1	0.0871286	GQ01301_H14.1	0	1360	0	0	0	0
GQ01301_H21.1	0.775604	0.243549	-0.431301	-2.55411	1	-2.04358	-5.20571e-07	1	1	0.536129	4	4	0.536129	GQ01301_H21.1	0	810	0.591394	4	4	0.591394	GQ01301_H21.1	0	810	0.998947	5	5	0.998947	GQ01301_H21.1	0	810	0.708823	0.223344	2	2	0.223344	GQ01301_H21.1	0	810	0.29258	2	2	0.29258	GQ01301_H21.1	0	810	0.316644	2	2	0.316644
GQ01301_H23.1	9.61592	0.479279	-2.83949	-1.19551	0.475453	-1.17314	-3.15154e-06	1	1	16.9013	85	85	16.9013	GQ01301_H23.1	0	546	17.1082	78	78	17.1082	GQ01301_H23.1	0	546	18.0798	61	61	18.0798	GQ01301_H23.1	0	546	17.3631	17.7264	106	107	17.7264	GQ01301_H23.1	0	546	8.46392	39	39	8.46392	GQ01301_H23.1	0	546	17.3806	74	74	17.3806
GQ01301_I04.1	23.5471	3.71273	4.09083	1.03671	0.58716	1.05525	7.52463e-06	1	1	117.398	1409	1409	117.398	GQ01301_I04.1	0	1303	104.133	1133	1133	104.133	GQ01301_I04.1	0	1303	112.771	908	908	112.771	GQ01301_I04.1	0	1303	111.434	109.059	1571	1571	109.059	GQ01301_I04.1	0	1303	127.68	1404	1404	127.68	GQ01301_I04.1	0	1303	109.836	1116	1116	109.836
GQ01301_I09.1	0.513919	0.0863865	-0.219087	-2.5815	1	-1.81103	-2.64486e-07	1	1	0.211013	2	2	0.211013	GQ01301_I09.1	0	1029	0.232764	2	2	0.232764	GQ01301_I09.1	0	1029	0.629075	4	4	0.629075	GQ01301_I09.1	0	1029	0.357617	0.17581	2	2	0.17581	GQ01301_I09.1	0	1029	0.115155	1	1	0.115155	GQ01301_I09.1	0	1029	0.124627	1	1	0.124627
GQ01301_I22.1	8.87802	1.67187	4.15399	1.32853	0.203402	1.34868	5.43659e-06	1	1	12.7459	139	141	12.7459	GQ01301_I22.1	0	1201	10.7692	106	108	10.7692	GQ01301_I22.1	0	1201	14.4178	103	107	14.4178	GQ01301_I22.1	0	1201	12.6443	13.4815	173	179	13.4815	GQ01301_I22.1	0	1201	17.2661	175	175	17.2661	GQ01301_I22.1	0	1201	19.6472	181	184	19.6472
GQ01301_J05.2	1.53595	0.0987553	-0.404932	-1.12159	1	-1.09834	-4.22094e-07	1	1	3.58107	60	60	3.58107	GQ01301_J05.2	0	1819	3.62103	55	55	3.62103	GQ01301_J05.2	0	1819	4.00348	45	45	4.00348	GQ01301_J05.2	0	1819	3.73519	3.67983	74	74	3.67983	GQ01301_J05.2	0	1819	3.84343	58	59	3.84343	GQ01301_J05.2	0	1819	2.46752	35	35	2.46752
GQ01301_J08.1	13.076	3.36252	1.33781	1.02846	0.792947	1.04678	2.6915e-06	1	1	45.1463	504	504	45.1463	GQ01301_J08.1	0	1212	41.4012	419	419	41.4012	GQ01301_J08.1	0	1212	54.4772	408	408	54.4772	GQ01301_J08.1	0	1212	47.0083	47.1675	632	632	47.1675	GQ01301_J08.1	0	1212	54.0657	553	553	54.0657	GQ01301_J08.1	0	1212	43.805	414	414	43.805
GQ01301_J12.2	3.88232	0.973588	-0.638556	-1.13453	0.855566	-1.11178	-6.7658e-07	1	1	7.58541	126	128	7.58541	GQ01301_J12.2	0	1832	4.77199	72	73	4.77199	GQ01301_J12.2	0	1832	3.7984	43	43	3.7984	GQ01301_J12.2	0	1832	5.38526	3.70309	73	75	3.70309	GQ01301_J12.2	0	1832	4.65701	68	72	4.65701	GQ01301_J12.2	0	1832	5.88003	81	84	5.88003
GQ01301_J14.1	4.35761	1.14365	1.13518	1.11551	0.703661	1.13364	1.62402e-06	1	1	9.89511	93	106	9.89511	GQ01301_J14.1	0	1163	7.61998	58	74	7.61998	GQ01301_J14.1	0	1163	11.9668	67	86	11.9668	GQ01301_J14.1	0	1163	9.82728	11.9776	135	154	11.9776	GQ01301_J14.1	0	1163	9.88307	80	97	9.88307	GQ01301_J14.1	0	1163	11.0267	90	100	11.0267
GQ01301_J15.2	4.673	3.55488	0.47182	1.0359	0.911122	1.0538	8.71709e-07	1	1	15.6791	66	66	15.6791	GQ01301_J15.2	0	457	11.0061	42	42	11.0061	GQ01301_J15.2	0	457	12.7481	36	36	12.7481	GQ01301_J15.2	0	457	13.1444	14.8448	75	75	14.8448	GQ01301_J15.2	0	457	14.7795	57	57	14.7795	GQ01301_J15.2	0	457	11.2246	39	40	11.2246
GQ01301_J16.1	0.92386	0.166105	-0.320643	-2.88479	1	-2.06138	-3.87796e-07	1	1	0.206596	2	2	0.206596	GQ01301_J16.1	0	1051	0.341838	3	3	0.341838	GQ01301_J16.1	0	1051	0.92386	6	6	0.92386	GQ01301_J16.1	0	1051	0.490765	0.17213	2	2	0.17213	GQ01301_J16.1	0	1051	0.338235	3	3	0.338235	GQ01301_J16.1	0	1051	0	0	0	0
GQ01301_J18.1	2.68155	0.791925	-1.20916	-1.76631	0.58109	-1.6819	-1.44206e-06	1	1	2.45996	15	15	2.45996	GQ01301_J18.1	0	662	1.98992	11	11	1.98992	GQ01301_J18.1	0	662	3.91129	16	16	3.91129	GQ01301_J18.1	0	662	2.78706	1.22974	9	9	1.22974	GQ01301_J18.1	0	662	2.14794	12	12	2.14794	GQ01301_J18.1	0	662	1.35602	7	7	1.35602
GQ01301_J22.1	2.86449	0.789746	0.344879	1.16968	1	1.17935	4.72701e-07	1	1	0.732318	4	4	0.732318	GQ01301_J22.1	0	593	1.81756	9	9	1.81756	GQ01301_J22.1	0	593	3.54769	13	13	3.54769	GQ01301_J22.1	0	593	2.03253	1.37283	8	9	1.37283	GQ01301_J22.1	0	593	3.59681	18	18	3.59681	GQ01301_J22.1	0	593	2.16257	10	10	2.16257
GQ01301_K06.1	0.645382	0.23034	-0.00482283	-1.01463	1	1.00226	1.27026e-09	1	1	0	0	0	0	GQ01301_K06.1	0	1003	0.358197	3	3	0.358197	GQ01301_K06.1	0	1003	0.645382	4	4	0.645382	GQ01301_K06.1	0	1003	0.334526	0.270551	3	3	0.270551	GQ01301_K06.1	0	1003	0.590702	5	5	0.590702	GQ01301_K06.1	0	1003	0.127857	1	1	0.127857
GQ01301_K10.1	4.42008	3.06579	-3.04603	-1.52457	0.291366	-1.48753	-3.59298e-06	1	1	9.31553	74	81	9.31553	GQ01301_K10.1	0	944	8.49972	59	67	8.49972	GQ01301_K10.1	0	944	8.7429	45	51	8.7429	GQ01301_K10.1	0	944	8.85272	7.09068	66	74	7.09068	GQ01301_K10.1	0	944	4.89545	38	39	4.89545	GQ01301_K10.1	0	944	5.43393	35	40	5.43393
GQ01301_K11.2	2.9187	1.41884	-0.174514	-1.02413	1	-1.00613	-5.60547e-08	1	1	7.72333	122	123	7.72333	GQ01301_K11.2	0	1729	7.75755	111	112	7.75755	GQ01301_K11.2	0	1729	6.73899	72	72	6.73899	GQ01301_K11.2	0	1729	7.40663	9.15528	173	175	9.15528	GQ01301_K11.2	0	1729	6.23657	91	91	6.23657	GQ01301_K11.2	0	1729	6.30449	85	85	6.30449
GQ01301_K13.1	0.867315	0.1751	0.288185	1.38379	1	1.34967	3.74421e-07	1	1	1.06612	6	6	1.06612	GQ01301_K13.1	0	611	0.392004	2	2	0.392004	GQ01301_K13.1	0	611	0.79458	3	3	0.79458	GQ01301_K13.1	0	611	0.7509	0.888257	6	6	0.888257	GQ01301_K13.1	0	611	0.96968	5	5	0.96968	GQ01301_K13.1	0	611	1.25932	6	6	1.25932
GQ01301_L02.2	0.334358	0.0934444	0.0013034	1.01169	1	1.01393	4.03961e-09	1	1	0	0	0	0	GQ01301_L02.2	0	968	0	0	0	0	GQ01301_L02.2	0	968	0.334358	2	2	0.334358	GQ01301_L02.2	0	968	0.111453	0.0934444	1	1	0.0934444	GQ01301_L02.2	0	968	0.244824	2	2	0.244824	GQ01301_L02.2	0	968	0	0	0	0
GQ01301_L04.1	0.6303	0.211424	-0.172651	-2.17615	1	-1.61719	-2.07611e-07	1	1	0.211424	2	2	0.211424	GQ01301_L04.1	0	1027	0.116609	1	1	0.116609	GQ01301_L04.1	0	1027	0.6303	4	4	0.6303	GQ01301_L04.1	0	1027	0.319444	0.44038	5	5	0.44038	GQ01301_L04.1	0	1027	0	0	0	0	GQ01301_L04.1	0	1027	0	0	0	0
GQ01301_L07.1	0.82267	0.0679265	-0.36691	-3.12495	1	-2.20541	-4.4423e-07	1	1	0.319626	3	3	0.319626	GQ01301_L07.1	0	1019	0.82267	7	7	0.82267	GQ01301_L07.1	0	1019	0.476436	3	3	0.476436	GQ01301_L07.1	0	1019	0.539577	0.266303	3	3	0.266303	GQ01301_L07.1	0	1019	0	0	0	0	GQ01301_L07.1	0	1019	0.251699	2	2	0.251699
GQ01301_L24.1	3.49717	2.05492	-0.5035	-1.0321	1	-1.01396	-2.74179e-07	1	1	17.0146	237	239	17.0146	GQ01301_L24.1	0	1525	16.8053	211	214	16.8053	GQ01301_L24.1	0	1525	14.7504	137	139	14.7504	GQ01301_L24.1	0	1525	16.1901	17.7943	300	300	17.7943	GQ01301_L24.1	0	1525	14.2971	183	184	14.2971	GQ01301_L24.1	0	1525	14.9684	176	178	14.9684
GQ01301_M02.1	2070.73	533.126	395.31	1.07915	0.423251	1.09765	0.000596258	1	1	4546.32	25994	26005	4546.32	GQ01301_M02.1	0	621	6253.8	32412	32429	6253.8	GQ01301_M02.1	0	621	4183.07	16035	16052	4183.07	GQ01301_M02.1	0	621	4994.39	4875.06	33444	33469	4875.06	GQ01301_M02.1	0	621	5079.44	26609	26620	5079.44	GQ01301_M02.1	0	621	6214.61	30074	30094	6214.61
GQ01301_M03.2	0.170886	0.0955165	-0.0672765	-3.11303	1	-1.42087	-8.145e-08	1	1	0	0	0	0	GQ01301_M03.2	0	947	0.12646	1	1	0.12646	GQ01301_M03.2	0	947	0.170886	1	1	0.170886	GQ01301_M03.2	0	947	0.0991153	0.0955165	1	1	0.0955165	GQ01301_M03.2	0	947	0	0	0	0	GQ01301_M03.2	0	947	0	0	0	0
GQ01301_M04.1	0.394529	0.100801	0.0154241	1.05798	1	1.0521	2.49433e-08	1	1	0.115619	1	1	0.115619	GQ01301_M04.1	0	939	0.510148	4	4	0.510148	GQ01301_M04.1	0	939	0.172342	1	1	0.172342	GQ01301_M04.1	0	939	0.266036	0.192661	2	2	0.192661	GQ01301_M04.1	0	939	0.378578	3	3	0.378578	GQ01301_M04.1	0	939	0.273143	2	2	0.273143
GQ01301_M08.1	0.153834	0	0.0876273	#DIV/0!	1	1.70725	1.08891e-07	1	1	0	0	0	0	GQ01301_M08.1	0	1176	0	0	0	0	GQ01301_M08.1	0	1176	0	0	0	0	GQ01301_M08.1	0	1176	0	0.153834	1	2	0.153834	GQ01301_M08.1	0	1176	0	0	0	0	GQ01301_M08.1	0	1176	0.109048	1	1	0.109048
GQ01301_M09.1	0.219549	0.0118274	0.0590846	1.51869	1	1.25899	7.58955e-08	1	1	0	0	0	0	GQ01301_M09.1	0	824	0.145336	1	1	0.145336	GQ01301_M09.1	0	824	0.196395	1	1	0.196395	GQ01301_M09.1	0	824	0.11391	0.219549	2	2	0.219549	GQ01301_M09.1	0	824	0.143805	1	1	0.143805	GQ01301_M09.1	0	824	0.155632	1	1	0.155632
GQ01301_M11.1	0.233673	0.0368649	-0.0208632	-1.19026	1	-1.07956	-2.3092e-08	1	1	0	0	0	0	GQ01301_M11.1	0	1025	0.233673	2	2	0.233673	GQ01301_M11.1	0	1025	0.157882	1	1	0.157882	GQ01301_M11.1	0	1025	0.130518	0.0882479	1	1	0.0882479	GQ01301_M11.1	0	1025	0.115605	1	1	0.115605	GQ01301_M11.1	0	1025	0.125113	1	1	0.125113
GQ01301_N11.1	0.212336	0	-0.0707785	#DIV/0!	1	-1.56128	-8.64171e-08	1	1	0	0	0	0	GQ01301_N11.1	0	564	0.212336	1	1	0.212336	GQ01301_N11.1	0	564	0	0	0	0	GQ01301_N11.1	0	564	0.0707785	0	0	0	0	GQ01301_N11.1	0	564	0	0	0	0	GQ01301_N11.1	0	564	0	0	0	0
GQ01301_N13.1	0.286424	0	-0.166128	#DIV/0!	1	-2.31741	-2.02834e-07	1	1	0	0	0	0	GQ01301_N13.1	0	565	0.21196	1	1	0.21196	GQ01301_N13.1	0	565	0.286424	1	1	0.286424	GQ01301_N13.1	0	565	0.166128	0	0	0	0	GQ01301_N13.1	0	565	0	0	0	0	GQ01301_N13.1	0	565	0	0	0	0
GQ01301_O03.2	3.9	0.318152	0.41082	1.08034	0.860082	1.09716	6.21542e-07	1	1	5.04624	35	35	5.04624	GQ01301_O03.2	0	753	5.56641	35	35	5.56641	GQ01301_O03.2	0	753	4.72808	22	22	4.72808	GQ01301_O03.2	0	753	5.11358	4.805	39	40	4.805	GQ01301_O03.2	0	753	3.93409	25	25	3.93409	GQ01301_O03.2	0	753	7.83409	44	46	7.83409
GQ01301_O18.2	0.719942	0.145934	0.0572125	1.15743	1	1.13216	7.89865e-08	1	1	0.222928	1	2	0.222928	GQ01301_O18.2	0	974	0.368862	2	3	0.368862	GQ01301_O18.2	0	974	0.498448	3	3	0.498448	GQ01301_O18.2	0	974	0.363413	0.278606	3	3	0.278606	GQ01301_O18.2	0	974	0.851606	6	7	0.851606	GQ01301_O18.2	0	974	0.131664	0	1	0.131664
GQ01301_O19.1	18.3874	4.85699	8.69419	1.22075	0.132574	1.24161	1.16565e-05	1	1	39.0763	415	415	39.0763	GQ01301_O19.1	0	1153	42.585	409	410	42.585	GQ01301_O19.1	0	1153	36.4923	259	260	36.4923	GQ01301_O19.1	0	1153	39.3845	45.4232	578	579	45.4232	GQ01301_O19.1	0	1153	54.8797	532	534	54.8797	GQ01301_O19.1	0	1153	43.9333	395	395	43.9333
GQ01301_O21.1	0.35606	0.133135	-0.0165293	-1.087	1	-1.04116	-1.60563e-08	1	1	0	0	0	0	GQ01301_O21.1	0	909	0.263492	2	2	0.263492	GQ01301_O21.1	0	909	0.35606	2	2	0.35606	GQ01301_O21.1	0	909	0.206518	0.298529	3	3	0.298529	GQ01301_O21.1	0	909	0.130357	1	1	0.130357	GQ01301_O21.1	0	909	0.141079	1	1	0.141079
GQ01301_O24.1	0.346568	0	0.115523	#DIV/0!	1	1.9324	1.43556e-07	1	1	0	0	0	0	GQ01301_O24.1	0	1044	0	0	0	0	GQ01301_O24.1	0	1044	0	0	0	0	GQ01301_O24.1	0	1044	0	0.346568	3	4	0.346568	GQ01301_O24.1	0	1044	0	0	0	0	GQ01301_O24.1	0	1044	0	0	0	0
GQ01301_P10.1	5.51083	0.62255	1.45765	1.10746	0.664835	1.12599	2.1059e-06	1	1	13.8411	96	96	13.8411	GQ01301_P10.1	0	753	12.8823	81	81	12.8823	GQ01301_P10.1	0	753	13.9693	65	65	13.9693	GQ01301_P10.1	0	753	13.5642	13.454	112	112	13.454	GQ01301_P10.1	0	753	13.2186	84	84	13.2186	GQ01301_P10.1	0	753	18.3931	108	108	18.3931
GQ01302_A14.1	4.02598	2.24357	0.847063	1.12904	0.877651	1.1463	1.19514e-06	1	1	5.9462	29	31	5.9462	GQ01302_A14.1	0	566	8.88658	37	42	8.88658	GQ01302_A14.1	0	566	4.8606	16	17	4.8606	GQ01302_A14.1	0	566	6.56446	5.91308	33	37	5.91308	GQ01302_A14.1	0	566	8.16484	37	39	8.16484	GQ01302_A14.1	0	566	8.15665	33	36	8.15665
GQ01302_B01.1	79.728	40.725	1.05296	1.00424	0.855061	1.02119	6.43069e-06	1	1	243.824	1741	1763	243.824	GQ01302_B01.1	0	785	277.959	1799	1822	277.959	GQ01302_B01.1	0	785	223.263	1048	1083	223.263	GQ01302_B01.1	0	785	248.349	263.988	2255	2291	263.988	GQ01302_B01.1	0	785	281.973	1836	1868	281.973	GQ01302_B01.1	0	785	202.245	1220	1238	202.245
GQ01302_B12.1	0.609969	0.0735731	-0.278154	-2.992	1	-2.02778	-3.3658e-07	1	1	0.368646	2	2	0.368646	GQ01302_B12.1	0	589	0.609969	3	3	0.609969	GQ01302_B12.1	0	589	0.274753	1	1	0.274753	GQ01302_B12.1	0	589	0.417789	0	0	0	0	GQ01302_B12.1	0	589	0.20118	1	1	0.20118	GQ01302_B12.1	0	589	0.217726	1	1	0.217726
GQ01302_B20.1	0.878172	0.287762	-0.388655	-1.40549	1	-1.33733	-4.53718e-07	1	1	1.6093	13	13	1.6093	GQ01302_B20.1	0	877	0.955873	7	7	0.955873	GQ01302_B20.1	0	877	1.47621	8	8	1.47621	GQ01302_B20.1	0	877	1.34713	0.928264	9	9	0.928264	GQ01302_B20.1	0	877	1.21603	9	9	1.21603	GQ01302_B20.1	0	877	0.731133	5	5	0.731133
GQ01302_C01.2	6.25927	0.547149	0.775451	1.03777	0.858244	1.05589	1.40931e-06	1	1	22.3432	227	227	22.3432	GQ01302_C01.2	0	1103	19.4348	179	179	19.4348	GQ01302_C01.2	0	1103	19.8069	135	135	19.8069	GQ01302_C01.2	0	1103	20.5283	25.0943	306	306	25.0943	GQ01302_C01.2	0	1103	19.9819	186	186	19.9819	GQ01302_C01.2	0	1103	18.835	162	162	18.835
GQ01302_C02.2	0.311374	0.20395	0.245349	#DIV/0!	1	2.98025	3.04886e-07	1	1	0	0	0	0	GQ01302_C02.2	0	581	0	0	0	0	GQ01302_C02.2	0	581	0	0	0	0	GQ01302_C02.2	0	581	0	0.311374	2	2	0.311374	GQ01302_C02.2	0	581	0.20395	1	1	0.20395	GQ01302_C02.2	0	581	0.220724	1	1	0.220724
GQ01302_C11.1	5.67341	0.451298	-2.20912	-1.29422	0.488616	-1.2672	-2.5342e-06	1	1	12.1741	73	73	12.1741	GQ01302_C11.1	0	651	8.27815	45	45	8.27815	GQ01302_C11.1	0	651	8.70051	35	35	8.70051	GQ01302_C11.1	0	651	9.71758	8.19784	59	59	8.19784	GQ01302_C11.1	0	651	7.82685	42	43	7.82685	GQ01302_C11.1	0	651	6.50068	33	33	6.50068
GQ01302_C16.2	0.324653	0.286403	0.097812	1.47727	1	1.31173	1.25997e-07	1	1	0.0935109	1	1	0.0935109	GQ01302_C16.2	0	1161	0.10315	1	1	0.10315	GQ01302_C16.2	0	1161	0.418164	3	3	0.418164	GQ01302_C16.2	0	1161	0.204942	0.389553	5	5	0.389553	GQ01302_C16.2	0	1161	0.408251	4	4	0.408251	GQ01302_C16.2	0	1161	0.110457	1	1	0.110457
GQ01302_D01.2	0.250074	0.20956	-0.0110729	-1.04387	1	-1.01719	-8.03897e-09	1	1	0.334736	3	3	0.334736	GQ01302_D01.2	0	973	0.12308	1	1	0.12308	GQ01302_D01.2	0	973	0.33264	2	2	0.33264	GQ01302_D01.2	0	973	0.263486	0.371857	4	4	0.371857	GQ01302_D01.2	0	973	0.121783	1	1	0.121783	GQ01302_D01.2	0	973	0.263599	2	2	0.263599
GQ01302_D03.1	32.5109	13.7434	-1.82622	-1.01448	0.978676	1.00311	4.86796e-07	1	1	127.296	768	768	127.296	GQ01302_D03.1	0	655	120.671	660	660	120.671	GQ01302_D03.1	0	655	135.887	550	550	135.887	GQ01302_D03.1	0	655	127.952	138.236	1001	1001	138.236	GQ01302_D03.1	0	655	134.415	743	743	134.415	GQ01302_D03.1	0	655	105.725	540	540	105.725
GQ01302_D06.2	0.682131	0.0198423	0.0190008	1.06825	1	1.06005	2.96566e-08	1	1	0.192493	2	2	0.192493	GQ01302_D06.2	0	1128	0.212336	2	2	0.212336	GQ01302_D06.2	0	1128	0.430397	3	3	0.430397	GQ01302_D06.2	0	1128	0.278409	0	0	0	0	GQ01302_D06.2	0	1128	0.210097	2	2	0.210097	GQ01302_D06.2	0	1128	0.682131	6	6	0.682131
GQ01302_D11.1	0.193711	0.0779106	0.0178642	1.07105	1	1.06	2.76585e-08	1	1	0.160601	1	1	0.160601	GQ01302_D11.1	0	676	0.354311	2	2	0.354311	GQ01302_D11.1	0	676	0.239393	0	1	0.239393	GQ01302_D11.1	0	676	0.251435	0.267616	1	2	0.267616	GQ01302_D11.1	0	676	0.350577	2	2	0.350577	GQ01302_D11.1	0	676	0.189705	1	1	0.189705
GQ01302_E17.2	0.168572	0.11309	-0.0493594	-2.1085	1	-1.28332	-5.92985e-08	1	1	0.11309	1	1	0.11309	GQ01302_E17.2	0	960	0	0	0	0	GQ01302_E17.2	0	960	0.168572	1	1	0.168572	GQ01302_E17.2	0	960	0.0938874	0	0	0	0	GQ01302_E17.2	0	960	0	0	0	0	GQ01302_E17.2	0	960	0.133584	1	1	0.133584
GQ01302_E18.1	0.617731	0.21745	-0.113715	-1.4629	1	-1.29071	-1.33507e-07	1	1	0.617731	4	4	0.617731	GQ01302_E18.1	0	703	0	0	0	0	GQ01302_E18.1	0	703	0.460397	2	2	0.460397	GQ01302_E18.1	0	703	0.359376	0.386006	2	3	0.386006	GQ01302_E18.1	0	703	0.168556	1	1	0.168556	GQ01302_E18.1	0	703	0.182419	1	1	0.182419
GQ01302_E19.2	37.9123	23.5404	8.24506	1.08234	0.417622	1.10142	1.24163e-05	1	1	84.5056	691	720	84.5056	GQ01302_E19.2	0	925	105.516	789	815	105.516	GQ01302_E19.2	0	925	110.394	616	631	110.394	GQ01302_E19.2	0	925	100.138	115.879	1145	1185	115.879	GQ01302_E19.2	0	925	86.8536	657	678	86.8536	GQ01302_E19.2	0	925	122.418	853	883	122.418
GQ01302_F02.2	5.08167	3.51525	0.654444	1.04632	0.830476	1.06435	1.11999e-06	1	1	11.9378	106	106	11.9378	GQ01302_F02.2	0	964	17.0194	137	137	17.0194	GQ01302_F02.2	0	964	13.4298	80	80	13.4298	GQ01302_F02.2	0	964	14.129	16.8898	179	180	16.8898	GQ01302_F02.2	0	964	15.4879	126	126	15.4879	GQ01302_F02.2	0	964	11.9727	89	90	11.9727
GQ01302_F05.1	0.322155	0	-0.0439622	-1.69316	1	-1.22467	-5.22986e-08	1	1	0.322155	2	2	0.322155	GQ01302_F05.1	0	674	0	0	0	0	GQ01302_F05.1	0	674	0	0	0	0	GQ01302_F05.1	0	674	0.107385	0	0	0	0	GQ01302_F05.1	0	674	0	0	0	0	GQ01302_F05.1	0	674	0.190268	1	1	0.190268
GQ01302_F22.1	0.194254	0	0.11418	#DIV/0!	1	1.92156	1.41887e-07	1	1	0	0	0	0	GQ01302_F22.1	0	610	0	0	0	0	GQ01302_F22.1	0	610	0	0	0	0	GQ01302_F22.1	0	610	0	0.148285	1	1	0.148285	GQ01302_F22.1	0	610	0.194254	1	1	0.194254	GQ01302_F22.1	0	610	0	0	0	0
GQ01302_F23.2	3.988	0.230569	-1.00754	-1.28345	0.690091	-1.25223	-1.15298e-06	1	1	2.58491	17	17	2.58491	GQ01302_F23.2	0	714	4.52864	27	27	4.52864	GQ01302_F23.2	0	714	6.5729	29	29	6.5729	GQ01302_F23.2	0	714	4.56215	3.42053	27	27	3.42053	GQ01302_F23.2	0	714	3.6511	22	22	3.6511	GQ01302_F23.2	0	714	3.59218	20	20	3.59218
GQ01302_G18.2	26.8946	1.68461	-9.12176	-1.12925	0.399406	-1.10937	-9.60803e-06	1	1	82.1635	834	834	82.1635	GQ01302_G18.2	0	1102	77.9183	717	717	77.9183	GQ01302_G18.2	0	1102	79.0057	537	538	79.0057	GQ01302_G18.2	0	1102	79.6958	77.3211	942	942	77.3211	GQ01302_G18.2	0	1102	55.269	514	514	55.269	GQ01302_G18.2	0	1102	79.1322	680	680	79.1322
GQ01302_G21.2	0.775141	0.459322	0.143222	1.18081	1	1.17409	1.95176e-07	1	1	0.600477	4	5	0.600477	GQ01302_G21.2	0	904	1.0598	8	8	1.0598	GQ01302_G21.2	0	904	0.71606	4	4	0.71606	GQ01302_G21.2	0	904	0.792112	1.20072	12	12	1.20072	GQ01302_G21.2	0	904	1.17971	8	9	1.17971	GQ01302_G21.2	0	904	0.425578	3	3	0.425578
GQ01302_H02.2	0.41961	0.0781799	-0.00297094	-1.0217	1	-1.00202	-6.54915e-10	1	1	0	0	0	0	GQ01302_H02.2	0	1157	0	0	0	0	GQ01302_H02.2	0	1157	0.41961	3	3	0.41961	GQ01302_H02.2	0	1157	0.13987	0.0781799	1	1	0.0781799	GQ01302_H02.2	0	1157	0	0	0	0	GQ01302_H02.2	0	1157	0.332517	3	3	0.332517
GQ01302_H05.1	0.18694	0	0.0623133	#DIV/0!	1	1.50294	7.74344e-08	1	1	0	0	0	0	GQ01302_H05.1	0	686	0	0	0	0	GQ01302_H05.1	0	686	0	0	0	0	GQ01302_H05.1	0	686	0	0	0	0	0	GQ01302_H05.1	0	686	0	0	0	0	GQ01302_H05.1	0	686	0.18694	1	1	0.18694
GQ01302_H08.1	2.2001	0.725516	-0.774835	-2.8273	0.375018	-2.37588	-9.36828e-07	1	1	0.491992	3	3	0.491992	GQ01302_H08.1	0	662	0.904511	5	5	0.904511	GQ01302_H08.1	0	662	2.2001	9	9	2.2001	GQ01302_H08.1	0	662	1.19887	1.0931	6	8	1.0931	GQ01302_H08.1	0	662	0.178995	1	1	0.178995	GQ01302_H08.1	0	662	0	0	0	0
GQ01302_H13.2	0.916114	0.391762	-0.254332	-1.78645	1	-1.54604	-3.03505e-07	1	1	0.102615	1	1	0.102615	GQ01302_H13.2	0	1058	1.01873	8	9	1.01873	GQ01302_H13.2	0	1058	0.611832	4	4	0.611832	GQ01302_H13.2	0	1058	0.577725	0.512972	6	6	0.512972	GQ01302_H13.2	0	1058	0.335997	2	3	0.335997	GQ01302_H13.2	0	1058	0.12121	1	1	0.12121
GQ01302_H14.1	4.93235	2.16778	1.54071	1.31087	0.499667	1.32589	2.02218e-06	1	1	4.23425	24	25	4.23425	GQ01302_H14.1	0	641	7.09949	38	38	7.09949	GQ01302_H14.1	0	641	3.5345	14	14	3.5345	GQ01302_H14.1	0	641	4.95608	8.46685	60	60	8.46685	GQ01302_H14.1	0	641	4.62149	25	25	4.62149	GQ01302_H14.1	0	641	6.40203	32	32	6.40203
GQ01302_H17.1	0.986468	0.319037	-0.202643	-1.51445	1	-1.37122	-2.38865e-07	1	1	0.536571	3	3	0.536571	GQ01302_H17.1	0	607	0.986468	3	5	0.986468	GQ01302_H17.1	0	607	0.266605	1	1	0.266605	GQ01302_H17.1	0	607	0.596548	0.596073	4	4	0.596073	GQ01302_H17.1	0	607	0.585642	3	3	0.585642	GQ01302_H17.1	0	607	0	0	0	0
GQ01302_I02.1	0.916016	0.170668	-0.323768	-6.69119	1	-2.75409	-3.9407e-07	1	1	0	0	0	0	GQ01302_I02.1	0	530	0.225957	1	1	0.225957	GQ01302_I02.1	0	530	0.916016	3	3	0.916016	GQ01302_I02.1	0	530	0.380658	0.170668	1	1	0.170668	GQ01302_I02.1	0	530	0	0	0	0	GQ01302_I02.1	0	530	0	0	0	0
GQ01302_I06.2	0.19404	0.14208	-0.108576	-3.29257	1	-1.61808	-1.31538e-07	1	1	0.130175	1	1	0.130175	GQ01302_I06.2	0	834	0.143594	1	1	0.143594	GQ01302_I06.2	0	834	0.19404	1	1	0.19404	GQ01302_I06.2	0	834	0.155936	0	0	0	0	GQ01302_I06.2	0	834	0.14208	1	1	0.14208	GQ01302_I06.2	0	834	0	0	0	0
GQ01302_I07.1	0.530651	0.0386769	0.167976	2.60013	1	1.74793	2.11017e-07	1	1	0.149746	1	1	0.149746	GQ01302_I07.1	0	725	0.165182	1	1	0.165182	GQ01302_I07.1	0	725	0	0	0	0	GQ01302_I07.1	0	725	0.104976	0.124764	1	1	0.124764	GQ01302_I07.1	0	725	0.163441	1	1	0.163441	GQ01302_I07.1	0	725	0.530651	3	3	0.530651
GQ01302_I18.1	0.257997	0.0666754	0.130185	1.63165	1	1.40988	1.66251e-07	1	1	0.172054	1	1	0.172054	GQ01302_I18.1	0	631	0.18979	1	1	0.18979	GQ01302_I18.1	0	631	0.256465	1	1	0.256465	GQ01302_I18.1	0	631	0.206103	0.430051	3	3	0.430051	GQ01302_I18.1	0	631	0.375578	2	2	0.375578	GQ01302_I18.1	0	631	0.203234	1	1	0.203234
GQ01302_J10.1	0.737264	0.26992	-0.32065	-4.56384	1	-2.46572	-3.89544e-07	1	1	0.494607	2	2	0.494607	GQ01302_J10.1	0	439	0	0	0	0	GQ01302_J10.1	0	439	0.737264	2	2	0.737264	GQ01302_J10.1	0	439	0.410624	0	0	0	0	GQ01302_J10.1	0	439	0.26992	1	1	0.26992	GQ01302_J10.1	0	439	0	0	0	0
GQ01302_J11.1	0.648505	0.0961431	-0.198715	-2.10308	1	-1.6318	-2.3871e-07	1	1	0.195968	1	1	0.195968	GQ01302_J11.1	0	554	0.648505	3	3	0.648505	GQ01302_J11.1	0	554	0.292111	1	1	0.292111	GQ01302_J11.1	0	554	0.378861	0.326549	2	2	0.326549	GQ01302_J11.1	0	554	0.21389	1	1	0.21389	GQ01302_J11.1	0	554	0	0	0	0
GQ01302_J13.1	0.393746	0.0239349	-0.0984726	-1.78549	1	-1.37936	-1.17508e-07	1	1	0.132076	1	1	0.132076	GQ01302_J13.1	0	822	0.14569	1	1	0.14569	GQ01302_J13.1	0	822	0.393746	2	2	0.393746	GQ01302_J13.1	0	822	0.223837	0.220083	2	2	0.220083	GQ01302_J13.1	0	822	0	0	0	0	GQ01302_J13.1	0	822	0.156011	1	1	0.156011
GQ01302_J19.1	0.412304	0.124045	-0.0947596	-1.51021	1	-1.29022	-1.11664e-07	1	1	0.276602	2	2	0.276602	GQ01302_J19.1	0	785	0.152557	1	1	0.152557	GQ01302_J19.1	0	785	0.412304	2	2	0.412304	GQ01302_J19.1	0	785	0.280488	0.230456	2	2	0.230456	GQ01302_J19.1	0	785	0	0	0	0	GQ01302_J19.1	0	785	0.326728	2	2	0.326728
GQ03312_I20.1	10.0663	7.24361	8.25135	2.87303	0.000623779	2.87058	1.03493e-05	1	0.91006	3.70638	48	48	3.70638	GQ03312_I20.1	0	1406	5.36608	63	63	5.36608	GQ03312_I20.1	0	1406	4.14357	35	36	4.14357	GQ03312_I20.1	0	1406	4.40534	11.3872	176	177	11.3872	GQ03312_I20.1	0	1406	12.8103	150	152	12.8103	GQ03312_I20.1	0	1406	13.7726	150	151	13.7726
GQ01302_K12.2	1.31703	0.817193	-0.303074	-1.13846	1	-1.11222	-3.22512e-07	1	1	1.77977	17	17	1.77977	GQ01302_K12.2	0	1037	2.88711	25	25	2.88711	GQ01302_K12.2	0	1037	2.809	17	18	2.809	GQ01302_K12.2	0	1037	2.49196	1.57008	18	18	1.57008	GQ01302_K12.2	0	1037	2.39961	21	21	2.39961	GQ01302_K12.2	0	1037	2.59697	21	21	2.59697
GQ01302_K13.3	3.42666	0.544613	-0.440333	-1.11133	1	-1.08912	-4.51746e-07	1	1	4.07123	30	30	4.07123	GQ01302_K13.3	0	800	2.84423	19	19	2.84423	GQ01302_K13.3	0	800	6.27089	31	31	6.27089	GQ01302_K13.3	0	800	4.39545	4.63577	41	41	4.63577	GQ01302_K13.3	0	800	3.70297	25	25	3.70297	GQ01302_K13.3	0	800	3.52662	22	22	3.52662
GQ01302_K16.3	0.622763	0.0833453	-0.196062	-3.10466	1	-1.88	-2.37359e-07	1	1	0.179054	3	3	0.179054	GQ01302_K16.3	0	1819	0.0658369	1	1	0.0658369	GQ01302_K16.3	0	1819	0.622763	7	7	0.622763	GQ01302_K16.3	0	1819	0.289218	0.149182	3	3	0.149182	GQ01302_K16.3	0	1819	0.130286	2	2	0.130286	GQ01302_K16.3	0	1819	0	0	0	0
GQ01302_L05.1	0.426564	0.0120915	-0.223528	-2.60293	1	-1.82471	-2.69889e-07	1	1	0.53879	4	4	0.53879	GQ01302_L05.1	0	806	0.148582	1	1	0.148582	GQ01302_L05.1	0	806	0.401562	2	2	0.401562	GQ01302_L05.1	0	806	0.362978	0.112226	1	1	0.112226	GQ01302_L05.1	0	806	0.147016	1	1	0.147016	GQ01302_L05.1	0	806	0.159108	1	1	0.159108
GQ01302_L16.1	0.614542	0.183279	-0.204671	-1.85758	1	-1.54315	-2.44712e-07	1	1	0.412277	3	3	0.412277	GQ01302_L16.1	0	790	0.303183	2	2	0.303183	GQ01302_L16.1	0	790	0.614542	3	3	0.614542	GQ01302_L16.1	0	790	0.443334	0.228998	2	2	0.228998	GQ01302_L16.1	0	790	0	0	0	0	GQ01302_L16.1	0	790	0.48699	3	3	0.48699
GQ01302_L23.1	0.61849	0.219528	0.0266804	1.08483	1	1.07432	3.99837e-08	1	1	0.185583	1	1	0.185583	GQ01302_L23.1	0	585	0.204713	1	1	0.204713	GQ01302_L23.1	0	585	0.553263	2	2	0.553263	GQ01302_L23.1	0	585	0.31452	0.61849	4	4	0.61849	GQ01302_L23.1	0	585	0.405111	2	2	0.405111	GQ01302_L23.1	0	585	0	0	0	0
GQ01302_L24.1	0.477751	0	0.0889702	2.26594	1	1.46747	1.12086e-07	1	1	0	0	0	0	GQ01302_L24.1	0	568	0.21084	1	1	0.21084	GQ01302_L24.1	0	568	0	0	0	0	GQ01302_L24.1	0	568	0.0702801	0.477751	3	3	0.477751	GQ01302_L24.1	0	568	0	0	0	0	GQ01302_L24.1	0	568	0	0	0	0
GQ01302_M02.2	4.25825	0.615335	1.28451	1.10058	0.657177	1.11897	1.87348e-06	1	1	13.119	98	98	13.119	GQ01302_M02.2	0	811	14.6189	99	99	14.6189	GQ01302_M02.2	0	811	10.5758	53	53	10.5758	GQ01302_M02.2	0	811	12.7712	14.834	132	133	14.834	GQ01302_M02.2	0	811	13.7343	94	94	13.7343	GQ01302_M02.2	0	811	13.5989	86	86	13.5989
GQ01302_N05.2	3.11365	0.359067	0.763513	1.14109	0.735942	1.15771	1.06628e-06	1	1	6.32345	76	77	6.32345	GQ01302_N05.2	0	1322	4.89175	53	54	4.89175	GQ01302_N05.2	0	1322	5.01892	41	41	5.01892	GQ01302_N05.2	0	1322	5.41137	8.0054	115	117	8.0054	GQ01302_N05.2	0	1322	5.37798	60	60	5.37798	GQ01302_N05.2	0	1322	5.14127	53	53	5.14127
GQ01302_O03.1	0.665053	0.175672	-0.322068	-6.50004	1	-2.72873	-3.91957e-07	1	1	0.148721	1	1	0.148721	GQ01302_O03.1	0	730	0.328102	2	2	0.328102	GQ01302_O03.1	0	730	0.665053	3	3	0.665053	GQ01302_O03.1	0	730	0.380625	0	0	0	0	GQ01302_O03.1	0	730	0	0	0	0	GQ01302_O03.1	0	730	0.175672	1	1	0.175672
GQ01302_O07.1	0.24096	0.182	0.0598201	1.74477	1	1.30187	7.60802e-08	1	1	0	0	0	0	GQ01302_O07.1	0	497	0.24096	1	1	0.24096	GQ01302_O07.1	0	497	0	0	0	0	GQ01302_O07.1	0	497	0.0803201	0.182	1	1	0.182	GQ01302_O07.1	0	497	0.23842	1	1	0.23842	GQ01302_O07.1	0	497	0	0	0	0
GQ01302_O11.2	7.74002	2.53392	2.32026	1.18552	0.439972	1.20455	3.15488e-06	1	1	13.321	120	120	13.321	GQ01302_O11.2	0	978	9.30629	76	76	9.30629	GQ01302_O11.2	0	978	14.8923	90	90	14.8923	GQ01302_O11.2	0	978	12.5065	15.0757	163	163	15.0757	GQ01302_O11.2	0	978	12.3584	102	102	12.3584	GQ01302_O11.2	0	978	17.0463	130	130	17.0463
GQ01302_P04.3	1.1713	0.652731	-0.57949	-1.11951	1	-1.09746	-6.02247e-07	1	1	5.74099	111	112	5.74099	GQ01302_P04.3	0	2118	5.65426	100	100	5.65426	GQ01302_P04.3	0	2118	4.89003	64	64	4.89003	GQ01302_P04.3	0	2118	5.42843	4.56969	107	107	4.56969	GQ01302_P04.3	0	2118	5.31493	95	95	5.31493	GQ01302_P04.3	0	2118	4.6622	77	77	4.6622
GQ01302_P07.1	1.91535	0.763177	-0.612188	-1.63607	0.726578	-1.5382	-7.26554e-07	1	1	0.763475	5	5	0.763475	GQ01302_P07.1	0	711	1.68435	9	10	1.68435	GQ01302_P07.1	0	711	2.27608	10	10	2.27608	GQ01302_P07.1	0	711	1.57464	1.52665	11	12	1.52665	GQ01302_P07.1	0	711	0.999957	5	6	0.999957	GQ01302_P07.1	0	711	0.360733	2	2	0.360733
GQ01302_P20.1	0.290382	0.205844	0.142223	2.64256	1	1.68782	1.78615e-07	1	1	0	0	0	0	GQ01302_P20.1	0	623	0	0	0	0	GQ01302_P20.1	0	623	0.259758	1	1	0.259758	GQ01302_P20.1	0	623	0.0865861	0.290382	2	2	0.290382	GQ01302_P20.1	0	623	0.1902	1	1	0.1902	GQ01302_P20.1	0	623	0.205844	1	1	0.205844
GQ01303_A14.1	15.4417	3.40081	-5.28598	-1.22218	0.267364	-1.19978	-5.93739e-06	1	1	28.7381	173	189	28.7381	GQ01303_A14.1	0	714	32.2036	173	192	32.2036	GQ01303_A14.1	0	714	26.2916	99	116	26.2916	GQ01303_A14.1	0	714	29.0778	25.3373	178	200	25.3373	GQ01303_A14.1	0	714	16.7619	90	101	16.7619	GQ01303_A14.1	0	714	29.2762	150	163	29.2762
GQ01303_B03.1	1.73454	1.27771	-0.160842	-1.09085	1	-1.0671	-1.57941e-07	1	1	2.64038	17	17	2.64038	GQ01303_B03.1	0	699	2.22725	13	13	2.22725	GQ01303_B03.1	0	699	0.926063	4	4	0.926063	GQ01303_B03.1	0	699	1.93123	0.905835	7	7	0.905835	GQ01303_B03.1	0	699	2.20377	13	13	2.20377	GQ01303_B03.1	0	699	2.20156	12	12	2.20156
GQ01303_B11.1	5.72527	1.75971	-2.22355	-1.3838	0.440936	-1.35209	-2.58906e-06	1	1	9.70674	65	65	9.70674	GQ01303_B11.1	0	727	9.22477	56	56	9.22477	GQ01303_B11.1	0	727	5.11978	23	23	5.11978	GQ01303_B11.1	0	727	8.0171	3.98148	32	32	3.98148	GQ01303_B11.1	0	727	6.51966	40	40	6.51966	GQ01303_B11.1	0	727	6.87949	39	39	6.87949
GQ01303_B18.1	0.843689	0.4002	0.10337	1.2343	1	1.19929	1.38033e-07	1	1	0.535688	3	3	0.535688	GQ01303_B18.1	0	608	0.787877	2	4	0.787877	GQ01303_B18.1	0	608	0	0	0	0	GQ01303_B18.1	0	608	0.441188	0.595093	4	4	0.595093	GQ01303_B18.1	0	608	0.194893	1	1	0.194893	GQ01303_B18.1	0	608	0.843689	4	4	0.843689
GQ01303_B19.1	0.436009	0.317255	-0.143647	-1.98311	1	-1.51325	-1.72214e-07	1	1	0.436009	3	3	0.436009	GQ01303_B19.1	0	747	0	0	0	0	GQ01303_B19.1	0	747	0.433278	2	2	0.433278	GQ01303_B19.1	0	747	0.289762	0.12109	1	1	0.12109	GQ01303_B19.1	0	747	0.317255	2	2	0.317255	GQ01303_B19.1	0	747	0	0	0	0
GQ01303_B21.1	0.376595	0.284447	-0.144517	-2.52419	1	-1.64164	-1.7439e-07	1	1	0.341403	2	2	0.341403	GQ01303_B21.1	0	636	0.376595	2	2	0.376595	GQ01303_B21.1	0	636	0	0	0	0	GQ01303_B21.1	0	636	0.239333	0.284447	2	2	0.284447	GQ01303_B21.1	0	636	0	0	0	0	GQ01303_B21.1	0	636	0	0	0	0
GQ01303_C13.1	0.433278	0.169583	-0.0379771	-1.18677	1	-1.10317	-4.1953e-08	1	1	0.290672	2	2	0.290672	GQ01303_C13.1	0	747	0	0	0	0	GQ01303_C13.1	0	747	0.433278	2	2	0.433278	GQ01303_C13.1	0	747	0.241317	0.12109	1	1	0.12109	GQ01303_C13.1	0	747	0.317255	2	2	0.317255	GQ01303_C13.1	0	747	0.171674	1	1	0.171674
GQ01303_C16.2	0.669463	0.154491	0.220884	2.32257	1	1.77711	2.78111e-07	1	1	0	0	0	0	GQ01303_C16.2	0	885	0.135319	1	1	0.135319	GQ01303_C16.2	0	885	0.365716	1	2	0.365716	GQ01303_C16.2	0	885	0.167012	0.204416	2	2	0.204416	GQ01303_C16.2	0	885	0.669463	5	5	0.669463	GQ01303_C16.2	0	885	0.289809	2	2	0.289809
GQ01303_C24.1	2.00156	0.550078	0.272999	1.16605	1	1.17348	3.74944e-07	1	1	2.14275	12	12	2.14275	GQ01303_C24.1	0	608	0.393938	2	2	0.393938	GQ01303_C24.1	0	608	2.3955	9	9	2.3955	GQ01303_C24.1	0	608	1.64406	2.08283	14	14	2.08283	GQ01303_C24.1	0	608	1.55914	8	8	1.55914	GQ01303_C24.1	0	608	2.10922	9	10	2.10922
GQ01303_D03.1	8.8654	4.59068	2.03225	1.1737	0.494618	1.19249	2.77943e-06	1	1	13.2443	71	71	13.2443	GQ01303_D03.1	0	582	8.23074	40	40	8.23074	GQ01303_D03.1	0	582	13.6248	49	49	13.6248	GQ01303_D03.1	0	582	11.7	17.0961	110	110	17.0961	GQ01303_D03.1	0	582	15.0664	74	74	15.0664	GQ01303_D03.1	0	582	9.03414	41	41	9.03414
GQ01303_D23.2	0.336887	0.189853	-0.0468084	-1.24392	1	-1.13502	-5.29842e-08	1	1	0.303257	3	3	0.303257	GQ01303_D23.2	0	1074	0.111506	1	1	0.111506	GQ01303_D23.2	0	1074	0.301358	2	2	0.301358	GQ01303_D23.2	0	1074	0.238707	0.336887	4	4	0.336887	GQ01303_D23.2	0	1074	0	0	0	0	GQ01303_D23.2	0	1074	0.238809	2	2	0.238809
GQ01303_E10.2	0.50533	0.180815	0.0714353	1.50613	1	1.28145	9.18345e-08	1	1	0.242606	2	2	0.242606	GQ01303_E10.2	0	895	0	0	0	0	GQ01303_E10.2	0	895	0.180815	1	1	0.180815	GQ01303_E10.2	0	895	0.14114	0.50533	5	5	0.50533	GQ01303_E10.2	0	895	0.132397	1	1	0.132397	GQ01303_E10.2	0	895	0	0	0	0
[truncated: 26,467 more rows]
[truncated: 4 more columns]

## Sheet: Cluseq Nonresp vs. Resp Day 7
Feature ID	Experiment - Range (original values)	Experiment - IQR (original values)	Experiment - Difference (original values)	Experiment - Fold Change (original values)	EDGE test: Nonresp vs Resp, tagwise dispersions - P-value	EDGE test: Nonresp vs Resp, tagwise dispersions - Fold change	EDGE test: Nonresp vs Resp, tagwise dispersions - Weighted difference	EDGE test: Nonresp vs Resp, tagwise dispersions - Bonferroni	EDGE test: Nonresp vs Resp, tagwise dispersions - FDR p-value correction	Nonresp - S10 - Expression values	Nonresp - S10 - Unique gene reads	Nonresp - S10 - Total gene reads	Nonresp - S10 - RPKM	Nonresp - S10 - Chromosome	Nonresp - S10 - Chromosome region start	Nonresp - S10 - Chromosome region end	Nonresp - S11 - Expression values	Nonresp - S11 - Unique gene reads	Nonresp - S11 - Total gene reads	Nonresp - S11 - RPKM	Nonresp - S11 - Chromosome	Nonresp - S11 - Chromosome region start	Nonresp - S11 - Chromosome region end	Nonresp - S12 - Expression values	Nonresp - S12 - Unique gene reads	Nonresp - S12 - Total gene reads	Nonresp - S12 - RPKM	Nonresp - S12 - Chromosome	Nonresp - S12 - Chromosome region start	Nonresp - S12 - Chromosome region end	Nonresp - Means	Resp - S7 - Expression values	Resp - S7 - Unique gene reads	Resp - S7 - Total gene reads	Resp - S7 - RPKM	Resp - S7 - Chromosome	Resp - S7 - Chromosome region start	Resp - S7 - Chromosome region end	Resp - S8 - Expression values	Resp - S8 - Unique gene reads	Resp - S8 - Total gene reads	Resp - S8 - RPKM	Resp - S8 - Chromosome	Resp - S8 - Chromosome region start	Resp - S8 - Chromosome region end	Resp - S9 - Expression values	Resp - S9 - Unique gene reads	Resp - S9 - Total gene reads	Resp - S9 - RPKM
[truncated: 27,720 more rows]
[truncated: 4 more columns]

[truncated: 7 more sheets: Cluseq Nonresp vs. Resp Day 15, Cluseq Nonresp vs. Resp Day 21, De novo-Nonresp vs. Resp Day 3, De novo-Nonresp vs. Resp Day 7, De novo-Nonresp vs. Resp Day 15, De novo-Nonresp vs. Resp Day 21, De novo-Callus vs. EM]
