# Supplementary material for: Gene expression analysis of primordial shoot explants collected from mature white spruce (Picea glauca) trees that differ in their responsiveness to somatic embryogenesis induction
Source: PLoS One. 2017 Oct 2;12(10):e0185015. doi: 10.1371/journal.pone.0185015 (PMC5624583; doi:10.1371/journal.pone.0185015)
Supplement: S4 File — (FASTA) [file pone.0185015.s004.FASTA]

>1
CAGGTCTAGGCCAACCACAAGGAAGGAAATCCCTTGAAAGAGTAAAAAGTAAAAATGAAT
CCCCTGAGCAGACATCAAGCTCCTAGCAGAGGCAGTTAAGAGGAGGAAAGCAAGAGCCAA
TTCCTTTTTGTAAATCCGGTTGAGTTTCTTTTTTGGAGGCTGTTGACTCTTTTGTTCATT
AAGCTTGCTGAGGACATCCAGGCCTGACTCTGAAACACCACGATGATGCTTTGGGTGTTC
TAACTGAACATGTGATTCCCTTTCCACCAATGCAAGTAGATCGGTTTCGGATGCCCGACC
CGATTTTTTTGTTACCACCCATTCATAAGCACTACCAAGTTGAAACAGTCCAGAGATCAT
GGCATTGAATTTTGTGACAGACATTGTGTTCTCGAACAGGAGATAAGGGATAATGAAAGG
GAAAGACCTTGGTGCAGGTAGAATGTTCAATAATGACATAATAGCAGGCACATAGCATAC
AACCCAAGCAGGCAATTCAGCTTCTGGCAGGAACATAGTCATAGGAAGGATAATGCAGAA
GAGTGTAAACGAATAAAATGGTAGGATAAGTTTTCGCAGTAAAAAAGAAAAGGATATTAA
GTTCGCCTTCTTCCAGAAAAG
>2
TTATTAATAAAAGAATCAATAATTGCTTACAGTACATAAAGACGGCAAGGCTCATCCCAA
GGTCCTTTGGGACTTGAGCTTCATCATTATATTAAAAGTGTCCTTATCTTGACCTGTACT
CTCATTTACCCCCGTTCTTCCATTCTATTACTTATACTGCATACGCTGAAAGCTTAAGAT
GCCCTGGAATTGAATCACATGAAGTCCCAAATGGTTATTAATCAAAGAATCAATAATTGT
TTGCAGTACATTAAGACGGTGAGGATCATCCCAGCTCCTGATGAACAGAGAGAAATTAAC
AACCTTCGTTTTGTTCAGATGAAAGCAGCAAGGGGATTGATTGTAATGGGTTTAATCAAT
GGTCCAATTAACTTCGCTTTTGCATCAACCTGTAGCGTTGAGGCATCTTATTGCTTAATG
GGCTATGCGAAACCGATAACCGAGGTGCCCTTTTTGTCATAACCAGATAGACCATGATGA
TCGAAAATTCATATGCAGCAGCAATGCAGAGCTCTCAAACCACAGTGAGAACGTGGGTGC
CTAATAAGTACGGACTTAGATTTGAGCCGCAAGCTTTGTAAGCTCAAACTCAAAAACATA
AGCTGCCACCAAATTCCTTACAACCACAGCAATGGACTTGATGCCACAGCCAGATTACCT
TTTATCACCTTTGAACCCAGACTCATTGCAATTTCTCTGTATGATCAACGTGCAATAAAG
CTTCTACAGAGAGATCATGTCAATGAAGCAATCGACATATGCATCAGTATTGCATGGAGC
AGAAATGCCTTGCATCTTGACATCTTTAGCTGATGACTGAAGATATCTGAAGATGAATGA
AAATGAATAAATCTCTGCAAACTCTACCTTCCAAATGCTGCATTATTGAAGACAGTTTCT
GAAGAACCGTATTCCCTGTAAGGCAAAACTTACATCTCCTTCATCTACTTTTAAGGTCAC
CCTCCTTAGCCTATCTTCTCGGGATTGACCAAGGTTAAGAAGTGCCTGATCACTAAGTAC
CCTGCACATGCTTGAAAACTCAGGACCAGTGAGAGGGTACATTGAAGTTGTTTTACAAAA
GTCCAAGTAGGCTGCATTCAGCTCCCCTAGTGTGGCATCTTTCTTCCGACGCCGGAAAAA
TTTAACTGCTGAACATAAAACTATCTGTTGATGTCGTGGTAAAGATTGTATTGTGTCAAC
AACAGCTGACCGGAATGTCTTTGCCAAGGCCCTGGCCATGTGATCAATTCTTACCATATT
TATTTCTTGCTTTGTTAATCGTTCTTCAGGTGGTAGATTCAATCCATTGGTCATTGACTT
CTCATGAGAAATGTTATCTAACTCGTGTATCCCATTGGTTAATTCTGCTTCAAGCATCTC
AACAGCACCTCTGCAAACATGAAGAGCTTTGCGCATATCCCCTGATGCAGCAGCAACTTT
CCTTGCACAAAGCTCTAATGCCTCCGGTTGAAATACTTGGCATGTGAGACCCATTAGCCT
TTGCTGGAGAATCTTCAGTATCTGATCTTTTGAATAGGCACGAAATGTCATAACCAGAGG
TTTACAATTTAAGGACTGCAATTTGGGAAGAAACCGATCAGTCAAGTCTATTGCATTTGA
AATTCCAATCAGCATACAGTGTGAATTTGGGAATGTTGGGAGCCTGAAGAGATCATAAAG
CACAGCTTGATCTTTTGTAATCAAATAATCCATTTCATCGATAATCAGCAACAACATCTT
TTTGGCAGATGACTGTTTCTTCTCACACAAAAAACTTTTCAACTCCAGAAATGGAGAGCT
ATTAGCCGAGCATTTTTTCTTTCCTTGGCATTGCTCCAATATCTTGGCGAATATGTCTGA
AGTGTTTGTCAAAGAAGTGCAGTTAACAACCACTGAAGTGGGAGGTGGCATCCCAACCTC
TTTAGCCCATTCAATAGACAGGCATTTGACTTTCTCCAAAAGCAAAGACTTCCCAGTTCC
TGGACATCCACATACATACATGCTTCCAACTTTCTTTTTTTCTATGCACATCTTACAGAA
CTCAAAGACGTTTTTCAGCTCTTCTTCACGGCATATTACTGTTGTCGGTACTGCAGACAA
ATGCAAGGCTGCCTTCACTGCAAGAATTTGTGAAGAATCCTTTGGATTCCACTTCTGTAT
CTGGTTTGACAAATTGTTCAGCTTCTTTCTGGGAGACTTTGGTGTTCGAAGAACATCAGG
TTCCCTGCATGCTCCCTTCTTGGGTGTCCTGATGCTGCCATTGCCATTGGGCTGTTGATC
ACAGACCGTGTAATGACACTGCTTATCAACTGATTCTTCATGCATGCCATTTCTTGCATC
ATTACGAGACCCCTTTTCAGCTTGCATTACCTCTCTTTTGTGCCCATTAGAATAAACACC
ATTTACACTGGCTTGCATATTTAGACTGCGACGAGCCTTACTGGGGCTTTTCTCCACTAC
TAATTCTCTCTTTGCACAGTTCAATTTGGGCGTATGAGCCTTCTCCAAACGCAACTCATT
CCCATTAGAATTCGCTGGAGTTTTTCTGTGATTATCAGCTTGTCCAGAATGCTTAGCCCC
ACCACTCGTAACCTTCTTGGGCGTCCTGGTATTGCCATTGCCATTGGGCTGTTGATCGCA
CACCATGTAATGACCCTGCTTGTCAACTGATTCATCATACGTGTCATTTCTTGCACCATT
ACAGGATCCCTTTTCAGCTTGCATTTCCTCTCTTTTATGCCCATTAGAATGAACAGCATT
TTCACTGGCTTGCATTTGTAGACTGCGATGAGCCTTACTGGGGCTTTTCTCCACTCCTGT
TTCTGTCTTTGCACAGTTCGATTTGGGTGTATAAGCTTTATCCGACTTCGAATCAGTCTT
GTTAGGATTCTCTGGAGTTTTGTTGTGATTATCAACTTGTCCAGGATGCTTAGCCAGACC
ATTCAATTCCTTCTTAGGCGTTCTGATGCTGCCATTGCCATTGGGCAGTTGATCACACAC
CATGAAATGACTCCTCTTGCCAACTGATTCCTCGTACAGACCATTCCTTGCATCATTACG
AGACCCCTTTTCAGCTTGCATTTCCTCCCCTTTGTGCCCATTAGAATGGACACCACTTTC
ACTGGCTTGCATATCTAGACTCCGACGAGCCTTACTGGGGCTTTTCTCC
>3
TTTCTTCGTAATCGTTTTGAGGCGGGCGGAAGGATTCCAGGTAGTGGTTGGCGATGTCGT
CCAGGTTACCGGTGACAGGACTGTAAGTGACCTTCATGTATTCCTTGACGGGAGTGAGTC
GGAACTCGGCTCCGACAAGCAAGCCGATGGAGCCATGCGACCAGGGCACCGCATGGAAGA
GGTCGGAGTACTCGTTGTCAGCAGTGGCCCTGACCAGAGACCCGTCGACCAAGACGAGCT
CGTAGGCAACGCAGGTATCGGAGAAGAGGCCGAAGAGGTGGCTGCTGCCCTCGATGCCGT
AGCCATTGATGACCCCACCGACGGTGAGATCGTCGAGTTCGGGGAGCACCTGGGGCGCCA
TCCCCAGCGGCAGCACGGCGGCGCTAACCTCCGACATGCAAACCATGGGCTCGCACTTGA
TGAGCATCCTCTCCCTGTCCACCCACACGATGTCAGTGAGATGGGAGAGATCCACCTCGA
ACCTGTGAGAACGCTTGTGCTCCGAGTGCCTCATGGAGACCTCGAGCCACGGCCTCCGTG
CCGTGCAGATCATCCCGTCTAGCTTCGGGTGCCGCCTCTTGATGCGATCCTGCACTTTCT
TGATCGCCTGCCTGTGCTTCTCCTCGGACGGGGGGCCGTGGATCAGGCGCCGGATAGTAG
CCCGCCATTGAATATACTGATAGAACAAGAAGGACAAAGGCAGAACGATGGGGACTATCA
ACACCCACCTGAACTGCACCAGAAAATCTGCAAACGAATTCGGCCGCTTCGCTCTCTGAC
GACCACAGCCGGGCATCCCCATTTCACCCAAACCCAAAACAAAAGCAATGGGTTTCCTCT
GCTGCTCGAATTGAAGTGAATGAGAGGAAGAATGCATGGAAACAGCAGAGCTTCCTTCCT
ACATTCCCAAGCGAGTGCCAGTGGCAGTAGCCCACGTGTCTTTGAATCTTTATCACAACA
GAGGTTGTTATGTTACATTCCCCACCTTCATGATAAATTTCATTTTTTTTCACGTAAAAT
ACAAAAATCTACGCGCCCGGAACATGGCTGGCCCCAACCCCAACTTTTTCTCAGGCACTT
CACAACGTTCTATGTCACTTTTTGGTACAGCGAAAAGCACTCGTTTGGATAAATAGGGTT
TCTATAATGTCATATAAACCAGAATTTCAAGGACTCCATGTGCCCTCCGAGAATCCAATC
TTGGCAGATCACTGCACATGCCACAATTTCCATTAAGTTGTTTATGTGACATGATAAAAT
ATCAGTTCTTGTTGTTCACATGTAACAACTGACTTGCCCGTTTCGAC
>4
CTTTCCCGCATAGCTCTCGCCCGTTACATAAAACGGGCGCTTGCGAAACAGGGGATTCAG
GTCGAAGAACGCTTGCAGGGCAGCGTACAAGTCCTTGGCAACCTCGTCCTGATTGGTAGG
AATGTGTTCCTCGGAGGGGGCAATGCTGAAGCCGCTCCCAATAGGACTGTCTAAGAACAG
TAAGCCAAACACACGATTCCAAGGCGCAGGATTCTGATGCAAACGGAGATCTGGGCCGAC
TCTCCAGGGGCCTAATTCGTAGAAATTTCCAATCATACCAGAGCAGCCGGGACCTCCTTG
CAGCCACAGAAGAATGGGAGTATCAGACAGCTGTTGCTCGGTTGCAGGGGAGATGGCCTC
GTAGTATGCATAGAACATCAGAGCGCCGTTCTTTCCCTCTATACTCAGATATCCGGATTC
CGTGGGCAGCGCCTCCCTGGGAAATTCCATACCCGTACCTACCACCGCCACAACATACCA
ACATATTATTGTTATGAATTGTGCAACCACCACAGCTGCTACTGCAAGTTCAATCGAATT
TCTTCTGCCTGGCATCTTCATTTTCCTGCAACGCCAATCTCTTTGCCTGCCTGCCTTCCT
TCAATTCTCGAACACTACTCAAACGCTGGGCGCGTTGATGTTGGCTTTGGCAAAAGATAC
GTGAACCATGTTCCATCTCACGGCAACCATGGCGGTGGATATGGCCGCAGAGACTTTCAA
GGCTAGGGCCTGCTCCGAATGGCCCACAGGAGTTAGTGCTCCTTGAGTTTACTAGAAGAG
GAGGGAGACATACAATCGGAGAAAAGCCACATTGAAAAATAAAAGATCGACTCGACTGCG
TGATATCGTAGCACATCTCTTTCCTACTCCCATGTGATGGATTTCTGATCGAAATCTGGC
GTTGATTTTAAAGTGCCACCGTGATTTGAGGAATCATAGTCAACGCAGTAAACATAACAT
TTTATGTGTGCAATTTTTTCGATTTTGTTGGAAATTTTATGATGAATGGTTGGATGTTGC
AAAAAAAAAACAA
>5
GCTGTCGAGTACGTACCCAACGGCGGCGTCTTACAAAGTCAAAAGCCGATCGCCTGGATG
ATTTTGTAGAAGAAAGAGGCCATTTTAAACTCTGAAAATCTGAACCATATGCCCAACCTT
CACTATCAACAAACTGAGATTTGTCCACAAACCAATCTGACATCCATACCCAATCTGAGG
GCAGCGGAGGTTCAAAAAATTCCTTAGAAGTGTAGGAGTAGTCATTTCTACTCCAACGAC
CTGGATCAGTTGACATGAGAAGACCAGGCCATTTGTTGCCCCATCCTGAAAGTGGATTAT
AGCGCTGGTTCTCAAAGATCTCTTCAATTTTCACAACAGGCCGATTTGTATCAGAACTTG
GTTGAACATCAGGGCTATTTAAAAGGGAGAGGGGGCATACACAGACTTGGAGAGTAATAT
CTGTATCATTCACAATGCTGAAAAGACTTCGTAAGATTGCATGTTTCTGACCCTTCTGCA
TTACAACTTCAACACCAAAAGTTCCATTCAGCTCTTTTGGAATTGTAGAAAGAGGTAAGA
CAGAACGTATACTCGTCCAAGGACCTTCTGGGCTAAGCCCAACCATCAAACCAATTTCAC
CATTGCTCAATCTATTCCCAGAGTCCGCTTTCAAGCTCTTATCTCCTTTGGCAATGAAGT
AGTAAGTAGTGAGGGATATTAATCCACAATTTGAACATTCATTCCCGGCATCATTTGGAC
ACTTTTTCTTTAATGGCTGTAAGCCAAATGTATGAGCACTTTTAGCAGAAGCCTTTTGCA
TTATTCTTGGAAGCGATGTTTGTGACGGCCAATAATTTGTATCATTTTTCATAGGAATAG
AAACCATTCCCACAGCCTCTCCTTTCCCTGCTTTTGCTGAAAGATTTGTTACCACAACCT
CCAAGCTTGTTAAGCCCTGATGAGGAACTTCAAATATAAACACTTCATTCCAGTTGACTG
CGCCAACTGCATGAATGTTTGTCTCTGTCATCAATGGCCTAACACATCTAGACCTTGCAC
TCTGAGGAAAAGGCTTTTGATCCTCTGATGTTTGTGTTGTGGTAACTAAACGGAGAGCAC
AAAAGAAGTTTTGCCCATTGCCATCTTCAGTCAACATTAACTCCCGCGCATCTAAAATAT
GAACAGCAACATAGTATCGAGAAGCCTTTGTCTCTGTGACAGCATTCAATCTGTCAGGAA
ACCTTGGAGGTGGAAGGTGCACAAGAACATTTCTGTCAGGTTTCAACAGCTCAATATCTT
CAAAATTGTCTCTGTACTGTCGGATATACAAATCACATCCAAGTCTATTTTCTATGACTA
ATTTCTCAGAATCATCCACTTGTAGAGCAGATGCATTCTGATTCAATACAGGTTCACCAT
AGTCATTAATATCCTTTTCAAGCTGCATTGCCATTCGGGCCTGTTGTTCATGCTCTATTT
GTTTTCTCCAAGCAAGTATCGATCCTACAAATGTTTCTACATTTGCTGATGTAATATTCA
AATTTACTACATTTGTTGCTGTAATTCGAACACGCTTCCCAACTCTCAATGGCAAGTCAG
AATTGGCATCATATGCTTCATACTTGAAAATTCCGTCAAACGGCTCAATTAGAGGTTCCC
ATGCTTCCAACTGAGGATTGAAAGTGGAAGCAGCTACTGACGAAACAACTACCACATTCA
AAGCTTCCGGTCGACCATGTGCAGCAAGATTTATATTTGTTAGTGTATTGTCCACTAGAG
GTGTCACCATTCCACGCAGATTATCCAAAAGTGTTATTGATAAACAACCAATCTTCATTT
CACCACTAAAGTTCTCATGCAATTTTTGTTTCCCAGTATCTGCAAGCCCATATGCCATCC
TACTTGCTGGTCTTTTCAGGTCAGGCATTGCAATAAATGTGCTAGCCTGGTTTTCTACTC
TCCATAAGCTACAACCAGATGACCCCTTAAGACCTGGCATGCTCCAGACAGCTTTCTTGG
ACATATTTGCCTGATTTACAAGGTCCATACGCACACAACGCACTGCATCTAAGGGAGGTA
GAGTCGCTGATCTTGAAGCTATGCAACCCAATGATACAAAACCAGGAGGTGCAACAGGGA
ACAACATAAAAGCATCTTCAAGACCCTTCCCAGGTATTTGTGTTTTCTTAAATTTAACAG
GCTTCTCAAGACGTCCAGAATTGTCATCCCTCAGAACTACACCCAAACCCGGTGGGTCCA
ACCCTTCAACAATGCTGTCACCAATAATAGCATAACCAGGAGGTGGTACAGGTCGCCAAA
TTGAAACTGCACGTCTAGATTCACTGCCCTTGTCCCACCATATGAGATCAAACTGTGAGG
TTGACATATAAGAACGAGCCAATCTTGCCATGGATGCTGTTCTGTCCCATCGAGGCATGC
TTGGTCTACGATCTACCCCATGCTTGCCTCCAACATCAGATTTTGCATTCATTTCGGAAT
TTGTTGTTTCCTCGTGCAAATCAGAGTTAGCAAAATTTCGGTGCAGCATTTCACGCAAAT
CACAGACCACAGATTTTGGAGGAGGTTCAACAGATGTGTGTGCAAAGAAAGAGCCAACAG
CATTTTCTATCCACCAAATACTGAAGCCATTTTGGTCCCTTGAATTAGGAGGAATGTAGT
ATATACAATCAGAGAACATAGCAGAAGTTAGAAGATCAGATCGAATACAATTAACAACAC
TAGTTGATGGAGGAGCTTTGCCAATTTGTGCAACACAACCAAGAACAGTATATCCCGTAG
GTGCTATAGGCATCCACACTGAACACTCCACGTCTTCATCAGGACTGTAGGACTCTGCTC
CCAGATGATTTAAACTAAAGAATGACCAAACTAGTTGAAAGCCAAGAGGTTTTTTCACAC
GGCCATATGTATTGCTGACTGCCATTACAGCTTGGGATGGAGGCACAGATCCCAATGTAA
CACAATCACCTAGAATAACATAATTTGAAGGAGGACGAGGTCTCCAAATAGCTATATGCT
GATTAGAACCATTTCCTCTTTTATCGATCCAAATTCTATCAAAATGTGTGCAACGGGATA
AAGCATTTGCACTTCCAAATTGCAATGCTGCAACTGTTTCATCTTGCAACCGAAGCAATA
GGCGCAGAACACTCAGAGAAAGATGAACATAAATATCTGTTGTCATAACTGAAACACTAG
TCTTATCCTGAACACAGGTATATTCGCCTGATATATCCACTGGATCAAGCACCGCAAGAC
CAGAACCACTTTCAACAGTAAGGCCTTTAACAAATGCACGGATCCATTTATCATTTTCTT
TTGCAGCATACATTAAATTGATGTCCAGTTTTGCCCGAAGCAACTTTTCCCCTTTCAAGA
TATTCTCTGAAGACCATTTTGTGCTGTCATAGAATGTAAGCTCTGGAGCCACAGCCTGTA
CTTCAATAATGAAATTGTTTGCTCCAACAAAATCGGTGCCATGTTCTTCTGAAACAGGAG
ATGGACATTGGCCCTTATTCCTTATGCCATCAGAGTCAAAAGAACATTCTTCCTCATTTA
AACCATCAAAAAACACACCATCTTCTACAGAGGCACAATAACTGCTATCATTGCTTAAAT
ATATGTACACCCCCAACCGTGAACCATTCTTAATTCTTATATTCTTGAAACGAAGCTTTT
TCCCATATCCAATTATGATGAGGGGCTGCAAGCTAGGCAAAGAATTCCCTTTCAAGTTAT
CCTTTCCAATCAGACAGATTGTATTCCCGCATCCATCATATGTAAAATCATCCACATCAT
AGGCATCTGCAATTAGTTGTCTATGTGGAGATAAAAATATAATGTCTTCTTTCTGCTCAT
AGAGAGATGCATTTAGGCGAATATGATCATGAATGGTAACTGGATCATTTTGTCTGTCCA
TTGCTTCCTCCCGTCCAGTGATTATGCCCAGTGAAGGCACAAAATATTCACCTACAGCAA
GCAAAAAATCCAGAACAACAAGCAGCCGTGGTTGCTGCATCCGAACCACAAAGGCTTGAG
AGTCTGTCTTGACTCTCCAATCCATAACTAACATGGTTAGTTTAGGAATTTCTGATTTGG
TTGTCCCCCCAGACTCATTATGATGTCCATCAGCCTCAACATCTGTCATAGACCCAAGCA
TTAGACGCATCTCAGGCTTCGTACTAGGTCGCAGATCCAGAACTGACAATTTTGATAGTG
TGACATAGAGATCTATTTCTGAGATCGATGACGTTCTATAAGCAACCCAAAGCCCTTGTA
GATCCATTCTAGCAAGAGGAGACTCTCGATCAATGCCATTATATAACTCCAATGAGGCAA
ATTGAATTTCAACCGTCACAAGTGTTAGTGTACAGGATGAACCATCTTGGCCACTAATCT
GATTCTCATGAGAGATAATATTTTGATTGGATTTTCCCTGTTCATTTTCAACTTGTAGAC
AATCCAATGGCCTTTCTCGAATATCTCTAACATTTGGAGGAATGTCTGCCTCTTCAGATA
TATTTGAAGAAGCACAATCTATAATAACCACGTATTCCTTGTCAGACATTACTCCATGCA
ATAAGTCGATCTGTATGTCAACTGCCACCTCAGGAACCTTTTTGAAAATATCCCGTAGCG
AGCGACACACTTTAATATGCAATCCACAAGCTTCTTGTATCATTGGTTTCCCCGGTTGCC
CGTCAATCCCAACAACCATATTCATGCCCGTTATCTCAGCATGAAGGACATCAAGATGTA
CAGCGGATGGATCAGATTCCTTACAACCATGCCACTCAAAATTGTTAGACATTTGAAGAT
GACCCAGGTCCAGCTGCATGAAATTTTTGCTTATAGAATTCTGTGGCATAATAATAATAG
GAGTGTCCAAAGAAACATCCAGTTTCAATGAAGGTGATCCATCAATTTCTGACTGCTGAA
TAAGCCACTCCATTCCTCCAACTTTATCGACAACTTGGATTGCATGCTGAGCTTGTGGTG
TTGCCAAGCCAGTGAAATAGGCAGTTACCTCCTGAATGAACCTGTACAGAAAAACAATCC
GTACAGCTGAAAGTCTGGCAATGAGACTGTAATCATGGCCTTCAAAGTCATCATCATCTC
CACTGAAAGACTGAAACTTCCACTTTACAAGTGAATCAGAACCTGTGTCACGTATGTCAC
AAAGCCAGCCCCACCAGTGATCTGGACCAAGGGACATGTCACAGATCCTCAGGTTCCCTA
ACATGCCCTCAATGGAAATAGAATTTGGATGAACTTTCAAGTCCATCTGAAACTTCTCTT
GTACCAACATGGCCAACTGAGAACCATCTTCCTTGTTAAGGAAAATACAAACACTATCTA
CATTCATCTTCAGCTGAAACACAACTCTAGATTTTCCAGTGCCCAATAGTCCTTTAACAA
ATAAACGATCAGTGCCTTCTTTGTTTCCACTTGGCAAAACAGCATCACCTGCCATATCAT
TCTGTGGAGATGTTTTCTCATATATGACGTCCATTAATTCACTCAGTTCCATGCCAAAGT
CAATCAAAGAAACAACAGTACATCTATTGCAGAAGAAATCAAGCTTTGTCATGCGAATGC
TCATCTGGGTGTCTGTTCCATCATAGCGGGGAGAATTGGGCTGCCTTGTAACAAATGTAA
CACTCACAAAATCAGATACATTTTCGGCTTCAGTTTGTTCTTGTCCTAGGGCCAAACTCC
AATCAAAGAATTCATATTTGGAATTTGTAACAGGGGTTCCAAAGTCATGTGATGGATTTT
CCCTTGGTGTTAAGGGGAAAGAACTTAAGTTGCTTTGGGGGATGGAAGCAAAATCAGAAG
GGCAACTAAAATCTGGCAATGCATCTTTAAAAAACTCATCCTCCTCTGAAATGTTTTCTG
CTAATGCTGTGCTACATTTATTAGCGATCTCCTCAAGTGAATCTTGACTATCATTTCCAG
CACAGAACAAGCAATATACTTGCATGTTGTAGACACATGACCTTGAAGTTTATCTTCTAT
CCTTAGGGAATGCAACGTCATCCTCACAGTCAAATCATTCTCCTGCTGTATAAGGTTCAC
CTTGCCTCCACCAGCAAACAGTGCCAAAAGCATTCTTTCTTCACCAATTCTGTCATTTTC
CTCTTCTTCCTTCCCATAGATTAGAAGCTTCATTTCAAGCAGAGTACCAACAACAGACAA
GTTTGTCCTCTCTGACACAACCACTGGTTGACAGCTTTCGTCTTCAGATTCATCGCCACT
AAAATTTCCAGGTATGCACATGGACAGAGGAGCAGATGCTTTATATGTAGCATGAACAAA
AGACTTCATCCATTCTGCCTTCGAATTCTCATCTTTGAACTGCAGGACAACCGTGCTAGA
CGACTCCAATGCCTTTTGGACATCAACGCCTCTGTTGCTTATGGCAACAGTGAAGTCCGA
TCCGCCAACACTTGCTGGTGGGATCTCCATAACTTGCCTAGCACTCATGCTGCAGCGCCG
CTGATAAGTTTGAGATGTTTTAGACTCCAAGACATATAAGTAAGACCCAGCAAGGACCAG
CCAACAAGATTGCCACTCGGCAACAGAATTACCAATTCCCCCCAAAAGAGAACCCTAGCA
TCTCCTGCAAGATCTGCAGGATGCCAAGATGTAAGCCCCATTCTTAAATTTGTTCCAGCT
AATCCATCCTTTCTCGCATCTCTCTCATCAAATATTGCTAAGAGATTCATAATCCTACTA
TATCTTGAAGGTGAAAAATGCAAGCCAAGGTTTGGCACTTGAATTGAAACTCGTGTAGCA
GGGTATTTTGGGTGCTGAAGTTTAATCTGGTCAATAACTGCTAACATGCCACATTTGTCA
AGAACAGGGAACAGTTTAGACTTATTCTTTGCTGTAGAAGGTACTTCAGAGTTAATCATT
ATATGTGTAGAGTCTAGATAAACATGTTTAAGCTCTGTCCAGTCAAAGCTTCCGTCCATG
AAAAAGGCAGCAGTGTCTCTTCCTGATATGTAAAACCGTGAGTAAAGACTTGGTATTGGG
GATGAACTTCATCTTCGTTCACTGTACGCAACGTAAAATGACCAAAATCTACAAGAAGCT
GACTGCAACTTCCAGAACACTCTGCTCTCTGAAATGGCAGTCTCAGTATTGGAGCATCCA
AATCAATGTCGAGAGAAAACCTGCTTTGTTCTTCTAATACATGCTGAAATTGTTCCTGAG
CCCGTCGAGTCACTTTCTCCAACTTCATCTGCAAAGCTGCTGCAGTTTCCAATGCTACCT
CAGGACTGACAGAATTACTCCTCAGGAATTGTAGACAACGTTCAAAGCTTGTCATCCAAA
CCGTGACATGACAAGGAGACATGGTTGCAGAGAGTTTCCAATCTAAGTTTTCTCCAATAG
GAGAGTGTACAAATGTAGCCGCAAGTGCATGCTCCTTCTCTTCACTGCTGACACTCTGTA
TAAGGGATCCTTCAGGAGCAGAAACACCATATAACTTCAGTTTTGTATCACAATGAATGC
TCTTGGGATAACGTCTAAGACCAACATGAAGACTCTCAAACTTCCCACAGATGATTTCCA
AATTTTGATTATTTATAATTCGAGCTGCACTTTGCCTAATAGTGGCATCCAAGGAGACCT
GTAGCATGTCAGGAGGCTCCTTATCAGAAAGCACAAAGAAGTTCTCTGCAGAATGGTAGC
TTAAAAGTTCATTAAGCTTCTTCCACTCCTCTTTTGTCAGCTGTCCTGGACGTGGCATGT
CAGTGACCCGTTGTGAATCTTCAGAAGCATTAGATGGGTTTAAATCTGATGCCGTTGACC
CCCATCCAAAAGACCACCAACTAGATTTCCTCACACGTGCCCTCTCTAAAGCCATTTCCT
TTGACCTTGCACTTTCAACTCTGGCATGAGCAAGTAGCCTCCATAGAAGGATAACCTTTG
CATCGAGTTCCTCCTCAATTTCTCTGATTTCTTTATTCTCCAGTCTGGGTACTTGTTGCA
AATACCCTGCATAGAGCTGAACATACTTCCTACGAAGGTGACAGAGACGAGAAACATTTT
CCCATGATAGACGGTGCCATGTCTTGTTTTGTCGATGTAGACTTGCCTGACAGGCATAAC
GCCACCAAACTCGAGTGTCCTTAAACACTGAGACCAATGGCCGGAAGTGTGAGACCTCAA
TGCGGGTTCGATATCTTGAGACTCCTTCCAATAGTT
>6
AAAACCGATCAATATCATCCACATCAAGAAGAAGGCACAGCCCATCCTCAATAACAATTC
TTGCAGCCAGCATTGGCTCCTGTTCAAGGGGTCTCTCAGTGACCTTCGGCTCATTTACAT
TATCACCCGATGCATTTGGTGTTGAAGGAGCGTCCACTTCCAGAAGAGGACGAGGTCTGC
GAATAGAAGAGAATGGCACTCTTCCCAGTGCTTCTACCTGAAGATAAGCATGTGGTTCTG
CTGCAGCTCTTGTTCGAGAAGGCAATTCACGTAGAGAAGATGGTGCAAACTGACTTTTTC
CTCGAGAACCAGTAGCATTCTTTGCTTGCACAGCCTGATGATAATAATCATCGACATAGG
GATCACTAGTATGAGTTGCAGCAAGCTGCATACGAACAATACTCTCGATTTCTTCTGCAG
ACATGTACTTTGATCGGAACTGCGGCCAGACATTATTAGTCCTACCTGACTGACTGTTTG
TATCTGAATTCTGCTGGCTGGTACGCTGATTTTGCTTTCCACGTTGTTGAGACTTACTGC
GTTGATCCCTAAAATCCCCACCCAAAAATGCCTCGTTATATCTGTGCATGGCAGGTGAAG
GAGGATGTGAATTGAATACTTGCTGCGTTGGCACAGGTGGAAAATGAGGAACACCACTCT
GCATTGCCTGAAATCTTTGCTGCTGCAGCAATGCCTGTGCTTGTGTAGGCAACAAAGGAT
TGGGTTGGGGCATTTGCTGATGCATCATATTAGTTATAATCCCTGAGGGCCCTCCTGGTC
GCATATTAGATTGATTCAGCCAGTGGCCTTGCGGAGGCCGTGTACCCATTACATGACCTG
AAGAGCTGTATTGAGGCACCCCTCCTCCATATTGGATCACAGAAGGCAGAATTCCTCCAA
AATGAGGCTGGGGTCCAGGAAAATGTGGCATTTGAGGTGGCCCAGACAAGGCAACCTGTG
ATGCTTGACCAGGATAGGACCTGTGACGTGGTTGATTTTGTAAAACTTGTGTGTGCGGTG
GAGGATATGAACTGAATGATGACTGAGGAAATTTTGAATCCCCTGACCACTGTTGTGGAG
GATATGATGAGTGCCTGTAAAGTGGTTTAGGCTCTGGTGTTCTCACCGGAGAAAGCTGCT
CTTGCTGCAACCATTTTCTTCCTTCCTGCTCAATATCAGCATCTATTATCTGCTGATCCA
ACCAATTGGCAACCTCCGCTTCTCGAAACCATTCAGGGGATTCTCTAGCTGCAAATCCCA
AGTCTCCAATACTTGCTGGAAGCCTGGTTTCTCCAGAGACCTTGTTCATCCTCATAAAGG
AGCTGGATAGCTCTGACATATTATCAGCTTCGGATACAGCCTCAGACAGTTCAGCCTCAT
CTCTGTCACAAACTGATGACAACCCATATTCGTCATCATCGAGTGTCCCCAGTTGTCCAG
TATCATCTTCGTCTTCTAAACCTCCAAGTTCTACCTCTTGCGTAACATCCTTTCCAAAAA
ATGCATATTGTGATGCATCAAACCGGTCAATAAGGGCACGCTGTTCCGCTAAAGTCTTCG
GATCCTTTGTGTCCTCCGTCAGATCAGACAATTGAGTGCCTTCGGCGTCCTCGAAGTTAT
TCATCTTGATCTATTTCAGCTTATAATAGCACTGTATGACCCCAATAACAGCTACTAAAG
CTCGCTTAACCTATCCTTAAACATTTAAACCCTTACAATCCGAATCTAAAGGTTCTTACA
AAATATGCCCTAAATAAATCTCAAAGTCATGGATCCCGTCGGATACAAAAATACTGGACC
GAAAAAGACTTTAAAACTGCACCGAACGCCTTAAACCTTTACAAGGAGCAGAATCTATTT
TCTGCCAATACAATACAAGATTATACAACAGACTGCACGGCGAGAACACGTATATTCCCT
CAAAGCAACATAAAATAGCTTTGGAGAAGCAGAGCACCTGCACGCTACACTAAAACGCAA
AATCTTCAGAATCTTCGGTCATGCAGTGCTCTTGACCTCAATCCAATGCTTAAATTCCCT
CCGATTTGAACCTCGGACCTACGGCTTCAAACAGCAGGGGAGCAGAAAGAAAGAAATAGC
AAATCGCCCCAGATTTGAACCTTGACGCCTACGGTTACCAAGAATTATAGCAAAAGATGC
CAAAACCTCCCCTAAAAAGAGTTATACCAAAACCTTTCTCCGATTCGAACCCGAGACCTG
GAGTTTCTAATAATAAGCAAAACCCAGTCGTGGGGCAAAGAATAAGAACCTTCTTCGAAC
TCCAACCTCGAAACCTCGAAATGGGTCGACGGCTCCAATGAATTTAAGGCGATTTGGATT
GCAATTGCAGGAAATCGCGGAGCTTCCGAGCCGACTGGGGTTTTCTGAGAATCCTCCCCC
AGCAACATCAAAAGTATGACATTGAATTAAAAATATGTTGGGCAACAAGGGTTTTCTCAG
CCCCTAAAAAGCAAATGCACTACGAAAAAGAAAGGCAAAGATAAAGGTGAAATTCAATGT
CAAAGCACACGAAATTCA
>7
TACTTTCAACCGTATGTGAAGCTCCAGGTTTAATACAGGTGGACTCAACATACCCAAATC
CTCTGTTCGCAACCACCCACAAGGTTGGAGATTTGATGCGGGATTCAGTAGACCAAGCAT
TTGCTTGCAACTTGCTACAAGGCTTGGATTATATTAGCCTGGACTCAACAGATCGGCCCG
CTCATTTCAGCTAGATAGGCTGGTTTCGGGTTGATGAAAAAACCAGACTAAGCAGACCTT
GGCTCGTACTTTCAACCGTATGTGAAGCTCCGGGTTTAATGCAGGTCGACTCAGCATACC
CAAAATCTCTATTTGCAACCACCCATGAGGTTGGGGTTTTGATGCGGGATTCAACAAACC
CAACCTTTGCTTGCAACCCGCTGCAGGGCTTGGGTTATATCAGCATTGCTTCAACTACCA
CTTGCAAGGTGCGGGCTATTTTCATCATCAATCTACCTCCGGACGAAACCCCCGAAACAA
AACACTAGAAAGAGAGCATTACAGGCCGCAAGCCTTAACCTCCAACCGAAACCCTGCTCC
AGAACCAATGGTCGAGAGACCACTGCATGCAAAACGTCGAGACCCTGTGCACCACGAGCC
GAAACACCATACATTCTCAAAGATGAAAGGGAGCAAACCCCAGGTGTCGCCACCGCTCGA
ACCCCACACCAAACTACCTCCAACAATTAAAGACAGACAGGGAAACGAGTAAAAGGCCTC
CAAAGCTTCTGCTCAGACAACTATGGAAATGACGAAGGGCTGCCAGAAAGCCTGAAAATG
AGAGGTGGCTAGGGTAAACCCTAGCCCTAGCTGTTGACCCTCCATCCCCTCAGCTTCTCA
TTCTGAGGCTTGACTAGAACCTAATATCAACTAAAGTGCAGAATCTGCTCGGCATTGTTT
GAAAATTAACAGCCCATACAAAATGTAAAGGATTTTTCCAACCTCTTGTAGGTGTGCTCA
TGGAAGGATCCCAACATGATTAGTGGACATGGGTGGTTGCTAACACGGTAACACCTTATT
GCTGATCTGAAATCGGGCCTCATTTCTTTTTACCTTTTGGGTTTATGTCCAATATTTTTC
CAGGATTCTCTGAGGATAAATCATGCCTTACACGTGGCATCCTAAGTTAAGCTGTTTAAT
TCTTAAATATAATACTTTTATTTGTCAATTTTAAAAATAAAGATGAAAGTCGGTTTGGGC
AAGCATTTTGGTAGGAGAGTGGTGAGAAGTTCAAAATTGTTGGAGTAGGCTGCCTTTTTT
TAATATATAAATGTGTTTGGAGATTATTCTGTATACACTGGTGACTGCACATTCTGGTTT
AATTTTTTTTCCTACTCAGCCTCCTCAAAATCTTCACTTTGTTTCAGTGCTGTCTTTTAA
TACAGCAAGAATGCCCTCGAATGCTTCTGTTCACATGGCAGAGTGAAGATGAGATTCAAT
TAAGGTTGGAGGCCATGAATGCTCAGTGTCCTCGATTTATTCTCTGGTTGGCTGATGGGG
GAGAATGGGAACACTCACAGTGAGGAATTATAACAGCAAAATTTGGTTCCCAGTACCAGA
TCTCTCTGATAGCATGAGTCAAGCCTTGAGGGCTGAAAGGGATCACCCCAATAGTTATAT
GTTACCTGGTTGCAAAACCCCATTTATGAATACAGCGCAAGAATGCCTCGAATGCTTCTG
TTCACATGGCAGGATTTGTTGAGACATTGTATTCAATTTTCCTGTGCTGGACATACAAAA
TTCCTGTTGTAGGTGTCTCCATAACATGCCATTGAAGACATCTAGTCCTTGGGAGACAAA
ATGTTGGCCGAGCCTTTTTCCGAGGGTCTTTGTATCCCACCAATGGGACCTGATGATCCA
AATGGTGTTATTCATAAAGATGAGATTTCGGAGCAACAGCCTAATCACCCAATGACAACT
GTAGCAGAAGTAATTTGTTGTTTGCCATCTAGCCAGGATCCAAGGGATGTGACTCCACAT
GAGGTACGGGGAAAGAGAAAGCTATCTTCTGAACATAAGGGAAGAGTTCGGTGGACAAGT
TCAGATACCCTTGTACTTGTGAATGCTAAACTAGTTGAGAAAAATATGCACTCTGCTGGT
GGTGCAATAAAGAGGACGAAATCAGCCATTGAGAAATGGAGAACCATTTCAGCTCATTGT
CATGACAATGGTCTTGACCGCAATGCCACTCAATGTCGGGACAGATGGAAACATATTCTA
CCAGACTATAAGAAGATTAGACATTATGAAAGAAATATTCCGCCAGGTCATGTCAGCTAC
TGGAACATGACACCAAAAGAACGGATGGATAAGAGATTGCCGACCAATTATACCAAGGAA
CTATATGATGCAATGAATAAACATTTTGGTCAGAAAGGAAATGATGTTGGAGATATGATT
ATTGATACATCCGCATCAGATCATGGAACATTTGAAGATTGCCTTACACCTGCAAAAAAT
GTGATAATGCATGAGAATTCAATGCCTGAGACTCCACTCCAGAGCCCCGGTGATACCTCT
AGTGATAGAGATAAGCAATATCCAGGGAAAAAGCGAAAAGCAGCATCAAAGTCGGCAGGT
ATTAAGGCAACCTTGTCTGAGAACAATAAGATGATCATTTCAAACCTTAAGATGGCCGAG
GAGGGGCGGATGAAACGCCATGAAAAATATTGTAATCTGTTTGAACGGAGAATGGAGATG
GATGAGAAATATCTGAACCACCATGCAATGAATGTGCAACGGATGATCAATGTTGAGGAG
CAGAAGGTGAAAGCACAACGTGACTTGGTATCGGCATTGAATACCATTGGTCAGGCAATG
TTGAAGATTTGTGAGTCCCTTGATACAAAAGGTTGATTGTCTTTGTAATCTCTTTTGTAG
CTACTGCAATTTGATTAAAAAGAATCTGTTGCCCCTAACAACAGTAATAGCTATTTATGC
ATGCATATCTGCCCCCTATTTGAACCGGATGAAATAGAATTTCTGCTGCAGCCTTAGCAG
CGTGATTTAATATCTCTGCTTGTGATTCATGTGCTTAAGAGCTCTGTAGCGACTCAGAGA
TGCTATTGTTGCAAACAATATTATTTATTCGAAAATACTTATTGTAATTTTTCAGGAATT
CAAAAAAAAGTATCTCTAATAGTGTTCTTTTGAATCATTGGAGTGATTATGTTATTTTAC
TTAAAAAAAAAACAA
>8
AGTGATTCCACAAAGGCTCAAAGGAGTTACTTGAGACTAAAGTGGAGCAGATCTGAATGG
CTTTCAGTTGTTAGAAGCAATGCTTGAACCGATGCCAACAATGCAGGCAGCCTAGCCCTC
TTTAAGTAAGCAATACAAGCCAAAATCAAATACTTCAAAATCTGTGGATCCAGAAACCCA
ACTGATCACAGCTCCTCAACCACTTGCACTGCTCCTCTTTCCTTTTATGCTTGACAGCCC
AACTCTGGGAAATCCAGATCTGTGGATCGAAAAACCCAATTGATCATTGCTCCTCAACCA
CTTCCACGGCTCATCTTAATTTTATGATTGACAGCCCAACGCTGGGAAAACAGTGATAGC
CCACCTTCCTTCTCTGTGATGAATCTTCTCCACATTACTATATGGATTGTACATTGCTTC
TTCAATTGCCTCAACTCACAGAATTGAAAGACTGCCTACCTTGTTCTATTAATCTAATCT
CTTCCGGTCCTCGTCCATTTGGGCTACTAATGCCTGTGAAGGTTGATGGACCCATTTGTT
ATACAAAGCTTTACTTTTCTTAATACAAAATTTTATTCCTCATCAAGTGCAGATGGGGAG
GCACTAGGGGTCGCTAAGAAATTGACTTGTGGCCACAAAATGTGCAATGAGGAAGCATGA
ATATCGTTATTGGTATTATCATATTCCCTTCCGACAAAGCATCGAATCTTCCGAGACACC
ATTCAACCTCAGTTGTGAGGTAGGATACCCCTTAATTTTTTTTTTGTCTTAATAATCAAC
TGGTTGTGATTTTAGGGCATCTAAC
>9
TTCACTAGCATGTTTAGGTAGGAAAATACCCACATTTACATACGCTGTGTAATGGCCACC
TCCCAGGCTTCCATAATGGTTACTCACTGCATACAGCTCATAAATATTGGACTGACGAGG
CCCATTCTTCCCAGCAACATAATTTGTTAGGTCGAGATCATGGGTAGGGAAGTTTACAAA
AGTCTCTAATTTATTTTTCATAAACCGACTATATGAAAATCTTTTAAGATGAACAACGAG
AATTTCAGGCAACCTCCATAAATCCAATTTTTTACTAGCTTGACGATGCTCTTTGCAAGA
AGGACAATACCACATGTCCTCTGGCCCTAATGGCTCCTCCTTTAAGAAAGCGTCCAGGCA
TGCATATAAGGAGATCGGTTCCTGGTTCAGTCGCTTTGTAGCAAAGCCAAATTTCAATAC
TTCTGATAAAGTGTCAAGAAGGAGTGTATCATACTTGTCCAGCATTTTATCTGGCCAATA
TACTAAGACTTGCAATCGCCTGCAATTACGTGGAATCAGAACTGGATCGTCTGCTTCAAG
AAAACCCTCTTTATTTGTGCCCTTTTCGTCTGTCAAAATTAACTGGAATGACAGTTCACT
GGGTAAAGGACAGCTCGAATGGCCATTGGGTATTGTCTTTTCACCATCATTTAACAAGCT
ATCAAAATCATCACCTAAAGTCCCATTGCTTATACTTAGCTGATCATTGAGATCTTCCAT
CTGCACATCTTCACCAGCCTCTACTTTATCACCATTTTCCTTCGCAATGTTCATCTGAGT
GAAGGATGACAAGCTTTTGGTTCGCAGCAAGGGAGCAAGCAAAGTCTGAAATTTTGCCTG
AAGATCAGCTCCAGTGTGAACATCATCCCGCAACCTTGTTATTAGAGGTGTACCAAAAGG
TTTCCAATATCCAGTACTTTGAGTACTGAAATAATCTTCCTTCCGACGATGCATAAATTC
CAGCAAGGGTGATTCCTCTTGACAAAGCCTGTATGCTGCAAGGTGCTGATCATCCCTTAT
AGGAGATAGTGGATCAAATAGGTCTTCCAAGTAACGAATTATTCTATGATTATATATCTC
TGCCATTAAAAGCTTCTCGTCATTTCTTAAGGAGCAAGCAACGCTTACAGCCTTCACAAG
GTCCTTGCATTTTCCCTGCTTGGGCACAGTTACAGTATAAGGTTTAGGCGGGGTACTACC
ATCCATGCTAAATACTGTCACTGTCATTGTACGAGTTGTGGTTGATGGCAATGGCAAGGA
TAAGTACATAAATGGATCAAATGTCACTGAGATTTTATTACATATTGGGCACACCAATGT
TGACTTGAACTGACCTTGGCACAAATCAACAATTATAGAGTCATTGCGAGCAAGATGATT
TTCCCAATATTCCTCTGCTACTTCCTCATCTGGACGCCCATCTGCATCTTTTGATTCTAT
ATATGGTTTGTGTTTCACACGATTTAAATCTTCATGAAGCCCATCTAATAGAAATGCCAA
GAGCTCTTGTGAGTCATGTTGATTGTAGCCACTAAACTGAGGTGCAAAACGAGCAAGTTT
TGCTTTAAATGCACGAGGTGCTATTGGTGTTCTTCCTGGAGCCCATAATTTCCTTAACAG
ATCCCCAAATGCTAATGCAAGCTCTCCATCCATACCCAAAGGATTTTGCCGATTTATTTC
CTTACTATAATCTTCCAGAAAGTATTCCACCAATTTTGGGGTGTGCACTAAGCACTGGAG
AGCACTATTCATGAAACAAGTATTCCCAAGATTGTGCAACCCTGTTAAGCCTGCAGGGCC
AGCTGTAACACCACTGCTACCTATTCCCTCTAAGTTCCTTAGTGATGAGCTCAAAGGGTG
AGCCACTGATAAGTCTGGGCTGGAGCTTCTCAAAGTACTATTGCTTAGGGTCAAACCACC
TGCAAGAGATGGTTCTGATCTAGAAGTTTCAACTGGGACTAGAGCTAATGCATTTCCAAC
TGAACCATTCCCATGTGATACGCCTATATTGCCATCCTGCCAAATTCCATCAACTTGTAG
CTCCAACAGTATATCTTCACCCGTCTGTTTTCCGGCATCCTGAGAAATCTTATTCTCATT
AGTAACCAATGCATGTTTTGTCTGCCCAAACAAATCCCAAATATGAACTTGTTCAGAGTC
AATATTGAAAAGTTCACACGCTCTCCTATAAAGCTCTCCTTCATTATCCTTTCTGCTTAT
TCTAACCGTTATTTGATTTCCTTCTGCTGATGCAATCATACGAAGACGTAAAGGATATAA
ATCTCCTGCCATGTATTCTTGGGAAGAAGAACCTGACATTATTATATTTTTTGCAGATGT
CCGTCCATTGTACCAAGTATGGATCTGCCTCCAGACATCCTCTGTGAGTAAAACATAGTG
ACGACCTTCCATTACTGATTCATGAAACACGGACTCAACAGAAGAGTCTTCACGCAGTAA
GTCAAATACTAGATCTGGACCATTGATGTTTGTGAAGTTCTTCAGCATACTTGAAGGTGC
ATCAAGTAGCTTAGAACAATAGAGAGTAAAGTCTTTGTTTGGGGCTCTTGACTCATTCTG
GCAACTTGAGTCTTCCCAATCTTTCCACCATCGGTAGTCGGCAATGTAAACCCTGCCCGG
CTCTTTCATGGCTGCTTCTGTCAATTCCCCGTCCATACTGCAAACACTCATCGCATCTTA
CAGGCTACGAAATCCCCGGACTCCGCTTACAGATCACGCGAAATAAATTCCACGGCCTCG
GATGTCTCGATCTTCTGAGTGAAACGAATTCGGAGGAGATTTTCACGGCCGCCAAGACAG
AAGGGCGAGATGCTGCTAGGGGCCGGGCATAATACCGAGATTTGTACCAGGCACGGTTTC
AACGACTGCGATCCTTAGTCGGCCCCCGGATCGACGGCTGGG
>10
ATCACCACTACCATCTTCCTTTCCTGGCTTGACATTATGGGAAACATTCCCCTTGAGGAT
GCCATTTGAAACCTTGCAACATTCCGTACATCCTTTTGCAAAGCAATCACCACTTGATTT
ATGTATCTGACTGTCGGTATTACATCTGAATTCATTATTTTGTATAATGTCAGGAGCAAA
CTCAAAAGGTGCCTCCAGTTGACTAGTAGGTAAAAGTCCTCTATGTTTGATATCTGTTAT
AATACTGCCTTCTGGTGAAGGCTGCTGTGGCAATCCATCTAAAAAATTACTTAGAGACAC
AGACATTGACCCAATCAAAAAATCATCATTGGAAACACTTTCTAGATGGTCGCCAGAATC
ATTCTTTCCTGTCATGATGACTGCTGGTACTGTATTGTTTTTATCACTTTCTGAATTATC
CATTTCTGGAAATTTAAATTCTGAACCATACTGATCTACTACCGACATGCCCTTACCAAT
TGGCCCACTTGAGCCTAGATATGACGCCATATGTACATCGATATCTGGCTCTGCTACACT
CACAGAATCTGCAGTATTATCTTTGGAATTTTGAGATTCCACAGCCATGCTAGAGTCCGA
AATTGATATTTGTTGCATCTTTCTTGTCCACATTTTGTATCCATTTGCTATAGCTGACAC
CCTTTGACCTACTGTTATGTCCCTATGTTTATCAAACATATCTCCTGACAATGGCTTTGG
AATAACTGTACCTAGAGACTTCTTCCCAGATGACAGGCCATTGTAGGATTTCCTCGTTAC
TTTAAGATTCCTCTGTGGATTTGTCTCTGAAAATCTCCTGTCAGAACCATAGGGATGTTC
CCTGGAGTAAACTGAATCAACTGCTGCATATTTTTTTCGTTGTCTCCAGCCCTGCACAAA
TTGCTTGTCTGAAGGCATGACAGCCCTCATATTGTATTCCACCATGCTGTTATCCCCATC
TCCTTGTTTGCTTTCCAAACATGACACAGTGGTCAGTGGAGCCTCTGCTGCCGAAACATG
AGAATCACTCAAGTCAAAATCAGTATGACTTTTTCTCACATTACTTGCATTTTGTGCTTC
ACCAGTTTCTTCTGCAGAGACTGTATCTACATTCAAGTTTGTATTTTTTCACAATGATAG
ACCTGATCAGCATTTGTATTAACAGAATTTGATCCATGTGAAAAATCTTGTCCAAGAAGT
TCTGAAATCTTTGATTCAACCCCCTCACTCCTTTGCACCTCAAAGCTACTAACATCACCT
GATTGTTCTTGATTGCTTAGATCCTGTCTAGTAGATGGAGTGCTGGATTCAACTGGTATC
AGAGAATTGACTCCAACTAGCTCTGTAAAAATATCTGCACCATCAACAGAGCCCCCATCT
ACTGCAATACCTGGATTGCCAACTCTTCTCCCTTTTTCTCTAGACTCTTGCTGCCTTAGT
TTTTCAAACGTTTTCTTTCAAGAAGTTCTGCTTGCTTCTTCTGATTTGCTTCTTCTTCCT
CAACAAGCTCCTTCTGACAGCGAAGAGCCTCTGCATCTTTATCGGCTATCCATGCCTTGA
CCAATTTCTGCTCAACCAAGAAACCCAAGGAAGCAACCAGATTCTTCACTTCTGGTCCAA
CATTTCCTGCTTCTCCTTCAAATACAAGCCTTTGTACAGACACAGATGATCCTGCACATA
AAA
>11
TGATGCTTCCATTTGGAGACTTTGAGCTTGAAACCTATAGCACTGGCAGTATACAGCGAT
GAACCCATGCTGAATCTTGGACGATGAGCTGGTGGCAAACGGGCTTCCTGCAGCGATATT
GAGGACTGCTGGGGCGAGGATTGTACTTGTTCATAACCTCCTTCACATGATTGCTCCAAT
TTCAACTGTCTTTCTTCTGATACAGCATCATCCTGATAATGTGAATCTTCTGTTAAGATT
TGTTTTGGAACATCTAGCCCACACTTAATTTCAATACTAGTCATGTTATCTCTGCTTTCT
ACGTGGAAATCCTCGGTATCTTTGACAACCTGATAATTATCTTCTGGTTGGTTTTGAGCC
AATGTTTGATGCTTCTGTGATTGCATGCAGTCATCTGGCCTAGATGATTTTGCAACTGGA
CATGAATTTTGTGTTGATTGCTTGAAGAAAATGTTGCCATAGAAAGCCGAATGCCTGGGT
TGTAAGCAAGAAGATGGATCACCAGCCTTATGTGGTTGTTGTTTGCATCCCTCGCCAAGT
AATTTTTCTCTTGTTAGATTGGAGTTTGGGGATAGCAATGGTTTGACATCCAACATAGCT
GGTTCATCATTGACCTCACCTTTCACTTTCAGTAAGCTAATAGCAGATTCAGATGCAACA
CCCCCATTTAAAGTTGGGGAAGTTATAGATAAGCATGGAACAGCATCTACCTGAGGACAA
TTTCCAGAGAGAGATTTTGGTGATGCAAATTCAGAATCAGAGGCAAGTTCAGTGTGGACA
ACTGGATCTTCAGAAGTTTCAAAGTCAACAGTAGACTTTCCAACATTTGACATTGAAGCA
TCCTCTACTGCAATTTTTATATCCTCTTGTTTAATTGGAGCTGTTGCAATCTTACTAACT
TCAAGATGAAATTTCATAGACTCCCT
>12
GCACTCTCAAGTACGTCTACCATGATTGCAGCAGCATGGCCCAACGGCTCCTCGGAGGCT
CTCTTCAGCATAAATGCCTGTCCATGGTATGATATTCGTAGCGTACAAGGCTGCTGAATC
CATGGTTCTCCATCAATCTGGACTGGAAAGCTGCAAATGTATGGATCCTGATGAACTGAC
CTTGCGCTAGCCTTCGGGCACGAGAAAGACCCACCTGGAGCTTCCAAGATGCCACGTTCC
ACAAATACAGACAACTTCAAGCATCTTATCATGCATGGCCTGTGGATTAAAGTCATCCTC
ACGATCCTCTTCATTCTGCCACAAATCTACTCCTCCCATGTAGCTCCCAATGTTCGTTAC
AAGGACACCTTCTGTATCCTCAGGAACTTCAATATCCACACCATCCACTTCTAGTCGAAT
ATGCCAAGGCAAATCAGCACATGTTCTATCCATAATGTCCTTGGCACCTTCTTTTGCATA
CAAAAGTTTATTCAGAAACTGGTTATAAAACTTCTCGGGGCTTTCTTCTCTAAGGATATG
AATGTCTAAAGCAACCTTTGCATCGCATCCAATTCCAAGATAATTGTTCAAAAATTTCAC
CGTTTGGCCACTGTTCTGATAATCTTTCATGGGTTCCAATGATTGATCACCATTCTGAAT
CTGCTCTGATCTTTGCCCACTTATTGTGACTCGCCAGCGATCAAGCATAGTAACTGCTGC
ATGATCAATATGATACAGAAGCATACTTAAGCCCCCTTGTCTCTCTACTGCACCAAAGCC
TCCTCCCCATGACAAAACCCTAGCTAAATCATTTCCTGTCCCAATAGGGAGTATGGCAAC
AGGTGGGGGGGATTCATAATTGTGTTTCTCGATAGCATCTAGCACCCAACCCACAGTACC
ATCACCACCACAAACAAGAACTCTGAAGTGTGGCACTTGGTCAAACAAGGCCAAACCCAT
CTCAGGTCCCTGTATAGAGCTCAGCTCAAACACCTGCATAGGGTTTAGAAGAATATTTAA
GCGCCTTCTGAGAGAAAGCCCATGTTGAGCACCGCTCCTTTTGTTGACAAAAACCAAAAG
TGGCCTAGAATCAGGAGGTAAATTGACTAATTCATATTGCTGTTTCATCCCTTGCAACCA
CTACTCTGGTTTTCTGATGCACATTTTGTCTGACCCTTTTTTATTCCTGCTCCTCTGCTA
TTGTCATCATCCTGATCTGAATCGCTTCCATTTCCACAACCATTGCTTCTTTTGTCTCCT
CCTGTAATTCCATTAAGTTTTTGGTGTGAATCTTTAGTACTGTCTCTACGAATGTCCCAT
ATGCCATTGCTCGTAGCATTCTGAAGTGAAGAATCATGCCCCCGTTTACTCTTCCGCCGC
CTTTTTCTGATCCGCCCCTGAACAGAGGATGCAAATTCATTTGCTCCCTGTGTAATTGAA
CACAAAAGCCCACCAGTAACAGTCTTATTACCCAAATCTTTAACACAGAGTGGTGATAAA
ACAAGCCTTTTGTAAAAACCCAAATCACAAACATCATCCAATTTTTCCAACATTTTTGTA
TGACATTCAATATGAACCAGGCGTTGACACCACAGACAGCGCCAGATAGGAGAAACCCCC
AGATACGAAGCACAGCATGGTTTATCGCAATAAGTGCAGTGAAAAGATGTTTCAAAGTCC
TCTATTTCATTCCATACTTCAGTCCAATGATGCAGCAGCTGCTGGGAACCAGCCTGCGCA
ACACATTTACAATCTCTGGACGCATTCTTAGAACAGGACAGATGTGCCGCCACGCCACAA
ACATTACAGCATTGAATCGAAGAATTTGAAATCGCCACAGGACCAAGGGACTGTGGTGGC
AGAAATGACTTCAAACATACACAACAAGTTGAAGGTTGTCCGCGGTAACCAGACTCTTGA
TTCCACGAATGGTAAGCCTCCGGGGTTCTCAACTTTGGTTTTGACTGTCGCTTTGCTCTT
GCTGCAGCTTTCATGGACATCCAGTGAAGAGAAATCTTTCTTTGACATTGCAAGATAACA
TAGGCAATAGCTAAAACCCCCGTCAACGCAGTGAGTAGCCATGCCGGCACAAATAAACGG
GACTCATAAAAACTTGATTGTGAGAACTCGGAGAGTCCGACAAACGCCTTGAAGGTTTCC
ATTCAAAACGTATTTCTGTTTGCAGTCTCAATGCCTGGATCTAGGCTGAAATCCAAGCAA
AAGTACCCTATCATATGACGCAATTCGTGAAGACATTAAAATAGACATACAGGCTGTAAA
TACCTCGATAAAAGAGCTTTTTAGTGCTGGAAATGTGCAAAGAATCAACAAAGGTTAAAC
GAGGCCTGAGGCAATGGATTCTACAGGGTTAGTCGAAACTCGAGAAACATCTATAATATA
TATATTAGGTCACTTGTGCCCAAGGTTTCGCTCCAGAACGTGCTTGACCGCTAGATTCTA
CGCGCAAAAAACACTGTCGGCACACTGCATGTACAATATGTCGGTCGACAGCTCATACAC
GGACTCTATGGAACCCGACCGTCCGCTACGACTAATTTCAAATTTTCGGCCTTCCAAAAT
TGCGGTTGAAATTTTGCCGAATAAACTCTATATTTTATGCCTACATTGTTCTCAAAGCCA
GTTGATATATTTCTGCAGGAAAAGGCCGACGGTCGTGTAATTTAAATTTGAACCAATAAT
CCGAACAGAAATACATAAAACATAGCAAATACCGTCAAATGCTTCAAAGTGTTGCTTGAA
CCCGTCGGAAAAAATCAAAGACGGTACACGCCACACATGAGATACACGATTCATGCTGAA
ACTCTCACGGAGATGGACGGATTAAACAGTCTAAAATCTTGACGCGTACGACAAAATCGT
TCGTGTCTCTCATATTCTTCAAGTGGCGCTTTAAACTTGAATCATTCAGTCTCCGTGCAT
TGAAGCCTCAGCGCCTGTGCTAAAGCGATCGCCATGCAGCGAAAACGAGTACGCCGCTCA
GGAAACCGTAAGTGTCTCCAGTGCAAAGTATAATATCTCGGATTTTCCATCCAGAGATCG
AATCCTGTGAGTTCAGCTTTTCCAGGACAACGGTGAAATGCCATCCATGAGGTATTTTGA
CGCCAAGAGGGTTGCAGCGCACTTTTCTCCACCGCCGGATTTCGAATTGTTGTTCAAACC
CTTCGTATTTCCATATTCCACGCCATCCATCCATGAGAAATCAGC
>13
CATTCATTTAGTAGAGACCATGGAATCCGGGTCATAATCCCAGCACCATCCCCTGAATCA
TTGTCTGCACTACATCCTCCACGATGCTCCATGCAACTCAGCGCTGTGAGAGCATCCTGT
ATAATTCTATGAGATGGATTATTCCGTAGATTTGCAACAAATCCTACACCACAGGCACCT
CTCTCAGCCAATATGTCTTCCAGGTTCACTCTCTCGGATTCTTGAGGCCGGCGGTTCGAA
TCCGGCGACTTGTTGGTCTGTTCAAGCTCGGGAACAGAGTAAACATCCGTCGAGCTGCAA
TAAAATCTTCTACCATTCGGCTGTGCCCTGTAAAACCTATACCTCGCTCCCCATAATCTT
CCAGAATTTCGAGACAAAACCTTAAAGTTTGGTGTATTCAACCGCTGAATTCTACCAAAA
CCATTTTCATTTGGAGAAGATGAAAAAGTCGCAGGCGACGAAGAAACGGCAAATCTTGGA
AACAGAAGAACGCTGGATACAACCATGATTTTAATGGAACGTCAATCCCTGCTGACAATG
AATCTTAAGTCAAGTAGGCAGAAACCTAATTCTAGCAGAACGGCAAACTCGGTTTTTAAA
TCAGATAGACAAATAAATGTGGGTGATACGTTAAGCAGGGGATCCCTGGAACTCTCTCGA
CCCAGATTATTTTCCTT
>14
TACAACCCTAGCCTTCCCATTTTCGTGCTGCTGCAATAAGACTCTTTCTTCAAAATCTTC
AAAATCTTTTACTTTGTCATCCAATCCAGTGGGATATTTGGAGACATCCAATGGTGTTTT
TGGAACTTTTTCCAGCACTCGTTCCACGACATCAACCAGCAGCTGCCCCTCGTCACGGCC
ATTATACGCCTCCAGCTCGAAACCGATAATATCTGCAACATCAGAAAGAGCCTCCCTCCA
TTTTCGAATAGTGTCCGAGTCGTATCGCGGCTTCTTCTGACGAGTTCGAGAGTCAAATGT
TTTCTTCTTTTCTAGATTAAGCAGGGCTCGAGCATACACTCCAATTTCACCCCGTGTCCA
CGAGCGGCGATTGAACATGCGCAGGACTCGAGTATATACTCCGTTGTCTCCCTCCGTCCA
CCGAAGTTCTGAAGGCTTGACATTATAGAAGACTGGAATAATGGTTGACCCCGACTCCAA
CATGAGCAGCAGCTCATCCAGACACCAACGTGACTCGCAATAATTGGTAGAGAAAATAGC
TATATGGACGGAGGCGGTTCTAATAGCACCTTTTATCTGAGGAGTTAAGTTATCTCCCTT
CTGCAATACTTCCTGGTCCAGGAAAACTCGCAATCCGTGTGCGTTGAGGCGATGGTAAAG
ATGGCTG
>15
TTTCTCAGAACTTCGTAGGAGAAAATGGGCAGAGTCCCTATCTTGCCCCGGATAGCCGAT
TCCATATCCTTGTATTCATCATCTCTGAAGCCTCTAACCACAAAACTCTCGGGGAAATTA
CGACCTCTTCTTCTCCTTCCCACAGTTATACACGTTGATATTCCTGCTACTACCAGGATA
GTCGCTCCAAAGAGACCACCTATTGCCGCGGCCACGTTCACGTAGTTTCCACCATGTGTG
CAGTTGTTGGTATGGGGTCCATCCTTGCAATAGCAGACGAAAGGCGCAGTTGAATTCGAA
ATGTCGTAACCACAAACTCCCCCACTTGCTTGACACAACATACAACTTTGATCTCTGTTT
GCATCTTTGGGAGACCATTGCGCTAATGCTACCTGAATTATTTGTTCTGTTAAAGGGCAT
CCCCGAATCTCTTGCTGAAACACACTGTAATAGACAGTACCATTACATTGCTTGATCTCG
TCTCTGCTTCTGTAGCGCATTCCATCCATTAAATCAGGTCTACTACATCTGTACACGTTT
AGAGTCCAGTTCACTCTACTCGTAACGACGAAGTTGCTGTCTGCAACTTCCCCGCTTATA
ATGCCATCTAAAAACTGGCAGTTCTCGTCCCTGAAAATGACTAAGCTGTTGATATCATAG
CTAACCGTAAATACTGTGTAATTCTGTCCAAGAATCGCAATTAGTGGACTTACGCCCTCC
GAACAGGTGATCTGAAAGCCAGGTAGACCGCATCCACGCTTTCCTACGCCGAAAGGATAC
ACAAAAGAAACATTGCCACAAGTCCTACCTCTATTTTGGCAATACTCATATTGGGCGTCC
AAGCATACCGAACATGGGAGTAGAGGGACACATACTACAGTTATTCCGATAAGGAAGAGT
AGGGGCCGAGGCATAGAGCAAAGGTGAGGAACATATAATTCCATTGGG
>16
CTTTGAACATATTTGCAAGAGAAATAGCTTCATCCTCTAATAAGTTACCGTGACAGAGAC
CTTCAATATATATCTGGCTAAAAAGTTCTGGGATAGAAGTTATCAAGTCCCCTAGTGTCA
GTGAAAGGAGACAAGAAAGTTTGTCATCCACATGCCAAAAATGCTCTCGCAAAATCTGTA
ACCTTAAATATGCCGAATGCTTTAAAGGTTTCATGTTGGTATTCACATAGTTTCTTTCCA
TGTCCTCCTTCATCACCTCAAAACGATCTGCAGCCGGTGTAAAGGTTGTCATGAATTTTA
GAATTTTTGATGCTAAAACTGGTATCTTTTCATTAAAACCAAAAATCTTTAACTCGAGCT
TGTCTCCTGAAACAGAAAATGTTGTTTCCAATTTAGCAACATTTGCCAGATAGAGCGTCT
CGTTGAGAGCATCCCGGAGAAGGTTCACATACAGCTCAGTGAGTACACAAGTCCTTGTGC
TTTTATATGCCTCTTTCAAGGTTATCAAGAAGTATGCATTTGCACGCGGAACATTAAAGG
TTCGATCTAGTTTATACCAAATCTTGATCAATGGATCATCAATAATACATATTGGATTTT
CCAAGATGTCATGGATCTTCAAGTCAGATGAACTTCTAATTGAAAAATCACATGGAATGA
AGTCATTCTTATCTGGTAAATGTAAAGCTGGGTCTATAACTGGGGGGTTTCCCCATTCCT
CTATAAGAGTAGATGGGATATCTTCAATACGGTAGGGTACACCAAACCATGGTTCATGCT
GGACACCTGAAGACTGGCAATCAAAAGATTTTGTCAATATATCAACTCTCATATTATGTG
GATTGAAGAAGCTAAGTGTATGTTCCACCAATTTAGGATCCCATATTTCAAATGCATAAT
CTCCATATATGATATGCTCTTCAGGGTATACTAACAAATTTACTGCAAGCTCTGCCGCAT
AGTCATCCTGGGGCTGCTCTTCTGCAAATCTAAATTCTAGATTCCCAATATTTTGAAGCT
CCTTAAATACCCATTCTTGTGTATCCATGTCGCGCAGAAACTTCACATACTGATACAGAA
ACCCAATTACCTCCAAAACCTTTTCTAGCCCTGAATCAGTAAGATCTATGGTCACAACAA
ACATGTATCCTGCAGTACAATGGTCCAATCCTCCATCACCAACCCCTGCTGATAATGATG
TAGCCCAACCTTTTTTTTAAGAAGAGACAACAGGCTACCACCACCCTCATGACCAATGAG
ATGAGACAAATAAACCTCTGGTTTCATCAAGTATTCCTTATCAAGACAAGGTAATGACCA
TGTCACACTGAGAGAATGAAGATCCCGGACAGCTTGTACCCAGAAGATTCTTCCCGGTTC
CCAAATAGGTCCCTCCTTGTAGAAATTCAACTTTTCCAGACCACCTTTCCTAACATTTCC
AAACAGCTCCACAACCCATTCCTCTAGGGTATCCAATGACTCACCACCAATTACAGCAAG
TTTCATGCGTCCAGCAAGGTAGTATTCTGTGTAGAAATTCAAGATTTTTGCTCGCATATC
GATGCCTTTGGACATTGGTTCCATCAAACTTTTTCTATTGCCCCACATAAATCTATTAAA
TGGATGTTGTGGGTCAGCAGAATGACATTGAAGTTGCTGAAGGCGACAGGTATCACTTTG
AAAGGCTTGATCAAACTCTGAATCAACTGCTTGTACCTCACGTTCCATAGCTTCAGCTTT
CACCAATGGTGAAACGTAAAACTGAGAAAACCTGTTTAAAGCCGGTTTTAGGAATTTGTG
GTTCACCTCAAAATGATAGCATGTATATTCAGTCTCAGTATAAGCATTTGAAGAGCCTCC
ATGCCTTGACAAAAA
>17
TTCCTTACCTGATCGGCCTCTTTTTCTTTTGGATGATGACAAGGATTGAGCATCATTCCC
AACAAAACTTTCATCAGAAGCTTTATTTGCCTCAGGCAGAACTTCTGACCTTCTATTCTT
CCTTCCTTCCCTGACATTACCAGTAGGCTTGCCAGGTTCCAAGATTTTTGAATCCAGTGA
TTTATCCAGTTCAACTTTTGGAGTAGTTGTTGACCTTCTCGTTTGACCACTTCTGCGACC
TTTATTGGCCTTGACTGTTACTGGAGGCATTAGATCATGAGAAATATTCTCCTTCCCAGC
TTCTTTGGCATTGCCGTCACTTATCTTTTGCAGATCTTTGTGGTCACCCTTATCACCTTC
AGACACACACTTATCTTCATTCCTAATCAGTTCCTTAACATCAGGAGATACCTTACCAAC
TGGGGACAAGCTTGCACCTTGAGCATTTGGGTGTACATCGTTGATAACAACAGATGCAGG
GGCAGAGCTTCCGTCTAGCTGAAGCTCCTGAACTGTACTTGAAACAATAGGCAGAGGCAA
ATGGAGTGGTTGTTGACAAATATCATAAATAATCTCATGGTATTCTTTTTGTAAATCACT
CTGAGAAGGTCCTTCTGCTGACATTTCTGCTGTCAGATATGGCCTCAACTTTTCTGCACA
ACGTTTAACAACATTTACAGCTAGTGCATGAGCAGCTGGTGAAACCTCCCGCTTTTCTCT
TCTCAAGCTAGTCAGTAAAACAGATAACAGTTGCTGTGATATGTCTTCACTCTCATCCAA
AACCAAAGTCATAATCGTTTGCATTGAGGCAGATACATTTTCGGTGTGATTCTCACTAGC
ACTAGCAAGGAAATGTTGAAACATTTCAAGGATGAGATCATCACACTCAAGGTCCAGCAT
GACAACACATGACCTGACTTTTGCAACAGTTTCTAAAATTGTTACCCTCCTTCCAAATGT
GGGACTGTTCATTTGATCTAGCCCCTGAAAGCTTGCAACAATCAACTGAAATATTTCCTT
CATTAAATCATCATTATATGGTGCTTCAGGTGCCGTTATTCTAGTTATTTCACTAATGCA
AGTAACAACAATGAGCCTGACATCTTTGTCTTGGTGCCTTAGAAGCTCTGGCTTTACCAA
TGCACTCATGGATGGAAGCACTGCATCTTGCATTATCTCAGAAGGTGACTGTTCCACCAT
AGATAAATAGTCCTCCACTTTCTCTAAAGCCTGAACGAGATCATCCTTAGACTGAGGCGG
GTGTTCGAGCCGCTTCCCGGCTTCAAAGAGCTTCTGCGCGAGTTCGTTTTCATCCATGCC
CGCCATTTTTTCCCCAAAACCCAG
>18
TTTTCATGTAGATGTTTTAAACATTACTTAATTTTAATATCAATGTACAAAAGGAACCCA
TAGAAAAAAAATCTTATACATCTCTGCTGCATTACATTTAACAGAGTACATCAGATGAAC
CATTCGAATAATTGGACTGCATTAGAAAAATCGGTAACAAATTATGATTTCTTGACTTTT
TTCGCATTTGAAGACTTGCGGAGATCTGCAGGAGGCTGACATTTCAAACAAAACCAATCT
TCTTCCGGAACTTAGCTAAAGGAGGCTGGCAGCAATCAATATGCGTTGCAACGCCACAGC
CTCTCCCTTGTCCATCCCCACAAAGAAGCATAACATCATCTCTATCTGCAGATCCACATA
CAGAGCATGACATATCATCTCGTCTCCTATCCTCTTCCTCCACATTTTTCCGTGACTTTT
CACCTAGAAGTGTTTGCTGTGACACATTGCTAGATGATGCGAGCTGGGTGTTCATTTCCA
TATTTTTGAAGAACTTCTCTACTGCTGCATGGGTGTTATAAAGAACATGTTTATCAAGAG
GATAACATGGCTTGCACACATATTCAACTAAGTAGTCAACCAAAACACAAGCAATGTTGC
AGCGAATAAACTCCTGAACCCATGTATCATCTCGAGGAATACCCGGGCTAACAACAGCAA
AATCAACACCAGCTACAAGGGATCGATTATATGGAGGACTAGTTGCTAAAATTAGTCCAC
CTCCTGCCTTTACCGCACGTTTCAAAGTATCCAAACTTGGGGCAATGCATTCTCCATAGA
CAATGATTCGAAAACCATGTAGTGCACCATAACCAGTTTTTTCTTGCAACAAACGCCATT
TTCTAGGAGCTTCAAAACTGATGGTACCATCTTCATTCAATCCACTCTTGTGCCATTCAT
ATTCTTGTTCATCAAGAAATCTTCCTGCTTGTTTGCTTGCAGTAAGATAATCTGTAGTAA
GTATCCACCTGCCAGCAGCAGCAGCTGCAAAAAACTTTTCTGTTCGACGTAGTGGCTCTG
GAACCACTAAATGAGTGGCATGATAAGACCACTGATGAGAATCCTTCAACACCTTCCCTC
CTAGACTCTTGACTAACTGCTGAAATTCTTTTCTTTGTAAACGATGCCCACTCAATAGAA
ACCATTTTGGCTCTGAAGATATCACTATTTTAGAGCTTTCCTGTTTGTTTGGCTGACTAA
CATCCTTAACATTCTGTAATGCAATACTCTGGGAATCCTGCCTTGGTTTCGTAGCAGTTT
TGGCAGATTTCTTTATTTTGGCAAGTTTTCCTGATTTGACCTTAGAAGTTCTGTTCATAT
TAGAAACATTTTCCTTTCCATCATCCATGCATTCCAAAGATTTCTCAGTAACAGACAATG
CCTTTGTCTCAGTTGTGTAAGTGGTCTTAGCGCTACTTTTAGCCTTCTTTGATATAGAAG
CTTTATTCTTCTGGTTAGTGTTCCTTTGATTAGTCTCCAGAGTCTCATCTATCTTACTCT
GAGGAGTTTCTAATTCAAAGTGTTCAGCATCCTTTGTTTCTACTGGCTGCTTCTTTTGAA
GCTCTTCAGACACCTCTGAAATTTGATCAACTTGCAGACATTTCAACCCCAATCTACCAT
CTAGAGATAAGGCAGAACTATGCTGATGCACATTTTCATTACTATGTCCTGGTTTAGCAT
TTGATTCATATGGTGAACTATTCAACCTAGGTGATGGAGAGATATCAGATTTCTCCTTGA
AAAGTGCATTAGGACTTCCACTTTGTGAAACCAATACTCCAGGCTCTGGAGCCAGATGGT
TATCAAGTGGTTTAGCCTTAATCACTGAAGATGCATTGTCATCCCAATCTTTAGTTTCTT
TGATCACTGGATCAAGTTTGTCCAGCTCTGAAGATTTCCGTTTTTTGGTAGCAGGCCTTC
CTCTTTTCTTGGGCTTTTCTGTCGAAGCTATATCATGATGTTTTTCTACCAAAGTAGAAA
AGGATACAGTATCTTCATTAGAAATGAAACCTTTGGCAGCAATGTTGCCTTGTTCAGAGA
AATGCTCTTGATTATCATCTAAAGCATCAGGCTTTAATTGAGCAGCTTCAGAAGTTAAAT
CTGAGAAACTCTTGTGCTTTTTATCAGCTGTAAGCTCCACTCGAGGATCGCAAGTTTCTA
CTCCATTTGACACATTCAGATCAAAATCTCTTACCTCCTCTTTGGAAGTAGCATTCTCAA
TTTCTGATCTGTAAGATTTTTTAACCCTGTTTCCTGTTTATTCCTGGCTTTCTACCCTTC
TTCTTAGGCAAAACAGAGTTGTCATTTGTAGGGAGAGACTGCAAGGAAGTAATGCAATTT
GAATTCTTGGAAGTCAAAGCTATGAAAGAATCTAACTGGGAAGGTGTCTTGGAACCATGG
TTCGAGTTTGTCTTTAATTCAGCTACCCCATTATCTAGCTTTTCTTTCTCTGATGTCTTG
AAATCATTGTCCAACTTTCTCTTCAATTCAACTACTGCACTATCTAGGTTTTCTTTCTCT
GGTGTTTTCAAATCATTGTCCAACTTTCTCTTTATTTCAACTACCCCATTATCTAGGCCT
TCTTTCTCTGGTGTCTTGAAATCACTGTCCAACTTTTCCTTTATTTCAGCTACCCCATTA
TCTATGTTTCCTTTCTCTGCACTTGATTCCATTTTGGGCATTTCTTCTCCCTGACTGACT
TCACCTGATTTGGAGGGCAGTGCCTTATTTAATGATGTGAGACGACTACCTGACATTGTA
TTTTTCCTTTTGTTTGGACCATAACTTTTGGTCTGTCTTTGCCTCTTCCCACTTGCTGAC
AATTTGAATGGACAATCACGATTTTGTGTCTCAATACCAGATGTCTGCAGTTCATTTCCA
ATGATGTCATCACAAGCTTTCTCTATAACTCCCCTCATGTTGTCCACTGGATGTACAGTT
TCCAAATTGGGAGCCTCGTCATTTGTCAAGTGGAGTTTGCTAATAGAGATATTTTTTTTT
GTTGAAAATTCTTCAGCATGCATGACAAGCCTTCCGTCGTCAAAAGTTTCATCAAGTTCA
CTTGAAATATTTGGCAAATTTGCTATTACATCAGACCTCCTGACCTTCTTAAACCCTGAA
TTGGAATCAACAAGTAAGCCACCTCGACATGTCTGTGTTTTGATACTTTCTGAATGATTT
CTAAATTGGCCATCTGTGTGAACACTCGGCCCATTGTCAGACTGCTTCTTTACTTCGATA
TCATTGTCAAACAGGCTGGTTCTGACATCTATTCCAATAGCTTCTCTATCTCTTGATTGG
ATACTTTTATGGACATTTTCACTATGAACATAAGCCTGTTCATAAGACATGTTATTTGAC
AATGGAGAATTGCCCATTTCACCCTTTTCATACATGAGATTGAATCCCTGTGCAGAACCT
ATAGGTGTTTCAATCCTGTCTGTTTCAATGGTATTACCTGTTCCAGACTTGCTAGGAGTT
TTTCTCGCATAATCTACAATAGAAGATGAACGAACAGCTGAAGTGAGAATCCTCTGCTCC
ACTGAAGCCGTACCTTGAATTACATCTCTTTCCTTTCCGAGGGCTGGAGATTGAATTCCT
GCCATCTCCTGCCCTTCATTACCTACTTTTTCAAGATGCATGCCCTTCGCCTTTACATCT
GATTCTTTATTTGCTTCACCTTTCTTTGTAAGCAAAGAACCTAAATCACATTTTGTTGAA
CTATGTGTGCCCCTGCTCTGCACACCTGCTTCTGGGCTTGCCTTGGGCACAGATTTTGGT
GTGTGCAATTTCATATTATCATGCACATGTGATGGTGTGGTACTTGATATCCCAAGAGGC
TTATGGGCACTACCAGCATGACTTACTGAAGAAATAATCTGTTTAGAGGGCATAGGACTG
CCAACCTTACTTACCCCTTCATCCTCAGAATCTCTGGCCTCTGCCTCCAAAAGCTCAAGC
TCCCATCCACTCTTTTGATACTTTTCTTCAGGAAGCAATGCCCAAGCCTTCAAGCAATCT
TCAAGCCAACGATGGCTCACTAGCTTTAGTCCCATTTGTTTAGCAAGCTTGTATTTGTCA
CCTTCAAACTTGTAACAAACAAGGTGAGTTACTTCTTTTGCAATCAATGGCTTTGTGAAC
CGTGCTCCCATCATGTCTACCATTCTCATAATGTTAGATCGATCTTGACTTTGGTATCCT
GTTAGGCAAATGCAAAGGGACTTGCTACCTGGAATGCCATTCAAATCTCTTACAGGTTTG
TACAAAATCTTTGTAGAGTCAACAAGCATCCCCATGTCTAAGGCATCCACAACCCACAAG
TCTGTAACCAACGTCTTTTTATCCTTTTTTGCAACAGCACAAATTGGGTCATCATACGTA
AGCCCATGTACAATGACATGAGTGCAGCTTGCATCATACCGACCCACATTGAATCCACCA
TTGTTTTCAAGCTCTGTAGCATACTGGATTTCTGCAGAAGGATCGAATCCAGCTAGAAAA
AAACGAACACCCTGGAATACATTTCCCTGGTTTTCAATGCTACACTGCACGGTGTCTTCG
TTATCGAGGGCAGCTAAACCCTTGCTTTCATTTCTCCGCTCCATTAAATATTTCTTCAAC
TCAATGTACAGACATTTCCTCCAAACGCCGCGTAGAAAATATCAAACTGCAAGATTTGCT
GATGAATCATCCGCAGAACTATAGATCTGGTACCAAGCGAAAATGTTTTTAGAGATAAGA
TATACAGAGGTTTGGTGTGAAATAAGGAGAAAGAAAGGATTTGGAGGGAGAAATAAAT
>19
GTCATAGTAAGCATAGTAAATTGGGAATACTGTCCTTCCACAGGATATGCCTCTTCTGCA
CCATTACCCCCAAAAAAGCATCGCACACTAAAACAGATTGATGCTGCTCCAAGGAAAAAG
AGAAAACACAGAAGCAATGCACCTCCACATGTGTTTAACCTGATTCTCCCCCTTAAGGCA
GAGCTACTTCTATTCAAGCGAGCAAATGCCCTGTGCAGCTTTGATGTAAATTGAGGATGT
GTCCAGAATGACAGAGTATCACTTCTCTTTCCAGCAGCTAGGCACCTGCTTAAAGGAAAA
ACACATCTCACCACGCCTAGTAAAACACCCACAAGAATAATCAGTATTCCTAAAAACAAC
AATGTCAATGATCCAAGTAGGAACCTCCTTGTTGAATCACCAGAAGGAACTCTGTCTCCA
TCCATCACTGCTATCCAATCACCTGAAGGTAGTTGTTGTGCATCCAAATGATGATATCGA
ATTCCATTCCATGCATTTCGTCCTTTCCTGGACTCAACAATTCCAAGGGGAACTTCTACT
TCTCTGTACTTTCCTTGGTGAGCACTTCTACTTTAAATGCTCGTATACGATGCCCATAAG
TGTCACCACAATCTTGACCCATGCGATAGAGATGTCCTTCATACACAAAAGGCCTTCCAG
CATTCCTTGCACCTAAGCTTTTATCAAAATTATGCACAGGATTCCCCTTATGTTGTTTCC
ATGAGCCAAGTGGTGAATTAGAATACCAGATTTCTAGCTCTCCATTTTTTATTGCACCAA
ACCGACTGACATCCGATCCAAAAAGCCAGTAATTTTCATTATAGTGGATCAAGAAAGCAT
CTACAAGTGGCTTCTTAAGAAGCACCTTCTCCAGTCTCCACTCAAGAGGAAAATTCAATG
CCCGGTAAAGACGAAGATCCCCTTTCTGACTACTCTCGGGCATCATGTATATCTGCCCGT
CATAGTGAAAAACGTAAGGATAAGAAAGATGAAACTCTTCGTCTAAAGCAATGCCTAAAT
GTTGCCAGGTGGCTCCTTGGTCTATACTTTTTGCCACACCAATGTCCCCTTGCATTGTGA
TAGCATTCTTTGTCTCAAAGAACAGGTACAAAACATCTCCCTGAATATAGAGAAAAGGAT
CTGCCACAAAATTGCTCGGGTGACTACTATCAGAAGCTGATGCACAAGTAAATACAGGAT
TAGCAACAGGCCAGGCTGAGCTTCCGTCATTCGGAATTCCATCCTCCTCGATAGGATGCA
ATGCGAATGGATTTCTTCCACGATAAACTCCGATAGACCATGATCCTTCATTATCCTCTC
GACAACCAAAAGTGGTCATGGCAGGTTTGTCGAAAGGAGAGAATGTAAGCCAAGCAAAGA
ACATCCCCAAAGCCCCCAAAATTAGAAAGGATGCTAGGAAAAAGATAAAGGTAAGCGATA
ACACGCATGTACGAGCCGGAGAATCCCATCTCCACCTGCACCTGCATTTCAGACTCATGT
CGCAACATCCACCGCCGCCCAAACTGCTAGATATCGAATGCTTCAATCCCTTCTCCCCCA
TATCCTCTCTGGCCATTACATCCGGCGCATGTCTCCAAAACTGTATCTGAACAGGCCTTA
ACCTGTGAACAATTATATAGGCAGAAAAGCTTATCCCCAGAAACAGTCTGGCCAACAATT
TTTGACCGCAATGCAAAACGGAAGGCAACGTGGGTGCCAAAGAAATGAGTTGGGTTTCTC
GACTAAGCCGGCGAGAGCACCATCACCACCATAAAAACTGGATCTCTGATCAGCATAAAC
CCCTGTGAACTTCGTGGCACAGTAGAATACCCATCTGCGGTACCCCGTCTAATTCAAGAG
AACTCCACTTGGGCTTTCAGAGTAGCCAAATGGGTGTCCACATATGTAAACACATCCTGT
AAACTGGCAGCCTGGGGTGTTATTTCGGACCGCTCCTTCCCAGCAAATTCAGTGAAATTA
CAGAGTCTTAAGCAACATATACCAAGCTTTTTCTTTTGGTATTTTCCTCTATTCAAAAAC
GCTTTCTTCGGTTTCTTCCCAACCCTCCTACACTTTTGCTAACGTGAGCATTAGGGCATA
ACAATCTCTTAATTTAAATTTAAGATTTCATATTACAGAACCCTTTACACAAATATTTAG
TTCAGTGATAGCTTGGGCAGGTTTTGAATAAAACGATGTGACAGTGCAGATAGTTTATTG
GTTTTTATTTGGTTGTGGTCTGATGCTGATGGCTTTTAACTCTCTGTTGTGGTCGTTCTC
TTTGTTATACAAAAGTGTTGGGTAGGTG
>20
ACCCCTGCACCGCCAACGCCCGCTGTGGCTCCACCCCACGGGCTCTGGGGAGCCGCAGCA
GGAGCATTCCCATATCCAGCCATCTGAGAAGGAGCCGGCCCACCCCCATAACCTCCACTG
AGAGGAGGCGCCGGGACCCCTCCATAGCCACCCATGCCATACCCGCCACCGGGACTGCCA
TAACCTGCACCACCGCCATAGCCTCCATTCATGTAGCCACCAGGCGCGCCGGGTGCATAA
CCGCCAGGGGCTGGAACATAACCTGTAGGCCCATACCCTCCAGCATACCCACCACCGCCC
CGCCCAGCCGAAGGAGGTGGTGCCCCGCCATATCTACCCGCTCCGGGACTCGAACTGTAA
ACACCGGACGCACCACCAAACCCTCGTCCCCGAGACCCCCCCATGTTAGCCTCCTTGGGA
ACCGCCCGCTTAACCTCGACGAGCTTCTCATGGAGCTCGTGAAAACTCTTCTTCAGAACA
TTCTCCACGGCATCTTCGGTGTCGAATGTGATAAACCCGAAACCCCGCGGCCTCTGTGTC
CCGTTATCATACATAACGACAACATCAGTTATAATCCCGAACTGCTCAAAATACTGCCTG
AACTCGTCTTCCGATAGGGTCGGAGGCAATCCGCCAACGAAGATCTTTTTAGTCCTCGTG
TGACCGCCGGCTGAGCCCTGCGGAGAGCTGCTCCTGTTGAATACCCTAGGCCCTGAGGCA
CCCTGCTGCTGTTCGCTTCTTGGAACCGCTTTCTTCGCTTCTACCGCTCTGCCTGCGATG
ATATGTTTCTCCAGCAAGACTCTGTCTGCGATGTTGGGGTCCGCGAAGACCACAAAGCCG
AAGCCGCGAGCAGTCCCGGTGTTTCGATCTCGCATAATCACGCTGTCCACGACCTCGCCG
TAGCACTTGAAGTAGTCCCGAAGAGTGTCCTCCGTCGTCTCCCATGATATCCCGCCGATG
AAAAGTTTACCCTGGTCTGAGTCCATCTGGGTTTCGAACCCACAACCTCCTCTAAAAAAA
TATAAACGAGAAACTTCTAAAACCCTCCCAGGCAGATCTGGGTTTCGAGGCTGCGACCTC
TGGCAGAAGTTTGTACGCTCAACCAGAAAAGTTAAAAAAGGAATACAAAATCGGTTGGAG
GGAGGGGAGGGGGAAAAAGGATTAAAATCCCGAACCGCAGAAACTACATAACGCCATAGC
TATCTTACCTCGGAATCGAATGGACGGTCGAGATCCCTTGTGCGGAGACTGTCAACGGAA
GAGATTCCTAGGCCCCCGCAAGATTTGAACCGCTGATCTGACGGTTCGTATTCACTTTTG
CTTTCTATCCTTTTCGACGGTTTATTCTCTCAGAAGCCCTATTCGAAATTCTCG
>21
TCATCAATCTTGTACCATGCCCCTTGCAAATTCTTGACATAACATACATAATGCCCAGAA
AAGGAAGCATTCATCATATCTAAATGCACCACTACTGCATATAGCTTGTATGATGGTGGT
TTGTCTCCCATTCCACTCATATATGGTTTCATGTTCAGGACTTCAGGGAAAATAACACGC
TTGTTGAGTTTGCCAAACTTTCCAGACTGAAACCTCTTGAGAGCAATAGTAAGAATATTG
GGAGCTTCATGGACAGTCAGCTGTTTTTTAGCCTTCACATAGCACTTGCACCTGTCACAT
TTATACTTATTTGAGCCATCCAATATTTCAGGAGCCGTGAATTGTGCAAGTGCATCTTGG
AGAGATTCAATGTTGCCTTCTATCTCCACAGTAAGATCCATCATTTTGTCATAACGCTCA
GATATGTGCTGGCACTTCAGACACTTTATTTTTGACTGAAGATAGCCACCAAATATCTGT
TGTATAAGTGTTGTTTCCTGTGTTCTGGGGTCAACTGCCCTCTCTCCACTAGCTTCAGAA
AGGCATGTTGATTGCATAGTATCAATAGCAAACCTTAAAAATTCGTGAGCATCTTCTTCC
CTCCCATATCCAAGGTGATTTCCAATGTTCTGTATTTTTGATAATATTCGAATGGGTGAT
ATGGGACTTTTTCCTTCCTTCACCTTTGCAATGAGGTTCTCAAGCTCACACATGAAGCAC
CAATCACTTTTCTGACAATTTTTGGAATGAGATCCTTGGAGTAGATATGCAGCAATGGGT
CTCGTAAACATCAGGCATTGTAGCACGGCATTGGCATAGCAGCTGTTTCCACAATTGATA
AGGCCAGAAGGAGGTAGATCAAGCTTGTCCCAATTGAAAAGTTTGACAAAGGATTCATAT
GGAAATAGCATCTTGGTTGACTTTCCTGGGCCTTCATTTGAAGTTCTTGTAGAAATTTGT
TTGGACACTTTTGAAGATTTCAGCTGCTGTGCAACTCTTTTGACAGATGCTTTCAAGGTA
TTGCTAGTGGGAAGGGAAGAAACAACACTCTGGAATGCATTAGAGGATATTGCATCATAG
ACGCCACTCTTTTGACGTGAAATGCTACGACCCGGATTTTTTCTTTCAACGTTGAAGAAT
GTTGAAAGACAGATCTAACAGACCTCCTGTTTGCACCATTAGGATCAGAAGTCTTTATCC
CGTCAATATTAGGCACTGCTATTCTATCATTGAGATCATTTAACGGATGAACTTGAGAAT
CGGAGAATGTAGAACTAGGAGAACCATCTTTACTCAGCAATGAACTCTTTGAGCTTGAGA
CTATTGAAACCGAATGCTTCTGACTGGATGACTTGATCAGAGAAGCTCCAGAACCTGAGT
TATTTTTACCAGAGCTTCTATTGGTTGGTATATCATGCTTATTAGTGCTGCTGGATCGAT
TAAGAAGTATTGATCCATCCACCACATGGCCATCACTGCTGGAAGTACAATTAAGGGATT
TACAGGCATCCACAACATGTGAACTGGTGCTGAGGATTGATTAAGAGGATAACACGCATC
TACCTCATGGCCATTAGAGCTAGATGAATAACAAACTGTCCTAGGAGTGTGTTGATCATT
ACACGGCGCTTTGAGATGGAAGAATGATTGCCTGCACTGGGAAGAAAAGGTTCATTCTTG
GAACAGGAAGACCATCAGTATGACTTGAAGGGCTGCGGAGGTCATGCTCAGATCTGCTAG
AGCCAGAAGGATTACCCAAAGAGATACCAGATACAGGAAGATGATTCCTATCATTCTTCA
AAGTAGGGAGTTCAGTTGTAGAGACCTTGGAAGAAGAATTCATTATTCACAGCGATCCTA
TTCAGATCA
>22
TCCCCTCGGCTTTACTCCACACCGCTTCATTTCCTCCAAAACCTGAATAGCACAGTCTGA
ATTCTTGCTCTTCCCACATGTTGATATAATGAAGTTATATATTGTGGTATCTGGCTTTAG
GCCCATGGATTTCATCTCATCCATGAAGTAAAGAGCATCTTGGAGTCTAGCCCCTTTCAT
TGCACCTAAAATCAAAGTGTGAAAAGTGTCCCGAATTGGCTGGACTCCATCCAATAACAT
GTCATCATACACATCCCGCAGCAAGAAATGTCTTCTCTGTGCAGTAAGAGATCCAAGAAC
TGTATTGTATTCAGAAATATTGTTAGCATAGTTTCTCTTCGCATATTCCTCAGGCGCAAC
AACTGAGAAGGTAGCAGTAAACACTACCACTGCCCCTTCACATGGCAAAGGAAATGATCC
TTGTTGAGGCAAAACTGATGCCAACACAAAACTCTTACATGTATTTCCATTTGCAGGCGA
AAATGAGGCCGTGAGGCGACCTGCTCGCCTGACCAAGAGCCGCAACGCCATCTATAGATC
AATCTTCTCTTCCTCTTCCTCCCTTCAAGACTCTCTGCTCTCTCCCTCCTGCTATCTGCA
CTGATCTATCAAATCAGTGAAAGTGCTCCCCTCCGTTTAAGAAATAGAAATAGGGGTTTA
ACAGACTTTTAAGGGTTTTACGAGGGAGGCAGCCTTCATCTTTATTTCCATTTGCAATGT
CAATATGCTCATCATTCATTTCTTTCTCATGCATTAGTAGTGTGCAGGAGCATG
>23
GGGATATCTCGTATGAGAATAAGAATAGAGTCCACAATAGCTTTCTTATATTCAATCCCC
CTTCTTCTCTGAGTATATTACTTAGAAAGTTCATTAGTGTTCGATACTTCTGTGGGAACT
TTAAGCACAGAGATCGAATTGCTTCCACAACAACAATCTTGAACTCATCTGCTATATCTG
ACATAAAATTTGTGATTTGCTTCATCAAACGATCCACACTCGACTCGTTTCCTGTTTTCA
GCAAAGTAGTAATGGCCAGAGTGGCTATGCTCCGGTTTTGATCTGAAATCAGGCTCTCCA
TATCAATATTGCAGTTTGTAACTGCCAATGGATGTGTCATTGCTACCTTGTTTAGTGTAC
GAACAGCTGCAAACCGGAGAACTGGCTTTGATGAGCTTAAAAACAGCTGCAAGACAGTGA
TAGCTGGAGTCAACTCTCGACTGGTCACTCCACTCAACTCTGTTATAGCTCTTGCAGCTT
CAAATATGACCATTTCTGCTTTGTGCCGCAAACAACCCTCCAGGTAGTCATAGAAAGGGC
GATCAGGTGCTTGTGTATTTAAACTCGATTCCCGTATAACCTGGCTGGTGTAACGGATCA
AAAGGCATTGAGCTAAAGGTGAACGAACTGATCCTCTGGTTAAACTGGTCACCAGCTTGC
TTACAGCCAAACGGTCATTTTGTCGAATCTGGTGAAGCAAGCCTAGTGCATGAAATTGTA
CAAGAGCAGCTCGAGACTGAACTGCTTCCTGGACCTCATTACTCCATCGTCTCACAATCT
CTGGATTGGTCTGAAGCAAGTGAATTCCACTGACAAGGGCAGCACTGGCTACAACAGGAT
TCTTGTCAACGATAGCTTGTTTAAGGTATCTCTCAATTTGACCCAACAAGGCCCCATCCG
TAATTCTGCATAAAACTCGTATCGCATTGGCCCGATACATATCTGTCTTGCTATTCATGT
CTTTCATTAATGAACTTGTCACAATAATAACCTCATCGGCAGAAGGAGAAAGCTCCTTGA
TGATCAAATAAACCATTCTCCTCAAGCCAGTGTCCTTGGATTGAAAAAGTTTTGTGACAG
CAAAGAAAACTTCTGTAGCTTCAACCTTCGTGAAAGTCTCTCCTTGATTAATTAAATATA
GAAGTTTCGTGATGACCTGGGCACATCTCCTTGCATCGAGTTGAGGATCATTGAAAACGC
GAGCTTCCTGCAGGACTGCTCCCTTTTCGATCCCGAGAAAGGGAGAGTACTCCGCTTCGT
CATCTCGATCGTCGTCCTTCTTCACCATGGGCTGAGCAAGCGACATGGCTGTCAATCAAT
GGTGGCAAGTGGATTTCGTATTCTTCCTCCTCTCTGTAATGAGATAGGAGACTACACGAT
TAAACTCACTCTGCTATTCCATCATGGGGTTTTATATGGTTTGAGTAAATTTATAGTAAG
CCTGTTTCATTTTTCCCAAATTATGGTTCTTATTGAAACACTTCTCATATCGGGTTCTGA
TTGAAGCATTCCTTGTG
>24
CATCGGTATCATCTGAAAACCCATTTGCAGCTTTGATTGCTTCAACTGAAAACCCCATAC
TTTCGAGATAGTCCCCAGAGAGTGTCTCCTTTAAATATCTCAATAGTTTGGTTTGATTTC
TTCTTTCCACCCGCCTTCTGAAACTTCTTACCGACATCATAGGCCACACCATTTGCTGCT
TTTGGCACTTCACTGGCTTTCTCCTTCAGGTCTTCAAAGATGTTTTCGGTAGAAGTGGTT
GAGACAGCTTCCTCGGAAATAAACGATTCTTCTACAGGCTTTTTCGGCCACAGGGCCTTG
AAGAGGCTCAAAGCTATTCCAGTGAAGACAACAAAGCCTGCGCTTGTTGCAACCACAGCA
TCCTTCTTACCGTCATCCTTGCCGCCAGATTTTCCACTTGGTTTCTTACCATCTGCCATT
GTTTATTTCCTGATGAAGTCCGCTCCGAACAGCCAAAAACCTTACAATTCTACGCTGAGT
CCACAAAATGCAAGGCCATAGGATAATGCAGCGAATTGTTTTTCAAACCCTAGCCTGCTT
CGATCAAAAGGCTTCCTGGGACTCGATCGCTAAGCAAACAGAGGCCAAACGGAGCTCAAA
ACGATCGTTGCGGAAGCGTGAACAAGGTTTACTGGGTATCGGCCGTAATGTATTAGAGCC
TTTAAGCATAATCGCGATTGAATCTGCAAGAATATTCAGAGCTTCAATGTTTCATTTTAT
CCCAAAACCCTGAGGTCGCATGGTTGTTACAGCTAACATACCCCAAGCTATCCCGGGCCT
CGTGCCGAGGCTTTTGTAGCCTTAAAAGGCAGGTTTGTGTTTTGGTTGGGTAAAATGATA
AAAGAGAGAATCTTATTTAGTTGGGATTTTCCAATATTTCAAACTAGTAGCATATGTCCT
TTTGGG
>25
TTAACAAGATCAGCCAATGGAAGTCCCCACAGAATTGACCAAGAAAGATCAGCCAAAAGA
AGTCCCCACAGAATTGAACAAAAAATCCACGTTGCTTCAACTTTTCCTCTGAAAACCCCA
GAATTCATGGCTGCAGCCTCAATAAATCTGAAACTTAATCTTCTGAAAAACCTTAACTCC
TCAAACACTGCACTCTTCAATCTAAGATTTATTTTCCTACTACCAATATCGAATGAAAAG
CAGATGAAAATATCTTTGATCCCTTCTTGAGCCCAAATCCTCCGCCTGTTTAAATGACTC
CATAACTTTTTCTCTGAACTCATCAGCCAATAGGGCACACTTGCCACTAATTCTGATAGC
ACGTCATCCTCAACACCCAATCTTTGCAAGAGTGAACTCGTAAATTTAAGCCTATCCTCA
CTGACATTAAAAATCTTTGAACCAGTATAAAAGAGTTTGGAAAGTCCTCTTTCTTCATGA
AAGTCGTAAGGAAGCTAATCCTAGACTTTAGGTTTCTTTTGTATTTATATAAGAAAATGG
TAGGGTTCCCAAGGACTACCCTTGAATCTGCTCAAGGACGGTCGAACCACAGCCATTTAA
CAACTCCAAAACTTCCTCCAATTTCTGGCCTGATTTTCCACGACGTAAGTCATTGCAAAG
TCTGGAAGCTTTTGCGATGTCTTGCTCTGTTGACCCACATTTGTCGATGAGAAAATCTGT
ACAATGCTCCTGTCATGAATTGAAGATGGAGCTAATGATGAAATCCCACAATTTTCCTGA
ATCTTTTTGACTGAGACACACTCACTGTATGTCTCCCTGCTAATGATCAACTTTCCAGCT
TTCCCACCGCGATAAACATCCTGCAGAACCGAGGAGGATTTGGCATTGGAATTAAGACCT
TTCTCCAAGAAACGTCTTTCTGACAAGTTAAGAACACGTGGGAAACTCATCTCTGTTTCT
GCACTTGCATGGACTTCAATGCCTCCATTACTCTATACCGAGGAATTAACCTCTTATCCA
AACTGTAATCAAACAGTTTTCGATACTTCACAAGATCAGCCAATGGAAGTCCCACAGAAT
TGACTACAAAATCTACAATACGCTTCATTTTTTCCTCTGAAATTTTCAGAATCTGCGGAT
TCGCCCTAGACAATCCAGAAATTTGTTTTTCCGAGAAACCTAAA
>26
AGAATATCCTGGCTATAACTTTATTGGGCTCATTATAGGACCCCGGGGAAACACTCAGAA
GAGAATGGAAAAAGAAACAGGTGCAAAGATAGTCATCAGAGGGAAGGGGTCTCAGAAGGA
GGGTCGGTCACAGCAGAAACGGGATTTAAAGTTAGATCCAGCAGAAAATGAAGACCTCCA
TGTTCTGGTGGAGGCAGATAATCAGGAATCTTTGGAATCGGCTGCTAATATGCTTGAGAA
ACTACTTACTCCTGTAGATGAAGGCAGAAATGAGCACAAACGAGCACAGCTGAGGGAGCT
AGCTGCACTGAATGGCACGATAAGAGATGGTGAATTCTGTAGGTTGTGTGGTGAGCCAGG
CCATAGACAATATGCTTGTCCAAACCGGAATTCAACATTTAAGATTGATGTTTTATGTCG
AATATGCGGTGATGGTGGACATCCAACAATTGATTGCCCAATGAAAGGGTCATCACAGGG
AGCTAAAATGGATGATGAATACCGCAATTTTTTGGCTGAACTTGGAGGAGGTGGACCTGA
AGGATCAATAGAAAAAAATACTCTTGATTTCTCAAGACAGTCACGCCAGCAAGCAGCTCT
TCCTAGCAATTTGCCTTGGGCAGGTGGAGCTGGAGGTTGGGGAAATGCAGGATCTAGTCC
TCAGGGAACAGAGGGTATTGGATTTGGTGGGTCAGGATCCTTGCAGCAGGGACCTGGATC
TTCCTTTTCACGTCCTGGTCTAGGATTAAATGCTGAAAATAAATTCAGTAAAGAAATAGA
TGATTCAAATTTGTATGTTGGATATTTGCCTCATACCTTGGAGGATGATCAGTTGATTCA
AATGTTCTCTCCTTTTGGCAGAATTGAGGAAGCCAAAGTCATCAGGGACCGAATGAATGG
TACTAGCAAAGGTTATGGTTTTGTTAAATATTCTGAAGTCAGCTGTGCCGCTGAAGCAGT
CAGACATATGAATGGATATAGATTGGAAGGAAGGATTCTAGCTGTAAGGGTAGCAGGACG
GCCTCCTCCTCCTGCTGGTTCTGGATTAGGACCTGCTGGAGGTGCTTATGCTCAGCCCCA
GCCACAATTTCCGATGTCCACACCTTTTGGAAACTGTGCACCTCCACCATGGGGTGCTCC
ACCTGGACCAATGCCTCAGGCTCCTTATGGTCATTTTCCTAACAACAATGGTTATGGAAT
GCCACCCCCTTCTGGGGATCCAGTGCAGGGAGGCCCTTATAATGCTCCGTTGCCGCCTCA
GTTTGGACCATATGGCCCATACCAGATGCCGCTGCTTCCTACACAAACGCATGGTAACAT
GCAAGGCCCACCAGGAACTCAACAAGTCCCAGGAATGCAAGGTCCACCAGGAGCTCAACA
AGTCCAAGGAATGCAGGGTCCACCAGGAGCTCAACAAGTGTCAGGAAATCTGTCAGGCGC
CCCTCTGCCAATGCCAGATGCTCCACCTCATGATGGAATGTCTCAATTTTCAGGGAATAC
TGCCAGCATGCCTACATATCAGCCTTATTATGCACCGCCACCACCTCAACCAAGC
>27
AATTAGAACAATTCTCAGCCTGCAACTGTACAAAAACAATGCTTTGGAAGAATGCTGAGA
ATAATGAGTTTCCTTTATTTGTATACTGTAAATGCAATCAACTCCTTGAGCATTTGTTAT
AAAGATTACCTGTGTCTAATTCAATGACCTCCATGTTCATGGCTCTGTGCCGAGGGCAAT
CAGCTGCACCAATATTCAAGGCAGCTCCTGGGTTTGTGACAATCGACTTACGCGATGTAG
CTTGCAAGCTCCGATTTAAACCAACAAGATAGACAGCATCACCCCTACGCAAGGCAGGTT
CAGGAAGAAGAGCTGCTGCACGCACAGCTGCAGCACCAGCTGGACCTAGCGCAGCAGGAT
CATATGCTACTAATGCATAATTGTGTACAGGATGCAGAAAAACAACCTCAGCAGGAATTT
CCATCGGGTATGCAGCAAATGCCAACATGACATCTGATACAGAAATGGCAACTGTATTCT
TGTCAACAGCAACTAATCCCATGGTTGTAGAATGATAGACCACAACCCCCGTTCCAAAAA
ATGTTGAGCATGCACACCATCAAGCATGGATGATGGTGGTATATGGACCTCAAACATGAC
CAGGGTTGGCTCAATGAGTTGCTCAGCACAATCAGTCTCAGCACAAAGTTGCTCAGCAGC
TGAAGCATTCATTGTCCCTGCTCCCCCAGGCTCATCTAAGGATAGAATATTCTCCAATAC
TCTACTGTCATCTAAACCAGTTTCTATCATACAATCCGATGCCACAAGCCCATCAACCGC
AACTTGATGATGGAGTCGTCTCTTCTTTGTCTCAGCTCTAGCATCACTGGTAGCATTTGA
AAGAAAAGTTTGGGAATCTGACAGATTCCCATCACCATTTACATTGATACCAATATTTGT
CAATTCTCTATCAATGACTTTTGATTCCCCCTCCATACCATCAACTTCTCCATCTAACAA
TACCTGTGGTTCGAGAGCTGGTCCTTTTTCATCATACAATACAGCAAGAGGTGCAACCAA
AGATGCAATTGGCAACATTGCAGGCCTCCTATCCCATAGTCCAGTTGCATCATCTCGAGT
GTAGAGTTGAGGCTGTGCATACCATTCATGCCGATCAACAGTGACAAGAACAGACTTTCT
TCGATGACGATCTACATGGCTTACAAATTCCAACGGAACTCGTGCTCCTCGAGATAACTT
AGACAAAATAGATATAAAATCCTCAACTTGTTCTATTTCCTTCCCTGCCAATTTTTTTAT
GATTGAATGGCGAGCAACACCTGCCCTTGACAACATATACCCCGGTTCTGCAACATAGAC
TAGACCACAGTGAAAGCGGAAATTCCTGGCCTGTTGATATGATAGAGGATGAATAACACC
ACCACTCACTTCCAAGAAATAATCTGGAGTTATAGAATGCAAGTTCTGGACCTGCAAGGT
GACCTTTAAAGGAACACCACCTCTCTCAAGCTCCAAATCAATTTCGTTTCCGACACTATC
ATCGAGCAATGTCTCCAAAATCAAGAATTGAGTTACAACCTCGCCATTCACACGTACAAG
TATATCCCCTGGCTCTAAATGATTGTTGGCTGGACCTCCAGGAACCACAGAATCCACGAC
GAGCATTCCTGTCTCATCAGCAGAAGAAGCCTGTCTCACAAATTGCTCAGTGTCACGCTG
AAGCCCTAAACGACGTGTTTCATCAAATCCCTTGTGAAGAAGGGTCATCTGAAATGTGCC
TCGAGGAATGTGTACTGCTTCCCATCCACCATTGCACTCATCCTTGCACCTCTGTAAAAA
TTCCAATGCCCTTACCACTCGTTCCAGCGGAAGAAAAAATGCAGATGAACTAGAAGATTT
GCTGCCAGCGTTTAGTGCAACTGCCTGTCCATGACAATTAATTACTGGCGAGCCACTCGA
ACCTCCTTTTGTCCCTGAAGCTGCCTGCATGTAAAAGGTATTGAAGTCATTGTATCCATC
CTTCTTATAGTGAGGGGCCTCTCGATCCAATCGGGCCAATGTCCCCGCCAAAATTGAAAC
CTTTTCGCCACTGTCATTACCCACCACCCGGATCTCCAAACCAACAGAAGCAG
>28
TAATGAATTAGAAATAGACAATGGTGGTAGAGGCAAGCGGTGACAGGGGTGCTTCCTCTC
TTCTGGCCAGCTAGTTGGAGATCCGGGAGCTGTTCCACTAGCTCGAGGATGCAAAGGTGT
AACTGCCCCACTTTGAACTCTTGAGCTTGGACCACTTGTCATTCTTGGACTAGGAATCGG
AGAACATTCTGGGCTACCTCTGCTCTGCTGCCAAAATGGTTGCCCAACCAGATCTCCACC
CATGGAATTATGGCCTGAATTGTGACCTGAACCAGGACTTGAACAATGGCCTGAGCCAAA
GAAAGCTACCTCAGGATAGGATTTTGCTGCCCAGAAAGCACTGTTGGGAGATTGCTCAGA
ACCATAAACCCTCATTGGACTTCTTGAAGGACTAGACATGGAACTGTCCAGCACATTCCC
TAGTGCTCCATTAACTGGAATTTGCAGATGTGCTGGAGCCTCCGTATTAAAGAAGCCTCT
TCTGGGTGAAGATGAAGGATAATGATGGCTGGAAAGAGGACTACCAGGCCTCAGTATATC
CTGTTTCGTACATTTCCTGCTAACCTTGGGAGATTGCCCTGCATGCATCACACCAGAACC
TCCATAGCCATCAGCAATCACTCTACCAGCAAGGCCTGCATCAGAATGCTTATAATTAGC
ATGCCCTGGCCCACTGTCCTGCTGCAACTCTGCGGGTTCATCACTACCTACAGAGCTCAC
ACTTGAAACAGACGTAGAAGATAAGCCTCCATCTACATCTGCAATATCCAACCTGTTCAG
TACCTGATCAGGTGAAGGAAGTGGTAAACAAGGAGATAATCTCCCAGACCTATTCCCAGA
AGGTTGAGTTAAACTGATCCCAGATTCTGCACAACCCAGTGCTGATGGCAGGGGAAGTGG
TTGCCCATGTGGCCTTTCAGCAAAACTCTGAGAACGTGATACATAGGCAGAAGGCAAAGG
CGATGCAGAGTCTGTTCTAGGTCCCGAACCATTCTCTGAAGCTGTATCAAGACTGCATCG
CCTAGATGCTCCTGAAAATTGGAAGCTTACCTTTCCTTTCCGGAAATGCAGAGCATCAAG
TAAGTTATCTTTACTTCCTTTCTTCTTCACTTCTTTCGAAGTCGACTTCCTCCACCATGA
TGGCATATTGCCGCCCTGAAAAACTACTAAGCTAATAGTTTCAAATGCAAGTTAGAGTCT
AGACTATACCGACTAGGCTTGATTAAGCTGCACACACTATTGCAGCTTTAAATCTGATGT
ATACCCAAGGAGACCCTTCACATAGTAGCACCCTCAATAGAGAGGTCTCAATCCAGTCCA
GAGCAAACTACATCTGCAACTTGAAGATATTACAGAACATGAAATCGTATTCAAGTTACA
AATTAATTGAATGCATTGAACTTTTGTTCCCTGGAATGTACCAAAATACAACTCTTTCTA
TTCTTGAGGAAAGAACCAATCTTATACCATGGCCTCACAAACGAAGAACTCGAGCAGATG
AACAAATACTGAAGTCGATCCAGTCAGTTTCCTTCCATTAAACAAAACTTCAAATAATCA
TGGAGGAGTTGTGAAATATAAAGGAACCTCGGATTTGAAGGACTCGACTTCAAAGCAACA
ACTGCGAACCGAACCCGACGTCACAAGGGATG
>29
CACGTATCACTCTTTCTCGCTGTTGTTGACTCAATGTCCCATCCAAACGGACAAACTGAA
AATTCATTCTGAAAAGAGGTATTTGCAGCAAGTCTAGAAAGGCTGTCCACTGACTGAAGA
CGATGCTTTTAGATCCCAGTGGTCTGAGGTCTTCAAGCTCCCGTAAAAGAGCTGAAACCT
TGGATGATTCAGTCCAATTATTCTCAATATCTACTTGAAACCGACTTTCTGTCGGAGCAG
TGATAAGATCATGCCTTGTTAATGCTTTCCTGCATATAGGGCAAGACCCACTCATAGTGC
TGCGCCAACTTGCAAGAAGACACTCCCGACACATACAATGTGCACAAGGAGTGAGCACTG
CATCTTCAACTGCTTCAAAACAAATTGGGCACTCTCCCTTTTCCCCTCTACGGAGTTCTT
CAACCACCTCTTGAATATAAGCTTTTGAAGGTGCAGAGTCAGATTCCCCATTTGTAGCTG
GCTGACCTTGTTTAAGAAAACGTTTTGCCAGCTTATTGAGATCAGAATACTCTTGTGTGT
CACCACGGCTCATAACAAGAAAGGGATGATCACAACATTGGCGTAGCCTCAGAAGTAATT
CCAGAATAGAAGCATAATTGTGGAGAACCCTGCCTTGTTCCACAAATTGATCAAACTTGA
CCTTAGACTTTTTATATAAAGCTCCATAAAAATCTTTCTCAGCTTCTGTGAGCTCACAAT
GAACTACTTGCACATCAGCTGGAGGAAGCACAATGATGGGCCTGCCCTCTTTATCAGTAC
TATCTTTTGTCCTCCGCAGCATTAGTGGTCGTAAGATGGCTTGAACTAGCTTCAAGCCAC
GTTCATCACCCTCTTCAAAAGGCTTCTGAATCAATTTATACCACCAGCCCCAATTACTCC
ACGGCTCAACACGAAGAAATCGAAGGAGACTGTATAAATCCTCCAAGTTATTCTGAATTG
GGGTTCCAGTGAGACACCAACGACAATCAGCAATAAGGGCATATGCAGCATGAGATAACT
GGCTTTTGGGTGACTTTATGGTATGTGCTTCATCGAGAACCACCCTAAACCACTGTATTG
AATAAAGCACACCTTCGTCTTGGGAACTCTCGGACTGGTACTCTGATGACAAGACCCCAT
AAGTGGTCAAAACAACATCATGCTGCAAAAGACTTTTGACGTCCTTTGTTCTACTTTGTC
CATAATGAACATATACGGACATGGTTCCAGACTGTACATGGGTCTCAATTTCTGTCTTCC
ATTGACCTAACAATGTCATAGGGCATACTATAAGGTTCCCGCCTCCTTTATGTAACCTGC
TGCTTGATTTCTTTAGTATACTTGTGCCTTGTGTTTTGTTGCTGTACTGTGATGATCCCA
GCTCTACACCTATATCAGAAGGATGAATGATTGTTTTTTCACTGCAACTGTTGTCACTAA
AGGGCTTCACGGTATCCACACCACTAAAGCCACCTTTGCCAGAATTTGCAAGAAGCATTG
ATATTGTCATGACTGTCTTACCAAGCCCCATGGCATCTGCCAAAATCCCTCCTCTACCCA
GTTGCAATGCGCTGGGAAACTCGGTGGTAGCATCCCCCGAAAACACATTTATATAAACAG
CACTTGCTCTTTCGTCCGCAAGTTGGTATGCATCCCAGCAGGGATGAAGAGTTTGAGCTG
CCTCTTC
>30
CCCTGCTCTTCTTCAAAAGCTTGCACATGGCATCCGCCACGTGAACTGCAGGATTGGTAC
GTTCATACTTGTTAAACTTCTTGCAGACGGAAATATGGGCTTGCAGCGCTGCCTCCATGG
GCGTTTCACGATCCATTCTATTGCGTTCCTCCTTGACCGCCTCAGCACACAGACCGCAAA
CCCAACGATCGCAGAAAAGCTTTCTTACTCTCCCAATATAACCAGCAGTGCATTCTTCTG
ACAATCCACAGCACTCACACTGGCACTGCACGATCACCTGCTCGGCTTCTGAATTGAGAG
ACAACCGAGAGATCTCTGAAGAAAGAGCAGCACCATCTGATAGAGCCCTTTTGAGCCGTT
GCTGTTCAAGCCTTCTGGACTGTCTGGAAAGACCCGATTCGCGACCATCATTATCTTTTC
TATTCTCAGATCCATTCTCTGCAGGGCACTGATCTCCATGAACAGAATCGATAGCATTCG
GCGCCATGTCTGCAAATAAAATATATTTCCTACTGCAGATGGGGATCGAATTAATTATAC
AACCAATGTACCACTGTTACATGTTATATATGGGATGAGCCGAGCAAGTAGCGGTTGAGC
CAAGGGTCCCCTACCACACATTAACTTTCGAAAGCCGTGGTCACCACGCTTTGTCAGAAA
ATTCACAGACAAGAAAATGACACCCATGAAAGGGTGGACAGAAATCTATCTCGTGTGGTC
ACGATCGAGGCAAGTAATTCGAGAAAGCTATCGATCGTTATTTGGCATCACGAGATCTCC
CAGAGAACGGAGCAGGAGTCTTTATAAGTTAAGCTGAAATCTTCTCGTCCAATCTGTTGG
CGGTCGGCCGAAACAG
>31
TCTGACAGTCTTGAAGCCTGCAGATTATTTTCCATTTGACCCCCAGATGCATGGGTAACT
CTTGTCTGAAGTGATTTTTGTTGCATAAAAAATGGATGTGTTTCTCTACCAGCAGAAAGA
CGAGCATTTTCCTCTGCTGCCTGCTTGGCTTCCAATCGCAAGTTGAATGTAATATTTGAT
AATTTAGCTTCATCTCCATCTGTAGAAGCATCTAGTTGACTTGAGTTTTTCAAAGATGGC
ACTTTTCTCTTAAGAGGAGATTTTTTAGAAGATAAACTTTGAGGAGACTTTCCTTCATCA
ACTTTTGCCTCCTTTCCACGCTTGTGTCTTTTTGGAGTAATTTGAGGAGCAACTTCAGAA
TTAGCATGTTTCTCCATTCTTACACCAATATCAGGTGTTTCACTTTTCAACTTGCACTGC
TTCAGCTGATAGCGTTTTTTTGAAGTTGGTAAGAAGAAATCTGATCCAGCTTTTCCCAAA
GCCTTGGTCGAGTGTTCAACTGTTGACATTGGAAGTGCTTCACCTCCACACTGTACTGCT
ACTCCAACTGCATCCTGCAACTCTTTAGAAGAAGAAGCCGCAGTCTGCTTGAGTTTGCGC
TTGGCTCCCGTTTTACTTGTGTTTCCTTCCACGGGTGTGTCCTCCTCGTAGGTTTTGGTC
TTAACTCGGCGGGATTCGACACATTGACGTACTGGCCTCTTCCTCTTGCCGGGAATCTCT
TGAATTGACTCGAGATTCTCACACTTATCTTCATTGGAGCCTTTGCCTGCAGCCGAGACC
TCCAAGACCAGGCTTCCGTCCTTGTTGATCACTTCAAAGCTCGACTGTTTCATGCGCACT
CTCTTCCCCGGCGGTTTCCCCACGGATTCAACTCCGGAGGCGGGAGGAGGCTCCGGGCGG
CGGTCGCAATTACTCATACCTCCGGCTTTGGGAGGATTTGTATTTGCCTGGGTCTTTATT
TTTGCCGCTGATTTTTTCTCCAGAAATCCAATGAGGGTTTGAAGCCCGCCATGGGAAGAA
ATTCGGTTGAGCGGATCTGCAACTAACCCTTCATTTCACTCAGTCGCGATTACTATCAAT
AACTGACTAAATGGCAATTAGTTAAGACACGAAGTTTCCACCGTCCGATGTCGATCCGGT
CGGACAGTGGGGGGCGTGCTCGTGTAATGATAACAGTGGAGTTGGGATTTTCCCTTGAAG
GCTTTTGCCCGCCAAAATTGCCAGAAACAGATTACACGGTGATTTGATATGCTCGGCTCC
CTCACGTTGGTCTCCGGTTCGACTCCTACTGAGCAAGCAAAATCACGGGGAATTAGGCAC
CATCGTACTGTTACACGATATTTATAGATAGTGGAAATAGTATGAACACATTTGGCGGGT
GATTATGGAAGAGATCTCCCGTACGCCGTGATATATATCGCTTTGACTGGTGTCGATCGT
TCCGCCATCACTG
>32
TTTTCGAAGACCAGCGCTCAGAAAGCATGGCTTTATAATACTCGGATTTTCCCAAAATTT
GAGAGTGGAGGTAAAGAGGATTTCTTTTGTAAACTGTTCCATCTGAACGGATCAACTGTA
ATATTACATCGGCCGTATTCCTGTCTCCAAATTGCAGCACCGGTTCGATCATTGCGACCT
AATGATGAACACTACGTGCCTCTGCATGCCATATATGTCAATCCTGAGTATACTCCAGCT
ACGAAAATTCATCCATCTTTGCCGCGAGTGCCAAACATCCGGCTGATATAAATCACCTCA
CATGGTGCCAAGTTGCAGCAAATTGTCCTGTATCCTTAGCAGCGATGAGTGTTCTCGAGA
GGCGGCTGTTTTGGGAAACATCCACTGAGACACGTATTCCACTGCATGCGCCTTATTATC
CTTGTGACAGCAGGACGATCTTTCACACGGTAATATTGATTAGCTTAACGGTGGTTTGGC
TCTGAAACGCCTGTGTAGGTTTTTTTGAATGCGTAATTAGATTGATTCTTCTGTTTACAT
TAATTCTAGTTCGAAAATCATGGAAACCCTACCAATGAACACTGTTTAATTGTGAAAGCC
TTTTGTATGCTTTCATTCTTCTTCGCGCTGGCGAGTTTAGATAAATCTGCGGCAACAGAT
GCTTACGTGATGCTCGTACCATAGCACCAAAAAGACAAATAACGAGATCAACAGATTCCT
TTGGGGTGTTCTAGCGCTTAGAACCTTGGTGGACCGAGACACACGGGATGTTTCCACACT
TCCACCACTCATGGATATAGGAAATTTCCACTCATGGATATAGGAAAACCCTTGGTGGAT
CGAGAC
>33
ATCTGGCCATGTTGAACAGCAGTCACTGTCATGTAAGCTGATGTCAATGTGGTTGTGGCG
ATCCCCAGCAATGAGACAACTCGGAAGTTATGAAGTGATGGTAGCAGGACTGTTGGTATT
GCCAGAGATCCAAACAAATAAAGCCATTGTCTCTTGTTCCACTTCGAGTTCATGTAATAC
ACGTCGCTGGAACACGCAATCAATTGTAACACACAAGCGAAAGTAAGAGCGACCATGTTG
AATCCCAACGTGATGCGCCCAAACCATTTTCCGGCAACTATACCTAATACTTCGTGATAC
TGAAGTATATGTCTTTTGTGAAGAATTCCCGTGGCTTTAGTTCTAGCTGAAGCTTCCGCA
TAAAGAACACTCAAAAGATAAACAGTCCAACATCCAAAAACACCATACAAAAACTGAAAT
CCGATCCCGAAGCCATAGCCCATTTGTGATAATGTGTATGGCAGCGTCAAAATCACGGAT
CCAACCTGAGCAGCTACAGCATTGAACCAAGCATCAAAGATTGAGCCTCCATGCCATATG
CAAGCATTCCAGGTCTCCCTCAGGTCCCATTTTTCATGTGACGGCGCCGTAGTCTCGCCT
GAATTTCCATTGCTATTGTGCACTTCTGTTTCCATGGTCTCACTGTTTCTTGTTGCCATG
GCTCTTAGACCGGCCAGCAAAGCCCAAGCCCAACTGTTGCTACCTAAATTTATTCATAGT
GGGTGACTCCTGCGGTACATCT
>34
AGGACCATAAATACCTGGATGGAGATAAGGTGGTGGAATGGCACCATGCAAGGTCCACCA
AGCTGATGCAGCAGCAACTGTGGCTGCTGTAACTGCTGCCATTGCACTTGTCTCTTCACC
AAATGAATGTCCATTATTCCCTTCTCTTGGTGGCTGTGGATCTCCTGTTGCCACTGGAGA
GGCTCCTGAGACCAACCCAGGCCAGAATGCAGCTGCTGCTAGTGTTGCTGCAGTATATGC
TGGATGATGCAGGGCTGCTGATGGGGTAAGATGCCATGGTGGGAGTGAACCATTTGGAGC
AGTGCCAGGAGCAATGAATCCTGGAATACATCCAAATCTTTCCAAATTGTTGTATGCCGG
ATTGAAAGAACCTGGCATACCAGAAAATGGCAGCAAAACATTAAGCTGTGAAGTTTGAAC
ATCTGTCTTCATCTTCTCAGTTGCATCAGACAATGACCCATTACCATTCAGCGTATTAAT
TGCCGCAAATTCCTGTGCCCCTCCTTCAGCACGTTGTAATGGAATATGTGCCCCTCCTTC
AACACGCTGTACTGGAACATGTCTCGGATAAATAGGCATAGGAACAGAGGCTTGATGCTC
TCTAGAAATATAATTCAAGTTGTTATCCAGTTCAGATAGCTGCTCATCCGAATCCTGCTG
TTCTGTATAAATTTCCCTGCAGGGAAGATTTTCATTTGATTCACCACTACCTTCGAGCAT
ACTGGTCCCTGATTCTGAGGGTAGAATAGTGGATGCCACACCTGAGGCATTCTCAGATTT
AACTATTTTTATTTTAGGCTTCGGACCAAGACTCTGCAAAGATCCTTTCACGTTTTCCAA
CTTTGAACCCTCAGGATTTTGACCATCTAATGGGTGTGTCTCCTTCTGAGATGTAAACTC
TCGGAAAGCCCCTTTAACATTAACATCTAAGGCTGACTCATTAGTTGGAACTAAAACTGT
CTGGCCAAAGAGCTTGAGGCTTGATGGCGAAATACTTGTACTGGATGATTCCATATTTGT
TTCCTGCAAGTTGATGCTATCATTTGTCTGAAGTGGTCTCGGTCTTGCATTGTATGGAGC
AAATGCTGCATTCTTATGAGTTTCACCACCTAGGTTGGACCCTACGCACAATCTGTCAGG
AGCAGATGAAACTGCCGATGGTGACCTGTTCTCCTCTTCATTTGTCGAGGGACCAATCTG
AATAGCAGTGCCTGCCTTTCGAGGATATGGATGGCTTGGCTTCCGTTTTGGTCGTGGTGG
AGGAATGCTGATATCCTGTGCTTTGCCCATGGGTACACCTCCTGCTGAAGCTTCCCTTTC
CAACTTAGAAAACTTTTGTGCATGGCTTCGAATCTGGACAGCAGTCTTGGTACCAATATG
CCTTTAATATTGAAAGCCTCAAAAAGAGCTAGAACATCAAATCTCCAAAATAGGGCCCAG
ATGCAATCCCTAGTACCCATATCCATATTATGATCAGAT
>35
TTCTAACCTACAAATTGTTTATCCTAGTTCCTCTGACCTAAATATTGATTTATCTTGGTC
TTGAAGATATTTAACATCCCACACAATCTTGTCGGCCCTTGCGTCGAAGAGACGAATGTA
ACCGCTGAATCCGAAGGTGCCGCCATGAACGCCTCCAACCATCAGAAGGTTCTCAGAATT
TACAAACTGCAAAATCGTCGAAACCTTCGAGTGCGCAGAGTTACCGCTTTGCCGGCCGAT
CTCTCGAGAAACCTCGAGCCTCTCCTTGTCGACAACGAGGATCGTGTTCTCTGTTCGCTG
CCCGTTCTCGAAGCTCGCGAAGATTGAAGAATCCGACGAGGCGAGGGCTCGAACGCAGGG
TTTGTAGACGCGCGTGTCGGATTTGTCCGACCAAGTCAGGCTCTTCACATGCGCCGCGTT
CTTGGTGTCGTATATGTGCAACCCCGGAAAATCCTCTGCGCCAACGGCCGCTAGGGTTTC
TGAGATCCTGTTCATGGTGTCGACACTGTGAAGATCCGTCAACGTCGTGGTCTGCTTCCG
GAGCGCCCAGTCGTATGGCGTGATTTTGCTGCCATGGCCGACCCAGACGGAACCGTCGTG
TGAAGAACAGATGGCCAAAGGGTAATCCCGGCCATTGGGAACGACCATTGAGACTCTTTC
GACATCGATTCCGTCTAGGGCTTCCGGAGCCATGGCTTTCTTGACGGGCTCCAGTATTCC
GTAATAGGAGGCTTCGTCTATAAGGGCTTCGATGTCGAATTTTTCCCATGTCGACGCCGA
GAGCTTTCCCGTCCGGAGAACGCCGAGTAGGAGCGCGAACAGATGCGGGTCTCTGTCGAA
GAAGATTTCAGCGGAGTCTGTCGACAAAGCCGAACGGGCGAGGAGGGAGGTTTTCCCTGC
GGATTGGAGGGTCGAAGTCGTGGTTTCGAAGATCTTGCCTCCGACATCGAGCTTCACTCT
GCGATTCGATCCCTGGACCCGGGGCCCGTCTGATGCTAGGCCGTTCATGGCTTCCTTGCT
GGATTGATCGATGCGCTCAGTCTT
>36
TTAAGAGATCCTATTACATCCTCCATTTGCCTATTCACCTATAACAAGTATAATGATGTT
CCACAAGAATATATAAGCAACGTTCAGAGCTTCAAAAAATCAACGGCCCTCATTCACTAT
TTGTACTTCAGGACATTTTTCCTTTCATAATCAGTATTTAAAACATTTATATCATCCATT
AGAAGTAAGAGAATACTGGAAACATCAATACCTGAGGTTTTACAAGAAAATCTGTAATGT
CTCCCTGGCAAGATGGGCACCTCTTGACAATCTTTTGGGCTCTTAATGAACGCCCACCAA
CACCACTACGCTCTCGCACATCTTGTTGCCCAGCAAAAATGCCTTCTATGCATGGCTTAC
AAAAATTATGTCCACACGGAGTAGAAAGTGGAAGAGTCAACACTTTCTTACAAAGACTGC
AACTAAACTCTCTAAGCAGCTTTTCTTTTATTGTTAAGAACTTATTACGACGAGTTCCAT
CCCTGCTTTTCTTTCCATCTTCAGAATATACTTTTTTACTTGGAGGAGGGTCTCTTGTCC
ACCCCCATTTTTCATCCTTCCAATCCCATGCCGGTTCACGTTTTCTCGTTGTAATATCAG
TTGCATCCTTCAGCTCATCGATTTTTGGTAAGGGGCGTGGCCGGTCCCCACATTCATCAC
TTGTCCAAGGAGCAGGTTCGTTGTCACAGCGGACAAACAAGTACCGGCAAACCTTAAACC
CCTGAATTCCTTTCTTACGCCAGCATTTTTCAATTCTATAAATGCCATCATACCTAACAC
CACCTTCTGGTGCATAAGATGAACGCTTCTCCTTATGAGACCTGACAACACGGAGTGGAT
AGCCCATCTTACAGCTAACTCGCAATGCCTCATTAGATTTATCAAACTTCTGATCAAAGG
ACTGCTCCTTATTTGTTCGCTTGTTCCCACTAAGATCTCTTCCACCACTTCCAGTATAAA
GAAACCATTCACCATGGTCCTCATCATCCTCATACCCACCAGACAGTGCTACAGACTGAG
CACCATAGTCAGACTGTCCAGAAATACCAGCAACATGAGGAAGATGAGCTCCCCACTGCC
TGCATTCCATTCTGTCTCCCCAGCATTCTCCTACAAGCACACCCTGGTTTCGTTCTGGGT
CATTCTCTGCAAGTATTGGACCAAAGTGATCTGGTGGAACAGTAACAAAAATTCTCCCAC
TAGCTGCATTTGATAAACCCTTGCGCTTTGCACGTTCAGTCATAAAGGCTTTATCAGGCT
TGTCTTGATTCTGAATATATGTATAAACTTTTGGAGGTCCAGATTGTGAATCACCCGCAT
TTGCTGCAGCCTTTGCCATACGGATAGCTATTACAAGGGCTGAATTGATTCTGGGCTGAG
AAGCCATTTTGGAAGGAATAGCAGATCGGCATTTTGCACAGATTTTCTTCCCTTGTCCCA
TCCACTTCTGGAAGCACTTCAAACAGAAATTGTGGCCACAAGGAGTAGTAACGGGTCGCT
CGGGCAGCTGCATACAAAAAGTGCAATTCAAGCTCTCGTCGAACATCTCCAACACCTTGT
TCCGCTTGGCCTCTCGATTCGAACCTTTGACGTCGCCGCTGCTCTCTTGCTGCTTGGAGG
ATCCGCTGGCCATGAGCTCCTGTCTCTTCCTGGCCTTCTCATCCTCGCTCAGTTTCGGGT
CCGCCTGGATCGCCCTGATTTGGCTTATCAAATCATCACCAGGCGCGCCGGATGACTTAT
TAACAACAACGGGTTCCGATTGGTTATCCGTAGTGGAGAGAGAACAATCGGGACAGAACC
AATCTCCGGCAGGGGGAGCCGTCAAAGGAGGGTTCAGGCACTGCATATGCCAGGGGCTAA
CACAGCCATTGCAGAGCAAAACATCACTATCAGGCGGCACAGTTTTGCAGACCATGCAAA
CCCCGTCTCCATCACAGGGTAAATCCGCCATGAAAGATCCTTGAACCCCCCAGCAGCAGC
AGGAGAAGCAGCTCAAACCCTGAGCAGAGCTAAAAATGTAAGAAAAACAAAGATTGAAAC
CAGAG
>37
AATGTCTGCCGATCTGGCCGAATTTGAGAAACAATTTTCTTTATCTGGGGTTCAAAACCC
ATGTCTAGCATACGATCAGCTTCATCTAACACAAGATATGTCACTCTTCGCAAATTTGTA
TGTTGTGACTCCAACATATCAATTAACCGGCCTGGAGTTGCAATGACAATCTCAACCCCT
TTTGAAAGATCTCGTACTTGTGGACCTTTGGGAGCACCTCCATATATACATGTATTCTTG
ATTTTGAAGATGCTCCAAACTTAGCTGCCTCTTGCTGGATCTGGACAGCAAGCTCACGCG
TAGGAGCAAGCACCAAGACAATAGGCCCATCACCAGGAGCTAAATAAGGTTGTGCATTAA
CATGAACAATAGCTGGTAAAAGATATGCTAGTGTCTTTCCAGAGCCCGTCTCAGCAATAC
CAATTAAATCCCGCCCTTTCAAAGCCATAGGCCATCCCTGAGCTTGAATAGGTGTTGGCT
CTGTAAAGCCCGCCTTTACAATCTCTTCGATAACATAATCTGGAAAGCCTGCGTCGCCAA
AATTTTTGACGGGCTTGGGAACGTCCCGGCCATCGATTGTAATTTCACGTCTGTTGCGAT
ATTCCCTGACCTCATCTTCAGTCATGGAGGCGATGCCCGGTGTCTCCACATAGAAATTCT
TCTCAAAGGGTATCAGATTCTCGAAATCCTGCTTCGGCAGAGAAATGCTGTCGAAATCCC
TCTTCGATCCACTCCCCTGAAAACCCCCATAATGACTTCCTCCCCCTCCACCAGCCAAGC
CATCGCTCTTCCTCTCGCGGTACGAGTTGGGATCGCCATATCTGCTGTCGTAGCGGCTCA
TTGCTTGCAAACCTGTAGAGATTATTAAAACCCTAAGCACCCAACAGCAACCCGGACTCT
ATGCTGTAACTGAGAAATGTTGGATGGGACGAAAACGCCAATCTCAATCTCCGATATCGA
AAGGCCTTCTTCCCCTCTAAAATTTTCAAACCCTTTCCTCCCTTTATATATCCTTCTCTC
CTCCAAATTACAAATACCATTTTTTTTCCATTTGTTATTATTAATAAAATTGTACATTCA
TGAAGAGCAATGGCTACCGAAAATTTTTTCACTTATTATTATTAATATATCTCATTTATG
AGAGGTATTGCC
>38
GTAGATCCTTCCACATCAGGGATCAGCATATCCAGCAGAAGCTGAACCAATGTAGCTCGA
GTAACACTGTGGGTACATACGTTAAATAGGAGGCGCTGCAGTGGTCCTTTATAAACAGGC
TGGACAAGACGAAGAAGACGGAGCATGGCTTTAAGAGCTGCGGTATCCACCAAAGGTTTC
CCATCAGCTTCAGTTAATTTGTCTCCAAAAACAGTTCTGTGTGAACCTGCATTTCCAACT
CTATCTGAACCAAGGGAAACATTTCTCCCTCCTATTCCAGGAAGATGGCGTCTGCCTCTA
TGAAATGGTCCAAATCGATCATCATTGGGTCGTACCGAAACCTTCGACGCAACCTATGTG
CCTCAGTAACAAGCGCCTCAGGTAAATTAGCCAGCACAGCATCTGAGGATGTCAACAAAA
CCTCAGTACGAAGTTCAGGAGGGAACGTGGCAAGTATTGAAGCACTATCCATATCAACAG
GTTGTCCATCAAACTGATGAGACTGAAGCAATCTCTGTGCTTGTTGCTGTGCAAGGACTT
CTGCTTGTATATCTGGAGGAAGAGCAGCAAGGAATTCTGGATCAATCTCTTCAGCAGTTG
GTGGCTGATTATTTGTAGGTTGTGCCACCTGATTCTGCTGGGAAGCAAGCACCTCTGTTC
TTAACTCTTCAGGAAGAGCCTCTAGGAATGTAGGATCAATAGAATTAGATCCTGCAGCCA
CAGTATTTTGCTGCTGCTCAGTGGGAGTATGTGCAGGCACAGTTTGACTGCTCTCTCTGA
CAATTTCTGGTTGGGCTGGTTCTCTATTACTGTTTTCATCTTGCACACCTTCCATATTTC
CTGATGCATCAATCTGTCCAAGGTTCCCAGTTCCATCAGCACTTCCAATTTCCACTTCCA
AGCTGCGAAGGCTTTCACCTAACGTTGCACCACTACCACTGCTATCTTGGCTCACAGCTT
CAACATCACGCATGACTCGCTCATTGCGCTCGTCTTGCATTTCAAGGTCATGGTGAACAG
CAACTGTAGTCTGATTTCCTTGCTCCATAGAAGCCTGTTGCAAAGGTTGAGTTGAAATAC
TGTTTGTATTGCTGGCACTATTATCTTCAATATGGGATTGATCATGTTCCTCTGTTCTAT
CATTTCCTGTGATTGTAGAGTTTCTGTCATTCCAGTACCATCATCTGCAGCTTGTGAGGC
AGTAGCTTCGCCTTTTTCCTGTAATATAGTGGTATCATGGGCTTGATCTGATCGAGTATC
ATCAACTGGCTGAGCCCTCTGTAACTGAGATACAAACTGCTCCTCAATCCCTAATGCTAT
TGTTGTGCCACTCATCCCTCTGACCTGCTGACTATCATCGGCCCAGCTACTCAAACGATT
TCCTGGCCTTCCACTTCGAAGTGTTCGGAAAATAGAGTCCAGATGGGATGGGGCTGAAGT
ACTTTCGATATTGGTCTCTGTGACAACCCTATCAGTTTCTATGGCTCGACGGCGCATTGA
TCTAGATGGGGCAGATGGTCCAATGAGGAGCGGATGTTGAAATGCTGTTCCACGATCATC
AGTCCTTCCAAGAAGATTATAGATAGAGGTAGTGCGTCCCGGCCGCCTATTTGCCCCAAA
TACTTCTTCAATAGGCATCACATGAAATGGATCGGATGGAAAATCACCTTCAGCTCGACC
GAGCACTTCAAAATGGTCAAACACATTGATCCCATCCTCCAATCTCAATATAAAGTTATT
CTCGTCATCCTCATCTTCTTCATCTTCCAAGATATCATCCTCATCATAATCCTCACCAAG
CTCATTAACATCATCATGGTCATCATGGTCGGCATCTGGATGTGACAAGTGATGAACATC
GTCCTCATCTAACTCCTCATCCTCTTCCTCTTCCTCTTCATCCTCATCTTCTGCATCTTC
TTCTCCACCATCCCCACTCATCTCCTCTTCTTCATCCTCATCCACTAAACTATCTTGCCC
ACCATGTTCAATGCTAAAACTTGCAACCACACCAACATCTTCCCCAACACCCTCATTCAT
AAAATCCTCTTCAGACTCTATTATCAAATTTCCAACAGTTTGGACAGATGCCATTGCATC
ATGGGAAGATTCCATTTGGTCAGACTCTGCTTCATTCTGATGAGAATGAACAATTGCATC
TGCTGATGGTGTTTCTTCATTCTCTCTTTCATTCTGGTGTTGATGCACATTGGATCCGGA
AGCTCCAAGATTGTTACTTTTGTGTTGAGCATCTTCATGGCCTTGTACCGGTTCCATAGT
TAAGGACTCTAAGGCCTTCACAATGCCATTGGCAATCTTAACGCACTCAGGATGATCTAA
ATCTAGATTCTGAAGTGTACAGGACAAGGCCTGAACCACTCCAACATCAATTAGTGATTT
TGACACTTCTGTTGAGATATTTGACCCTGAAGGTGAGCGCGCCGCAAGAACATCATTTAT
CAGATCTATAAATGCATTCATTTGGAATTCTGGAGGTTTGTAGCCACCTACATTAGTACC
GATAGAAGCATTGAGTGAATTAACAATCTCCACAAATAGCCGTCTCCGTCCTTCTGCTGA
ACGAACACATATCGCCATCAAAAACTGGCTAGCCTTACTTGACAGTTTCTGTCTCCATTC
ACTATCTGCCTGCCTTTCTTTTAAGTGCATCCCAGAATATGGAAGAAGCCTGTGAAGAAC
ATGGTATAAAGGTCCACTGTGGACCATGCCACTGGCCCCTCCTTGTAGAGGACCTCTAGG
ATGGCTGCTTTCAGCATCACGACGAAGAATAACATTTACTGCTGATGGATACATTAGAAC
TATTTCTGTTAATAGCTTCAAAATAAAAGCTGCTCTTGCTAAAGCGAATGAAGCTTTTCC
ATCCGGATCCAAGTTATCTCTGCCAACAACAGCTTTTCCTTTCTCCTCTGCTGGAATCTC
ATCAACATCCATATCTGTAACAGAACCAGAAGATATTAATTTCCCTCCAAGGTCATTTTT
CACAGGGAGTGAATATTGAGTAACTGAATCCAAGAGTTGTTCAATCACGCTTGCAAAGCT
ATGTGTTGGCCTCTTGTGTCCTTTCATTTTCCCTCCAACATCAGAAATTTTTATGGATGC
ATTACCCGTGTTGCCAACAAGGCTTTTTTCACTTTGCACAGACTTATCTGCAATTCCCAG
CCTATCTTTCTCTAAAATCTTTTCCTTCTCTTTCCCTTTTTCCTTCTCCCGATCTCTTGA
CAAAATTACATAAGGCCTTTCTCCAATCATTTCAACCTGACAAACTGCTTGTGCAGCAAG
CATAAATACAGCAGGATCTCTGGAGATAACAGGAGCCAAGTTGGAGAGAAAGGTACGAGG
GCTCACCCTGCCACTTATGTTTCGATTTAAAGCTGCTACAAGACTGTGCCGAATTTCTGA
CTCCATAGCTGCCTGAAGCGTATGAGGATCCTCAAGAATATGTCGAACAATAGTTGATGC
AACACTGTCAAACCCTGAAAATAGGCAACTAGTAGGCAAGCTCAGCAAAGCAACCAATCC
ACCTCTATCAAGGAAACGCAATGCTATGGCATGCACCCTTGTAAGCCTTGCACATAACTG
GAGAAGAGCTTGTACTGTAGTTGAGGGCAGATTCATCTGAATGAAGTTACAGACAATGTC
AATAGCTTTTTTTGCTCTTCAGTAGTTATGTACCCTTCAGGCACATTCAACATGTTCTCT
GTACGATTTTGCTGATTAGACTCCAACAAATTCTCGGGATTCTCACCATCGCCATCTTTT
TTCTTGGACTGTTCAGAGCCTAAAATATTAGAATCAAATTTTTGCTTCAACTGCAGCAAA
TTATCAACAACTAGTAGCATGGGCGTCACATACTTAAAATCTGGCAGGCTCTCACATTTT
GATGCCTGCAGGCAAAAGCTAGACAAGATATCCAGCAAAACACTAACAAGACCATTGTCA
GCAGCAACTTCACAAGCTGCATTGTCTTCATGTAAAATTAGAGCCAACACATGAGATGTC
AGGGACAGCATGCTATTATCCTTTCCAGAATCCAAATTACAATGTTTCAGTTGCTCTACA
AGAAACGATATAACTTTAGCTCTTTCCTGACCATCATTTCGAGTGCATGACGTTAACAGC
AAGTCCTTCAAAGGAAAAGCTAGAGAATCCTTAGCATGGAGCAACTTAATGCAAGTGGAA
AATATCTCATCAATAGAAGGAGCTTGTACCAACTCCTCTTCCTGGTCAAAATCCTTTTGG
CTTGCAGCAATCTCTTCCTTAGCTGAAGATTCAGTACTTCCTAACGACAAAGCTAACGCT
CGAGCAAGTTCATCATCTTCTTGCAAGGGCTCCTCTGGATGAGTAAATAGCCATTCCATT
GCCAGCTCAACACGGTTTGAGTGAACATTTCTAAGGGCCTCTTCTGCCCTTGCCCTTGAG
AATCCCATTTCAACAATCATTGCAATGGCTGAATCATCAGGTGGTGGTCCGACAGCTTGA
GTTGATGCATTACTGCCTCCTGTAGCTTTCACCACTTTGTCATCAACTCCAGAATAGACA
TGCTTCATGATGGAACAAACTGAAGTAATGAATTCCACACCGCACTGGGGAAACAAGGGA
TGATTCCAGACAGGGTGAACTACCTTCAAGACCTGGGACTGTAGTACCTTGGCAAAGTTC
TCCGAATCTTTTGGAAGAGAAATGGTGCCATTGGCAACAGGCTGCACTAGGAAATGTGAT
GAGGAAGACCCAAAAACACAAGAAGGTGTCGCTAGATGATCCATCAACCCTGCATAAATT
ACTAGTGTACCAAATATCCAAGTCTTGTCACTTTCATCACTATTGGCTCCATCTGTTTCC
ATCGAGACAGGTGTCTGCAGTACTGTCCAGAGTAATTGACTAGTAGCTTCGAATGTAGTT
AGTATCAACTTGATCACACCATGTGCATAGAAACTATTTAACAAAACAGGGTTACATGAT
TCTTGTCTATCCACAATGACAGCCTGAATAAAATCAACAACCTTACCCAAATAACGACAT
TTGACTGAGAATGGAAACTCCCTCTGTGATATACTTGCGTGTCCATCAAAGTTCAGATCA
TCCAAAAAGATGGTTGCAAATGTAGATGCAACAAATTTGGAAGCAGGACTGACAGTGGGA
GAATCATCCCGACGGCGAGAGGGAAGATGCATTACCTTTCCTAGCTCTGAAAATAAATGG
CTTATATGAAATGACAATGACCGTAATATCTCGTAGCAAAAAGCATGGAGTGACTTTTGC
TTATTGCCTTCCATTTTGCTTCTGGAGGGGCCTTCATCAGAATGCGAAGATTGTGCTTGA
CGAGCATATCGTCCTCGAGAAGAGGAATCAATGTTCAACCTTCGTTGAAGCCGTGCACGG
TGACCAATATCATGAAATAAATGTATCAGATCGAAAAGTTGAGGTTCAGCATTCCAAACA
GATGACTGCCTATGCTGATTCAAAATAAGATCCACATAATGCCCAACAGAAGTTGGCAGA
TGATCATCAATGTCACTTGCATGCACATCCAAATCAGTTGTAACACTGCTTGATATGTTG
CCACTGCTTGATATGTTGCCATCGTCTTTCTTTATCACTGCCTTTGAATCCTCAATAAGT
GCAACTTGCCATAGAATTTCTCGATGTATCATCCCAATATCAAGAAGCACATCCTTGCTA
TCATTTCCAAACTCTGCCATTAATGCTGCCAACCATCGATTCTCTCTAGTAGCATCAGCT
AGAAAGACAAAAAATTGTACCACAAACAAGCACCAAAATACTTTCCGGTTCAGTCCATTT
TCTGCAGCTAATAAATTGGTCCCCACAACAGGATCCAACACATTTAATGTAGTCTTGATA
TGCTCTTTCAGATGAGCACAAAATACCCGTGCAAGGGCAGCTGAGTGTTGCTGTGTGAAT
GCCTTGCAAACTGCAACCATGTGCACAGCTACAGACATCCCTTCTGAAGAGAGTGGAATA
CTTGGAAGAGTCAAGAACCTCATAAGGGCTTCTATGCCCTTTTTCTCAACAAATATTCTA
CAAGTTTCAGGATTTTCCATTGCCCGATGCACAAACACCATGGCATGTGAAATGCATAAT
TGTAGAAAGCGTTCATTACTCATATTTTCAACAGCCAATCCACTAGTCCCAACCCCTTCA
TTATGTTTATCTTCCGAATCTGTATCCATAGGAACAGGACTATCCAATCTGTCTTTGGCT
TCTGGCCCTATGTCGCCCACTGAAGCGACTTTCTCAAGAATTTCAATCATAACATCTACA
CCAGGTCCCCTCAGAGAAGGGGCATGGCGCATCAGCTCTTCCATTGAATTAGCCAAATGA
GCAACCCCTTCATTCAATGGTAGCAAATACTTGCGTGACGTGAAGACATGTACAAGAAAC
TGCAAAGCGTTCCTTTCAGTCACTGCCTGCAATCCTGTATTGTTAAGACATAGTGCATCA
AGACCACTAGGGATGCAGCAAAGTGCCTTTGAGGAAGGGAGAAGTAAATCTTCTGATATA
GCATCCAAGAAGGCAGTAGTAAGACCTGCTGCATGCAGCGTTGAGAAACAAGTCGGATCT
TTATGAATTAGTTCACTCATAAGTGTCACTGCTGAAGAGAAGATGTCACCTCCAAACTTG
TGGGAATGACGGAATATTAATGATAGGCTTGATGGCAAAGTACTCTCCTCCGAGCCTGGA
GGCCTGGCTGGGGCATATGTTGTTGATCCTAGTGCCTTGAGTGAAGCTTTGATAAGACAC
CTCTGAGAATATGGAATTTGTCCTTTATCATCATCATAAGTTGAAGTTGCAATGCTGCTT
CCTTCTGGGAACTCCACCACTCTAGTAACCTCAAATTGTAGCCTCTTGATTGTATTGTCT
AGACCTCCAAGATCTCTGAACAGAGTGACTGCTGGATTGCTGTAATCCATAAACTTTTGG
AGAATCTTAACAGCAAAGATGACAAGGTGCGTATGACAAGAATTGGTGTCTTTTAAAAGA
GGCAGAAGGGCTGGAATTAATCCGGTTTCTCTCATAGGACTTGGAGAAGTTGATGATGAT
GTAACATATGCCAGGAAAAAATATAAAGCCCCCTCTATTAATGAAATGGGATAAACTTCT
GTAGTAGTCAGTGACATGACAGCCTTCTGCAGCAAGCTCAATAAAAACACTCGATTTGCT
GCATTGCTAACAATATTTGGAACATTTAACACCCGACTCCTCTCATGAGATGCAGAGATT
ACTGCAAACTGGTATCCTAAAGCCCAAATAGCGGCTGATCTAATGTTGTCTGGTATAAAG
CTCTCAGATTGCAACACCTTCATCAAATCGTTCATAAACTCAGGGTCATTTGAAAAAAAT
GCTCCCAATTCTTCATGGTTGTCACTTGACTGCATCAATACCATAAAGGCCAAAAGTCTA
ATCAGGCTATACTGCCTGCGAGTGCTCAGAGAAGGAAATGCACGTGTATATCTGATTCGA
GTCCATAAGGAAAACCTGAGCTCACTGGGTATCTGATACTTATCAATTAACTCCTTCAGA
AAGACCAGATCTTTTGGCTGCAGATGCAAATCAGGAATGTGTATTACTTGTAAACCTGAC
AGACTTGCACCATTTAAATTTTCTGCATTGTCCAGACCACGATCAGAATAAAATTCAAAA
TGAAGAGTCGACCCTAATTGGCTTGCTGCTTCATCGCAACCATTTTCTACAACACACGAG
AACAGGCCCAATCCTTCTTCTTTACTTCCCCATCCTTGTGATAGAGCAAGCAAATGACGA
TTCAACACTGCACTTCCTGGCAGTTTTCCACTCAGGTGTAGCTTGGCAGGGTTAATCTTT
ACAAGAGCTGCAAGAGCATGCAGGGCTGCTAAAAGTATATCAGGATCATTTGATGAAAGG
AGGTGTGTGAAATGCTCTAATCCACTGAAAGAGCCCTTATTTCGACAATTTTCAAATATT
ATAGCAAGTACTCTCAAGATTTGCAAAACTGCACCTTTTGGAAACAAATTCTCCTCATCC
AACAAACTGTCTGATAACTGCAGGTCTTTTCTTGAACTAACATACTTACTAAAAAACAAG
TTGAAATGTACAAACAACTCTGTCCAATGATGAAAATTACCCTTATCATCATAATCCCAA
GTAAATCTCGAGAGAGGAGCTTCAATGTCCTCCAATGGAGTATTAATTATGTTTTGGATG
AAATCTGTTACTTTTTGAGGGGGATCATTGTCCACCTTCCGGGCGGGCCTCATGGTATCT
TCTGCAATTAATTGGCGCAGCATCAATGGCTGCCTGTGCCTTAAGGTCCCAATCTTGCCA
AATATATGTCAACCCTCGTCTTATTTTCAAAGTTCCTCTTCTTGGGCTGCCACTGATTCT
CCTTTCTCTGCTTCTTCAACTGTGAATCACCATAGAAACCCTGGCCTCAATCCCAAAAGG
GAAACAATGGCTTCTGCTGTCGTTGCCCAGAATTGCAAGCGGGCGAGCATGCAAATGTGA
AAATTCCAAAATGGGCGATCTTAATATATATCGAAGCGGAAGCCCAAGAGGCGGCCACAC
AAAAACTTTTCACTCATGCTTAAGAAGAGAGAGCTCACAACACCCATCTCCTTGCCATTT
CCATGCCCCTCTTTCAGCTTTTGTAGAAAGCTTCAAATTTATTTAGCCACGGCAATTTTA
AAGGAATGGACCTTGGCTTCGCCTTCCTATTGAACACACTCCCCCAAACATTTGCTCGAT
GCAATAAACCCCTACGGTCCTATGCAATTTGCTTTCCTTTAATGTGTTCC
>39
TGTTGCGTATCTCTAGCACCTTGAATTCCAGAATAGTGGTCTGAATAGACTGTATCCTGC
CTGCACTGAGACCCCCAGTATTCTAAAGGCAGCCTTCCACGAGAACCAACGCTATCTTGC
TTGATATCATCCACACTAGATCCCCATATCAGTGGCTTTTGAGCGATCTCCACCTCTCTG
TCACCCAAGGATCCTCCAAAGGTCCTCATTTCTTGACCTTGCAAGACCCTTGGAAATCTA
TGTACCTGTGAAGAATCCGCTGCAGTTTTGTTTGACCCTCCGAGCATCATTAACTCCTGA
GGTGAGGACACCAAATTGGGGCGAGGCTTCTTAGTCCTTGGTGCTGGCAAAGGATTAAGT
GCTGCAGATGATGCTACAAATGTCTCAATTTCCCATGGTGAAACCCTTTCTGGTCGAGGG
ACCACCGATGTTTCATCCCACTGGACCTTAAGGGATCTCCACTTTGAATCCGGCCATCTC
ACATTATCAACCTCACCTATGCCAGTAATTGTACCAGTAAACCTCCGCTCTGGAGACTCC
TCTCCTTCAAAACGCATCTTGAACCTCATGCCAACAGAGAGATTGCTATTCACTGCCTCC
ATGTATTTATCGTAAGGGACGATAAACTCTGACGGACTTGTCCTGGGTTTGTAATAAACA
GTAAAAATAGTCCGCGTTGAAACAGCATGCGATGCAGTTGCAATGACACCAAGATGCATG
CTGTGACTAGATAAAACCGATGATGGCATGTTAGTCTGCTGACGCATAGCACGCCTAACT
CCAACACGCAGTTCTCCACTTTCACCCCTCAAGAATATGAAAGCATCTCCTGCTACCAGC
CTCTTTGAGCTGACAAAAACACTCCACCCAGTGGTTAGCAAATGCCTCCGTGGTTGGCCT
CTAAATATATGGCGGAATCGCCATTCCATTCCATGCAGATCTCTGGCTGCCAGCTCTTGC
GAAGGAGGTTGCTGACCCATGTCCAGAGGTGGAAGACATTCATCAGCATGCCTTCTTAGA
ACAGAAAACCCTCCGTGAGTGCTTGTATCGGAAGCAGTAAGTGTTTTACAAAATGAATGT
ACATTACTCTTACGAGGCTGTGGAGGGGTAGTCCCGGAGTCATGAGAGGACTCATTTTGA
TCCGCCTCTGGCAATAAAGTGATCTGCGCAAATACTTCATCTGTCTCAGGTTCAGCCCGA
AATTGCACATTGATTACACGACAAAGAATCTTAGAAGGTAGATCATAGAGTGGCATATGC
TGATCAACCCCTTGGTTTGTTGATGCTTCAACCTGCTCCATATGGCCTTGAGGAAAGTAA
AAAGCTCTCTCCCCAAGACGAGGCAAAGTAACAAGTGGACCAGCACATGCATGCCATAGC
TCTTCATAGAGAGCATCACTAGCATCAGTCCCAATCCCTCCAGAGAAAGAATTCTGCGTT
GAAATTGAACTTTGGGAAGGCATTAGAGACTGAGGAGTTCCCGCAACCTCATTGGATAAA
GTTGAATAGTTACCCACAGAACTATTATGAGGCAGCCTGCCAGAGAAATTTCTGAAGCTA
TCTGCATAAACCATGATATCCTGATATTATGCTAAAGCTCAAGCACAATGTTGATATACC
TGGTTTCCCCCAAACCCATGTAGAGAAGATCTGCAACAATACCGACCTACCAAAGATCCT
ATAAAAAGACACCACCAGTGTTCCCCTAGAGGTCCCTGAGAATGCCCTTGGCAAGGGCAA
AATGCACGAACCCCGTTTGGGTCTTCACACAAAGGGCCTGTGGGAGAAAAAAACCAACAA
AAACCGAAGGGGGCGAAATGGCACGGAGTAGGAATGATGAGTACCGATTGCGTAATGGGT
ATATCAGTAAATATTCTTCACAGCTCCGTCACACGTTCCTCCGCCCACTCTCTCCCTTTC
CCCATCATGCAAACCACACCCATCGGAACCCCAAAAACACTGAGCCCCACACCGAAAACC
AGCGCCAAACCACTTGAGAACACCAGCCACAAATCTCTCCTACAACACCAGAATCTCGTG
CTACGAACCCCAATCCCCAGAAAGATATACCGCCCCCCTACCCGAAAACCCTAGCAGATC
CGGCCCAAAACTGCCACAGAGCTTCTTCTGGCCTCCGAATTCCGATGACCCAATACAGCT
TTTCCCCAAACTGCTCACTCCTCGTTGTTGTTCCTACCTGCTTGGCCTTGCTTGCATGGC
GTGTGCTCTAGTACAAACATCCAAAGCTAACCGCGGGGTCAGGCCTCCATATTGACAGCA
GTGACATCTCGGTTGGGTTAAGATCACCGGGGGTTAGGGTTGGGAAAGCCGGTGGGTAAG
GCGACGAGAGGGTGGGGGATTTCCCGACTGGAGTACAGACCGCAGGGAGTCCTGCCGACA
GCGACTGAC
>40
AAAAGTCAAAAACCAGATTGGAAAAAGGAAGACGATCTTATTTCTAGCTCCAAAAAAGCT
CTCTCGAGTAAGTTTGTTCAGGGACCACCACGACAAAATGAGCAGATGGCAAGGGCTTCA
GTGAGGCCTTTATTGTTGAAAACAACTCTAAAATGTCAGCGAAGGACAAGGTTAAAGGAC
TTTTACATCCTTTTTAAATGACCGAAGGCGTTTAAATAAATGAGGACATAAAAATTGCTG
GGCGCGTACCAGCTTCCCTCAATGTAACAAACAAAACTTGATTAGTAACAAAAAGCGGCA
ATCTTCAGTTCGCACTCGCGAACTTTATCCCCTTCTCAATGGAAGACTTCAGCTCCGATT
TCAATCCTTCTAGCCCCTGTTGCTCATATGCCGAAAGGGAACCCAAGCCCAATACTTCTT
CAACACCATTTTGCCCAGTCTTACCTGCAGAGACAATCATCAAATCACCATGTTACTCTA
TGATGTGCCAGCATGGATAGAGGGAAATTTATTTTCAAGCTGTGAAATAATATCACACAA
TATGCATTATAAAAATTCAAACTCAAAACCAGACCTGCCAAATTAGATAAAAAGCTAATA
TTCTCGTAATAGAACTAGTTTAATTAATCAACTTTGCGGCACTGAACTAGATACTACAAT
GTCCTCATTGCTAACATGAAGGTCCTGATTCAAATAAAATTGAGGTGCCACAAATCTACA
TATCACATAAATACAATAAAAGGAGATATCACGGAGGTCTAGGGATCATTATTTTGCCGT
TCTGATTTGTTTATGTCTGCCAGTTTCACAAGAACCTAGGTTTCAATTAAACTCCTTGAT
TTAGCAAAATCCAAGCTCCTGTGCTTTCCTGCACTGCATAGTAGTTTAAAACAGCGTAGG
GTACAAATAAATTCTGCCTTATTATTTTCATAGAACAGAAGCAAATTAATTGCTTTTCAT
CATATTTTGGGAATCCCAGGGCCCCCAAATAATCAGTTCAAATTCGAACTTTCTAACGAA
GAACAGTAGCTCAACTTGTCAGAACACTTCACGGCCCAAAATTCTAATCAGGCAATCACG
ACAGTACAAAACATTATGTTTGCAGGAAATCATCTGGCCTGGGCAGTGTTGAAAAACCCA
GAAAGTTTGCTCAAATCCC
>41
CAGCTACAACCAGAATGATAACAGGAGCAACTACAGTGTCCATGTTTATGCACATGCTTG
AAAGCTTCAGCAACTGCTGCAAGTCCGGCATGAAACTGTGATGCATGTTCTCTCTCCATC
AGATTTATCCTGGGTGCCTCTAGAACAGCCTTGGGTGGATTTAAAGCCCATTGCATTGCC
CATATTGCAAGAGGACGCATGTAGATCAGGGACCGATAGTGGCCATCGATTGTCCAAGCT
TCAGGTGTTTGGAACCAGTACCCAAAACCATCCTCTGACCATCCCGCTAGAAAGATCCCC
TCAGCTGTAGTGAAGGCCTGATGCTCCAATCCTACATGAAGCATTGATGCAGCCACACCA
TATGTTACACCTGTCCATATCTCCCGTGATTGCATGCACGTTTCATCTACTTTTCCATTT
TGATGCATACCATTCACAGCACCCATTCTTCCTCCTCTAATTTTCATAACATTAAAATCA
TATATTTTCTGCAGAGCACTTCGTATTTTGTCATCATCAAAAAGTGATGGTAGGCCTGAG
GCCCAAGCATACCATTGTCCAGCCAATTGATCTGCCTGAATTGAGTTGCTGTTGCTGCTC
GTCCCACTATCATAGTTAAAATATGATCCATTCCAAAGCTTCTCTTCATATACTGCTTTA
GCCCTTTGAAATTGACTCCTATATTTGCTGCATACTCTTTCTGGCCTAATTTATCTGCCA
TTGCAGAGGCTGCTTGAAGTGCAGCGATCCATAGACCTCCACAGTATGCACTAATGCCAT
GTACTGTCCAAGTATCATATGTCTGATCAGGGAATCCATCATTCTCAATGAGACCATCAC
CATCCCGATCAAACTTTTCCATGTACTCGATGGAAGCACAGACAGCTGGCCAGACATCTT
TGCCAAAAGTCATGTCACCAGTTGCAACCAGATCCCTATAAACCTGAAGTACAAACTTTG
AGTTCAGATCCTTCCACTGACTTGTATCATGAATATTGTATGCATTTATCTCAAGCCAAG
GGTCATGCAATCCTAGATCGTGAGGTACAGCACCTCTTACCTTTCTAATTCCCCAATTAC
CTTCAGCTAGAAATTTAACTTTCTTCTTATCTTCAATTAATACAGCTTTTGCAAACTCAC
GTTGTATATTAAGCTCAATCTTTGGAAAGAGATCAAGAAGTGCAAAAGATGCATAAAAAT
GTACATCATATGTACACCACATCATATATTCTACACCTTCCAAATACAGAAAGCGACCAA
CGTTTTCTTCATCAGCTAGTAAAACATAGTCATATTCATTGGACCCAGAATTCATTTCTG
TTCTTCTTCCACAATTTTCAAAATTCTGATCTTGCAGGGCATTAAAATCTGCATCAGTAA
CACCGTTATAACCATTCAACCTCTGAACTTCTGCAACATGATTAGTCTGGTCCTTTTCTG
CTGAAACTGTTACTCTCACTTCTGCTTTATTTTCTTTTTTCCTAGACCTTTTCTGAGAAC
ATAACATCTTGTCTTTGTCTTCTTGAACTGGAAGTCCACCATCTGTCCAAATTGTTCCTC
CTGCAACCAGGAAGTACAGTTCATTGAATAATGTAAACCTGTACCATTCAGGAAGCCTTT
CATTGTTAAGAATAGGACGTTGCCAGTTCTCAATTTCTGTCTCCCACCTGCGATAGTCCA
TCAGAGCATCATGTACCAAATTTGTAGCTGCATCCACAGAGGTACCATAGAATTTTGTAT
ATCTCCTGAAATAAGTACTTCCTTTCACAAATTTCACTTTAGGTGAGGCCCATCCTAAAG
CGAAAACTACTGAACATGTTCCATGAGGCTCCACTACTGCAGAGGCAGAAACTGCAGCAC
AGACTCCTTCTCCAGGTAGGGAAGCAATACTGCAACCATCATTCCAGTTCTCTTCATCAA
AATGTCCTTGCTGTTTCATAGTGACCCACATATCCTTAGCAGATGTATAACTTCTGCCTG
ACAGTCCAAAGCAGGGTAAAACAGTCACATCTACATTCTCAGTTTGGCAAGAAGCAATTG
CAAAAGTAACTGGCGGATAACCTTCTGCGGTCTTGTGATGTAGAAGCATGCCACGCACTC
CATCATCGCTCATGAAAGGCTCGTTGACATGGCCTCCAGAAAAATGTGACATTCCACCA
>42
GAATGCAATAATTTCTGGAGCTTGTCACACTGGTCAATCATTTGCCCAGAGCTTCTCATC
TCAGACAAAAGACCATATAGACGTTCAACTGAGGTGTATGGAAACCACACCGCAGACATT
TTTTTACGCTTGATGATATCAGCAGGCCTCAGAGATGCCCATGCTTCCAAGTACTCGAGC
AATAGATGAGTCGCATCTGAGAATCTCCCATATTCTATATACAGTCGGAACAATGCTGCA
GGGTCTGACTCTTGTCCAGCCATTCCCCAAGCAGTTGCTCTCCTTCCACCCTTGAACATG
TCCACTAGCCACAACGGTAGCTCAATTTGAGGGTCCGTACATAGCAGAGTTTCAGCAGCA
ACAACTGGAAGTCGGCTATGTAAACCTTTGTATTTTTCAAGATATAATTGAAGTACATGC
CATGCAGTCTTTGAATTTGTGTGTTGTACAGTCTGAAAGTTATTGCTAAGTATATCAATA
TCAGTTTGATCCTCCCTTGCTGAAGATGGTATGAGAAGCACATTCGCAGGTGTTTCCTTC
ATCAACGAGGAGCTAGATTTACTTGTGCAGCACTTCTGAGCCATGATCTGGACAACTTTT
TCTAGTTCCCTCTTTAACGATGAATCCCTCCAAAATTTGAAAATAACTGTAAATGCCATC
TCGTATAAGTTGGATTGCACCAACAATACCACCAGATCTGACGGTAGTATATCCCCACCT
AGTGAAGAATGCTTGACATTTGCAACTGCAAGTTGGAGATGTGCCAAAGTTAGCACATAT
TCATTTTCAAGCTGCTCTATATCAATTGGTTGATATTGCTTGGCAATTTCCTTCTGGATA
GGGACTACAGAATTTTCATCCATGAATGTACGAGCTCTTTTACTAGGAGAACGCCAATCC
AACCTAACAGAGCTCTCTTGTTGAAAATCAACCCAAGCATATGCAGGATCAACTAAATGC
AGAGCATTAATAGCAGCAGTCAGCCCTTGTAATCTCTCTCGCAATGTAAAAGATAGTTGC
AAGTGCACTTTCAAGACACCCTCTTCCTTCAGGCGGACAGTATACCTATAAATATAGTCA
GCAGCCCTTCGCCAATTTTGTCGATACATGTAAAATGCATAAAGGAGCTTGTAAGGATTT
GGTTTTGCAGTGATATCTGAACATTCTGCCTTCCAAATCAATTCTCGCTCCACTTTTTCT
AATAGGCCCACAAAAGGTAACTCACGATCACAAAGAATCTGAGTTGCCTTACGTTCACAA
ATGACTATTATGAACCGCCGAAGACAAATGAACTTGCTTTCTTCATCAGGATTTGATATA
ATCGCACAGTATGCTTCTCTATATTGCTCAAGATCCATCGAAAACTTAAAAACATTGGCC
CATAGCCGGCCTTTAACGTTAGATGCTTGTTCTACTGAGGAATCATCAGGCAGGCAATCT
ATCATTCCACAGGCTTCATCTACTTGCTCAAGCGCTGCATGGGCAAATTGACGTGCACCA
GCACTTAGGTTGTGTTGGTCAAATATCTGCATTACCCATTCAAAATAATGAAGTTTCCAA
GCAGCTGCTGAGCTAGGACCTGAATGTTGTAACCCCATTTGGAAGGACAACTCCTGCAAT
GCTTGACCTGCCTTCTCTCCAGAAGCAGCCCTGAAAAAGCAGCGAATGGCTTCTCCCACG
TGTTTTTCTTTCAACTGTTCTTCCATTCCTAAACGAGCACGAGCAAGAAGGCAAAATCCC
AAGAGGTGAAGGCGTGCATGCCATTCTCCATCCACACTTTCCATGCTACTTAAAAGCTTT
GATTGCTTTGAATGTTCATCAATGGTTATAAAAAAGTTCTCAAGAACACCATATTGGCCA
TGTTGTAGTAATATTGACGAAAGAGCTATGGCACGACCAGACAACTTTGGTAGTTGTCCC
AAGTTTTCACCCCAGAAAATCCAACTTACAAACTTCCGTACATTACTAAGCAACGTACTA
GGGCTTTGTAAAGAACCCATACATAATAATGCACGATCCGCAGAGGTGGATGGATATCCA
AAGAGAAGTATACCAGCAAGAGTGAGATCACCAGTGCCAAGCCTTCCTTCCCAGGCTCTG
TTTTCCTTTTTCCCGTCCCCAATATGCAGTAAAGAAAGCTGAGAGCTGAAATCCTCTACA
GGTGGAGCTTCTGCAGAAGTTGTACACATCCAATGAAGCAAGAAACACTTGATAGCAATA
TCTTGGACCCTTGGAATCAATTGAAGCTGTACTCTTAAGACATTAGCAGGTTCTATACCC
ACCTGCCCTTTAATTTTAACCAAATGACCAAGCAGCAGCAGTAAGTCGCGTGCAGCCTCA
AACTGGATTTCTGCAACCTGAGAAGTTGACTGAACCAATAATGCTGTATTCACATTATAG
AGTGTTCCTTTTGTAGCAGATTCTTTGTCCAAAGAAAATTTTCCAGGGATTAGACCGTTT
AAGTACTTTTCAATGACATCCAAAACTCTATCCCAGCCACCAGCTTTATCACGCAAAGCC
TGCAGAGATAATAATATGCTGAGAGAAAACTTTCTTTGATTGTTGTGATACTCATGTTCC
TTCCCACGGACAGAATCTAATCCAACATGAGAATTGCTTTGCTTCAAAACTGAAAAGTCA
TATCCTGTATCCAAAATCCTAAGGAAGCAAGAGACAATATATTGGAAAGTAACACTTGAT
GGCTTTAGTAAACCTTCATAGAATACAGCAAGAGCAGCCTTCCCTAAATGTCTGGAGATG
CTGCAGGTACACTTCAGTATGCCATTAAGTATCTGAGAATCAATTATATTGTCTGCCCAG
ACAAAAGTAAGGCTGGAAAAATCCCCATTAACAATAGGCATTCCATGTACAAGCTGTTCA
AACTCATCCAACTCACGACACACTGACAGAGAGTGCCTTCTTATCAGTCCAATGCCTCCA
GTTGAGGGATTGAAGAACAAATTGTATGGCACATTATTATGACACCAAGACTGCATATAA
AGACTGCAAACGTTTTTCCATTCATGTGATAAAGCAATTGGGCTGTCCTCGTCCCCCTCA
CTGTCTATAACTGTCAGAATCTCCTTGCGTAGCCCCTCTACTGTGAGAGAACGAAACTCA
GAATCATTTAAATGCCTTTGGCAGGTTTCCAGAACTTCCTGGAGTGAAATACGCTGTCGG
ATGCCTGGTTGCAAGAGTCTACGTAAAAATAGAGCAGACACTGAAGGAGAGATTTCATTC
TTAACCGATGAATAAATAAGGTTTTGAGCCAAAATAAGATCATCTACGTCATATTCTGAA
CCTTGAAGAAGTTGGTTTGCAATATATGCTTCTTGTATATTGTAGTTGCAAAAATTTCCT
GATTCCAAATCTGCATGAAACAACTCGTAAAGAGCTGAACCACCCTCTTTGAGTACCCAT
AATCTATCAGAAGATAACTTCATGTCAATGACCTTCCCCTGATCCAATGGTATTTTTGTT
GCTGCAGAGATTGACTCAGTCGACCACCAGCATCACTTGAAACAAGGTTCAAATTACATA
GAAGTATTGTCTCTAAATTGGCTTCTGATAAGCTTCTGTAGAGAACTGCCACTGGCATAT
GTGTCATATTTGCATTCACCTCTCCAACATACAACATCCTTGGTCCAAAATCTGAGAAAT
CAGGAGATGACAAACAATGACTGAAAATTCTGCATCGATCAACGAGATCCCATATACGTA
AATTACCATCACCATGAAGTGCAAACAGCAATCGTTTTCCACATGCATCTGATGTCACTA
AACTCCTAATCTCGCTAGCAGTTTTGCCCCTAGCGACAAGTCCCCATAAACGCCCCAATC
CAGCATCTCCATCTTTCAACTCAAAGGAAAAATCTTGAGCATTAACATCAAGTTGACCCA
GTTGATGGCACAAAATAGATCCATTTTGACCTCCAATGCACAAGATGCCTGCAGCTGCTG
TGACTGCTGTTATTTGCTCCAAACGCACAAGATTCTTTGATATATCTAGCTGTAGCAACT
CACTGCTAGCTAGAACTGATCCAGATTTGTAAGCGGCTGGAGATTTTAATTTGATGAGAT
ATGCAAACCCGGAAGTTGTTATGGCATAAAGAAGGTATAAATGCCCAGCCATGTTTTTCA
TCTGATTCTTGAAGATACATGAAAATGGAGATAGTGAATCCTGGAATACAATATGCAAAC
CATATTTTGGAGGCTCCCGCATAAATGACAATTCCATTAGCTCCAACATGTTAGGGTAAT
CTTTATGGATACGCCAGATAACGTGGCCCGAAGACCCACCAATAGCGAAACTCCCCGCTG
CATCGCGTGCTGGTGGGGCGCATGGCTGGTTTCGAGGAACCACTGTGGTGGTGGTGTGGG
GAACATTGACTTGAATCCACTGCACTGCATCGCTCCCACTTATGGGCACCTCCATTGCTC
CTCGCGCTTCTGGCCCTCGTTTTAGCTTTGATTCAGTTTAATGTCGGAGAAGAAATATGC
TATTTTGGCCCTGAAACAACCAGCCCAAGTGGTTATAATAGCCTAATCCTCCCACGGTAA
ACCCCTTCCTGTGGAAGGAAGTTACGATTTCTGCTGTACAGTGAACCAGTTGTCTCAGCG
GAGTTTTTCAATAATGACTATGGCAGGTGATCGGAAGTTTTTGGTGCATCGGTAACCGGA
GCCATGGTCTAATTTTGCAGCTGAAGAGAGCGAGGAAGTTTTGTATTGGGTAATGTGGCT
TGCAATGAAATTGGCGCGTAAGATGAACCTTTAGGGTTTTTATGGGAGGCCTAGGTTGTT
TAAAAATGCTGTCGATGTCTTCCTCCATTTTGAGACTATTCTCATTGTTTAAGGGGGCGA
C
>43
GCATTCATAGTTCTTCAATTATTTGCATCAACACAAGGCTTGTGCCAAAATATGTACATT
ATTTGCATCACGGATAGAAACTTGAAGCAAATATTGCAGAATCAATCCTGATTATACTTA
TAACTTCGTACTGAAAACTCAAAATCACAGTGATTTTCATCAATGACCTATCTTACCGAA
GCTCCGCCCATTACTGTATGTTAGCTCACAATCACAACAAAGATCTTGAAACCCCAAATT
CATATAATAAAATAAAGACAGACCACATACAGATACTAGTTTAACTGCCTAGGAAGGGGA
CGCTACTGCTAATTAACAATTTAAACTGCATCAGATAGAGAGAGCCAGCTTTTTTCCATA
GAAGTTCTTATTAGATGAGATGCATTCAGCTCATCCATCAAAAGCTAAGATAACATATTG
CAATACAGATTCAACCAATATTATTCCCCTTTATAACTAAAGCCATATATAAATCCTTAT
CCAAGAAAACACCAAAAAGTTTGCTTGATAAATTTTATAATGCCTCGGCAGCATTATGCA
TGCATTGCTGTCTATTGCAGCATTAATGACAACTATTTTGGATCCAAATTGTAATAAAAA
ACAAAATATGTTTTCAGACCTTTTATTAATTGCTCAACATATAATTCTAGTCAAACATGG
TAGTAGCTTGTTATTGAACAATGTTTACCACCAAAAAATATCAAGTCACTTAGACTCCGT
GAAGTACTTGTTTATGGAAGGCATGATCTCAGGAGATTTGTTGCGAACATATTTCCTGAG
TTTGTGCTCAGCATATTTCTCTCCCTCCTCGAAGTTATCAAGTATTCCTGCTGCCCGGTT
TTCTTTGAGTAGTCTCACTTCTGGATTTGTGAATAAATTTCGACTCAATTGGAAGCAACA
CATGGTTACAGCTATACCAGTGGCTGCAAATATGGGATAGGCCTCGGGCCTGAGCCATCG
TTTGAAAGCGGAGGTGGAAGCCATGGCAGGTCTGCAGCAGGGAAATGGCCGGTCTGCAGC
AGGGAAATGGCCGATCCGCAGCAGACAACCCTTGAGCTTCAAGAAAACAAGGCACCCACA
AATCCAAGCGCTCAGATATCGTGATGTAAATGGTCTGCCCTCTCCTCTGACTTTTATAGG
CGATTGGGGATTCGTAATTCAATCCGCGTTTCCCGATAACCTTTATGTAATGCCCGAAGT
ATATGGTTGCTTGCCCCTTGGAACGGTCTGTATATTGTTTTAAATATGAT
>44
CTTTGGCTCTCTGTTAAGGCACGCTCCTGATCCACTCTCCTGGTCCTTCTAGCAGCGTAA
GTTGCAGTTGAGGCTTTCTCATGCTCTGGACTCTTTGTACTTGTTTGTTGGGGTAAGCGT
GGTGGTATCCACCGCCCACTTCCTGTAATCATGATGAAAGGCTCTGTTCGCCACCTTTGA
AGAGTATCCCCCTGAGCAAATGAATAGAGCCGCCAAACATAGTAAGTATGCTCCTTAGAT
CCAAGATCAAATAAAAAACTAAACAATGGATTGCCCCGTCCTCTTTCCATTATAGCTTGT
TCAAAGGGGCACCCATCATCAAGCACATACATAGCCATGGTATCAATCACATGACGCAGA
TGCTCATCTTCAGGAGGGATTACCTCTATGTCCGGAACATTTGGGGTGACCACCACCTCA
GCAGCCTGACTTGTCACAACACAAGTTGGAGCACCTGGACCAGACCAAGCCACTTTACCA
CCCTCTTTAGTTCTGACAGCCATTTGACCTGGTGGTGGTGCAGGAAGAGCTTGAGAAGGA
AGTGACACAGATTTACCCCAACCAATTCTTAATTCATAGTCATACACAACAACACCTTGC
ATTTCATCGTTTGCTGCTTGAGCTTCATCCCTATTCATAAAAGCAACAAAACCACAATTG
CGCTGCCTTCTACGCTCTTCCTCAGTTCTTGGCCACATTATCTTGACACTGGCAATCGGA
CCAAATCGTCCAAATGTTCGTAAAAGGAAATTTTCATCCACCTGAGGTGATAAATTTCCA
ACATAAAGATTAGTTGTCTGAGGATCCCCATCATCAGCTGATCCTAGAATTTTTCCAAAC
AGATCCAGTTCATCTGGAAGCTCATCGAATCGACTTGAAGGCGCTGCATTTTCTATTTGC
CTCCCCTCCCTTTGTCGATGTCCACGTTCCTGATTTCGTTTGTCTCTCAACTCTTGCTCG
GCCTTTAGTTCTTCCATGAAATTGTCAATGTTGCGCAGCCTCCCCTTTTCCCTTTCCTTC
GGTCTTTCCTCTTCTTTCTTTTTCTCTGGATCCTTCGATTTATTAGATGTAGCTGCCAAT
CCAGGAGGTATAAATGAGGGTACATATCTGCTTCCTTTCTTTGAACCAGAAGCCCCTTCT
TTGGATGGCATGCCTTCATTTCCAGTTTTTCCTGGATCATCAGGATTGATAGTCTCTCCC
CGCACAAATGCTTTTCCACCAGGAACATCATCTCCCTTAAATGATTCGACAAACTCTTCA
TACAAACGAGCTGCTTCCTCATCTGCTCTCTTTTTCTTCGCTTCCTCTTCTTCTCTATGT
TTTTGAAAAGGGGTCTTCTTTCGAATCACTGAAAATGAATTCATCTTCTCATCAAACAGT
ACCAGGGTTTGGCATGCGAACGGAAGTTTCCGAGAGCGTCGAAACTGATTTTCAAGTGCA
GGTGTTGAGGAACGATTGATGATACCCTCACACGCACGCCGCTTTTGGATCCACCTCAAC
GCAAAACCAATCAACAATTAAACCCATTACTTGGTCAGTTTCCGGGTCCGGTGATAAATA
CGTGATCTAACTATTTCATTTCTTTCGCTGCCACAAGTGATTGGGCTTACGGAGCCCAAG
GCTTTCTCATGAATGGTGGAACCTCGGGGGTTAACTTCACTATAATCGAGTAATGTGTTT
TTTCAATCTCTGCACGGGAGAATAGAGGTGATGTATAGCGTGGTTGTGGATGTC
>45
TTTTTTTTATTTTTTAATTTCAACATTATATGAAACTTTGACATTCCCTCGTTGTCTACA
GAAAAGGACAGAGGATGTATTTCAAATAGGAGCTATGCCCTGCTAAAGTGATCTCTTACA
AAAGCCGTTGCATTGATCAATAGGCTGGACATTGGCCGAAAAACATGCAGCCAAAAAGAA
TAGGATAGGCAATTCATTCCCCTTATCTTTATTTGGTTTCATGGCAACTACTAATGCAAA
ACAGCTTTTGAAAAAACTATTCATCTGAATTCTACTACCTCCTGTGAGCTGAAAAGTGGC
ACTAGGTAATATGTGAAAGGAGGTTTATGCATAAATTGCATAACTATTCCTATATGCCAA
TGGTACCTTCACATAGGCATGCACCCACAGTACTTTTGACCTATTGACACCAATGGAACT
TTATTACGCTACATGATTAGGGAGTTTACTTACTACATTTGACCAAATAGTATGATTGCA
TTCATGAACACTACCATTTTTAACATCATTGGTCAATGCAGCTTGGTGGATCACAACATT
AGCATGACCATCAATTGTATATGACACATCAATCCCCTCCACAATTATGTGATATTCAAC
AATATCTTTGTCAGAATGTGACAAGCTCTCCCTCTCATTTGACGCTGCTGATGTGATTGC
TGTAGAATAACCCTCTTCATTTATGCAGTTATCTTGTGATATATAGGTCCAATTGCCACT
GTCTTCAGATATATCCATATTGGAGTAACCAAAAGTGGTTTTGCGAGGCCGCAACCGTTG
AGAAAGAGATCGTATGTCCCTGGAAAGTATTTGCTCAATCAAAATTTGAAATTCATTTGG
AGACGAGTATAAGGATTGCTTTCCCTGTGCCTCCCAGCAACTTGCAAGACTAATTGAGAA
GTCTGGGGAAAAGATAACAGATGCCACAGCTAATGGATCATCAATACCATCTGCCATAAT
CCAATCAGGCACTTTGGCTCCTTGAACATTGTCACAATATGGTAAGTATGGCTTGATATC
AAGTACAGGCGTCCCATCAACAAGATCAGCACCAGACAAAAGCAGCATACGCCCGTGTAC
AGCTTCCACCTTCGCAACAGAAAGGCCAATGCGGGCAAGGTCGATAGGAGATCG
>46
AAAACGAGATACATGCCACATCAAATCATAAACATGAAATATGCCAAAAAGTTTTTTTAT
TTTTGACGAATGACAACTGCTACATTAATCTTCTAATTTACATATGTTACCACGGAGAAT
TTCTGACAAAACCTTCAATTGATCAAATGCCACTACTCAAAAAATGCTTCTTCACCAGTG
GGAAGGAAGATTTACAATGATGGCTTATCATCCTACTATACAAGACTCTGCTTCTCTGAA
ATTAAATCTGGATTAAGGGGATGCCAGCTTCATGTTGACATCTTGTGTCAGGGAACGGGA
TTGACTATCTTCTCTTCTTGTGTAGGAGACTCCGATTGTTACCATCCCCTGATTGGAAGT
CAAAGACATGTAATACCGCCTATCAGAAAAGAGCTCAGTCATTCTATGTTACCCCACAAG
CTCCTTCTCTACTGATACACGGGTTGATCTTCGTTGCAAATTTTGAAATTATGGACATGG
CATTCTTAAGAATCTATGGTTTGCAGCAATTGCTACTCATCTGCTGTGTGGACAGAAGGC
CCTTTTCTTCATCCACATCAATGACTTTGCTTGATGCCATCTGCAATTTACTATCTGCAT
AGCCTCCAACCAGCTGCTGAGCTCTCAAAGCCTCGAATTCCCAATCTGTATTCAGAACAA
CAAACAGAATGGAAAGAGCACAAGCAATTTGGGCAACTAGCAATCCATACCACAAACCCC
CAAAGCCAATCTTGTACCAGAATGCCAGAGCCACGGCGACAGGAGTGCCAAGGAAGTAAA
AGGAGCCCAGGTTGATCCGGACCCCTATAGCAGGCCTTGCACTGCCTCTCAGCACACCAC
AGCCTGTTGTCTGAGGGCAGTTCCCCAGTTCACAGAGGCCCATGATAGGCATAACTGCCG
CTGCCAAGGCTAAAACACTCTCATCCTTTGTAAAAACATTAGCCCATCTATCCCTCAGAA
GAGCAGTCCACGTTACATTGATCAAACCCATCACAACTGCACAGCCTAGGGCTACTAAAG
TGGCGAGCCTCGCCCTTTCAGGCCTGCAAGCACCCAGCTCGTTGCCCACCCGGGTGGATA
CAGAGGAGCTCAGAGCCATTGGAACAGTGTACATGAGGCTGGTGGTCTGAATCAGGATCG
CAGTAGTCGCCACGGCTACTTGGGGATTAGGCAGATACCCTGCTAACAGAGTCATGATCT
CGTACCACCACCATTCAAGACATATGGCAAAACAACTGGGCAATGCCAGGCTGAGAAGAG
GTGACCATTCCCTCAAAGCAGCAGCAGACCAGCCTGTCCAGGTGGTCTTGTGAACTCCAG
AGAAGTACAGGTACGCAAGCAAGAACAAAACCATATTGAGATTTGTCAATACTGCTGCAA
TGGCCACCCCTGGCACACCCAAGTTCAACACAAAAACAAGAATAACATTTAAAGGTACAT
GGAGTAAGACAGCCAATGCAGAGCACCACATCATGGGAGTTGTGATGCCCTGTGAACGGA
GGTAGACTCTCAGGGGCTGCAGCATGCTGTTTGTGAGGAGATCCGGGAGAGAATATAGGC
AATATGTACTGGCCACAGCTGTTATGCTCGCATCTTGGCCCAGCCACAGCATGATAGATT
CAAGATTCAGCCATAACAGGGAAATGGGCACGCAGGCTGAGACAAGAATGAGTATGGTTC
GTTGCAGAGAGATCCCTATCAACTCCCAATTCTTGGACCCAAATGCCTGGCTGCATACAG
GGTCCATGCCTGAGGCTAGGCCGAAGAGAATCGAATAGCCAGTGATGTTTGTGAAGCCAA
TAGAGAGAGCCCCTCCTGCCAATTCCAGGCCTCCCAATCTACCCAGACAGAGAACAGACA
CCATTGCTCTCACGTACACAACACAATTCACAGCTGCCACAGGGATTGTGATGCCGCCTA
GCTCTTTCAATTCGTCAAGAACCTGCTCGGCTGATGGAAGCTTACGAAAAGTATCCCGCT
CGTCATCATCTTTGGAAGCATGAAAACCCATGATGCCAATTCACAGTATAAAACAAAAGC
AATTATGTAAATGCTGCCACCTTGTGTATCAAACACAATCCCAAAAGCTATCAGGGGGCT
GGAACAGACAAGACCCGAGATTCGAACTATGGAATACCCAACTCAGAAAATGGCAAAATA
AAGCGAAAAAGACAGATACCAACTTCCGCTCTCAGCACATCAAGAAGAAGAGAAAAAGCC
AGGCATTGCAGACCGCCATGGATAACAAAGAAACTCTCAACAGAGAACGTCAGAAAGATA
TACACACTAAGTATATGCCACAATGGACTGCATTGGCATGATTGGCGAGGGCAGATATAT
AAGGTGGATTCTGCCAATTCCTGAACTAAAATACTCAATAATGATTCGGGGTTCGGGGTT
CGACCTTGGCACCAATAAACAACAAGGATGTGTTTTGTTGCAAGAACGCCAAAGAGAAAA
ACGTTGAGGATATGATTTGAATTAAAGCGAGAGGTCAAGGAAGCATTAAAAAACACACAA
ATGCCGCCCTGGGATGGCTCTGCACAGCTTGCAAGAGTCGTTATACTGGAACATCTGACG
CAGCGGCCTACTGAAGAAGAAGTGGAAGCGG
>47
TTGACTCTATTTCTCTCAATTCAATTCATACATAGCATACCTGTATAGAAAGTCACCAGT
GGAAGCTTTCCTTCCAGAAATCCATTCAGGAGCTAATTCTCGAAGAAGGTGCAACTGCTC
CTCGACTTCACTTCTATCAGTGACATCGGTGTGATTTGATATTATTTTGTGTACAAGCTC
CTGACTTGTAAGAACTGAGCGTTTGCTTAAACGAAATATATCACGTATCATGTTGAAGAG
TTTAGGCAAGCATCCAATCATCTGCTGACGCCTCTTAGCAGCAGATACACCCGACTTGCA
TTCCTCTAGTGTCTTCAACTCTCTTTCACGGACCTCTTGCACCACTTGCATGGGAAGGGA
CTGAAGGATTTGCCAGTCTGATTGAGACATTCCATCGATATCTATCTTGTCTGACTCCCG
AATATTGTTCATTGTCTTTTCAGAGTCTGTAACATTTGATTCTCTACCAATATCCAGCTT
GTAAGGTTCAGCATTGCTTTTCTTAGGAGATCGAAAGCACAGTAGACCTGTTTGAGAACA
AATCTTAGTCGCCTCAACTGGCAGTGTCTGGGATTCATCTACACTGAATCTGAGTCGCTT
GGAAGCATGCAAGGGTGGAGTGGCAGGGACCCCTTTCACTGGAGTGTTCTCTCGGCTGAA
TGCTTTTGTTTGATGCTGAGAATATGTAGGGTTTTCATCACCTTCTCGTTCTTCTTTGAT
ATGGCAAATGGATTTGCAGCCGCCCTCAAAGGTGATGACTTCAATGAATCCACACAGTTA
TCCCGTTCACTGGACTTGGCAGGTGTAGAGAGCACAGGGGACTGTGGAGATTGAAAATTT
TCAGTAAGGTCATCATCCAAATTGGCTTCCTCGGCCTTCCTTTTCAAAGGAGTTGAACAG
ATTCCAGTCTGCTCACAAGCAGGAGGAACAGAGGAATCTTTCACTGGTCTGTTAAAAGCT
ATTGCTCTTTTGACATTGGTATTGATAGATTTCTTCACGGTGGTCTGAGAAAGACGAGAG
GACTCTGGAGAAGCAAAGCCTGGTGTTCTGGGAGACAAAACAGGAGGGGATGTATTGGCT
GCAACTGAAACACTCCCAAATCGCAGAGATTTCTTACTGATGGGGTTCTTTATATTAGAT
TTCAGTATGGATTTAACAACTGGTGTTTTGACAGCAGAGGACACATCAGAAGCTGTTTTT
AAAGCAATAGAATGACGAGTAACCCTAGGTGTTACAGGGGAGAAATAACCCTTTGGCGTA
GGGGAGTTTGGATTCTCAGACACTGGTGCTGTTTTGCAAGGTGTGTCTACATCAATAGTA
CCTTCAGCCACAGGGTCTGGGTTAGGCGCCTTGGAAGGGGTCTGATGAAAATGCAGCATT
TGGGCAGTGCGACAAGACTTTGAGATCGGGGATTCTAGATAGGTTTTATTGCAAGTAGAG
GATTTGCACTCTATTTCATTAGATTCCTTAATGTCTTGAGGATTTGCAGGGAGGCAGGAC
TTGACAGCAAAATGGCTCTTAAACCCTGGAGAGAAATGAGAATGGAGAGATGAGGGATGA
ACCCCACCAAACCCATCTGACTTCACTGTTTCGGGGACCTCAGAAAGAGGCTTCAAATCT
GGGCCTTGCTCCCGCACAGGTAATGGCGGGTTCGCAGATGGTTGAGCTGCGAAGTTTCTC
TGAGAAAAACGCCTCTGGAAACTTTTGGGTAAAAGTGAAGACATCATAGAGGGTTTGGGA
TCTCCTTGATGATGGTCAGGCGGACCAGAAGCAACACCTCTTGCTGGGGAAAGACTGTTA
CATATCATAGGAGGAAGTGGAGAGCAACCTGGGGGCGTTAGCTGACATTTTTTATTGAAG
GGCTCTGGAAGGATTGCCTCCGGAACATCATCCCCATTGGGATGAGCCTTGACGAATTCC
ACTAGACGGGTACGAAATGATTTTCGCAAACCCAATGTATTGTTGGCTTTGGAGACCTTG
CACTTGCCACTTAGCACTGCATCATGCAAGAGAGTAATTTTTAAGTCTGGCTTCATGCAC
AGCGTCTCCTCGTCATGTACCATGATCTTCTCCAGCAACATTCCTTCGGGCAAAATGTGC
TTCATTTGTGCGACATGGCTATGCATAAATCTCCTGTGGGTCATAGTTTCAACTTGGGGG
CAGATATTGCAGAAGCTACTGTTTGCCTTGCGGAGCCGAAGCAATCTGATGGCAGCCTCC
ATGGAATCAAAAAACTCTGCCAACATTTCATATTTGTCTGGAAGACTGAAATCTGTAGTC
TTCGGAGCTTTGGGCGGGGCAGAAATGGACTCTTGGCGCTGATTTCTGTTGGGATGAGCT
CTGGAATCATTTGAGCTCTGTAATTGTTGTATGGCTTGATCAGCGACCTCCTTAACAGAC
ATAGCAACTCCCCTGTTTTTAACTCTTGAAGAAGAGTTTTGACTGCATTTTTTCTCGGGC
GTGGGAGCACCCAACAACAACGATGGAGTCCTGGCCGTGGCCTTCTCTGATCTTCCATCG
ATTTGTTTTTTGGAGGGTTTGGCAGAAGAAGAAGGTTTGAGAGTATGCCTGAGACGCACC
GGCTTCTTGCAAGGGAACCCTAAAACCGCTTGATCCTTCTTCTGGTTAAGTGATTTCTGG
GAGGAGGAAGATGCCGATCTGCCCCTGCCCCTGCCTTTCCTTTGCTCTCTCCTGCCTCCT
GTACAGTCCATCGTTACCGCTCTTTCTTTGTTTCTCTAAGAGATCCACAGCATCCTCACT
CAGGGAAATGCCATGGCCTAAACATCACTTATTCCCGCGTTCTAACTGTGTGGCGGGAAT
GCCTACGTGGCAGCTCC
>48
TGCCAACTGCACTTCATCAAGACAATGTTGGAAAGACCCAATACCAGTTCCTACCATTTT
CTCCAAAATTGAAACTGTAGAATCTGTTCAAAACATGACTGTATGAAATATCATCCCGGG
TTCTATCTTCTTCGGTCTCTTGACAAGATGAACAGAATCTTTTCCATCATTATTTCCACC
ATCACTCAGGAAAATGCTTGTTGGCTTCTTCTTATCCACATTAAGATTATTGTATCCTCG
ATAAATTACCTCTTCTGCCAGTTCCAGACCAGAACGAATAACTGGTTCCCCCCTGTTGCA
AAATATTGAAGAAGCCTGTCCACTATGTCTTCCTTCATCTGTTGCGTTTCTAAAGCAATA
ATTGCTCTATTGTCAGCATAGAACTTGTAGTTCTATGCTGAGTAGCAATGAATCAAACAA
TAGCCTCATACACAGAACCCAGCCTACAACTGTGTCCAGGAATAAATTTGGTGATGGTTG
GTTTTCTATCAGGACTGGACATTGAACCAGACTAGTCAATAACAAAAACCACATGATGAC
ATGTGTGCTTGGAATGGTCACAGACAAAAACATGACTATCTGCAGTTGTGTGGCCAGAAC
AGGATGCCACTGAGGCAGTTCTTTTCACTGGAACATGTCATAGTTCTCTGTGCAGTAAGA
CCTTGAAGAACTGCCATCAATTTCATATGCTCCGCAGACCTGCAAAGAAGAGTTACATAG
GAGCAAACTCTTTCTGATCTTCATCAGTACAAGGATCTTCAACTCGCATTTGCTTCCAAT
AAGTCTCATAGGTAAGTTCATCTTTTGGCACATCCTCATTAGGGCCATATTTTCTTGTCT
CATGCCAAGAGCCATCATAGATACGAATTGTGCAATTATCATACATAGGACAATGAATCA
AATGAATGTGGCCCCAACCTTGTGCTTTACAATGCATGTTACACATCTCTGCCACACCAG
ATTCCCCCCAAGTATATTTCCTACCCTGGATATCAAATTCTTCATGTTCTGATGCAAAAA
TGACATTCCTCATGTTCCCATGAACCGTATGATGTAAACCAGAATGATTGATGGGTCTTT
GACAAAAATATCCACAAGCTTGACATCTTACATTACAATAATGCACTGCATCTGGATTTA
GTGTGTGGAGATGCTCACCATCATGGCGTCTTTCAAAAGGTGGAATGGCAATGCAACAAT
CCTTCCGCAGACCATTTTGTTCAGAGACATGTTCATACTCAAAGGAACCTCTTCTGCCCT
GAAATGAGCGTGTCTGTCGCACAAGTTCAGTGAAAATCTCACAAATGCCATCCGCTTTAC
ATTTCTTACGACAAGCATGTTCATTGCCACATAGATGTTCATCACTTGTCAATTCATGGA
AGTGATCTTTGTGACCACAGCTTCTAGGACACCCCTCCATGATGCATTTTTAGGACAATA
TCTCTCATGACAAGCATGCTTTTGATGATCCCCACGCTCAATTTGTATCACACAAGGATT
TTTACAGCTTGGAAGAGAACAATTCATCTTACACACATGTTCAAGTGAATTACACTTATG
AAGACCTTCATGTCCAACCTTCAAGCAACAAGATTTGCTGCAATTAGATGATTTGTCAAA
TAAAGAACAGAGCTTCATACATGTATGATTTTTCTTTTTGCAATCGTGACTCCCATCATG
ACCTGCCAAATTCCGGCATTCCTCCACTTCATTTCCATGGTGTGATTCAAGAGAGCAATA
TGTGCACTTCTCATCGCAACAATGGTTACCCATACAAGAGTGATCAGAGGAATGGCCTTT
CTCTAGAACACATCGCCAAAAACATACAGAACATTTACAACCACATACAGAGAGTCCCTG
TTTCAGTTCTGCAAGTGCTAAAATTGCCTCCAGTTGCAACTTTTGCACATCAGTATTCCC
AGAAAATTCTGCAGTGTTGCAGTGAAGCCACTTTTCAACACGATCACGCCGTCTATCAGC
CAATGCCATTAAGAAATCCAGATATTTAGAGTGCCAAAAATCACCATTTTTCCTCTTCTT
TCCAAGACGCTTTCTAGTTTCGATCTGAGATGGCACAAAATTTTATCATTTGATATAGAT
TCATCCAGAGCTGCAAGCTCCAAGCCAGTGTCCTGCAGATCAATAAAGAGATCCCCAATT
ACAATTGGAGCATCACTTACCTCTTCCTGTGAGTCAAAATTCATAAGAATTTTGTTGGCA
CCTGGCATAGAAAGGCATCCTGCCTTAACAGCAGAAATCAAGTTCCTGCGAAGGATATCC
ACCTTCATAGCAACACGTTTCAAATCTACAGGTGTCCAATCCTTTGCTGCTATCTGGGCA
ATGACAAGCTTCAAATCCCTCAAGAAGGCATGACCGCTCTCATAACTATGTCCCAACTCT
TCTTCTATAGTCA
>49
ACATTGTTCTAAAGTAGTTCTCAAGTGCCATGTTTTCATCACCGCCACATTGTTCTAAAG
TAGTTCTCACCATATCTTCAGGAAATCCCATCTCTACCAACTTTTGTACCTTCTCTTCCA
TCCCAAGATATGCTCCCTTTGCAAAAGCTTCGGTCCAATAACGTGCAGTGCTTACATATG
TCGCATAGTCTCTACGGAACTGTTGTGCTACCACAGCATCCTGGGGATCATCCGGTTCTG
GTGCTGAAAGCAAGGCTTGCAAAGAAAGTAAGGCTGTCTTCAATGTCAGTGCTGGGCTCC
ACTGATCTTTCAGAATATCCAAGCATATTGCACCATTTTGACTGCTGATATTAGGATGCC
AGACTTTTGTCATAAATTGCATTTTGGGGGGCTCAAATGGATACGCCGCAGGCAAGCGGA
TGTCAATTTGGAAGAGCCCCCCTCATAAGGGGTACCCATAGGTCCTGCAATAGTCCCACA
GAGGTGTGCGAGATCACTGTCCCCGCATAGGTTGGCGCTTATCCCTGATGTCTTCTTATC
CCTCTCTATCTCCGTCAGCTCCTTCTGTATCCGAGAAACGTCCAACATTGTTGCCTGTGT
AAACCCAGATGAACGAAAGCTCTAAAGCCCTGCCCCCTTTAAATTTCAAACTCAAATTCA
GTGCTTATGAGACACCGGAGCCCATTTGCAGCTGGTGTACACTTATCATTAAAAAGTTGG
TAATCGAGTGCTAAAAGCATAACGCATTAGATGCTTAAAGGCAAAATAAATGTGGATTTG
ATGAAAGGAGGGTAGGGGGACCGACCATGGGCAGCATAAGCCTATGTTTTTGTTAAAGGG
CTAATTGTGTTTAGTGGGCGTTTGTTTCTTGGCCCGGATTTTTTCCATTGCCTTCTGTGG
GGTCAGTGGCATGGACCATTTTCTTTGGAGGCGCGCCGAGATGGAGAAGAAGTGGGTGTG
AAAACTAAAAAAAAAAGATTTGGATGGCGACCCGGTTGCATG
>50
AATGTCAAAAATGCTGCACGCAACTGCCCCTCTGGCACTCGATAGATTGGATACCAGGCT
ACTGCAAACCACGAAGCTGGATGAAGATCGCCTATCTTCAGGGAATTCAAAATGCATGGG
TCACCAAAATGCTGGGAACTTGAATCTACACCACTGGTCAACTCCTTGATCTTGTCAAAC
ATCGGTCTGCGTTGATGTGGTTGCTCACTCTCAAAAAATTCAAACAGTAAGTCAATATTT
TCTGAGGTTGAATCACAGCTGCAAACATATTTTTCATAATGTGTGCACAAATCTGAACTT
GGGCCCAAATACCCTGGTACAGTTGAATCATCTGCTATGGTAGGCTTTGGCAAAAGAGTT
GAAAGGATAGGAAGGTTTCCATACATAGTGTTCCTATCCATTTCTGCACTGTTCTGAACA
CCCATGCAATGTGTTGGTGAGGCTTTTGACAAGCCAAATAATTGCATCCCTGATAAAGAG
GGTACAAAGTAGGCACGAAACAGATCTCTGTCAATTCCCAGCCTTGCTGAGTGTTCTAAA
TCCCGGGCCTTTACTTCTAGACCATAGTTACCAGGTTCCTCATACCACTGCCAAATATTT
TTCAATGGAATGTTAGGGATCTGGCAGTTACAGATTAAACTTTTGTTCAGTGATGTCCTA
TCAGAGTTGTAAATTTGTTTACCAGGGACTTGCATAACAACAGGAGACATGGCATCTAGA
ACCTTCTCAAACTCGGCTATGGGACTGCCAATCGCCTGTGCAATATGTTCTGACATTATT
TGATACTCATATGAAGAATCAATAGAATTCAAAATGGATTGAGCCTTCTTGTTTGATTCA
TCATGCAAGCATGAGTCATTCCCAATCCCCGTGCAAGCAGCATCAGAAAATAATCTTGTT
TCTGAAACTGCATGCTCTGTATGGTCACTATTACTTGTATCAGTTTCCTTTAGTGTATTA
AGTGGACATCCCAATATCTTAGATTGTGTATGTGATTGACTGTCCCTAATTTCCATTCCA
GGCACATTTGTCTTGGCACTAGAATCTCTAATTTGAGTGTCAGCTGAAGAAGCCTGACTC
AATCCAGATGAGTCATCTTCCATGTTTCTAACTTCATCGGCCATTCTACAAATTACAGTA
CTGCTGTGGAAGTCAGCTACAGATTTATCAGTTGCAGAGGCCTTCCCACTTTTTGATTCA
ACTGGAACCCACTTCTGTGCAACCTGTTGAGAGCTGCGATGTCTCTCATTGTTTCTTTCA
CAAGAAAACCCCTTTCCTGTGATTGTAGTAGCCCTCGCTTTCGAGGGAAGAGGGTGGAAA
AGGCCCTCATCAACCATCACCCGAGTTTCTGGATCTTGCCCAGAAGTTTTGATTTGATTT
GTTTGCAGTTTTGTCTGCAGCATCACTTGGCCTACTGATTTAGATGTTCCTGGAATTATA
TGTGTTTGTTCCAATGAACTGTGAATCTTCACTGGTCTCACAGAAGAACAAGAATCTCTT
GAAACCTGCATTGTATAACCATATCCATCTGGTGTGGAATGTGAACCTTTTCTAGTTTCC
TCAGTTTCAATATTTGTACTCATAGAACAATTTGATTGCTGTGAGGTATCCACATGTTCC
TTCTGAGAAAAAGGTTTACTGTCACCCATTGTAGCTGTTTTCCTTGCCCACATAGCCTTC
CCTGTCTTTGTAACACGTGAGTTTAATTTTCCTGTATTCTGTTTTTCCTTTGCGTGAGAG
GACAATAGAGGTACTGAAGCATTCTCTCCCGCTGGGTGATATCTAGGCAACTCCACCTGT
AGCTTGCTGGAAATATCATCAGAAGCAGTTTCACCCTGCAACCTGTTATGTTCTTTATCA
TCCTCTGGTTTCTTCCGGTACTGTTCCTCACAGTTACGCACCCAACTATTACTTTCCTGG
GAAACTTTAGGTGGAACAGGTGTAGTAGTAGTTAAGGATTTAACCTGTTCTTTGGCCGAG
TTTAACTGCACATGACCAATGGTTTTAGGCTCATTTATATGGCCATCCTCAAGGTGCTTC
TGAACCTTTTTCCAAACACACAAGTTATTTCCCTTCCCAACTGTACCATAACCATGGACA
GGGCCAATGCTTTGAGTGCTCCCACATGAGGAACTCTCTGAAGCAGTACTGTTTCCAGAG
CATTGCGTTCCCCTGACAAAACTGTGCTCCACGGTGCTTTTAGCCCTCCGGCTCTTATGC
AAATTAGAAGGTGCTTCTCTACTTTCCCCAACTGCAGTTCTATGGCCAACTTTTTCATCA
TCATCAATACCCTTGTCCTTTTCTTTTCTTGACTCGCTGCTATACTTATCAGTATGTCTC
CTTCCACTATCCTTGCTACAATTTCTACTGAAGCTATCACCAGTCCCATGAAAAATCGTA
TCAGACCCTTTGGTTAAGCTACTACTAGCTGCGTCTGTTCGATTGGCAATGCCATATGAA
CTTGGCAGCGCACTACCTTTGGTCATTTCAGATTTGCAGTCAGAATTACTGTTAACATTC
CTTTGACTATTTCCATCTCTAGACCCACTCTGACCTGCAAATGAAGTAACTCCCACATTC
ACAGATTGATCTAGCTGTATTTGGTTGCTGTCAGTGCTTATTTGATCAGAGCAACTGCCA
ATTATATGACTACTTACATGTTCTTCAGATTTCACTTTTGTAGAATATAAGGATTGGCTG
CAATTTCTATCAATAATCCCAGATTGTAGAATGAGTGGTTCCTCAATTTGAGAATTTAAA
ATTGAATTCTTCCATACAGTATTCAATATATGGTTCTCTGCCTGTTGATCTTTGATAAAA
TCATTCGTTTCCAAGCTTTCAGCTTTACCGTCTCCTATGCTTAGTAAAGCAGAGCATGTC
TTAAACGAATTATCTGAACATAAATCATGCCTGGGAAGATATTGCCTATTTCTTGCCTCA
AGTACCTTTGGATCATTAGCTAGTTGACCGAGAGTTGTAACGGAGTTTATCTGACAAGTA
TCGATATCCACATATAGAGGATTGCATTTAAATCTTTCAGATTTATAGTCTCCCACCCTT
AGTAAAGAATCATCAGAACATAAATGACTGGGAAAGGCTTTTCTACTCCTTGCCCCAAAT
ACTTCTGCATTGTTAGCCAGATGACTGAGAGTTGGAAGAGAATTTATCTGACAAGTATTT
ATATCAATACCATTTACAGAATTAACATTAAAATTATTGGCAGAAAAGTTTGGAGCACTG
AAGAATTCACAGGCTAAGACTGGTCCACATCGGCTGACCAACAAAGTCTCAGCTACACAA
GATCTAGATAAATTGAACCCTGGAGATCCTTCTTTGTTAGCTACTGCTATTGCACCATTG
TTACTGCTTTTCACATATTCTGAACCATTCTTAAGTTTCGTTTGCTTAGTGTATGATTCA
GATGAATCAATATCGAGCTCAGATAAATTACTTGTCAGCGAATTGTTTGAGCAAAACAAA
CGAGAAGACTGCTGTGAGATAGGAGCATCTTTTCCAAATATGGCAATATCTCTGGCTTCA
TTTTCACCAAGGGAAGCAATTTTCTTAAACCATTGTTGCAGCTTAGGCCCAAATACAAGT
TTCACTTTCGCAACACTTTGTAAACTTTCTAGGTGCTGCTCCTGAGTTTGACTTGCATCT
TTACGCCTGACTTGACATGGAGCTTTTGGTGAAGCACAAAGCAGCTTTGAATCCACGTTA
TGTACATAAGTTCTTGAAGCCAATATCCTTTTCCCACTATTTCCATCCACCAGATGCAGC
AGTGTTTGTAACCTTATCCATTGTGCATCCAACGGAATTGCAATCAGAGTAAGAACAAGG
CACCTTAGTTTAATAGAGTTCTTTGAGATTACAGCTGTTAGCACACAGTCCTTCGAACAA
GGTATATAACAGTCCTGATCTGACTTCTTTTTTGAGACAGCAGTAGTTAATCCATTCTTG
ATCATAGGCCCAGCCAGCTTTCCTTCTTCTGCCTTAACATCTATGGAGGTATTGTATTGC
CCAAGACAGAGCTGCATCTTTTTCCCTTGCCAATAAACTACCGGCCAAAGAAGTCAGTAA
AGAAATGACACATACTGTAGGATGTCTTCCAATCCAATAGTAGAAAACACAAACGGCCTG
CTTTC
>51
CAAGTTGTGTTTTGTATAGTTGGGAATCTATTGTGATTTAGATAAGCCTTGAGAACAGTC
TAGGTTAAATTACCATTCCCACTCTTCCATAAATGTGTGCTTACAATGCCAGCACTTTCA
CAAATATTTATGCCGAAACTCCAATATTTAAGAAGGTATACACCAATTGATGAAAGCGCG
ACACATAACTGAACATTGAAATTGTTCATATGAAGCCAAATTTGATGGATTATTTATTAA
ACAGCTAAATTACTGGAAACCTTGAAATTCAACGTTCTACCTACTAACCCAAATGTGCAG
AACAACCAGTAGATATAAAACACAGACATTGACATTTCTCATTATCTCCACTCATCACCT
TCTGTAAAGAGAGGAAATAACAGTCTAGAAACTAAATCAATCGAGGAAGGTGTATAAAAC
CAACATGGCATGACTTTTACCAATGGCCAAAAAGGAGACAATAGGTCCACGATCCACATG
TTTTACAATTTCACCTACAGACTCACCATAGATATTTGAATTGGAGGTTAGACCGATGCT
AAAAGTTTCTTTCAGAGACTACAAGGCAAAAATAGTGTCACTGGGAACAATCTCTGACCA
GATTTATAATATCATCCCCTACTCTATAACGGTGCTGATACACAACTGAATCCAGCATAT
ATACAGAGAGAAGCTACCTAATCCATTAAGCAAAATACGCTTAAATGAAAATTTTGCTTC
GATCATTTCTGCACAGTGCAACACCTTGTAACCAAAAGGGATGTTTGAGAAGCAACAGGA
AAAAGCCAAGATATGCTAAATTTTTCATTTTTTGGAACAAGAATGGTGCAGAGTAGAGAA
TAGCAATTACTCAAGTTAGTAACGTTGGAGATTCTGACTGGAATGATGAAATGCAAAAAA
GATCCCACCCACCGGCCAAAATCAAAAACCTATGCATTTACTTGGGCCATCACTTCTGAC
AGTACATGCATACACTCTTTGGAGGCCTGCGGGGAAAGTATTTATGCCATTCAGTCAGCA
CTTTGGCACTGGTCCGTTTAGGAATAATATCAATAATTCTTCCTGTTATCAGATTCATGC
AGTTCCACCCACAAGTGGTATTCGAGGTTACTAGATCTTCAAGCTTGCTTCCACGGCTAT
GCCATTTACTTTTCCCTTTTGGTTTCTTTGATTAGCCAGATTGTGTCCTTGTTTAATCAA
AGACAAAATCTTGCTAGTCATCATCTTGAATGAACCTTTAACCAGAAATTGCTGCAACTA
ATTTTTCTTTAGTCAGTTCTTGTGCACCGTTGAGCTTGACTACAAATGTATGAAAAATCA
TCTCTTTAGCAGTAGACACGTCTGCCTGTTGTACATCTAACTGCATTTCTTGCAAAGCAA
GCATCACCCTTGCAACTGGATGACTCTCCCGTGGGCAGGTTACTCTAATCACAGCATCAC
CATTCACTATTTGAACATCAACATCAGAGATGGAATTATTGTTTACAACAGCTGGTATGT
TGCCTTGAGGAGCTACAGCTGGTGCATGGGAAGTCTTTTCTTGAGTCTCCTTCTCCTTTT
CCATATCCTTCAGTTTCTTCTGGAGCTCTTGTATATATGCAATAGCATCCCCCAGTAAGG
AAGCTTTATCCATTTTGGAGATTTTGGGCACAACAGCCCTCAATGCATAAAACCGTTGGT
TGAGCTTCTCCCGTCTTTGACGCTCCGCTTCAACATGATTGAGAGGTTCTTCTCTTCCAT
TAGCGGGTTTTCTCCCTCTTTTTCTTGGCCTTCGCTCATCAACAAGTGGGGACTTCTCGT
CTTTACATGGAGCGTCTGCATCCGAGTGCTCTGACTCAGCCACACAATGTCGAAGAGACA
CAATACTACGAGAAGTCCCCGAAAATTCCATTTGGGATTGCTGTTGTTGACGTTGCCGTT
CTTTGATTTTATTCTCCTCTTTGCTCCATTTTAAATTGTTATTATCATTATTGAGAATCA
AAACACCATTGCCGTGCTTTTGTTGATGATAATCATGACGACTATCATTATATCCCCTTC
TTCACTGCTACATACTTGGTTCAAAGTTATAGATTGAAACCCCTTTTTATTGCTCCCATA
AAATATTTTATCGCCATTCAGATAATACTCGTGCTGGTGCCCATTAGGTGCTCGCAAAAC
TGGCTGGAGAAGTCGATTCTCCATTTTGAAGAGATAAATTTATCATCCACCAGAGTTCTT
GTTCTCCCAGAGTTAAGGTCCTGACCAAACACTTTGCGATAGTCTTGTGCAACAACTTTC
TGATGAGCTCCATATTCATAAAGCTTAAAAGGCACAACAGCGCTTTCCTGAACATCCTTC
TCCCTCGAAAGAGGATGAATCTCAGGTACTCTAGCGGGGCTCCGTGATAAAGCAGAGCCT
CTGGAATGTCCAAGTTGCTGGACTTGATGATCATTGAAGATGGACTTGACCATTTGTACA
ACTTCTTTATTTTCCTTAATAGAATCAACTGATCCCAATTCTACGACACCAGTGTCAGTT
GGCACACAAAGTATGGTCTGGATACCTCCAGATCTGGCAACAAAAGACCTTCGAGAGATA
CTGTTCGACGTTCTGTGTGCATCCTTAAGCCAAATATATTGTCCTGAGCCAAGAGCCTTG
CCAGGTACTCCCACACCTCGCGGAAATGAGTAATACATGGACGTCAGATAAAACATCTCT
GTATCAGATACATTGTCTAATCCCATAGCAAAATCATCATCTTTTGCTCCACCGAAGAAA
ATATGGAGCTTTTGAAGTACCTTTTTCTTCATCCGCTGCTCTGTTTCAGACTCGTTAAAT
CTTCGAGCCATTTCTTCCCCGTGCTTTGGTTCTTTAAAGTAACCATCACCCCACCCAAGC
ACATAATCACCTACTTTGGATCTTGAGAGTTAGCCAGAAATAGAAT
>52
AAAGGCTGTTTCCAGTAGTCTGATGCATGCCTTGAGATTGGACAGGTGGGGGCCTGGATG
GAGTTGGGGCTCTAGGCCTATTGTAATTCTGTGTCTGGTTTACAGCTGCAGATGGTGGCC
AGCCAAACGAGCTATTATGAAATGGTTGCTTCGAAGCAAATCCCGTCTGAGCTTGATCCC
TCAACCCGTTTGCACTGTTCAGATTGTGTTGCAACCTACCACCACGACCTTTTCTCTTCC
TTTTATCCACAAACTCTTGTTTTTTCCCACGTCTTCCATAATTCTTTTCTTGGAGATTTT
CTCTTGAATTGGCTCCCCTCTTCACCAGTGTTCTTTCTCTTTTGTAGTCTTCCTCTTTCT
CATCATCAGAGAACTCCACTTCATCGGAAAGCTCTTCATCATTTCACCAGAAGCATCATA
TCCTTTTCTGTACAAACTTGGATCATTTTTTAGTACAAATTTTGCAAATTCCGGAACATA
TGAAACATGTACCCCTTCCCTGACATAATCAGGCACGTCAGCAACAGTATTATACCGAAC
AAGGTAGTATGGGTTCTTCACTGGCCCAAACACTTCATCTATGAAACCTAGTGACCGCCT
TTTCTTTGTTATCCATAGTATTGTACCTTCATTTAGTGCAGTATGGCATTCAATGGCTTC
CACCACTACAGAAGTACCTAGCACAGAGGTAATCACACCAACAGGTTGAATTTGGTGATG
ACGCTGCAGTGCCACTTTCACAGGAGGTACAGGAGGCAGTACCTCTAGCTCGTGCTTTGA
CCGTAATAGGCCCTTTTGTTCCCTCCTCCTCCTCGTCGCTGCCCAACATATCATCCAAGA
CTCTAGCCTGGAAACTCTTCCTGCCCTTTTTAGACCTGATCTCTCCTTCTTCCACTTCCT
CATCGTCCTCATTGTCACTGCTGCTACTGTCACTGCTCGATGAAGAATCTGAAGAATACT
CACTATCAAATTCCACCATACCAGTACAGTCCTGTGGCTCTTCTCCACCATCCTCGCACA
ATATCTCTCCACTCTCTACCTCACTTCCCTCTTCATTTATTTGTTTGATCTCTTTATCCT
TTTCTTCTCTAATCCTTTCAGTTTCTTCATGGACTTTCTCATCGCTCTGAACCGAGTTGG
CACAATCATCACATTCTTCTTTTGGCATATGAAGCGAACCATCAATCCCCAGTGAAACCC
CAGAGACACCATTACTGCTAACTGGCAATGGCTTCGTAGGAATTAACATGTTTTCTCCAC
TTGGGTCCGCTGTATCAGCTGCTAGGTACTGAAAAGTGGTCTTCGTTGATAAAATTTC
>53
TCTTTCCATAGAGCGGATCTTCCCATCACCAGAACCGACCACCACACACCCATCACCGGT
TGAGGCAAAGCACTGGAAATTAGTCCCTCTAGAAAACTGATGCCCACCCTCCCAACTCAA
CACAGGGCTGGCAAGCTCCTGAACATTGCCATGCCTGACTCTCATGTCCCACCTGCAGAG
CCTGTTGTCATCGAGACCTAAGAACGTGGATTCAGAGGCATCCATCTGGGAACCTTTGCT
GTTATTGGTGACATCTCTCATTGTAACAGGGGTTCCATCTTTCTGGAATTTCCATTCTGT
TACGACCCTGCCAGTCTCGATATCAAGCTGGTGAATACCGGTGGAATGGGGCCTTCCCTC
ATTTGCAGGGCTCATGAGAAGCATGTTGGTCTCCGCCCTCATTAGCAATGCCTTCTTGGG
AGTAGACAAAGAAGAAGCCCCCCGGCTCCCCAGTTCCCCATTCCTGAAGGGGACAACCAT
GCCCTTGCCTTGAATCCCATAATGAAAATTCTTAACAGCCTCAACGCCTGATTCGCTCAC
CAAGAAACTGTGGTCTAGGGCACCCATAGTTAAACTCTGGATACCACCTGTGGCCGCCTC
TTCGAACTCTTCTCTGAAATTCTTGTCCGAAGGGGTTTGCGATTGAGGTTGCTCCTCCTC
TGCATCCTCCCAGGCAGAGTCATCGGCAGCCTCAGGATTGGCCCAACCCAGAAAATCCTT
ACCAAATACTTTGACCTTGTTCTCTTCCGTGGCTTCCAGAAGATAAGTATTCTCAAAAAT
GCAATTCTGAAACTCCGCAACGAAGTCTCTGTAGTCTTCTGGGCGCAGAAACTTCATGGC
CCAGACTCCTTGGCTAACAAAATCAACCCTCAATTGCTCATCAAACATCTGAATCTG
>54
CTTCCAGTGCGCCCCACCCTGTGTACATAATCTTCGTAGTGGTTCGGTGCATCAAAGTTT
ACTACAAGCTCAAGCTCTTTCACATCTAAACCCCTTGCTGCAACACTAGTAGCAATTAGC
AAATTACAGACATTTTTTTTGAAGTCGGAAATTGTAGACTCCCGATCTGTCTGTTCCTTG
GCCCCATGAAGGGAAAGACATGGATAGCCATGTTTAAGCAAATCCTTAAACAGACTATCA
CACTTCTCCTGTGAATGTACAAAGACTAAAATTTTTCCCTTTTCATACCACTCACCAAGG
ATCTCCAGGAGCCTCAAGAACCTCTCGCCTTCAGGGCGAACCTCTATAGACTGTGTTATA
TCCTTGTTAACAACACTACGCCCACCAACTTGAATTTCCACCGGCCTATTCAATACTTTG
CGAGCGAGAATCTCTACCTGCCTAGGGAATGTGGCAGAGAAGAGCACAGTCTGTCTGTCC
GGTCTGGTATTTTGAACTATTCTATTAATTTGAGGCTCAAAGCCCATATCAAACATCCTA
TCAGCTTCATCCATGACAAGGTAGGTGACTCTACGAAGATTTGTTATCTTACCAGCACTT
GTACACAAGATATCGATCATTCTACCAGGTGTGCATACCACAATTTCTGTACCTCTCTTC
AAATCACTAATTTGTTGTGCTACTCCAGAACCTCCATAGACAGGCACACAATTCAATCCT
AATACCTTGGCAATTTTCTTGATATCAGCATGAATCTGTTGAACAAGCTCTCTTGTGGGA
GCCATAATGAGACCAATCGGTCCATCACCTGTATCAAGAGGAGGCTGATCTTTGATATGC
CTTAGCATAGGCAAAACAAATGCAAGAGTCTTACCCGAACCTGTTTTCGCTACACCAATA
CAGTCTCTTCCACTCATGATAACAGGAAGGGCCTGGGCTTGAATAGACATAGGCTTCTCA
AAGCCTAATTTTTTTATGGCTTCAAGGACATTACGAGTCAATCCAGTCTGGTTCCATGTC
TTGACAGGTTTGGGCACATCTTTTCCACGAATTTTCAACTCAAGCTGTTTTCTGTAAAGT
GCAACTTCCTCTGGTGTCATCAAAGAATTTTCTCTTACTTCCCGGTAAAAGTCTTTCCTG
AAAGGAGCATACTGCACCTTGGAGTGGTCCACGATGGCTAGTTTATCTAACTTTAGTTTT
TTTCACTCTCTTCATGAACTCGTCATCATTTTCATCATCTTCTTGATCTTCATCATAGTC
TCCACCTTCTTCGTTATCCATATCAGAATCATCGCCTGGAATAATTCTCCCCATACTGTT
CTTTATGGTCCTCTTTGCTTTGGAGCCTAAGCCTTTGGCTTCATTTCCATTTCCCTTACT
AGGCAAGGAATTTTCTGCTATGCCTCTCAAATTTTCCATGTCAGGTACAACCAACGTATT
CATAAATGCATCCAGAGGATCAACTTCATCTTCAACATTGGCATCTGATTTATCATTCTT
CAAGGCCCTTACATCCTGCACATTTTCATCCTCCGAAGTAACCATTAGAGCATCTCCGTT
TTCAGACCCAGGAACATCTTCATCCGTCTTAGCAACAGGCATTACATCATCATCATCATC
AGATTCTTCACCTTCCAGGGTCCATTTCTTCCCAGCTTTAGCCTCTAGTTCACCCTTATC
CTCCCCTCTTTTCTCCTTCTCGCTCTCTTCCTTCGTTCGCTTCAGCTCTTGCCACTCCTG
AACTCTCCGACGCCTCTTTTCCATTTCATCATCAAGTCTTCTCTGTTCTTCCTCCATATC
TTCTTCAGCACCATCCTTCTTTCCTTTAGGGTTAACCTCCTCGTCGCTCTCTTCATTCTT
CCTCCGCTTTCCATCGACATTCTTCCTCCCTTTGCCCTCCTCTTCCTCATCCCTGTACCT
ATCACCTCTACTTCTTTCCCTTTCTCTATCTCTACTCCGAGCTCTACCTCCATCTTCATC
ATCCTTGTGCCTGTGTCTATTCCTTTCCCTTTCTCGGTCTCGAATCCGAGCACTGCCGCC
TGCATCTTCATCATCTCTATTCCTGTCCACTCTATTCCTGTCCCTTTCCCGAACAGAATC
TTCTCTTTTCCTCCGCTTCCGGTCCCAATCTTCCTCTGAATCTGAATCCCTGACCCTCTC
AGAATCACGCCTCTTCCGCTCACTCTTAGATGGATCATCCCTGTCTCGATCCTTAATCTT
TTCCCTTAAT
>55
ACCTTTGACAAAAGGAACTTGAAGCAAGCTGCTCCATGTGCATCGACTCCGAACATAATT
CAGAATCCTGGGGCCTTCAAACTCCTCATTCTCTAAAAACCTCTGCACCAAGACTTGAAA
CTGCTGAAACTGATCTGCAACGCGGTCATAAAACAAATCCTGGTCTGATCCACACAATGC
CATCTCCCGAAACTTTCTGTATTGCCAATGCAGAGCCTCCCAAGACAAACAAGTCTGGCC
GACATACACGGTCTCCAGGTCCTGTTGCACTCTCTTCATGGATTCCTGGGAACTGTCTGT
GACCGCAGGCTTGTTCAGAATATATCTCTTCAGCCTCGAGGTCACCCCTTGGGATTTAGG
CTTTCGGGTTTCATGGCTCTGAAAGACCCCTAATGCATAGGTCTGCTGACTGTTAAGCTT
ATCGAGGCAGCGCATCCTCTCTGCATATTTCTCGTAGAAGGCTTCGATAGAATCCTCTTC
TGGCTCTGTTTTTCTGAATGATGATGAAGAATCCGCCATTGAAGTTCCACTCTCGCTCTC
CCAAGCACTGGACTCGGCTAGATCGGACTCGCTTTCTTCAGGTATAATAGACAGATTGCC
CCCCTGAGTCTTCTTATTTCTGAACGAAGCTTCTCTATAAAAAAATCATGATCTTCGTCA
TCCTCATAGTCCTCTACTGATGAAAACCCATCAACAGAAGCCTCATCACCTAGGTCTTCA
ATTCTTCCGGACTCTTCATTCTCCTCCATAGTCGATGCATTTTCATTAGTTGCAGAACAG
TTATCTAATGGGCTCTTAGAGATATGACCGCATGCATCAAGCCCTGCAACTACATCAACA
CCAGACAAATTTTCATCCAGAACTAACCCAACATGGTCTTCCTCATTTGCAGTGCCTTGT
AACTCACCTTGCTCACCATTATCAAACACATGTTGAACAGTTTCAGAACAGATATCGACA
AAGTCCTCGGAGGCATCCATGCAACCATTATCTACTACAAATGTGTCTTCATCAGGGTCT
TCTTCTCTCTCTATTTCCCCATCCTCCCCGTCCTCGGCCTCAACTGCTTCCGTCATAACC
AGTGTATTTTGAACTGTTTCACAACATCCATTGAGGGATTCTGAAGCTTCTCCCATGACC
AATGTCTCCTGAAATCTTTCACAATGCCCATTGAGGGATTCATTGATGCCATGATCACCT
TCTTCATCTGAACCCACATCACATTCATGCACCTGGCTAATGAATTCGGCTTCTTCAACT
GAATCCACATCACATTCGTGCACCTGGCTAATGAATTCCTTGGACTCATGAAACTCTGTG
ATCAATTCACGATATCTCACGGTGTTCTTCTGAATCTGTATTGGGCTTTCCCCAAACTTA
TCATCATCATCATCATAATCTTCCGAATGAAGCCAATCCGGCACATAACAGTTGAGATCC
TGTCCGTCCTTCTGGTCCACAGAGCTATCAGAATCAGGAGCC
>56
CAAGGTACTCTACGATGTCCTCCCAGCCATTGAGTGGCCACACTGCAATTCTCGCTCAAG
AACTTAAGCGCCTCCTCGAGCCTATTCACCACTGCCAAATAGCCCCATATGTCGGACCGC
GGATCGGATAACAGGCTTTCTTCAAGCCCGTGAACGGCATCAAAAACCCTCAAAACAGCA
GCAGCAGGGCCAACTGCACGGTCTATATGGCCCCCTAACCCCAGTAATATTTGCTTATGG
TTCCTCATGGGATAAACCGCAGCCTCAAGGGCGGGCAAGCGGCTGCTCATTTCTTCCAAC
CTGGGCCCCGTTTCCTCCAATGTAGAGGCCAGAACCCTTGATTTTTCAAGCGTTTTTGCC
AGGGATTTTCTAGCGGCTAGCAGGGACTCGAACGCGGAACCTCCACCATCGCTCTTAACC
CCCATGGCAGCAAAAATACAGTGACCCCCACCAAACCCAATACACAGAAACTCTTCTCGC
AAACCCCAAAACAAGGGTTTCAAGGATTTCTAGGGTTTCTGAGAAATTTTTTTAAAGATT
CCGGAGCTACTTTCAGAGCAGAAGAACGACATATTATAGATCGGTTTTTCTTCGTCCTCT
TCCTCTTCATCGTTGGCATCGTCGTTCTGGGTCCATTCTCTGTACATGTTATGTATTTGT
GCAAGGATTCGAACCCTGGACTGGTGGGGGATGGTTGGTTGCCAGAAATTTCGTCGCAGC
TCTATGACCCCAAAAGGACGTTAAGTGCAGGGGAAGAAGAGAGGAATGAATATATGGACG
TCGACAGCTGTACAGAGCCGATAAATTTTTAGCGACTCCGCTAGATAGAGACACTGCTAG
TCTTTATGCACTATTTTAGAGGCGGCTTTGGCGACGCTCTTTGTCCGACACCGCCGTCAG
ACGTTGGTAAACCCATCGCGACTTTTCCCAGAATCTTCGTCCGGATAATCAGTAACGAGA
GTGCAAATCGTGGGAAAGAGCCATTACAGGGTTATATAAAGCCAGTATATGAACGTGAAT
ACACATCGTC
>57
TTGTCTCATACCATCTTCCTGCCGCATCACCACATTAATGGTATCCTCTTTGATAGCAAA
AGAATAAGACCATTTTGTATTCTCCAATCGAACCTGTAACTTTTCTGTTTCCTCTGTATC
AGCCATGCAGTATGCTACCCTCCAGTCTGATGCGTGAAGAGGTTTTGGTTGGTCATTGCT
GTTCAGCTTGATATACAGACATTGGCCAGTTCTGTTTGTGAACGTCATGTAGGGATGAAC
AGAAATAACCTTTGTTGGGGCAGATTGATAGGGGCATGGTTTTGTTGAAACAAATAACCT
TATAACATTGCCATTTCCATCATGTGCTTTAAGATCTACTGAGCCATCCAAATCACTAAG
AGGAGAAAGTGCCATAGCATGACTAAAACAAAGTTTGCCAGAATCACTCAATGCAATTGA
GAGCTCCATAGATTTAGGATCAAATGTTGAAATTATAGTGCAACCAGCCTGCAACTCATC
CTGATTGATTTGTTCCAGAATCTTTTCATTACCGGCATTTATACTAGATTTTAATCTCCT
TGTATGGTCCATACCAACAAGCCTAAGTTGCAATGGAGGACATCTGACACATTCTAGCCA
ATATGGTGTGTAGATTTTAAGAATCTTTGCAACTGTATCCTTCCCATCTTTTTTGTGCTC
AAGAATAACTTGAACCATCCTGCCAGAGTATGAATTCTTCAATATCAGGTACTGAGCCAG
ATCCTTTGTAGGATGTGAAATCAGAGCAGCCTCATGTACTGGCTGCCAGCCACCTTGTGG
CATCAAAGAAAAATAAAGAGGGTTCCGAAGATCAGCAGAATAAACCTTAATTGTTTCTCC
AGATTTGACCACCCCCCTATAGCGAACAGACAACTCACCCCCGGAAAGCTTTTCAAGAAC
AGAAAACTCAGAAGATACTGGAAGAAAGCTAATTAAAGTTAATGGAGCAGTAAGCACGAG
TTTCCAGTCCCTTATGGGGTCCAAACGAACATCCTTTCCAATTTCAGTAGCCTTTACACT
CAGGCAAAACCATAAACCATTCCTGTGAGTTGTTGCATTGGCCTCTTTTGCAGGGGAGTA
CACAAGTTCCTCAGTTTCCATGAGTGAAGAAACCAATATATCGGGCATACTCACATGCTT
TGAAGCACTGTCATGTCTCCCTCTGTAATTCAATACATGGCTCCAAAGATATTCATCCAC
ACCATTTAAATTGCATGGTTTAAATTTCAAAATATATTTTGGACCAAAGCGACGCAAACA
TGCTACAGGTAAAGAAGTTACATCTCCTGCCCTTAATATCCCTACAGAAAATGAGCGTCT
ATCGTCTCTGGATATATGCTGTCTTGTCCGTACCCATCGCCTTCGCCTGACAAAGAGCAT
GGGACCTTCAGGATCAAATGGAGGTGGCCACTTTAAATGCCGAAAATCAAATCCGTATGT
CCAACCTTCAGGAGAAGATGAGCTTGTGTTATCAATATGCCAATCACTAGCCCACTCCCA
GCTAGGTGGCAATTGAATTTCTGGGAAGTCCTGGGAAGAGTAGGAGTCATCCCGCATACT
CCAATGTCCTGGATCAGAAGGTGAAAGATGACCAGGGCAGCTGCTTCCCCAACCAAGTAA
AGGATGATACTTCTCATTTTCAAAAATTTCATCCTGAGAAAAATTATCTGAAATTTGTTG
CCCATGACCCTGACAATGGTCATTACTGTCCTCAAGTTGCAAGTTTGAAGACTCAGAGAA
AAGACACAGCTCAATTGAAAAATCCGTTTGATTTAAGACAGAAACAAGAGATCTGATGAT
TACATATTTGTCACTTCCTTTGACAGATACTTCTCTGGCTATAGAGTCATGGCCCATTCT
CCAGCATACTGCTGAAGCGGCGTAGTTCAAATTTACAGTGGTCCAAGGACCTTCTCTGGT
AGGGCTAATTTGAATAACTCCAGGTTTTGTACCAAACAAAAGGTCTTTGGCATACATTTC
ATCAGTAAAAATAGATGAAATAAATATACCACATCTTATTTTCCCTTGATACATCCTGCT
TTTGCTTTCATCATTTCTGGCTTCTGTTGAGCAAAGTTGTCTCCAAGCCAAATCAAGTTC
TTCCTTTGGAGCAGAAACATTTGATGTCTTCTTGCCCAAGTATATTGCACTTGTTAACGA
GGTTGAATAGGAGCCAATATGTATGCCTTTTTCCACATCAGTGACAATGATTTCAATCAT
GTGTGCTTCCACTGCATCCACCTTAAAGTAAAATACTTCATTCCAGCACACCCTAACACT
TCCCGTCGGTGAATCTGGCTCACCGTTCATACAACGAGTTCGTGCACTTTGCACCTGTGG
TTGAACTTCCTCAGACATTAGCTGCTGAGGGACAACACGAACAGCTACCATATACTGAAG
AGCACCAATGCCTTCACATTTAGGTAACTTTGCATCACTGATCACTATAGCCACACGTTT
TGATAGTGATCTTCTTATGTTACCCATCAAGTGTGTGTCACAAATGCTGTTAGATGCAGG
TACCATGACAGTAATCACATCTCCAGGTGGCAAGCTATTAACTTCAGGCTGCCCATCAAA
CCCAACGGTGCGGAGAAATATATCTTGACCTAGCTTGTTTTGTGGAATAATATAGCAGGT
CTCTTTATCCAGAACAGACTTCTTAATAGTTGTTAAATTCGAGTCCTTAGTTTTTGAGGA
TCCTTTCACTTCATTGAGTTTATTCCAGCTGGAAAAAGCTTCCAGGAGCATATTTACATT
AGAAACTGAAAGATTCATATTCAGATCCCTAGTAGAAGCCATCCGTATTTGTGAAGGTGC
ACCGACAGCACTCTTATCATACTGGTATCTTATAAATCCATCCACTGGTTCAATAAGGGG
TTCCCAAGAACCATCTTTTCCATTATATGATCTTGTCATCAATGACAAATTTAGAGTAGA
ATTTAGGTTGTCAAATCTTCCATGTAAACTGAATGTTATCCCAGTCAAAGCAACATTCAA
CAATGGAGCCATCAAGCCCCCAAAATCATCAAATAGTGTTGCTGAGAGTCCTCGCACTTC
TGCATCAATTACTAAGTCATCCGGTTCACTGGAAATTCTTTGATCAGCCATGCGTATACC
AAATCTTTTTGGAGGCTTTTTGAATCCATTTCTCACAATGAATGTGCCAAGCAAATTATC
TAGAGTCCATATGCTGAAGCCTTCTCTCGTATGTTTAACTTCAGTTGTGTCCCAAATGCT
GTTATCAGGAAACTGATCTCCAATTACCAAATCACTACGAACACATCGTAATAAATTAAT
TTCCTCAGGTTTCGTTGCACTTTTACTTGCAATACAACCTAGTGAAACATATCCCGGAGG
TGCCTGGGGAAACCAGAAGGAGACACTATCCATGCCTCCACGTTTGTCTATATGCCCTAC
CTTTGAAAATCTAATGGAGATCTCAAAGTAGTCCCATCAATGAGATCATGAAGTACCAGA
CCTACATTAGGAGGCTCATATCCGGGAACTGCAATATCACCAACATAAAAACATCCAGGT
GGAACAATAGGACGCCAAATAGAGACCTTTTTCTTTGCACTGTTTCCTCTGTTCCACCAC
ACTAACTCAAACTGTGCTACACTTTGATATCTTTGATTAGATAATATGGGTTCGGATCTT
TCCAAGTTCATAACCTCCTCTTTACTATCGCTACCGCGTACAGGTTTCTGCATGGATGGA
TTGGCATATTCTTGATTGTAACCAAACACGACATTACGTAAATCATAGGCTTTCCACTTT
GGATGACCACTTTCTGATTGTCCAGGAAAAAATGATCCTACAGAATTATCAACACGCCAG
AATGCATTCTTCTTGTTCTCAAAGTTCAATTGTGGATAACTGAAGAAAACACAATCCTTA
AGTGGGCATGGTGTTACTAAAGTAGCCGAAACACATAGAGAAGAAGATAACGATGGTTGT
TCTCTCCCTCGTGATACAACACAGCCCAGTGCAACATAGCCTTCAGGTGGAATTGGCATC
CAAACTCTGCACTCACTTTGTTCAGGATTATGGTGTGAGTATTGGGACACATCAGTCTCT
CTAATATCTGATTCCGACGGTTTTATCTGTTGTCTATCTGAACAGTACTTGTATTCCGAT
GATGACCAAACAAGTTCAAAATGTAAAGGTCTCTTTACTTTAGCAAAACTTGTGTTTAAT
GCAAGAACACCTTTTGATGGAGGTTCATCCACAGGGGTTAGACAGTCCCCTAGTACAGCA
AAACCAGGAGGAGCTTGGGGCCTCCAAAACGCATATTTTTGATTAAAAGAAATGCTTTCA
TCTGCCCAGATTCTATTGAACTGTGAACAAACCACAGTTGCTTTCCTCGATGTTGTGCTG
AGGAAGGCCAAAATGTCTTCCTGGAGCCTGATGAATAGTTGCAATATCCTATATGAAAAA
TTTGTTAGCATGTCTGAAATAGCTACATGAATGTTGGTCTTCCCAGCAACCTTTGAGAAT
TTAAAAACTGTATCAAAAGGCTCAACCACTCTAACACCACTGCTGGCCTCAACTGTCAAT
CCAAGGGCCTTTGCACTCAGTTCTATATTATCTCCTTTTAATATAAGCCTGGAGAATATG
TCTACTTCAGCATGCAAGAGCATTTCAGAAGGAATAGTTGATACTTCGTTTCCCTTTGAT
GTGTTATAAAATGTGAACTCCGGACCAACAGCCTGCAACTCAATTACCAAATCCAGATTG
GAGTTCTTGTACTGACTGCTACTTGCAGAGGGATCTTTACTTGATGTTTCCTGCAGAGTA
CCTTCACTGAAATAATTTGTCCCTGTTAGCAGGAAAACACCATCACCTTCCGAAGCAGAA
TAGCTGCTGTTAGCGCCTAATGAGATGCATGAATCTAAGTATTCTCCATTCTGTATAATC
ACATTCTTGAATTGAAGTTTTTTGCCACTGCCTATGAACAATAAAGTTTCCTGTGAGAGC
TCCACCAGATCTTCTCCATGTCTGTTCACCAAACGAAGCCGACCCCCTTTTCCATCATAT
ACAAAAGAATCATATCTTTCATCATCAACAACTAGGGGCCTTGTAGGTGAAATAGTCACT
TCATCATCACATTGACAATAAACGGGCTGTTCAAGAATTATCCCACCACTCATATCCACA
GGATTTTCAACATTATCATCTGATGAAATGCTCATGATAGATGGCACAAAAAATTCTGCA
ACAGCAAGCAGGAAATCAAGTGCCACTAATAACTGTGGCCTCTGAATGCAAAACGAAATT
TTTTGTGATGATTTACTGAGATTGACATCAAGAATAAGCATAGTTGTAATAGGATTGCAA
CCATAGCCATTTAAAAGGGTTTTATTTTGTTGTTCCACTGAATCCTGTGAATCTGTATGA
ACCCAGTGGAAAGGAGCATACTCAATGTTGTCCGCTTTTCCTATTGCACGCCTGAATTCC
TGCCCAGTGCCCTCACGATCGTCTGTTACAGAGAAATTTTTGAGTGTCGCCATGACTAAG
CTTTCTTCATCTGAAGTAGATTTGTAAAGCAACCACATACCACTGATCTGCATGGTAGCA
AGTGGAGCATCTCTTGATCTCCCTGTATATAGGCTTAGCTCAACCAAATTAATATCAACA
GTAACTCTTATAGTAACCCAAGATTCCAGAGCTGATGATTCCACCCTCTCCATATCTGGA
ATCTCACTGATCTCGTGCTCTATCTCATGGCCTGGTGAAGTTTCCACAACATTGTCCAGT
AAAGGGGGATTGTTTGGTGCCTCAGACATGTTGGTCATTGCACACTCTGTTATTATCTTG
TATTCCTTATCCGACATTCCTGCTTTCAGCTTTTCTATCTTGATGGCTGCCTCAATATTA
GGAATTTGATGCCACAGATCACGAAGTGATCTCCTTATCATAAGAGAAAGGCCACTGACA
TCTTGAATAATTCTTTCACCAGGTTGCCCATTTACACCAACAGTCAAATTTACATCTTGG
ACCAACAGAGAGATAATCTCTATGTGAATAGCGCCATCTTCGTTATTGTCTCCACCAAGC
CACTCGAAAGTATTTTGCACGGTTACATGAAGCACGTCTAACTTCAAAAAATCATTACTA
TCTGTTTTGCGAGGCATAATTATTATAGGCTTGTTCAAAGAGAGATCCAGCCTTAATGCA
GGTGACCCTTCAATTTCAGATTTAGTGAACCACTTTTCAGAATTTGTTACCCTGTCCTGT
AATTTCACAGCATTATTTGAGTCCTTTGGTGTAAGGCCCATAAAATAGCCTACAATCTCC
TGTATAAAACGGTTCAAATACACTACTTGAACTTGTGATAACTCTCCAACAAGACTATAG
TCATAACCTTGATAATCGTCATCTTCAGAATTGAATGAAATAAATTCTAGCTGGACAAAG
GACGAACCACCAGGATCACGCATATCACAGATCCAATAGTATGGGTGAGCATCATCAAGG
CTGTTGTCACTTACTTTTAGATTTCCCAAAGAAGCCTTTACACCAAAGGTGGATGGAAAG
ACCTTTATATCAGCATGTAAGTTATCTTGATACAAAGTAGCAAGCTGGGTTTCATTTCAT
TGTTCAGAACAAACTGTGCCCGTGCCATACTCAGGACTAGCGAGAAAATCACTCTATCTT
TGCCTTTCCCAAGCAGCCCTTTCACAATAGAGTCCTTCCGATTGATAATTGCATTTGACT
CTTCTTTAGTGTTCTTTTCACCAGTTTCTTGCTTGATAATTGTCGTGAGTGTATCAGTTT
GTTTTTCATCAATATCTTTTTCCATGTCTTCAATGTTTATAGCATTCACAAAATTCAATA
ATGCCAGAATTGTTGGCCTGTTAAAGTAAAAGGAGAGCGTAGCTAGTGAAAGCATTACCT
GCTTGTCTATATTAGTATATGCTGGAGAATCCTGATCCAAAAGAATAACCTGTGCCTTCA
CAAAGCTATCTAAGTATCCTGTTTGCTCCAAACATGGCTTCTTTCTCTTTCCTCAAGGTT
TGGCAACAAGCCAGGAATCCGTCTAAAACTTGGTATTTCACCATGTAGCTTGTCATTAGC
AAGTGAACTCTCTGCATCGAAGAATTCTGAAGCTGTGTCTGATGGTTGTCTTGAACCGTG
AAATTTAAGTTCTGGAGAATCTTCGAGATCTTCTGAAGTCTCAAAAAATATTCACTGCCC
TCAATTTGCTTATTACTCTGTGTTTTCCTGAACTTTTTTCGTTTTTCACTGCCAAGAGAG
TTCTTCCTGGTTCCAATGGCTTTGTTTGAATTTTTAATGAAAGACCGAACTAGAAATTGA
CATGACGAGCTTCCCTTGCCTACAAATGCATCTTCAATTTCCAATGATTCTAAAACAGCC
CCAATGGACATATCATGCTCTCTCATAGCAAATTCCACCTTGCTACCTAAAGCCCGAAAT
TCTAATAAACGCTGCTCATCACCGAGCAAAACATTTTTCAAATTTTGTTTACCATGAAGG
CTGCTAGAGAAGGCAACCTTTAATTCATCAAGTACTCCTGTCAAGAAGACCTTTTCCCTC
TTAGCAGGATCTACTACTTGGACATCTTCCAAAAACACCTGAGTAACATTACCTTCACTT
AATGGAATGTCATCTGGCAAGGTGACCGTAGAAGAAGCCGATGCTCGATATATTGCTCCT
TGGAGCCGGCTTTGCCAATTTCTTCTTGAGGTCTCATCATCACATCGCAAAATCAATGCA
TTAACCATCTCAGCCACCTTACTATTGAACTGTCCTGCATCACAAATGGAAAGCACATGT
CCCACATCACCAACTGATTCTGCAGGCACATTATAAACCTGTTTTCCCCCAAGGCTGATC
CGCTGCTTGTAAGAGCTAGCGTTAGGTGATTCCAGAACATAAAGAAATGGACCCACCAAT
GCAGCATACTGATACTGCCATACAGCTTCTCTATTGCCAACTCCCTTCCAGGACAAAACA
GATAAATAGCCATCAAAATCAGCTGGATCCCAAGCGCGAATAGGATCGGAAGTTTCATTT
TGAAATAATTTAGCAACTTGCATAAGCCGGTGGTAACGAGCTGGAGAAAAATGAAAACCT
AAAGAAGGTAACCGCACTGCAAGCCTGGTTGCCGGGTATAGAGGATGAGGGACACGAATC
TGTTGTAGTGATATAATAATACCACATTCATCAAGAACAGGAAGACATGCATCAGTTTCT
GTCTGTAAAAGCTTTGTGGCTGACTTATGGCAAGATTTTTCTTTCCAGTCATAGTTCCCA
TCAACTAAGAAAGCTGAGATGTCTTTTAATCCCAACTTAAAATGCATATAAATCTCATTT
TCCTCAGAATTTTCAGATCCGTTCGCTCCCTCTGTGTTTAGTGTGAAGTAACCCAAATCA
AGCAGAAGCTTGGTCTCCCGTGAACCATCAGGAAAAAATTCAGTGGGTATTGTGATCTTA
GGAGCAGCAATGTCCATGTTTAATGAAAACCTGGAGCGGTCCTCTAATGCTTTGCTCAGC
TGTTCTTGAGCACTGCGCCTGAATTGATTTAAGGTCATCTGTACAGCAGCTGCAGTCTCC
AACGCAACAGTTTGACTGACAGCACTACTACTTTCAAAAAAGCTAGTAATTTGGTTAACA
GTGTCCTTCAAATAAGTCATATAACAAGGGGAAGCTTTGGCAATTAAACTCCAGTCAACC
TGCCTATCAAAAGGCATGTAGGAAAATGTTGCCTTCAGGGATTCATCTTCTGTTGCACTC
TCCAGAAGAAGCCCCTCTGGGGCATTTAGCTGGTATGACTGCAGCTTTATATCAAAGATT
TTTGTTTCTGGATACAGTTTCACAGAGCACTGAAACCCTTCAGAAGACAGTTCAGTAATA
TCATGTCCATCAATGGTAAGCTTTGAAGCATTATGCCGCATATGCACGTCAAGCAGAGTG
TGAAGCATATTTAGTTTTCCCTGACTTGGGAAGAAGGGACTCTCCATATCCTCCTTGTAA
CCAATAAGTTGATTGATTTGTTTCCACTCCTCTTCACTTAGATTCTTGGCTTCACTTTCA
GGATTGCCCTTACCAGATTGTGCACCCCAGCCAAATAGTGACCAGCTTTTTTGTGCTGGC
TTTCTCTTACGAAGTACATCATTCCCAGAAGTCTGTTTCACGAAATTGTGGGCCAGCATT
CTCCACTGCAAAATGACTTCAGCTTCAAGCTCACGATCAATTTCTTGAATCTCTTTATCA
TCATCAATTGTTGTCCTCTCAGGATCAGCTTGTAAGCAAGAAACATAACGTGACACATAT
CTCTTACGCAGCCGTGCATACCGTAAAACTTGTTCCCAAGAAACATGGCCAATTGCCTTA
TTTTGTTCTTCAGTTAATACTTTACAAGCATATTGCCACCAGGACTTAGCATCTTCGTGG
ATCCCCACAAGAGGCCGATAGTGGGCATACTTTAAACGCCGATTGAAAGCTGTAATATTC
TCAGCTAGCTTTAGTATGTCCCGGTATTCTTCTTGGGACAAGGACAAAGTGACATCATCC
AAATTTACAAGTGCTTTTTGTGCTGGTTGATCTGCACTTCTTAAATCCTTGTACCCAAGT
TTTGTATATTTTGCATACCCGCGTACAGGATGCAAGAGATAACTATGTTCTTGGAAACCC
ATCTTCCCATTTTCAGAATCCTTTGCCTTTATTCCAGGTTCAAATATCTCGCTCCACTGT
GAAGGTAGCAACTCTTCCCAAGGTTTGTCAATCTTCCATGACTTTATGTCAGAATCAAAA
TAAATTGCCAACCTTTCAAGCGCTATGGACTTCTGTATGTGTTCTAGTGCTCCCCCAGTA
ATAAAAATTTCATTTCCATTATCATCAATCGTCACTGATGCAAGTTTCTCCAAAGTTATC
CCTGCTGCAAACGGGTGTCCAGGATTGCTTTCAGTGTCCTCATATCTGATGTGGATATTC
GTAATAGAGACCTTGATATTCCCAATTATAGTGTTAATAAGAGACCCCAACCAGGATGTA
TTCTCTTCAGCTTCCTGCTCATGTTTTGATTCCAGTAGCTTTGTTTCCATTTCCTGTACT
CTAGATCTCTTAGCTTCTTGTACAAAATCATCAGTATATCCCTCAACCTTGGTTGCAGGC
TCTACCAAGAGGAAAATACGATCCAAATAAACTAGAACTGGTTCTTGACCCAATCTGCTC
CATGGGACCTTCAATTTGATAGAACCCAAAAAACCTGATTTCACTTTTACAGGCAGCTTA
AGAGCATTCAGTGCCTCTGGCCTCAATTGCATATTTGTCAATTCAACATCCCCTCTCCAT
ACGCTGATCTTTAAAGCTTCCTTCGACAGTCCTCTCACATAATTACCGAGGTATTTTTGT
AACAGGAATGCTACTTTGTCCTCCAACATTTTGGCTGCAGGAAATTAGCAGAATTCAAGA
GGCCTCTGTCTGATACCCCTCCAAATGAAATTGTTAGAGACTTCCAACTCTTCGCAGATT
GCTGTGATTCTTGGCCATCAATGCAAAAACCCTCCGATCCTAACATTCAGGAAGGAATCA
TTCAAAAAATCATCGATCTTTACACATCGTAAAACGCACGGAACTGAAAACAGTAAGGTA
GGCTCAATGGCTTCCTCCAACTTTGAAGTTGCACCCGGTGTTTTCCGGCACGTTCGCAGT
AAGTCGGTGATTTAGGGTCATTATTTATATCTCCCGCGTCTGAAGTTCCATTAATCGCCC
CTGCGACTCCGAATAACTCCA
>58
TTCCTTTTCGGTCAGGTGCAAACAGCCATTTTCTTCACCTTCCTCTTCCCAAGCAAGCAA
AGGCAGAGTAGACCTGGGAGACTCATCAGTGGCCATTCTGTAAGTATGATATACAACACT
GCTCTTTCCTGTAAGAGCTTCATGGCTTGTCATGTCACAGATATATCCCTGTGGAAAAAC
TGGCTTGGTCCAAGAAGAACGCCCATTGTCCACACTAACATGAACTGAAATGGAGAATAC
CATGGGCCTGAAACAGCTTAATACCCTCTCCACCAGTGCTTCAAGGTCACAATCCTTGGG
ATTGTAGCCCATTGCCTCAAAACTTGCATAACTGAAACCATCCTCAGGCGTTACATGAAT
GGTGGAAATAGCTGCTCCTTCAAGGGCATTCATGGAGTACCCACATGGATCAAACTGAAA
GTCACAAATCTTAGACTCGGGAAGAATATCGCTTATTCCTGAATTAAGTGTCATCTCCAC
TGCAGACTTGGAGGTATCCTTGTAAAAGACAGAGGCCTGTTTGTGGTCCAGTTCTGTCAT
GCACATCTCTAATGTATAAACTGGAGGAGCATTTCCCTCAAATGAAGCATCCTCAGCACT
AGCAGAGTAGACATGCCAATTATACGCCTTCCCAGAATCTCCCATAACATACGCCTTGCC
TCCGGAACCAAGCTTTCCAAAGTATTTATCCAAATAAGATACTTCCTCGCCGAAGCTGCG
ATGAGGAAATGGCTGGACTCCAGCGAAGATGAATGTCCCTCGAGTGTATTTAACATTTTT
GACAGAGAGAGACAATTTGCTTG
>59
GCCCACTGAAATCATGAACAACCACCCCCCCCATCCCAAAACAACACATACATATAGACA
GTGAGTCCAATGCAATCTCTGGATTATCTAGAAGTCCGGCCAATAAAACCAATATTTGGA
AATACCATGTTTCCAAACACAACATGACGGCGGAAGCCGCAGAAAGCTTCAAGAATGACG
GCAAACCGTGGAAGGCCTGAAGTGAGAAGCCCGTCCACGTGTACTTACATCTTGGGGACT
TAAGGATATATATGAACTGGGCAATGACGACAATCCACCACGACAAGCTCAGCACGAGCG
CCGCCCCAAAGATTCCGAACCCCAGCTTGTACACGGCCAGCCACGTCAGAAACACGTGGA
CGAATATAGTGCAGAATGATATGTAGGCGCTGGGCGCTACGATGCTCTGGGCCTGCAGAA
ACTTCTGGATCGGAAAATTGGCCGCATACGCGAAGATCTGCGGGATGAGGCCGTACACAA
ATATAGCGGCTGCCGCCGCTATTGTCTCGGACTCTCCCAAGAGTACCAGTAGGGGTTTCG
AGAAGGCGTAGATGATTGTGAGAGGTATTCCTGTGACCATCAGGAGGATGGTGGATCGCT
GCCAGGTAAATCCCCAGCATCCCGTAGGTTTTTGCTCCGTACGCCTGCCCGCATAGCGTC
TCCACCGCGCTCCCCATTCCCAACATGAGACCATAAGCGAAGACTTGAATCCCCGTATTC
CCAAGAGAAGCAGCAGCAAGCTCCAGGTTTCCTAGATGCCCACAGAAGATCTGAGTAGCC
ATGCTCATTATATAGTTCACCATGTACACCACAATTGCTGGCAGGGCAAGGCTCCACAGC
AACTTGGATTCCAAGAGCACAGCAGCTCTCATCATCTTCCTCCATGGCAGGTTGTCTGCG
TTGGATAGGATGAGTTCCAGACGATTTATATCATCAATATGGGCGCGGCTGCCAGTTTCG
GCAGGGGCGAGGAGATGTTCCTCCACTTCACCCGGCTCCATCGAGAGAGGCTTGGGACAG
AATGATTTCTCCTCCCTCCGGATGGATTGATAGCCAATATAAGCAGAGGGAGAGTCCTGT
GAAGACCAAATTCGAAAAAATTAAAATTCAAGTGACGTATATGATAAACATACGTAATTC
AAAGAACCGGATTCCGTCTAACACTCTGAGTGGTACCGATGTCAGAATATCTAATTCGAC
GAATGTAGGAGTCTAAACGACGGAGAAATGGAGGTAAAAGTGACACCAATGTAGAAATTA
GGTATCGGGAATCGAAATACATCTCCCCCGGCGTCGCTTCAGAATCCCTATCACGTGTGT
CAACTCGTCATCGTAAATGGCAGATGCTGAATCTACACCTCTCTACCAATCAAACAATTA
ATCCGTTCATAAGCCCTAAATAGAGTATTAATGTCTAACAAAATCCTTACAGATTACAGA
ATAACGACAAGCTGAGGGCAGTGGGTTTTTC
>60
GTTACAATTCCTCGCAAACCCTCCACTTGAAGTGAGTGTGTAATATATGACTGGGGGAAT
ATCGGTATTCCCTCAGAGAGGGGTAAAATTCCATCTTCCCTCTCTGCAGGAGAAGGATTT
TGAGAACGGCGAGGGTCAAAGAAACGCTTGTCAAGAGCTATAACCTGATCACCAATTGTT
CCAATGAGAAGTTGCTTCGATGTTATACCCTTGGCAGTTGATGTCGTTGCCATTGTTTTA
ACAGAGGGGCTAAAAAAGTAGCTTTGTGACTTTACCTCAACATCGACATGAGAATACGAA
GAAATTGGCGAAGTAAGATTATGGCGCCCGAGCATAAGCTCTAAAACATTTTTAGTGTCC
GCACGAGATCGATCATATATTTCAACCACTGACATCTCATAACGATGAGCCTTCAAATTG
AAGTAGTGGTAGACAACCCAGTTTTCATTAAAGACTGCATGGACAGGCCCTTGCATTCCT
TGGTGAGTAACTCGGTGTAGTATCCGTCCAGTGACCGTGTCTATGAGATATGCCACCAAC
CAAGCCTCCTCTGGAGCAGTGGATCCTAGTGGACCAGCAGCTCTTGGTGAAACAGTCACA
ACAAATAGTACATTATTTCTGACATATTTGTATAGTACTTCCTGATCTGTTAAAACCTTT
GCTTGTGTGTGGACCACCTCATCTGACATTTTTGTGACAGTGGCGACAATTTTCTCCAAT
TCAGAAGGAAACAATACAGACCATAGTTCTCTAGTTTTGAAGCAATAATCCTTAAACACC
ATATCTGACATGTCCTGATTACTGATACCATAACCTCGGATTGATCCTTTTTCTATATCA
ACAAAATATAAGTAGATATTTGACATCTGTTTAAGAAAAATGGACAGTGCTTCTTTGGTT
CTGGGAAACAAGTGTGCCCTTGCATTGTTATCAACAAAAAGATGTAGCCGTTGCTCAGTT
GAATCTGTCATTGGCAGAGGAATCACTTGAGATATGGGATAGGAAAGCCTATAAGATTCG
AGTTCTTTGCCACTGTGAGAATCTACAAATGAGAGAATTCCTGTATCATCGGGTCCTAGA
CCACATTTCCCCATTATCAGAACTGCTGGACTCTCATCTAAAGCATGCTGGTGAGGTACC
CGCCAAGGAAGGACCTTCAACACGGAAGGAGCTTGACATTCTTCTGATTTCCGGAAAGCA
GGAAGCAACCGTGACCATACAATGTGACCGTCTCCAGAGTGAAGAGCCAAAAGTTTTCCT
GCCTTTGTTAATACTATCAACAATTTCCGAAATCCGTTATGATCCCTGGTCATTTTTGTT
TTATCTGCATTATTCAACCTCCTTGCTTGTATAACAGCTATCTCTTCAGCACTTGCTAGC
ATCAAGGTTGCCTTCAATTTCAGCAAATGGCCCTTCAGCCATTCAAATAAGTTGTGCTCC
ACTTCAGCAACTGAGACACCATCCCACTCTAAAGGTAATTCTGCAGTAGTTGCATCTATG
ATTTCAGCAAGACCATCCTCTCTACTCCAAACAATCTCACCTTGTTGCAATAATGCAAGA
GAATGGTCTTCCGCAATTACCAAGGCCCTAAATCCATGAGACATATCTATACGCAGATAG
TTATTTATAAAAACCTTTTGTAAGAGACCCCTTTGAGGATCTAGTTCAACAATCTCCCTC
AAAATTTCATTCTTTTGACCATCATCCAGCAAGACAGTAAGAGAAACCTTGTTGTTGTCT
AGGTGTTGCACCACTGCAAATGCTTGCTGCTCTGGTGATAAGAGTAGGCCATCGCTAATA
GTAGCTGGTTCCCTTACTTTCTCAAATAAATAAAGCTCACTACAAGTATTTCCAACTTTA
ATCAGTAATATATGTGAATCAACTTTTAATGCAAAAGCACCTACAAACTTTAATGGAAGG
AGTTGTGCCTCAAATGAAAAATCTTCAAAGAGACTAGAAAGAGTTGTCTGATGTAATGAC
AGCTCTCCCTTCGCAATGCCACTTGTAATAATAGTTGATCTTGCAGAATCCAAAACAACC
AATGTATCCTTGATCACAATTAGCTTGTCTAGTGATAGGCCTCCATCATAGGTTGCCACT
TCCTGTTTCATTATTTGCCCATTCCCAGGATTCACAACCCAAACAGCCACACTTGATTTC
CCAATAAAACCTACTGCATAAATGCTTTCTCTATCAGGAGATAAAACAATCCTTTCAATG
CTGACTTCAGTTTCCTCACTTCCTATAGAAAAGTCCGTTCGCCAAAGAAGTTCTCCGTCA
ATGCCTGACACCGCATTCAACCAACCTCTACCATAAACAAGAATAGCATTATCCTTGTCA
TTTTTTAAATCCACCGGTACAGATAACAGGCTCTTAGAAGAACTTGAGCCCTCCAAAAAT
GATTCCCACACCAACTGACCATCCGGAAGGTTCCATGCTCTTAGAACACCTCCTGAACTG
GACAAAGTAATGACATATTTTCCAAGGGCAATGTCAATTTCATCCACGACATCTGTTTCT
GCCAGCACGTGTCTCCAAAATATCTCGCCTCTACGTAGATTAAGAGATGCAACCACATTT
TCTTCGGTGGCCACTATAACACGCTTCCTCCCTGATTTCTGGCTATGGAAAACTGCATGT
TTTACTTTGCCTATGTACTGCTGATGCCAGTCTATGACACCGACTTGATCTTCGTAGAGG
CAATTGCAGGAGATGAAGCAAAACCCTGCAAAAATGGCTGTGAAGACAGCGAACATGAAA
CCCGCCCTTCCACTGTGAGAAAGTATGTTGGGACTTGCCGTGCGGAATCTATGGCTAGAA
GACGCCATTCTCTGCTACTTTACCGTAACAAAACTTTAGGGACTTGTTACAGCTCCAGTA
TAATCACCAACCCGTGCTGATATACGCAG
>61
AGTTGCTTCTCTGCAGTGGCCACCAGTGCTTTTCTAGTACATGCATCCAAGTAAAGAACA
CAGCGTTCATGCTCCTCATGCAACCTTGCCTCAACATGTTTCAAATAATCCGGAACATCA
GACAGCTGCATATATCTTACACCTTCAGATGCATAAAACTCTGCTGTGCCTTCAAGGAAT
GGCTTTTCAAAACTCTCTGAATAAATGCCAAGTGCAGTGAACATCCTCAAAAGATGGTTT
AGAAGAGTCCTGTCAACTGCTTCGCCCATTCTCTCCTTCTCAATCAATCTCAAAAGGCCA
GTAACTGTCTTATGCTCAACTTCTGTACATAAAGACAGATGCTTTCGGAATAATTGCAAT
CCCATGTCCCAAAGAGAACGAACATTTGCAGTTTGTATAACATATGTACGATCAAGATAT
AGAGCTATGCTCCGAATCATTAGCATTTGATCACAAAGATCTTGCCAACATTTTTCAACA
AGTGACAGAAACACTACAGGATCAGGACTCTGCCCAACTAAAGACTGTAATGTGGCAGCA
ATGTGTGCCTCACATTCCTGCTGAAGCCGGCTGTAAAGGTTGCCTGCCATTTTGTGTAAA
CAAAGGTCCTCTACAGCCTGATACAGTTCCTCAAGGCTGCAGGATACTGGTTGCTTCAAA
TGAATGGCATTCACAGCTTCTTTAAGTTTTGCCCAGGTAACCTCTTCAAAATTAGTGGGT
ATCTTTGGCTTCTCTTTAAAGGGTTTGATGACCAATTTCTTGACCGGCTGCGGGGGCGTG
GCCTTCTTTCTTGACAAATTGGCGGCCGTTGCGGAGGCCGAGGATCCTTCGTTCTTGAGA
TCCACCAGCATTCCTTCCTCCGACGAGACATAATGCTGGACCCCATTCTTATCGAATGAA
TAAAGAACAGACTGTGACTTGGGCTTCTTCATGGCCGGACCTGTACCACTATTATTATTA
TTGTTGTTATTGTTAGTGTTGCTGCCGCTGTTAATGCTGCTGATTGGCCTCTTTAGGTGA
GACATTAATCAAAATCATGCATTTCGGCTCTCCGTTCTCGGGGATTTTTGTGCAAATTAA
CGATACCAAACAACGAATTTCCCCGCCAGTCGCTTCCCACCTTCGATCCCCGCCGAGTCC
CTGTAAATTCGTGATGCTGTCAAGGGTAAACCCCGATGCCGTAAACGAAAACAGAAACTG
AGGTCTTCTATGGTCTTTCAGAGATTTTAAGAATGGGAGCAACAATCGATTCTTCGCCCA
AACAATAATAATCATGGCGAGGATCGATTATATAAACCAATTTACCTTGGTAAACTGAGT
ACAATTTGCCTCATTTCATTTGTGTTTGGCGTCCGAGGGAACAAGCACCATCCTCAGGGT
CGGGTGTTCCTTGGTAAAGAGAGGGACCCCAAAGGTGGTGGTAAGATTCCCT
>62
TTAAGTATAGTTCATGAGAAACATGAGAAACAGGTATGACAGGGCGACATCCTTGTAGAG
CTTAGATGTCGTATCCAACTTACATTGCAGAATGATGATAATCCAGCCGAGTCTCACAGA
CAGAACAGAGGCCGGGCTGCCCTGTTCTTCAACATCCCAATCCTGGTCTTCAAACAAGCC
CATGAGACCATTAGGCAAGGCCCTGGGGATATCCATGGGTACATGAGCTGTAATCTTCAT
GAGGGCCTCCTTGTAATCAGACATAAAACTCAGATAATTCATAACATACCTTGTAAGTGG
ATGAATCGTCCCGCCGGGAATACGAGTCTTTGAGTTCTCCCCGTGGACTGCATTTTCGAA
TTCTATAAAAATTCCCCGCGCTGCCTCCCCGAGCCGAACGAGGACAGCAGACGCCTTCGT
CCTCACGCCTACACACTCCTTCTGGTAATAAACGGTGTCTATGTCGGGCATAAGCTTCGA
CAGACAGTCATACATGTCAAGCACCCCGAAGAGCCTGTCGCTTGATTTTTTGCCCATAGC
TAGTGATTCCCCAAAACCTAGCAGCTTCGTTGTCGGTTCCGTGGCTACCTCAGCGAAACA
CAAATCCCTGACCTGGTTAAACCCTGCAAAGACCTCGTGGCAGAGCCGTTTCTCGCTTGC
GAACAGAATCCTCACCGCAATTTTCATGGTGCGGATCCAGGTCTTGATTTTAATGTCAAG
AATTGCCCCCTCCGTCGAGTGCACGTGGCCTTTGTTCAGCCGCTCAACGCCAATTCTGTA
CAGACACTTATCGATTACAGACTTTCTGGTCAGCCCATAGATTCGAACGCACTCTTTCCC
ATACCCGGCGGTCACCATGCGCTCTGCTATGCTGCGAAGGTCCAGCACGGCGTCGAGAGG
CATCATGTCGACTTCGCAAATCCAGTCGGCGTTAGAATTCCGACCACGACTGCCACTGCC
GCTGCCGCTGCTCCCGTCTTCGTCCGTTGACCCGTCGTCCGACAAGCCATCGTCCGGCGC
CAAGGTCGGCTCGACGTTCGCTGTCAGAATTCGGTGAAACTCCCTCTGCAGGCAGATCAT
CGACATCTCCATGAGGCGCTGCGCGCGCACGAGCTTGGCCGAGCGGCTGTCCGTTACGGC
CAGACTTTCCATCAGATGACGGAGATCGTCCACGGCAGCCAGATACTCGCTCGCTTCTTC
TCTTCTGCCGTGGAACAGCATCGGCTTGTGGGACTTCAAATCCCGCCCAGAGATCACTCT
ATCGGCGGAGGCCAAATCGACCTCCCAGTCGGCGGATTTCCGAGGTGGGTGGCCGGGATT
CTGATGGCTCATGGCGGAAAGGCGGTTGTCGAAGGTGGAGAGGATTGTGAGCATGTCTCT
AGTCATGTTCTCGGAGGTGCCCAGGGATTTCACTATATGGTGTGCAGTGGCCACTACTCT
TTCTTCACCTGCTGCTGTTTCCTCTGTCTCCATTGACGTATAATATCAACTGACTGCCCG
GGATGCTTCGGAATCGAACAGAGAATCGTGGGAACGGAGAAATCTGCTTACAAAGAAACA
ATAAAACCCACCCACAAATCAAATTTTGGGTGAATACTCAACTCTCTCTGGTTTTAAATA
GAAATCCTGCTTATGAACCCCAGAATGGAAAATGAGAATTCAACATCCAAAGCCTAGAAA
AACCTGAGAGGGTGTTTCACTTTGATTGGTTCTCTATGTGAAGGGCTCTGATGGGTGGAC
GTCGTGTAATTCGAGATCTGGCATTGCTTGATTGACCAAAATTCTATTCGCTCCCTGGAT
TTGAAAGACTGCGACGGCGCCCCGCCTCTGTTTTGACAGACTCCATAACTCTTACACACG
GACAGAACTGTGGAGTTGACTTGCTAATCCACCGGGTGATCCCTTCAACAGCTATTTTCT
ACAAACGTTGATGAAAAAACATCGAA
>63
GATGAGGTTGAGTAGGTTGTATTAAGGTTTGTGACATTAGAATGGTGGAGGTGGGTGGGG
AAATGGCAGTGGAATAGTGGTGGGAGGCTGAGGTGGAGGGCTAAGAGAAGGGGGTGGCAT
GTGGTGCGGAGTTTGGTGGTGATGTGGTGACATCTTGGGAGTGGAGGGAGGCTGAGGTGG
AGGGGTAAGGGGAGGAGATGGCTTGAGATATGAGGATGGTGGAGGTGAAGGTGGAGGTGG
GTAACGAAGCTGAGAACCAGAGGGAGGTGGTGGATTTTTGTAGGGTGATGGTGAAGGGTG
GCTAATAGGTGTTTGAGGGTTTGTTGGTGGTGGTGGTGCAAGCGGTGATGGCCTATGATG
AGGATGGGGTCTATGGATTGGATGCTTGTGTGGAGGACTGGGAGGCGAAGGGGTGGTTGG
AGAGGGGGGAGCAGGCTTAACCCCAAAAGCAGGTGGTGGGGGTGATAGTGGTGGTGACGG
TGGAAGTTTTGGTATTGGAGAGCCGCCATAGGAAGGGGAGTTAGCCTTTGGAGGGGCACT
ACCAACTTTAGGGGGACTGGCTGTAGGAGGTAGAATTGGAGAACCAGGCCCAATTGGTGA
AGGAGCGCGAGGAGTGCTAGGAGGGGGTATGGCTCCTCCTCCCTTGGGGGTTTCACCTTT
GCAAGGCGGGTAATGTAGTTTTGTAATGAGCTCAGGATCCAGAGGAAGAGGAGGAAGAGG
AACGCATTTAGTAGGACTATGATTGTTACTAGCAGGGGCCCCGGAGTGTTTAACCCTGCT
GTGGTCTCCATGAGCTGGGGTAGGTTTAGTGACCGGCATGCTATAAGATGGGGGTTTTGC
TGTAGAAGTCGCAGTAGATGGTATTGTTGAAGCACTTGAAGGAACAGTGGCCATTTCTTC
TGCAAAGCTTCTGCCCACTGTTTTGAGGCCCCGAGATGAAGCTCCGAAGGATTCAACTGG
CAACTCAGAGCTCTCCAATATTATGCCATGCCTAGAGCCCAATTGCAGTGCATTGCAGGC
CTTTGCAGGTCGACTCATCCTATAAGCAAATGGACCAACATAGTACACAGCTCTTTCTCT
GTAGACTCCTCCGGCACTAGAGATAGCGGCACCTGAGCTACCATTAGCAATATCAGTGGG
GATGTAGCAATCCATGTCAGTGCTTCTGGCTAGTTTAACAGTGCATCTTCCATCTCCATG
AATTTGGAAGTCTTCTTCCTCCACACTGATGGAGAATACACCATTCTCATCAGTGGATGC
CCAAAAGGCAGCGGTTGTGGACCCTTGGTAGCATTCCAGACTGACCTGAGCTCCTGCAAG
GGGTTGGCTAAGGGCGGACAGTGTACCCAGCAAGCACTGATCACAGAATACCATGCCAGT
GACAAGGGAAGTTTTGGGTTCTCCACAACAAACTCCAGCATTCCATAACACTACATAAAC
TGCAAAGGCAACTATGACCAAACACAGTGATCTTACAGAAAACTCCATGACCATGCTCAT
CACTTCTGTGACTCCAAACCTCGGCCCTCAACCTCTATTTCAAGAAGCAGGCGGCAGCAG
CAGCACTATTCCCTAAGCCCAACCCGTGAGGGGTAAGGTGTAGGCACCCCTGCATGCCTA
CTGTACGTTCTTTTCCCTTGATCATTATCATATAATATGCATGTTGATATCCCCAGGAAA
TAAAAA
>64
ACCAGATAGTTTGTTGTTTGAAATATTTAAAGAGTTCAGATTAGCAATATATCCCAGTGA
CTCTGGAATTGATCCTTGCAAATTATTTTCTGCAAGATTAATAACAGCCAAAGAAACACA
GAAACCAACTTCATCAGGAATGGATCCCTCGAACATATTCTTGTGCAAATGCAGATCACC
CAACTGCCTCAAGTTGCCAATTTCCTTTGGTATTGGACCTGTAAAGTGATTATTGCTTGC
TTCAAGTTTGACTAATAGCTTTGCCATGCCAATCTCCTGTACCAGAATCCCGGAGAATTG
ATTATTCTGAATACACAATTGTCTTAATTCCTTTGCATTTCCGATCCCGGAATCAATTCC
ACCATCAAATTTATTGAAGCTTAGATCAATAATGTTAACATTTGGCAGTCCCCAAATTCC
TCTGGGCACCGCACCATTCAGATTGTTGTTTTTAACTCTAAAACGCACCAAAGTTTTGCA
ATCTCCATAGGTTTCAGGTAGCTCTCCTGTAAAAAAGTTATCGATAACCAAAAAGTATTG
CATATTTCCTCCTCTGCACATATCTCTTGGTAGCGTGCCATTAAACTGGTTTTGAGAAAC
ATCGAGCAAATTAAACTTGGATAGACTGCCAAGTTTCTGTGGTAGTTGGCCTGTGAAGTT
GTTCTTATACAGTGATAAACCTTCAAGATATGGTAACTCCCCAATGCTTTCAGGAATTTC
GCCTGTCAGTCGGTTCCTGTTGACCTCAAAGGAAACCAGGTTTCTCAAATTACCAACTTC
CTCTGGAATGTTACCACTAAGCATGTTCTTTGATGCATCAAAATATTGCAGAAATGTAAG
ATTGCCCAGTTCTCGAGGTATATTTCCAGTAAGATTGTTATTGTACAGCTCCAGTTGGGC
GAGGTTTCTAAGTTTGGAGATTCCATTTGGAATAGATCCATTCAGGTAATTGGTAGAAAG
ATCCACCAGACCCAGATCTGTAAAGTTCAGAATAAAACTCGGAATTTCTCCTACCAAATT
GCAGGAAGCCAGATAAAGCAGATTGAGCTTTTGCAAATTCATGAGCTGTTCAGGTATATT
TCCTGGATTGAATGGATTGTTTGCCAGGCTCAGAGAGGTCAACTCTGGTAAATTTCCCAC
AGAAGCAGGGAATGGACCTGTGAAGTTATTGATTGTCAAATCTAGAATTTGC
>65
TGTTAACTGTGGCGTTGTCTGAGAGAGTCCCTCGGAAGCCTTAACAGCTGTGTCATCCAC
TTTGGCCTTCTTGACAAGTTTTTTTTCAGTACCTAAGACTTCCTTCTTGGAATCAATTTT
TCTTTTAGCAACATCTTCCAACCCTTCCCTTTGAAGTCCAGTGACCCCATCTTCTTCCTC
ATCAGAGTCAACTGTATATCTTGCCCTCTTGATGGGCTTCTTTTCTTCTCTGGATGAATC
ACGTCTAATAATTTTTCTCTCACCAGTTCCTACTTCAGATCGTATAGATTCTTTTGTACC
ATCTTCTTTGGAATTCATTTTTGAAGGCACTTCTGAGTTTTTTTCCCACCAGTTCCTACT
TCTAATCCTGCAGTTTTTTTTGCACCGTCATGTTCAATGGCCACTTTTGAAGCCATTTCT
AATTTTTCTACTTCATCCGTTTTGAGTTCTTCTATCTCATCCTTTTTAACTTCCTCATTC
GGAGTCTCATCTTTTACCATTTTCAATTGTGGGGCTTCTGGCATATCATCCCCTTTTGAA
GTCTTCATTCCATGCTCTTTTGGAGATTCTAGCACACCATCCTCTTTTCGAGTCTCTGGC
ACACCACCCTCTTTAACTGGTAATATCGACAACATTTCTTTATTTTCTACATCACTCTTA
TTTAGTTCATCCTTTGAAATCACATTCCCTGCTTTTTCCCTCTCATCTAGCAAAGGAGAT
CCATTAGCCATAAATTTATCTGCCAAAAGTTGATTTGCTCCATTTAGCTGCTGATTGAGT
GATGGACTGGCCTTATTAACCCAATCCTGCTTGTTGAAAATGAACTCAGCTTCCATATCG
CCAAAGTTTTCTGATACAGTATAGTTGCCTACATCAAATGACCGATAAAAAAAGTAATCT
GCATCATCCAAGTCTTCTTCTGTGGGTTGTGGATTCCGTGTATCTTTGGATGTGCAAAGA
ACTTTGCATTTCCCAACAATGACCTCCAGGACATTTATATTAAAAACTCCTTTTCCTTCC
CCCGCTGCCAGAAAAATCTCCTTGTTGGCCGGGTTGCTGTCAACTTCCACCCAGTTACGA
ATCTCAATAGGCCGGAAGAACCACAGGACCTTCATTTTCTTCTTCTTATCTTTACGATCA
TCCCAGATTTTGATAATTTTCCCAATGTAGGGATCTGACTCGCCTTCCTTGTGAAGATAA
ACACAATCATATCGTGAATACTCTACACCTTCATAAGTGAAGGAATCATAAAATTGTATC
TCCTTTC
>66
AAATAATGCCTAATGTCCATGCACTAATTTGAGAGACTTTCCACACATGTTACTTCATAA
GATTTCAAAGCCATCGCCACAGGCCAAAAGGGACTGGACTGGGTGATTGCGTTTAATAGA
AAATAAATAAAAGCAAAGGTCAATATCAAATAAATAAATGGATGTGCACCATAACCAATT
GTATCACAAGACCATTGAAGGGCAACACCAGCATTTAGAATGTCAAATCAACGTCAGAAA
TGAACTCTAAACTGAATATTCATCTATTCAAAGACAAGAAAGGTAGAAATAGGACTAAGT
TTCCTGCAGAAGGATGTCATCTAACAACAGATGAATATACATTGCCGACAACTTGCTTCG
AAATTCTAGACTGTGAACAAGTCACTATGTTATCATGCATAACATTCTCGGGTTGATGGT
GAAATTATGTTTAACAAATACAACGCAAGTGGGTTGACCAATTAAGATCATTTGCCAGCT
TAATTTGCAATCAATGTGGGTTGACCAATGAAGTTCTTGGGTTGATTGCAAATTGCCAAC
ACTCTCAATGTTTACAATATGTCAACAGAAATTCGTGTATTCTACAAATCTAGCATCCTT
ACCTCAAAGCTCAGGAGGTACATTT
>67
TTTTATTGGCATAAATCAGAGGCTCCTCATCAACCGCTTTCTCTTCTGATAGAGGAGTTA
CATTGACCTTTCCAGTTACAGGCATCGCTTTCTTAGCTTCCTCCAAATCCTGTGCAGAAG
CTTCATCAGGTCCTCCCTCCTTTAAATCTCCACCATTTGTTTTATCGGTATTTGACGCTG
TTGCAGCAATTGCAGTTTCTGCTACACTTGTGGGCACTGTGTTAGTTGTGGGAACCACGG
CAGTTGGTGTTAATGAAGCAGTAGTAGCAAGCGGTACCGCAGCTGCAGTGATTGATGGCA
CAACACCAATTGCGGGAGTTGTGAGAACAGATGTGGTCATGGCAGATGAGACAGCTCCAG
CAGATGTAGAAATACTTGGTGTCAAAGAAGCCATAACACTAACTGGGTTTGTGGGCAAAA
GAGGCATAACTGGTGCAGCAACTGTTGGAGTGCCTGTTGATGCTAAGACTGTAGCAGATA
CTGATATGCTGGGAGCAGATAGATTTGGAGATGCTTTAGACGGAGATGATGTGACAGCAA
CTGGAACTGGTGATGCAGCTGTGGACAATGATCCTTCAGAGTTTCCAACTGAAGCTGCTG
TTTTTTCTGCCTGCTCTCGAGCTATCTTCAGTTCATCTGGAATAGTCCACTTCGATTGTT
TTGTGACCTTGTTGTAATAGTACTTTCGCCCCTCTGGAGTTGTGAATTCTTTCCAAACAG
TGGATGCATCCGCCCGCTCAATTGGTGTCATCAATTCTAAAGGCTTCTCCCAACTTGACT
GCCTTGTCTTCTTGTTAAAATAATATCTTCTTCCATCTGTGGCAGTATGTTCTTGCCAAT
CTGAAGAACTTTGCAAGTTGGAATTACCAGGTTGAACAACAGCTCCAGGAGCTGAAGCAA
AGCCAACAGCAGATTGTTGCCCTGTCTGCATCCCTTGAGATGCAGGGACACTATTTTGAT
TTGCAGATCCCCATTGCTGAGTTCCAGAATGCACCAGTGGCATGTGTTGAGGCTGAGAAA
CAGCTTGATATTGTGGATTAACACTGTATGAATTCTGTGACTGACCATACGTAGATGGAG
CAAACGTATAGGATGATGACGGTGGCAATCCCATGCCACCTAAACCAGATGGAGGCGGCA
TACTAAGAGGCTGTTGAGATTGCTGAGGCTGCTGAGATGGAGGAGCCCCGCTTGTCATTG
GCCTTGGCTGCTGAAGATATGTCATAGAAGGAGCCTGAGATGAAGGCGGAGTTTGTTGTT
GTTGCCCTGGACGTGGAGGCAAATGTTGCATTTGTGGAGGATACTGCACAGGCTGTGGTT
GAACAGATGGAGCAGTTCCAATGTTTGGCGGTGGTATACCTTGAGCCATAGGCCGAAACT
GTTGGCTACTTGGAGGCATAAATTGCTGACCTGTTTGTGGTGGTACTCCAGATCTAAATT
GCATTGGCAGTGGAGGTCCAAAGTTTTGAGGTCCTGACGACACCATGCCAGGTGGACGAG
GTGGCAGCTGTCCAGATGATGCGGGATTTCCTGTCATGTGAGTTTGAGGAGGCCCAGAAG
GGTGCCCAGAAACTGCTGGAGTGGCTACTGTGTTGGGCCCGTTCATCCACGGAGTCATTG
CGGCAGCTTCAGCTTGCTGTTGCTGTTGTTGCTGCTGCGGCGTCTGGGGCGGAGGAACGG
CCGCCATGATCAACTAGGCGGGAGGAGTGCAAGTAGATATTTGTCTAGCGAGACTCGATC
TCTTCAACTGGTCCTCCTCGGTTGGGGGCAATTGCTTGTCCGTAAGAATAATAAACAAAC
CCCAAACCCTTCTCCTGTATTTCTTCTTCTATGGTCATAATATAATGCGACCTATTATGC
GAGAGATGAACAGTACTTTCGCTGCCTGTCTCTCCAAATTTCTTCCTCGCAACACATCCC
CACGTTTATCAATATCTTCTCCAGTCTGAACATATAAAACTCGCTTTGGATTTATTAAAC
CTAGGAGATTATACAAATGGGATTCATGTATACATGGAATTTAATGCTGACGTGTCATTT
GTGTTTTGCATTGAGTTGATACACAATGCTACAATATCAAGGGTTTTGGAG
>68
TTTTCAGATTCAGAATGCCTCAAGTACTTCATTGAAGTTGCCAGGATCCTACCTTGGGAA
CCAGGAATCAATGTTTCTGCTTCAGCCAAACCCTCTGCGGGATCTATCTGTTCACATAAT
CCTGATGCAGAAGGTTGATCTGTTTCTAGAATCTGCATTAGGTTCCCAGCTTCCTCAACA
CTCTTAATGCATTCATCAACATGATTAAATTTGAAGGATCTGTATTCATCATCATTTTGG
GGAGCTCCAGCTTCATTGCTAGTGCTCTTCTTCAACTCAGTATTAATCTGTAGCGGAACA
TTACAAAGAGATTCATTGTCTACATTATGTTTTGCAGGCATGTCACAAACCAAACTGTCC
CCAATGTTTGGAAATCTAATTGCCACTCGGTTACTGACTATATTATCTCCGTGGACAGCA
TCAACCCCCTTGTCACACGTCACTCCAGAGTGTAATACTGCCTCATATTCTGTGTGTTTA
CCACATCCAACTGATTCCCCTCCCACGGACTCATTTTGCTTTCCTGGCATAGCAGATCCT
GTGATACCCTTGCTTGGCGTGCTATGGTGAAATAATAAACTCAAGTCTTTATTGCTCAAT
GAAACTGCGACAGAACTCTTAGAATCCTCTCTGTAAGATGATCCTGAAGCCTTTCCAAGA
CTGGAACATGATGGACTGTTATACTGTGACTGGCTAGAACTGCTGCTTTTCTCTTCCTTT
GTTGATGGGACTAATATATCAGTAGTGCCACTAATAAATGGCTCCTTACAACGACAATCT
TTGTAACCATGGATTGAAGAGTGCAATGAGGATTCTTCAACTGACATTGGAGAGGCAGAG
GTTGAACTTTCCATGACACCTACTTCAGATAATCTGCTTGTATTTTCATTTACCTTGGCA
GCTAATGTTGTTGAGGCTTCGAGAATTAATTTGGCAGATCCTCCACCCTTACATTGTAAA
TGAACTTCTTCATCCAATGCCTGATTAGAAGGACAAGATGCACCCTGGCTTGATCCAGAA
ATGGTATCATTATTCTTCAGCTCTGCAGCAACACGTTTTTTCCATGTGTCAACTAAATAC
TTAGCCCTCCTCTTAATCTCAGAATTTCTGTGGTTGCGCAATAAATTCACTGATTTTCCA
ACACTTGACTTTTTAAGAGCATTAAGATCTACAGGTAACTTGTTGAAAGCATGCAGCAGC
ATTAAAAGAAGTTCATCAACAATGGTATCACCTTCCTTTGGACTGCCACCTCCACCATTC
TTTCCTTTGTGTGCGACTTGAAGCCAATCATCCATAATGAGCAGTCCACCATGTTGGACG
AATTGATTAAGGCAGTCATCTCTGTTTGTGTTTGCAATCACTTCTACAAGCATTGTACGC
CATGAAGTCAAGTCAGTTCCTTTCTTTGCACTGTCATCTACATGTTCCTGCATCAGATGA
ATAAGATGCTCAACTCCTGCTGAGTTCTCCACACCTCCATATTTGTCAGTAATGTTAGCA
ATTTCAACTGGCCTTATAGCACGCCCCTGTTTAAAATGCCCTGCACGACTATCACTTGCC
TTTGAAGAGCATTCCCTCTTAGCAGAATCAATATTCTGATCAGTACACTCTCTTTTTTTG
CTCTTCTCTTGAGAAAGAAATGAACCATTCTGCATCTTTTCTGGGCTCAATTTCAACTGT
TGAGATGGACCATGCACATTCAAAGCTCTTGGGGACTGCCCTCCCGTATGTGTTGCTGCC
AGTATGTCAGGTCTTCTTCTAGTCAGCAGTTGATCCACTTCTTCTTGATGTTCATTGTTG
TGTTCCCGGTCAGTCAGCCACCATAAGCACTTGCTTGCTCTGTCATAAACTCTCCGGCAT
ACAAATGAGGATGTTCCTGAGGGAAGTTCAACACCCTTGCGAAGAAATGCAACTTTACAT
GG
>69
GTTTGGTAAGAGTTGTGCTTTTGTTCATAATAGCGTCCATCATTCAGTCTTGTAGCACCA
TCATTGAATCGTCCTTCCTGTGACCCTCCAAGCTGTACAGGTCCAAATGACCCAAATTCC
AGTTGTTCAGGGGTAAAACCCATATTATGATCATATGGATAAAGCATGACAACAGAAGGA
ACAGCAGGCCCATTTCCTGGAATTGATGGAACATTACCATTGGTATTCATGGCCGGCAGA
GGGTACACTCCATATGGCATTCCCCCAGATCCATGTGGCCTTAAATTACCTGTATTTATT
GAAGAATTTCCGGATGTGAAAGGAGCATGCTGCACTTGATATGAGCCCCTCCGAAGATTG
TCATGTCTATAGGAATCCCATCCTCTCTCCCCACCCTTCCCTTCAGAGTTCCTCTCAACC
CTTGAATTTGACTTCTCATTTTGGTTGCGGCCATCATATTTATTTTGACCACGTCCACCA
CCCCTATTTTTGGGTATAAATACCCAACCAGCATCCCGATCTCCATGGTCATTACGATCC
TGACCATAGTTACCCCGGTTCCCTCTGCTTCCTGATGACTGTCTGTCTCTGTAAGGTGCT
TGCCTAGGATTTGGAAGATAAGTTCCAGTGCCACCATATAATCGGTTGGGTCCCCTGAAA
TGCTGAAAATTTCCCACTGGCTGACTAGAATTGGGCAGCAAAGCTGCAACAGGAAACCTA
TGCCCAAGGGGCATGCTCATATTAGGTCTTCCAGGGCCATCCCATGGAAAGTGGCCTTGC
ATGTACATAGGAGGGAAGAACAGTGGTTGTTGATAAATAACAGGACCATGAAAGCGTGGA
TTTTGACAAATGCGCCCGTATTGCAGGTTTTGCCAATGACTGACAAAGTCACTGTGAAGA
ATATCAGACTTCATCTCATCTCGATGATCCACAAATAAGCCCTCTTCCGATTCCATAATT
GAACTGGAGAAAATATCTGCCTGCTCTGAACATTCCCCCAAATCATAGCTTGAAGAAGAA
TCAAGAGAATGCTCAGGTTGATCCACATGATTATCAATAGAATCATCAGTAGAACCCATA
CTATCAAATGGGCTTGGCAAATCTCCACTGTTACCCCCATCTGTAGGAATATTGTATAAA
GGAAGCATAGCTACAAATGGAAAAGGAGGCCCAGTGGGATAAAATGTGAAGGGAAGCACT
CCACCATTATCCATTGCCCTTTGTCTGGGACCTTGGCCCATAACAACAGGAGATAAATTA
CCACCATGTATAACTGAATCAGAAGAGATAGCTGACCCAGAGTCATAGCCAGACATCGAG
GTTGGTTGAACATGTGGCAGTACTGAAGAAATTGGCCCTATGTTTCTCACTGACATATGA
GCAGGCAAAGTTGATTCAGAAGCTGGTGGTGGTATGGATGATTTGCTTCCATGAAGAGAT
GATGAAAAACGGTCTCCGTTATTTAAAGAATCTGCATTAGCAGCTCCAAATGAATGCAAA
TCCTGATTAACAGTTTCATCTCCAATGATTGGGTGATCCATTGTGGGTTCACCTTGCCAG
CCACTATTGACATCCCATTGGAGGATAAAAATGTTTCTCTCTGCTTTGAATTTGAAAACT
CTATATTGTTGTTACCCCTTCCTCTGCCTCTTTTTTCTTTAGGCAGCTTTGAAACCCTTA
CAGCTGCCCCAGTCCATGAACTTTCACTGGCTCTAGTGGAACTACTATCAAAACTACTTG
TAGGCACTGCCTTGTGATTGGGATCTACTCCATTGTCATCCATAAACCTGACTGGATTGT
AATGCACGGTTAAATCTGTTTTCCCGTCCAGAGGAAGCCCTCTGACATCCTTAACAAACT
TCTTCTGACCTCTCAGGTAAGAAGCAGGAGTTGCACTTGCAGGTCCCAATGGAGAAGTAG
GCTTTTCATGATTTGCCAAATGTAGTTCAGATTGACCCACATGATAACCCCTTGCACCCT
TCGTATCCAATCCCCCAGCAGGTCCAAGTAGAGTGTCATGTTCCTCCACTTTCTGCCAGA
AACTAGGATCATCTTGTACTTCCTCCTCTTCATGATATGATCCTGATGCACCTAATTTGT
CAGATGTAACTGGATCTTCTAAGTGTGCATGAGTACCCATCCCAAGACTTGGTACATAGG
GTGGCAATGGAGGAGGACCAGGACCTTGAGGAAACTGCTGAGATGAATAGAATGCCAGTT
GTCCACCAGGTCCCCAATTTGTGTCAGCCAGTGGGAGGCTTGTCTGACCCATGCCTGAAA
GATTTGCTGGAGCATATGCCACTGAAGCAAAAAGAGAGGGTCCAATTGGCACAGGTAGCT
GAAAAGATGCAAAATTCACTGGCAAATGAATTTGTGGGGTCTGCCTGTTTACAAATTGTG
GCCGTTGGAAACCCATCAAATTAATTAGATCTTGCCCATCATGATGAGAAGGAACAATTG
TTTCCATTATTTCATCAGCTTGTGTAACCTCTTCTCCTTGAACAGGAAGGTTAGCATCCT
GACTCTGGTTAGTTGAAGATAAACTGTTTGAATAATTTGAAGTCTCGCTGAAATTGCCAG
TGCCAATGTTCTCCTGGGATGAACTTCGCCTTAAAGCCAGAGATTCATTTGCTACTGTTG
CTTTTGATGTATAAGAACTAGAGGAATCGGAACTCATGTTCTTTCTTCTCCGGTCTACAG
CACTATGATCTAACCTTGAAGAACCAACCTGATTTCTCGAAGCTTCTATGATTTCACCTC
GACTTCTCCTTCCTCGGTTAGCGGTTTCATTGGGCACACCTGTAAGCTCAGGACTTGAAC
GAGGCCTTGAAAAATGCTTTGATGATTGGTCCAATGCCCATGTACTTGTCTGCTGACGAT
GGCTTTTGTTGCTTGTACTTTTAGAGGCGCCACCTCTTGAAACAGCAGACAACCCGACGG
TGGTTGCAAGAGATTCTTGATCCAAAGAACTAGCTAAGCTATTGTTTTCAGCAGGATGGG
TCAAAATTCCAGTCAACGAACTTGGATGCCCCTGAACACATTTGATCCCATCACCCTGTA
TACTCAATGATGACATATGGTCCGATATAATTTGTGCCTGTCCAGCAGCCTTCCCTCTGT
TTTCTTCATCATCATTGTGAAAGGCCCCAAGGCCTCTGGTGTCATTTATATTATCAACTG
AATCCAGTCGAGCTGGTTGAAGATGAGATAAATCAGGACTAGGAGCATCAGGTCGTTGCC
CACGCCCATGCCGATCCCACGTATTCATAAAAAACTGATCAAGTTCTGAAATAATACTTT
CATTTGGGCATTCAAGGATACGTGCTAACTGGCGGGCTCCAAAACCAAATGCACTGCGTA
TCCTGAAGAAGTTCCCTTTGTTGACACTTCGTCCAAGATTGTTGCTAATTCGCAATGGAT
CAACAACATTGAAATGCTTGGAAACAAAGGATTGACCTTGATTTTCATGGCCACCAGGGA
AAACTGCATATACCGTGCTACAAGCATCAAGGAACACCTTAGTAAGTAGCAGCTCGCCTC
CATCCTTTCGAGGTGGTTCCACTGCCATCTCTGGAAGTGATGAAAGAAGTATTGGACCCC
AAAGACTAACGCAATAATTCTCCCAATCAAAGTTACTGAAAAATGCCAAAAACAGATACA
GAACCTCCAACGGACCACTAAAAGAGTTGTTAAATACATGAAATATGTACAAGACCAAGG
TCTCCAAAGCATAGGTAGAAATAAGCCCATGGTGGGCACCCAGGATGCGACTCTCATAGT
AGCACCAGGCCTTAACTAAGATAATACTCCTCTTGAATAAATGATTCTGGCCAATCAGAT
GATCTACCTCCTCTAGAAAGCAGAGTGTACACAATCCACCAAGCTGATTAAAGGAAATGT
CGACTACAATGTTCTCCACAAGACATTTGATTATCTTCACTTCGGCCTGAATATAGTGTA
CTTCCTTGACATGAAACTCTGCATATTCATTTCTCTCTTCGCTCTCAAGAACACTGCATA
CTTCTTTAGCCCATGTATCCTTCAGATTCTGATGCTTACTAAATGCTGTCAGATCAATGT
CACCATCAGGCAAATATGTTTTCAGGGGAACAGACCCAAAAGTAAAGACCTCGCAATTGA
AGCACTTGTAAATAAGACCCTGCACGTATTCCACAACAGCATTCCTCCTCTCTTCTGAGG
GCCGGTTTGGCTGAATGCGGGCAATCAACTCTGCAGTTCTCTCTTCAGCAATGGCCCATC
TTTCTCGGTCTAAGGGCCGCGTAACAAATCCTGCTTCGCCGGGCAAGAGGCCACTTGGCT
GTGCCCAGCCTTCATGATCGCCCATGCAACTTCCCTTTGGCAATCCCCGTAACTTTCTTT
CTTGTTCTCTCCCTCAATGGAGAGAGAGCCCTCCTTGAACTGCCGTTAAAATATCCTTCT
CAGACATGTGAAGCAATACCGAAGACAGCATTAACACAGTATAGAAACATCTTGTGCTAC
TCTAATATCTGCCAGTATCCCACAAGCTAAACAACAATTCCAGAACACTCCTTCCACTCT
ACCTGTACGAAGGCCCCAGCGCATGCTAACAGCTTTCTTCAAAGAACAGGTTTAAATTAC
TCACAAACGCCAGCAATTCACATGAACTTCTTGCCACTGAATGCCGAGAATCCCACCTAT
AGCCGGTAAGAAACGACCATAATGCATTTGTTCAGGCCGTAAATAGGTATAACCCTAACC
CCTCCAAATGCAGTTTCCTCGCTAAATTCCAAACCCTCAATACAAACAAGGTAAGGTATG
TGTTTCCAATCGGCTCCGCGTCAGCGGCTCGAGGTCGCGTTTCATGCTGGAGCAACCATC
CACAGGGATACACGGTGAGTAACCAGCCGAAACACTTTCCTTACCCCTGAAGAAACAGCG
CATCTCAGTGGCGGCAGGAATTTCCACCTGCAGAGAGCTTGGAAGAAACCCTAACTCTCC
CGGATCATCAAACAGGCAGCTTCAAAGGTCGCCGAGAGAATTGCGCACTAGATAAGCCTT
ATCAAAGGGCTAAAATCGGGTGAGGCGGCCAAAATATTCAACGAGATCGCTGTCCAAGAG
CATGGCATGAGGTTCTATGAAAACCGGAGGAAACCAGGGGCTCAGGCGGCCATGGCTTGC
AGGGCCATATTATAAATGTAGGAATTAATTGCCATTTTTTCTTCAGAAAACAAATAAAAC
GGAAACCCTCGCTGTTCATTGCGAGAGTCGAGCTGGGGAATATTGTGCTCCGTTGATCAG
TCTAGAGAACAGTGAGAAGGTTAAAAATAAAACGAAATAGCCGTACCATAATGCGAATAG
CCGTGGAAGAAAAATTCGATTCGAGCTCCCGCGATTCGATCGCAGAACATGGATCTGTTT
GCACTAGTGGCGCTGGAATTCCTCATCCATTTTAACAAGTCGCAAACGTGAAGAAGCTCT
CAGTAACAAGAGCGCTCTTTATAAATGGAGCCAGCGGCGCGAATCTTGACGGAACGGAAC
GGGACGGGACGGGAAAGGGTTTATACTAAACGGAGTGGAGCAGCCCAGAGAACCGCTGGT
TGAAGCTCCGCCGCCTGAAGAGGAGAAGTCCCTAGGAGAACCGGCTGAAGATCCTCTACC
TGGAGATGAAGAGCTTCCCGTAGAACAACTGCCCGAAGCTTCCCCGCCTGGACTGGAGCA
GCCCGCAGAACCACTGGTTGAAGCTCCGCCGCTTGAAGAGGAGAAGTCCC
>70
AGAGAAGACCAAGATGAGGCAAACCCTTGACTTGAGGTGAAGGGTGATGTGTTCTATTCT
CATTCACAACATTTGTATTCATAGTCCCTCCATAAGAGCCCGTTGAGGAAGCACCCCCAG
ATCCATGTCCCTGATAAATAATTGGACCAGCTGACGATGATGGATGTGGCTGCCATGAAG
AAAACGATGCATTGGGGGGCTGAAAATTTTCTGAGTACAAACTTATATTGCCTTGGCCAG
AATATCGTTGATGAGAAAATGGAGATGATGGATTTGGATAACTGTTATCATCATGAATTG
GGGGCCCACCTGTAATTGGAGCTCTGTGTAAAAAGGACTGAGGCTGAGCATTCATCAATT
CAGATGATGGGTGAGCAGGTGATCCATAGCTTGTGTTCAGCTGTTGGAATTTCAGAATGA
CTCCAGATATACTCACATTCCCAGGCACCTTGAGAACTTGTTCAGAGAACTGTGATGGAG
GTACCAAGAACAATGTTGTGCCCTCACCTAGTTTTGCAACTGCAGCACGTTGCTTCTCCC
CAAGATAGTGCATGAACTCATTGTAAGGAATAATGTCTGGGTCATTTTCTGGAACAAAGA
AAACCACCCCAACACTGCCTGCTTGATAAAAATGCTTAGCAAGCATGTCCAAACCAGTTC
TAGCTGTGCAATTCAAGAATTCAGGTAGAGTAACATCAAGAACTTTGCCCACCGGAAAGC
AACGAGCACGACAAACTGGGGTTCCTCCTTTGGCAATTGTACCTTGCCACTTCCACTCCT
CATTCAATGCCCCATGATGTGTATCTGACATGTGTCCATCCCACTTAGCAGAGTCTAATG
GAGGAGAAATTCCAGATGCTACTACAGACTCAAAATTATTTGGTGCATTCCAAGGCCCGT
CTATCTGGTGAGATGGTCTGGTCGAGTGTCGTGCATTATCAGCTATAATATTAGCACTGC
AATGACTAGCCCCAACGTCACCATCATTACCTATGGGAAATTGAGAAAACTTATAGCCTT
CAGGCCCTGGATTCATGGCACCAGTTCTTGGGGGATAAAAACGCTGCAAATCTCGCCCTT
GCTCAAGAAAGGGCACCTCGGATGGATCTCTTCCTGGAACTGTTCCAAACCTTGGCCGTT
TAACTTCCCGGCTTGCCATATCATCAGCTGATGATGAGTCCCAGATATCCTCAAAATAAG
AACCACCACCACGGGATTTATCTGGAGTATTAGTATGCCAAAATGGACTCCTTTCAATAC
CAGGACTATTCACAGAAAGTTCACTTACTTCCTTAGTAGCTCCCAAATCAGAACCTAGTC
TTATTGCTCTTATGTCATCATATCCACCACTGATTGTCTTCATAGAATTAGCACGACCCA
GAAGGTTGATGTTTGAACCAGAGTGCATTCTCTCAGAATTTGAACTAAAACTCGGACTTG
GCATGCCTAATGCTCTATGGCTAATACCATGATTCCTTTCCTGTCTGAGATTCTCTACAA
CTTTTGAACCAATTCCAGAATTCATAGCTACTTTATGAGAGAAAGGCAAGGTGCCATTTA
CTGAATTCCTACCATGCTCAATAGATCGAACTTCCCTCTTTGAGAAACAAATATTTACCC
GAGGATTGTTGAATAATTTCCCTTGAAGGGCTTCTTTAGCCCTACAAGCTGCCACCACAC
TACAGAACTGGACAAAGGCATAAGTACGACCAGGAAATGTTGTTATATGTTCAATCTCAC
CAAAAGGAGAAAACTCCTTTCTCAAGCCCATTTCATCAATCTCCATGTAACTAGGAAAGC
CTATCCACAAAACTTCACTTGGCTCTGCATCCTTATCCTCTTTATGTTTATCAGAAGATG
CATCAGAATTGGGTCC
>71
CCTTTCTGTCAACTTTGCATGCCTTCTATGTGGCTTGGCCAGTGGTGATACTTCAAGAGG
ATAATCTGTTACAAAAGTTGGTTGTACCAATGTTTTCTCCACTGCATTCTCAAAAACCTT
GTTAAGAATATGTCCCACTGATGGACAGTCTTCTATATCCTGTATATCTTGCTTCTCTAA
GCAAACTGATAATGCATCAATAGCAGCTTTCTTAGCAGCCTGTAAATCCTGTTGCAAGTC
CCTGAAGTCAATGCCAGTTACCTCCTTCACGAGATCATGCATACTTTCCCTCCTCCAAGG
CCTTTCAAGTGATATTTGTGTTCCCTGATAATCAAGATTGAGCTTCCCATTCACTGCTAG
TGCAGACCTGATGACAAGTTCCTCAGCCAAGTTAATCATGCTCTCGTAATCTGTGTATGC
TTCATAAACCTCAATGCTAGTAAACTCAGGATTATGCCTTGTTGAGATTCCTTCATTTCG
GAATATGCGGCCTATTTCATAAACTTTCTCAAAACCGCCTACCAACATACGCTTTAAGTG
GAGCTCCGTAGCAATTCTTAAATACAGATTCCTCCCAAGTGAATTATGGTAAGTTATAAA
TGGTCTTGCTTCAGCACCACCTGCTGCTCCCTGAAGCACAGGAGTTTCAACTTCAATGAA
ACCAAGCTCTTCCATCTTTTTGCGAATCTCTGAAATAATCTTTGCTCTTGAACGAAAAGT
ATCCGCTACTTCTGGATTTGCAATCATGTCCAAATATCGCTGGCGATATCGCTTCTCAAC
ATCAGTCAGACCATGATACTTGTCTGGCAATGGAAGTAGGGACTTTGTAAGAATTGAAAA
ATCCTTCACATACACTGAAAGCTCTCCTTTCTCAGTCCGCTTGACAGAGCCAGCTGCACC
TAAGATATCTCCAATGTCCACAAGTGTCTTTAGCTGCTCAAACATGTCTTGTTCCAACCT
TGCTTTCTCACAATAAAGCTGAATGACACCAGAATCATCTCTCAAAGTCAGAAAAGCAAG
CTTGCCAAAGGCCCTTCGTGCTATAATCCTACCAGCAACTGAGACTTGATCCTCTTCGTT
GTCGGCTACTTCTCCACTTCCCAAATTTGCATACAACCTCTGTAATTGGCTCGAAGAATG
TGTTCTTCCCCAGCTATAGGCATAAGGCTCGAGTCCTCGAGCCCGTAATTCTTGAACCTT
GTTTAGGCGAATAACGCGAACAGCGTCCCTGTCGGAGGTAGACAATGCATTTTCCCCTTT
CTCTGTTCCTCTTCCTCCCCTGTTGGCTGTTTGCTTTTGCCTCGGTCCTCTGCTCTCCTC
CGCCACCTGGACTTGGAGTTTAGTATCAGACGAGCAGCATCTCAGCCAAATGCCATCTCT
TACAGGCAGTGAGTTGATGCTTCTTTTGTTGAAATGCTTGAATGAATAATAAGTAGCGAG
GCATGAAGAAATCCGCGCACTGCATGACTTCATGGCTTCCATTGTCCACCCTGCGACCAG
ATAAATTGTTAACGCTGCCTCCTGGTGCTCCTATTCCATATCTTGTCCCTTTGATTTGTG
TAGGCCATCAATCGCTTGAATCCGGGTTACACTATCATGATTAAAAAGTAGGTTCCAAAA
AATGTCTTATGCACCATCAAATTAATTAGCAATCTAATAATGTAGGGCAGCTAACAATCG
ACATGCACGCATTTCTC
>72
GTACCCCCCTCTGGGATTGCACAGCTCCTACTCTTTGCACAGATGGAAGAGGCATCCAGT
CTATTGGATCTTCAGTAGAGTAAAAAAATTTATAGTGGCTTCTATGGCAAGAATAAGCCG
ATGTCGTAACTGGGAGAACCTGATAACTCGAAGCGGGGATATCCTCATCTCTAGACAAGG
AAGCTCTAAAAAAATTTCAGAGGAGCACCAGGAATCTGAACAACAATAACATGACAAAAT
TGCCATTGCAACAAAGGAGCACTCCTTAATCCACCGGGGAGCATAGTAAACCAATATGCA
ACAAGCATTCCTATAAGAACCGAGTGCCCTTGGGTGAAGATTATGGCCATTTTATACAGA
AAACGAAAAACACCCCCACCACAGCAAAATTAAATAGCACAAAGCCAAAAGTGATAACCA
GGAGTATAGACAGAGCTTGCACCAGTAGCAGAGCTACACCCCCACCCATATAAGCTAGTA
CAATGAGTCCTGCAGAAACCATGTAAAGACATAGAAATTTTGTGCATCTGTAATAAGGCA
TTGAGAAGAGCACCCCCAAAATTTTCCCAGTTTTAGTCCAATGATTGGTCAATGAATATA
AGTGTGGCTATTATTATTATTATTAATGAGCACGATAAAGAAGAGAAGTTGCTGAGGAGA
CTTACCAGAATAACTACCAACAGCAAGCAAATTGAGACAGGGGGTACTATTCTCATGATT
TCTTCTCTCAGTAACGGGAGTTCATGCTTTCCCATTGTCCTTCATCAGC
>73
CTTCCAGTGCGCCCCACCCTGTGCACATAATCTTCATAGTGGTTTGGTGCATCAAAGTTT
ACTACAAGCTCAAGCTCTTTCACATCTAAACCCCTTGCTGCAACACTAGTGGCAATTAAC
AAGTTACAGACATTGCTTTTAAAGTCAGAAATTGTAGACTCCCGATCTGTCTGGTCCTTG
GCCCCATGAAGGGAAAGACATGGATAGCCATGTTTAAGCAAGTCCTTGAACAGAATGTCA
CACTTTTCCTGTGAATGTACAAAGACCAAAATTTTTCCCTTTTCATACCACTCACCAAGA
AGCTCCAAGAGTCTCAAGAACCTTTCACTTTCAGGGCGAACCTCTATAGACTGTGTTATA
TCCTTGTTAACAACACTTCGTCCACCAACTTGAATTTCCACTGGCTTATTCAATACCTTG
CGAGCAAGAAACTCTACCTGCCTAGGAAATGTGGCAGAGAAGAGCACAGTCTGTCTGTCT
GGTCTGGTATTTTGAACTATTCTAGTAATTTGAGGTTCAAAGCCCATATCAAACATCCTA
TCAGCTTCATCCATAACAAGGTAGGTGACTCTGCGAAGATTCGATATCTTACCACCACTT
GTACATAAGATATCAATCATTCTACCAGGTGTGCATACCACAATTTCTGTACCTCTCTTC
AAATCACTAATTTGTTGTGCTACTCCTGAACCTCCATAGACAGGCACGCAATTCAATCCT
AAAACCTTAGCAAATTTCTTGATATCAGAGTGAATCTGTTGAACAAGCTCTCTTGTGGGA
GCCATAATGAGACCAATTGGTCCATCACCTGTATCAAGAGGAGGCTGATCTTTGATATGT
CTTAGCATAGGCAAAACAAATGCAAGAGTCTTACCCGAACCTGTTTTGGCTACACCGATA
CAATCTCTTCCACTCATGATCACGGGAAGGGCCTGGGCTTGAATAGACATAGGCTTCTCG
AAGCCTAATTTTTTTATGACTTCAAGGACGTTACGAGTCAATCCAGTCTGATTCCATGTC
TTGACAGGCTTCGGCACGTCTTTTCCACGAATCTTCAACTCAAGCTGCTTTCTGTAAAGT
GCAACTTCCTCTGATGTCATTAGAGATATTTCTCTTACTTCCCGGTAAAAGTCTTTCCTG
AAAGGAGCATACTGCACCTTGGAGTGGTCCACAATGGATAGCTTGTCAACTTTAGTTTTC
TTCACTCTCTTCATGAACTCATCATCATCTTCATCGTCCACTTGATCTTCATTGAAGTCT
CCACCTTCTTCATTATCCATATCAGAATCCTCACCTGGTATAATTCTCCCCAGAGTGTTC
TTAATGGTCCTCTTTGCTTTGGAGCTTAAGCCTTTGGCTTCATTCTCAATTTCATTACTA
GGCATGAAATTTTCTGCTGTGCTATTCAAATTTTCCATGTTAGATACAACCAATGTATTC
ATGAATGCATCCAGAGGATCAACTTCATCTTCAACGTTGGCATCAGATTTACCAATCTTC
ATGGCCTCTCGGTTCTGCATATTTTCATCCTCCGAATCAGCCATTACAGCATCTCCATTT
TCAGACCCAAAAACATCTCCATATGCTTTCGTAACAGGTAACACATCATCATCATCAGAT
TCTTCACCTTCAAGGGTCCATTTCTTCCCAGCTTTAGCCTCTGGTTCACCCTTATCCACC
CCTCTCTTTTCCTTCTCACTCTCTTCCTTCATTCGCTTCAGCTCTTGCCACTCTTGAACT
CTCCGCCGCCTCTTCTCCATTTCTTCATCAAGTCTTCTTTGTTCTTCCTCCGTATCTTCT
TCTTCAGCAACATCCTTCTTTCCTTTGAGATTAACGTCCTCATCACTCTCTTCATTCTTC
CTCCGCTTTCCATCAAAATT
>74
GCATCCCAATATATAATTTGCTTTTCTGGGATTCCGGCATCAGACAGCAATTCCTTCATT
TCACTCCTTGCATTATCCTCAACACAAACAACAACCGCTGTTGTATCTGGATCATATTCA
ATGTCATCTTCATCCCAGAGAGATGTAAAAGAACCCACAAAACCTTCCCAGTCTTCACCC
CCTGTACTGGACACTGTAGTGCGGATCTTTACTTGCTTCTTCTCCCATTCTTTAAACTTA
CCCTTATATGCAATAAGAGTTGGGTCTGGAGCTGAATAATACAGTCTCACTTCTTCACGA
AAGCCTAAGCTAAGACTCCCTTTATCTCCTTCCTTGGCTTCAATAATAGCACGGACAACT
GCAATGCCTCTCCCAGATGCAAAGAAAAGCATTGTTGGAAAACCAGAGATAAATAAGACA
GGCCGCAGATCAAGTCCTGTTGGCTCAAAAGGTCCCACTTCAACCTCATCTCCTTGCTTA
AGCCCATAGAGCAGCGGAAAATCGGACTGTGTAACATGGAGATGCAGAGGAGCTTTAATA
GATAGTGTCGAGTTCGGTGCCTTTATGAAGCCAGAAGGCTTATCTCCCCTCAGCTTGTAC
AGCACACTGGAATTGGATTCCCTGGAAAAAGGGGCACTGCTAACTGGCACTCTTAACACC
TCTCCTCCTTTCATTCTCACTTGTGACAATTGCCCAGGCTTAATATAGGCATCGTCTCTA
TGCACCAGTTCTCTGGATATTTCTGCTTCAATAACAATGCAACGAATGCCAGAAGCCACG
TCTTCAGAGGCTAGAACAGAGCCCATATAAAATTCTGACCTTGGAACTGGCGGAACCTGA
GTTACCTTGAATTGGGGAATTTCTGGTTGAAAGCCCGTTTCCTCTAACTTCGCCTCCTCC
AATGCCACTGAACACATTGATCTGACAAGACCGCCAGATGTAAGCCCACGTTTATAGAAA
ATACGAGGATGTTTGTATCCAAATCTGGGCAGAAATTTTGTGTCTAATTTGGCGGGCAAT
CTTGTGGTGGTAGAGAATGCGAAGACTCCCGTAGGTGTCCCGGATATTGATAAAGCACC
>75
CACAGTTCGGAGGTGAGTGCTTAATAAGCATGGTGTACACAGTACAATTGAGCTTTGCCA
TGTAAATCGATTTCAGGGCAACCAACCTCCCCAAACACAGTTCGGAGGTGAGTGCTTAAT
AAGCATGGAGTACAATTGAGCTTTGCCATGTAAATCGATTTCAGGACAAGCTTGTTTAGA
TGGTCATAACACATAATCAAGTTATTTGGAATTCAGGAATTCAGTGGGGAAGGCAGGCAG
GTGCATACAGATTAGTCAAGCAGAGAACAAAATTAGAGTAAAAGGCAGTTCCTATGAAGA
ATGGTATTGCTCCCTCTATTGCAAGAGTAAGGACAGACTCAATCAAGACTTGCAAATGAT
AACAAAGCATGGGAGAAGGGCTTTGGGATCGAGGATAAACAACTCTTCAATATTGGAAAA
GAGACCAACTTTTCCTGCCACAGAATCAAAACCAGTAGGAGCTGACAACTCTCCAAAGTT
ATCCAAGGGTCTGTGTACTCGGCCCGCAACAACCCTGCATACCAACAAAGCCTTCTTCAC
TGTAGGGAACATGAAGTCATCTTCATAATAAGCAATGGAATCATGAGCTCTACCACTTGT
GGCCGTAGTGTAGATTCCCCTGCAACCCGCTTCCTTTACCGAAAATCCTGTTCTAATGAT
CCGACAAACATTGCATCCTTCTAGCTTGCATAGGCTAGAAGATCCATTTGTGCCTAGAGA
ACACATAATTGTGGTGCCATGGAACCTCAGAAGCTCATTCCCATCTGCCAGGCATCTGGG
ATGCTTCTTGGGCAATTTACTTGCCTTTGACTTCACCATATCACGAAATTCCTCGAAACT
GGCAAGCGTTTTCTGCATGTTGTGCACCTTCAGAACTCTCTCAATTCTCCCATGTGGATT
TTCAGTTTTCAGCCAGCTTGTTCGAAAGATTATCTCCACAATGTTCCTGGAAGAATCCCC
TTGCAATAGCTCAGTGACAGCATGTTTTGCAAGATGATGATTTTCTAGAGCTTCCATCTT
GCCAAACTGTTCTCCACACTTCTGGCAGGCTGCCGGACTGATCAATTCCATTTCACAACC
ATTTGAAAAACGAGGAGTGGAAGGATAACTGCTGTTTGATGAAGTGGCCGCATGCCCTGC
AAAGGTAAAATCACTATGATGGCACCCTCCATTAATCTTCCCGTCTCTAAAGCATGGATT
ATTATTGGGTGTCCCAGGACCTGGAGTCCCCGTCTTGATAGTTCCAATGACAGTCGAACC
ATTGCCTCCTGCCAATCCAGTTATCTTCAATTCACATCTGGAGTTATTCACAATCATGAC
TTCGTGTGACATGGGATTCAAGAATTCGCTGCTGCCAATCGATCTAGGACTGCAGCTAGT
GCTGGGAACCCTCTCCGTGGCTCTAGTCTTGTTCCCATGAATTACATCCTTGAGATTTGC
AATGGATTTTGAGCAGCCAGAACGGTTCTTTCTGGTCACAATTGTTGTCAGATGATGATG
CTTGGGTTCATGCTCAGGCTCTGATTTAAATTGCAAGGACTTCTGTGGGTCGTATACATC
CTCAGGCTCTGATTTACACTGCAAGGACTTCCTCAAAGAAAACCATACAGTCGGCATTTT
TAGCTGAAGATTCTTTTGCACTCTATCAATTCTTGAGACCCACCATGGTTACAGAGCCTC
CAATGTGCTTCATTCCGTCCACTCCAGTGCAGAAGAGCATAAATCCCTAACAAATCTTCA
TAACTTGCTTCTCAAAAGATAAGGAGCAGCTCTTTCTCCACAGCAAGCAGCTTGGATGCA
GCAAGGCCTAGAATTACTGCTCCCATTATATCCAAAGCCTACTGGACTTGGAAACAGTTG
TAAACACTGATTTTTGTCAGATATATTTTACTCAAATGCCAACCACCATAATTCTCATAG
CCAGATATTATGTCTTCTTTAAAGGCCCACTACTATAATGTTTTGTTTCTACCTGTTTGG
CCTTCCTGCCATGGACGGTCCAATACCCAAAACAAACAATGGAATCACAATCAACAAAAC
CGACCCCTAAAACAAAATCCTAAAAAGACAAACACCATAGCCTCCCCTCCCCCATGATCA
ACCCATTTAAAAGAGGCCAAGATGAGCAAATCAATTTTAAATTAAAGTTAAAAAACCCAA
AAGTGATTAACTCTGGCAAAGGGACACAGTAAAATGAATAACATCAAGTCCGAGGGAAAT
GGAGGGAATGGCAGTGGACTGGATAAATACATCTTTTTTAAAAATACAAACAAATACAAA
ATAGTAGAAGTTCACAGAAGTTGGTGCAACTGTGCAACAATTAAATGCAGGCGCAGGTAT
CCCGTGAAGAAAAGAGTCTCTCTTCCTGCACAGTACAAACATGCAGAGAGATTGAAGCAA
TTGCTTGGTTTTTCCATTGGAATTTTCAAAGCAATTTATTCATCGAACTATGTACAGAAA
ACCAACAGAGATTGGCTTCTGGGCTCTCCAATGAAGAAAAAAATGCAAGAAAATACTATG
AGCGGAGTGACGATCAGAACGTATGCAGCCA
>76
CTGATATGCAAATATCTGATGATTATGAATATAACTTAAAATTGGAATAGGAGAAATTTA
TCACCTAGCAATATGAATGATAAGCTTGGAACTTTAGTGGAAAAACTGGCTTTAAATCAA
CATATTGCAATATTCTCAATGCCTTGCATTGCTTGAAATCACTTCTGTGATTAAACATAT
GCTATAAAATGCAACAAATTGCTGTACAATTCAATATAATTTCACTGAGCATGGGTATCT
TAAGTTAGGTGATAACAATACAGAGTATACAATCATTGCAGTCCAAATCCAGTTGAATTG
GAAATGGCAAGTTTGAGTCTGTTCTCTAGTTTAGACTTGGAACCGTACTCAGGTAGAAGC
AAAATGTTGAAGCAAGTGTATGCAGTTGGGAGCCTGTCTGTATCATCACCATTCCGGACA
ATGTTAAACTTGAGGCTTCCGAGACCACCAATAGGAGCCCTGTCATTGCCAGTTGTGAAG
AAAAGTAGTGATTTTTTTCCGTGAAACTCATCTCCCTTATCAGCTCCCAAAACCATTTGA
TGACTTGACTTTGTTTTGAATATCCTCCCTCGTAAACAGTCACCTGCTCCAATGCATCAA
AATCAAAATGAGGCAAGCCACAAATGAGCAGCTCTAATTCCTCATACCGAAAAAGCTTAA
GTGCATCACCTCCACAAACCTGATGGAATGCATCTGAGAATGCATGAAATTGGGATTCAA
TAGAATCACACAGTAGGTACTTCAAATAAAGGTCAACATACCTATGTCTATTTTCATTTG
TGACTGGAATATTACCCCCATTAGGTAAAAGGTCATATGTGCGCAACTCTCCAAAGTAAT
CATAAGAAACCTGGAAAAATAATAAAAATGTGTTCTCTACATCACCTTGGAACTCCAACA
ACTGTTGCAAACTTCTTGCTATCTCAGGTTGAAAGTCCTTGAGATCATCTACAGAAGGTG
TAAATTTCATAATTTTCTTGTAAACAACCGTAGGAAAGTGCACATCCAAGATGACACCAT
TGTATATGGCTAATCCAAAGATTGCTCCAACCAACCAAAACTCATGGTCAGATTCCATAG
AATTGGGATTAAACCAAAAATTTCGTGTATCCTCATTATAGATGAACATCCCATATCCAA
CATTAAAAAGATCATGAACTAAAATCTGGAAAAATTCTTTTGTCACACCTCCTTCATCCA
CACCTTCCTCTCCTTCAAAAACCACCTTCAAAGGTTTCTTAAACTCTTCTGTGCTCGATG
CAGAAAGCTGGCACAAGGTGTCTCTAATCAGGTTACCTCTGCACCGTCAACACAAGGAAA
GGGTTTGCGAAAGAGTGCAAAAAGATCTGTTGCATAACTGATTTCTGCACTGAGAGTTTC
TTGAATATACTAGCCTCTATCTGCAGTATTTGGCTTTTGGTTTTCGGAGTCAATAAAAAT
GGAACTTGGCAGAATGAAACAAGTTGATTTGGTTCTTTGTCGCTAGAAAAATCAAGCCAT
TTCATAAATTCGGCTTGCCAAAGCTTCAAACTAGCATTATCACATATCGCATGGTTGTAG
AACTCCGTATATGATATCAAATTTTCCAATGTGTTGGCTTCATTTAGAATTGATAAGACC
TTTACTGCCGCAGCAATATCCTTTGGGATCTCTCCTCTTGTACTCCATGCATCTTTCCTG
TTAGAGATGTATCTTTGTATGCCCCTCACAAATCGCCCACCGAATATATCTTTTGGATAG
GTCCTTAACCACTGCACCATGTCACTCTTCACAGATGGAGGGATGCAGTCAAACAAAGAA
AATAATTCTGTAGAGACCTTATCTCCAAGCCCTTTTTCTCCTATGAGTGGACTCTGAAGT
GTAATCAGCAATACCCTGGTCCAGCGAGAACCTGGAACAATGTTAATTTGTTTCTTTATT
CCACTTAACAATCGAATAATAGAGTCACCAAGCTTTCTCAAAATCACTGGGTTATATAAT
TGTAGGATACGATGGTACACATCCCGAATTAAAAAAACATCCAGGCCAGGACCATCTAGC
TCGCTACTTGATTTATTATTCCAATCATCAGGCTTCTGCCAATATAAAGGTTGAAGCTTA
AATGATAAGGTGAGGAATCTAACAGACGAAAAGATGTCTTCCATTGCATGTCCAAAAATT
GCCAGGTTTCTTGGTGACTCCACCCCTTCCTCCAGCATTTTTATTAGAAAAGGTAGTTTT
ATGGGCCTGAGACCTTTTCCGTGCATGTCTACGATATATGAACAATCTGGCAGCTTCAAA
GGTTCTGCATTTTCAATGTGTTCCTCCATGTTCATATTTAGAGGCTCTGCAACAGAATCT
GCTTGACTGGCAGCATCATCATTTGAGGGGATTCTATTATCAGACTTTCTATTCAACACA
TGCTTTTGGTCACCTTTTTGAACAAACTCTCCGCTTATCGATTCTGAATATCTCTGGTCC
ATGGGTGTCAAACATTCCTCTTCAGATGGCTTAAATACTGCTATTGTGTGCTCCCCAGAT
GCAACAACATACAGGATCTTCAAACCCTTTCTCTGCAGAGAAGGTAATATTACTGGTAGA
AGCTGCACTTCGCTTTCAATTATACCAAGCTGGTTTTGTTCTCCATCTCCCCAACCATAG
ATAATTCCTCCCTCTGTTATTGCAATAGAGTGTCTAGTGCCTGCAGAAGCTTGAATGACC
CGTGCACCCTCAAGAGCATATACTTGCTTCGGAATGAGTTCATCATCAGTAGTACCAAGT
CCAGTTTGACCCCAGTGACCTTGCCCCCAAGAAAAAAGTCTGCCTTCGCTATTGACAGCC
ATTGTATGGTTACCCCCACAGATAACTTGCACTATCATCTGATCTGCAACCGCTTTCACT
TGTATCGGTTTGAATTCATTTTGTACAGAACCATGTCCTAGTTGTCCATATTTACCTCTT
CCCCAAGTGAACACCTGTCCATCTACTGATAGTGCAGCACTGTGATTCTCCCCACATGCA
ATCTGAATTATGCCCAAACCCCATAGCTCCTCAATGCCAATAGGTGTGTTACTGTTCTCC
ATGTTGCCAGATCCTAGAGCGCCAAATATACCTTGTCCAAATGAGTATACCTCACCACTT
CCAGTCAGTGCAAGAGTGTGCGCAACCCCACAAGCAACACGAACAAAGTGAAGTTCACAC
GTCCCTTTAATAATGCGAGGCTGAATAACATCAACAACACCAACAGCATCTTTGTGTCCC
AGTTGACCAAGGTCTGCTGCACCCCATGACACTAGCGCTCCGACATCTGTGACAGCAATA
CTATGAGCTTGGCCACAAGCTACGTGTGAGATGCGATATGTGTCCAAAGCAGAAACCTGA
ACAAAAGATAACTGTGACTCTCTTAATCGAGCTCCCAGCTGACCAGAGTCATTATTACCT
GTCATATAGAGCTCTCCTTCACCTGTAAGGAATGCAGTATGGAAGTCACTGGCCGCAGCG
TGGACAATGTCCTTGTCCAGCAGTGAGCTTATAACTGTTGGATGATCACGGCCTCTATCA
TCCCCCAAGCCCAGCTGTCCAAGATCTCCTCTGCCCCATCCAAGGACAATTGTCAAGCAA
GGCCTTTCAATGCCTCCCCTCGTTATCATTCCTTCCATCTCCATTGCAGGCAACTTAACA
ATGACTTCAATTTCCTTCGTTATAGGTGTATATACACCTCCACCTTAAACCTTGACGTTT

>77
TCTTGTTCATCATATTCCATTGTCCGACCTGCGGCAAGCAATCTTTCTCCCTTCCAGTAT
CATGATACTTGAGCCAAGGCGGAGGCAAAATCCGAGCTTCAACCGAGGCAAGTCTGTCAC
TAATTTTGATACCAAATTCCTTTGCATAAGGATCCTCATGATATGCATTGTGATAAACAG
TCTGTAAAATGTCCATCTCTCGGTCTTTAGGACGCTGGCACGTTACTTTCAACAGGGCAG
TGATTTGTCTCTCATTCAATCGTTTGGAGTACCGTTGGCCCTCAACTATTTTGCAAACCT
CCATGGGCAAATAGTTTGGCCTTTGCTGATTTCCAACTTGAAGACAAGGCAAGCTAGTAT
GCTGAATCGTAAACCCATAAGTCTCTTGGAAGTATTCTACTACTGATTTCATCGTTCCTC
TTTCATCGACTGGAAACGTAAGCTCCCGCGTTGGTTGTGATGTTAACCCAGAAATGCGGT
ATTTCCTACGCATGTTCGCCCTGTGCGTCACCTCAACTTTAACACCTCTCAGTGCCTTTT
TAATTTTTATACGATCAGCA
>78
CTTGAAGAGATATAGATAATAGTATATACCAAAAATATTTATGTTACTATTTTTGGTGAG
TAGCATCGATGATGGACTTTCATCATAACTTAGCATGTACTTCTAAATAAAAGACCAGTA
CAGTTCCTGCCATAAATTATCCATGATGTATTTTCGCATGTCTCAGATGGATCAAAAACA
TGGCAACATTAATATTTTCTTGCATGATAATCCTTGTGCTGCAGATCATATTTGTTATAT
TAATTTTTCCAGACAATATTAGATGTCCACATCTTTTCCCCTAAGTAAGAAATTCAACAC
TTGACAATTAGCCTAATCATTTGTAGTCTTCTTTAAGTGAACTTTGGTAAAAAGAAAGAA
CTGAGACAGTGATTTGGCTTAACTGACAGGACTTTGGAAATTATCTCTTGTGCCATTTTG
GATGGTCAAGCATTGCTGATGTAGTTCAAATTTTTGGTCTTCCAAACTGCTAAGGCCAAC
AGGAGTGGTACTGGCCAGACAAACCCCGGAGAATAAAGAACAGCCTTTGCACCATATGCA
CAAACCAGGGCTTTGCTTTGCTTCCAGTGAATCCATAGAATTAAAAAGCAAACTCCTAGG
AGTGCCTTCCTAATCCAGCGGTTGCAATGTATACAAGATGCAGTGCAAGCCTTTGCACAA
TGCTTTGAAGACAATGTTGAAAGTCGATTGATGTTTACGTTATCCAGGTCCGGAGATGGA
AGTATTGCATCATTCAGTTGCGAATTCAGTGTAGCAGATTCTTCAGAAGTCCTTGTATCA
ACTGTCCTTTTCACTAGAACCTTGGCTTCTTTCTTTTCTGATTTAAGTAAATAGTGCATT
TGACAAACTACTTTCTCAGCTGCAAGAGATGATACAACACAAAGAAGAGGAAAAACTACC
AGATAAAGGTGAGGCAAAACAATCACCAATACATCGGGCACGCCAATAACAGATTGGGGA
ATCATAAACTCTGGAAGCATAACTGTCCAACCCTTATGGGACATGTAGCCATTTCTGAAA
TCCTCCACCAGAACCTGTCCGTGGAACCAAGGAAAGAAGATCAAGTATACTAAATGAAGC
AACTGACTCCACCAGATAGGACGATTTCTAGATGCTTCTAACATGACCCATGACGGCATT
TTAAACAAAAAATTACCAAAACCTTTGCAGTTCAAGATATTTGAAGCCCATCGGTTGAAC
TGATTCTCGTTTCCTGCATAAAAAATTAACAATTTTGGAACAAGAAGCAAAGCTAGCAGA
AAAAAATAAATAAACCAGAGCAGTGGTTGATATAGTGAATCCCAATGACATCCCATAACC
CAAAATTCTTGCCATGTCCATTTCAATGGAGCTGCTTTTAAATTTACAGAGAATGGCCTT
ATTTGGCTATATGCATGTTTTCCAGAATCCTCAACTGCCTCAATTTGCAACCAATATCGG
TTAGGAGATGGATCCATAAACATTTTCCAGTCCCAGTTTGCTATGTATAAACCACCTCTT
TCTATTGTATCTGAATGTTTCATCATTTTCATCTCCATAGCCAAATCAAGCTTTCCAGAT
ATGGAGTCATAGAGTTTGGCTTTGACAGAGATGATTGAATTTACCGAAAACACCAAAGCT
CGTATTGATCCACGAAAGGATAAATTATTAAATCTGCATTCCTGTGCAACTGAGGAAGAC
ATTCTTTGCATCATGCGTGAGTCCAAAGGAAATGTTGGAACTATGATAGTTGGTATGGCT
ATAGATGTATTATCAAGAGGCCAGCTCATCATTTTGTAGTCAACATCAACAAATGATGCA
TGCCCCTCATCGATGGCAATGATCCGCATTATCCTGCTTTCCCTCCAATCACCCATTTCC
CACTCCCAAAACTCTTTAATAGATGAGTTACCCAAGCTACAGAACTGTTTTTTGTTATTG
CCGATGGCCATATCATGTGCATTAAACTGGAAATACTGCTGAAAAGTTTTAGAATTAGGG
GGTAACTGAACGTGGTGCCTCTGTAAATTTCTCCCAAACTTTGTATGCAAATGCCCACAG
AGATATGCTGCTATTGAATGTTTAGCAAACAGATCTTCCAGACGCTTCCCTGTCTCTGTA
GCTGCGGTGAATGACAGTGGGAAGTGCCCAAAGGCAATTTTGGTCACGGGCTCTGATAGT
TGCATGTCCCATTGACCGAGTTCTACATCAAGTTCTGATATCAATTTATCTGTGGGATGC
CCAAAGAGGTTTGTAGGCCCACGCAGACCAATGGTCATAGAACTATCAAACCCAACGAAA
AGGTGCTTCCAGCCATTGTTC
>79
TTCTTTATAAAGAACTTACTCCAAAAGAACTTGGCTGTCAATCACTTGAGCGCGTTTCAC
CTCCCCCAGCGTCATTATCCGAGGCATTTGATAATGAATGTTGGGAAATCGTTCGGATAT
TATCTATCATGAGCCTACTCAGAACTAGCTGATTCTCGCATTTATGAGATCCCGAGTCTC
CAAGTGGGCCCTCTTGGCCACCCACGACCCTGGCTTTTTGGGGAATCCTGCTCCTGTGTC
GCTTGTAGCTCGGCGGTCCACCGGGTTTTTGTCTCCAGTTCCGAGTGTATTCTTGGATAG
TTATAGCGGCCCATAGGCGCAAGATGTACCTTGTGGGGGCGGCCGGAAACCTGGACATAG
TCCTTTCAGACAGTGGCCGTTTAGTCCATGGTCCATTGGATGTTCGGTGCAAGGCCAAAA
ATTGGAACACACTGCCCGAAACGTTCCCGTCCTTCGCTTTAGGGCCTGTCCCTCAGTGTG
GTCAGTACTGAATACTGTCGGGCAGCAAAGCTTACACCTGTTCACTTATTGCGATGGTTC
ACCAGGGCCTCTTTCCTCCTTCCTTTTCTGCTCACTCGTGAATCAGGGGCTGCCGGACCC
CCCCTACAAAGGGGGAGAGAGTCGACTGAGCATCTCAGCCATTGGCGGGAATTTCGCCCG
CATCCAATCCCCAATTCTTGTTCACCCCGGATGATCGTGTTGGGTGAATTGTTACCTCGT
ATGATCGTGTTGGGTGAGCAACAGCCGCTTTGGCCCAAAACTTAGTTCTAAACCAATCAT
CATATCTTTGGCCAAGTATCCTACAAAAAGACTCCCGAAAGCCAGAAAGATTAAAGGAAT
GGCCTGCGGAATGGGCGCATCATGACATCGTAAGATGTCTCGCCCGAATGAATTAGTTGG
TGCTAGAAATGTAAGAAAAAGCAAACGGAAAGAGTAATAAGAAGTGAAAAAGACAGAGAC
ACTTCCCAACCAGAAAGCAAAGTTACCACTGATGGTATATTTAGTGTAAGCAAGCTCTAA
GATAACATCTTTGGAATAAAATCCAGTTAGAAAAGGAAATCCAATTAGAGATAGGCTGCC
TATGAGCATCATGGCATAGGTAAAAGGTAACGAGGAAGCAAGCCCCCCCATCTTGCGCAT
ATCTTGCTCATCCGACATGGCATGAATCACTGAACCTGCACTCAAGAATAGTAATGCTTT
GAAAAAAGCGTGATTCATTAAATGAAAGACGCTAACCGAATAGTTGGAAATGCCGCAAGC
AAAGATCATATAGCCTAATTGACTGCAAGTTGAATAAGCTATGACCCTCTTTAAATCGTT
CTGTAATATTCCAGTGGTTGCCGCGAAGAATGACGTCATAGCCCCTGCAAAAGCAATAAC
AATCAAAGCCGTGGGTGAGTATTCAAATAGAGGGGAGCACCTCGCTATCATGAAAACGCC
TGCTGTTACCATAGTAGCTGCATGAATCAGAGCGGATACTGGAGTGGGACCCTCCATTGC
ATCGGGTAACCAAGTATGCAATCCTATCTGTGCGGATTTTCCAACAGCACCAATAAAAAG
CAAAATACAAATAACAGTTATGGCATGAAATCTAATATTGCAGAAAATGAAATAATTTTG
GGGTTCGGAAAAGGCACTAGCACAAGCAAAAATGGTCGAGAAGTCTACTGTTTGAAAGAG
AGTAAAACAACCCAAAATCCCGAGAGCTAATCCAAAATCACCTACTCGATTGACAAGCAT
AGCTTTGATAGCTGCTTTATCTGCCTGAAGTCGTGTGAACCAGAAATTAATTAACAAATA
TGAAGCGAGACCTACTCCCTCCCATCCCAGGAATAATTGAATAAAATTATCTCCAGTAAC
CAACATTAGCATAAAAAAAGTAAAAATGGATAAATAACACATAAATCGAGGGCTATGTGG
ATCCTCGGACATATATGAAATAGAATAAAGATGGACCAAGCTACTTACGAATGTAACCAC
AATTAGCATAACTACAGTCAGGCTATCAAACACAGAGTCAAAAGTGAATTCCGGGTCGAA
CCAATCTGCGAATCGAGCTCTGTTACCCTTGCAATGATGTGGTACCCCCAGGAACATTCT
AATTAAGTGCTCTCCGAACCGTGCGGGAAGGTTTCCCATCACACGGCTCACCAACTTGAT
ATTATGGTTCTTAAGGGTAAAAACCACCGTATGTCCGAACAGGATCCCCCCTTCCCCTTC
TATAGGGTTTTTACTAGAATTTCTTCCCCTCAAAGAGTTAGAAGGGTTGATCAGGACAGG
ACCTTACTGGGTTTACCTTTCAGGACCTTCCCCTCGCACGTGTTATAACCTACCAAAGTG
AATCAGTAAAGAAAGGCGCCATTCGTTATCGCTTTCCTTTGCCACTCAAGTCAAGCAAGT
CAAGTAAGTGTACGGCATCTGCTTGGGCCCCTTCTTCCTTCCCGCTGATCCGCCCCCCCT
ATTAAAGTAAGTAGAAAAAGAGGGGGATCGATCAATAGTTGAGTGTACTACGAGCCCTCT
GCCCCACGCATCCAACCAGCTCAGAATGCGTGGTTCACCGGTTCCACCGACTATACTCTT
CCAGTTATTCAGTCGATACAGAGGTGCGCTTGAAGTGGGGGGTGTGCTGTCCCTATTGGA
CTCTTCCCCATAAGGCCCCCTAAAGCCCGGGCATAAGCGCCCTCTTGCTACCCATATGCG
AGGCCCGCGCTTAGCCGCCGCCCGCCTTCCCCAACCTGTGCGTGGGACCTCCTCGCCGCA
GGGGATTGATCGCTCCCACACCTGTAGCGTTCGTGATATCCTCAACTGTGTATCGAAAGG
CGGGGCAGCACAGCCAGCCGGGGGTTGTTACGTCCAGTAGGTCCCCCCTTTATTCCCGAC
ATGCTATGGTGCCCAGGGTAGTTCCCATAGAGCGAGTCGAGTCCGTATCGCCGCGGAGCA
ACTGCAGCGTCCGGATCGAATCCATCTACTCGGCGATTCATCCGGTGACTTCACGGTCGC
CAAAGAAGCCCCAAGAAGCATCAAA
>80
TTTTTTTTATTTTTTACAAAAGAATATCCATCAAATTAGTAATATTGCAATTAAAGGTTA
GCAAGATAGAAAATGCCAAAATAGTGACCTCACATAAAATAGTGAATTCCAAAGGGCTTG
CCTCCCAAGAGAAATGGTCAGTCTGATAAGTTCGGTGTTATTTCCACAATCTGTAATCAG
TTGGTTGTACTTGTACTAAAGCTGTTGTAGAAGCCACAATAATCAAGGCCCAAGTGAAGT
ATATATAGTTTCTAAAAATTCAGATGTTGTGCTAAATAATCACAAACAAATAAAAAGAAG
TCAGCGGCCTAAATTTCTCTCTGATGTACAACAGTTCCACCTCACAAAAGTTTACAGACG
AGTGAAAGTCAGTTTTGAGTCTCTGGAGCCTGTGTCAACCAGGATAGCCATTTTCCAACC
TCTCGGATAGCCTTGTCTTTCCCAGGAGTGGTATCCTCAATGTCATCTTGCCAACTAAAA
TAAGCATCCTCTAATATTACCTCATCGACATAGAAATTATTAAACAGAGCAGTCATGAGT
CCCACGGGATGGTCTAATTCATTAGCAAATAACTGGATAGCTGTGATATAATGCCTTTGC
TTGTGCCTGCTTGGCGCAAAATGTCTTAGAAGGGGAGCATAAGGAACTAGCTTTCCCTTA
AAATCTTTCTCGTAGTCTAAAGTGCAGCGAGGTACACAGCATCTTAAGACTTGAATGGTA
AGCATCTTCAAAAATTCAGGCTCCAACTGTAATGGAGGAGGAACATTCAACTCGACCCAT
TTCAAAATCTGCTCCACAGGTTGGCCTTGCATAAGGAACTCGCTTATTTGATTCTCAACT
GGAATTAATGGATACAAAAATTGAAACTTTTTCTTCTCAAGAAAAGCCTCAAATTCCCCT
TGCTTCTTATCACAAGGCATAAAGTCTTCCAATTGTAATCTGGATGTCCTATACATATCT
GTCATTGCAACTTCCCCCTTTTCTCTTCTTACAAATTCCAAGACACTAGTAATTACATCT
AAAGCAAGACCTAATTCTAACAAATGCCCTGGTTCCAAACCTCCTTCCTTAATAATCCTT
GCCGATTCAGCAAGAGAAAGGATTTCTGCTACAACAAGTTTACCAATAATCACACCAAAG
AACTCGGGTGCCCTGGGTGCATCAACAACAGTTTCTTCCAAGGAAGATAATGAGATCCCC
AGTCCCGTTAAGAGTTGCTCATGACTCAGCAAATTTGGCTTTTCGTTGCAGAGATATATA
AGTAACTTTGCAAGTAAATCTCTTTCAACATTGTTCCTATCAAAGGAATCTGTAACCCAC
TGTGACACAATCTTTGAGTGAAACCATGGTGCCTTAAGCTCATCCATACACAAAGCAGCT
TCATCCATGTCTATCACACTGTAGTACTCCTTTATTGCCATATCAGACTTCTTTCGCAGC
TGTTTCTCAATTAGTGGCACTTGGACAGATGAAAGACTTTGCAGTTGGCCGCCATGGTTT
GCTGCCGCATCAGATTTAGCAATAGAACACTCTGGCTTCCTAAAATCTCTTCCAACATTA
ACTATAGCATTTCTTTCTGGAATAACTGTTTTCTCAAGCAAAGGCTCCACAAGTGAATTT
GGAGGTTTTGATACAGAAGCTGTCTTTATTGGAACTTCGTCCCTTGCTGGAAATCGATGA
AGATCCACATGAGAAGCATGACCTTGCATTTGGCCCAAGTTTATTCGTCTGTTATCCACA
GGCAGAACTGGTGGGACATCTGCTAAAGTACTCCGCCCAAGCGAAACAGGATGCCCTCTA
TGGGTCATTCCCTTGGAAAGGCTTCCTTGGGGG
>81
AAAAGAAATGGTTACCATAAAAATACATGGAAATTATGCCCGCGCAAAAAATCATTTACA
GCAAGATAAGCATCACCATGTGGAACAGCATCTTCAGGTTCAGGCATAAAAAGACAAGGT
GCACTATCCTTAGCATTGAGCTGCAGTTCTCCAGTACTCTTGTCTGTGATCAGAATAGCA
CCATGTGCTCTCAGCCATTCTTCACATTCAGCAAACCCATCAAATTCATTACAGGTTTTA
AATGAAGAATTATCCATAAAACCTAATATTTGAGCAATAAAAGCAACTGGTACTGCTGGG
CGATAAGAACGGGCTATGCATCTGACAGCTTCAAAGCGCATTTTCTCCACATAAAGGTCC
ATCAGACAAGCACTTAAGTTTGAAGCCACTCTGTATAAGCGAAAAAATGCAGTATAATTC
CCCAAAGAAACAGCTGCTCTAACTGCCAATGCATGCTTTACAGCCTCATCCTTTTGGCAT
CTTTTGACAACCTTGCCATTGAATACAAAAGATGACTACTGTTGCCTGGGTTCAGACAAC
TGTATAATAACTTGTAGGCTGCAAATTCGTGACGACAGCCCTCAATGCCTTCAGCATATA
GCCCTTGAATCTGTGACTGACACTGGTTGTATTCTGGCATGTCTCCAGCCTCCAGAGCTA
ATCGTGCATGGGTTTCATAGACCTTTACTGTAAATTCATTTCTAATACGCTGCACTGTAA
GATCTTGACGAATTGACTTCAACTGGTCACATTTATATAAATAAGTCTTTGGTGAATTCT
GCACCATGCCAAAGCTTCTTGCAAGACTTCTTCTGGCCTCACAGTGTTTGGATCAGGAGC
AGATGTAAGCCGCAGGTAGCGCTTCTCTATCTCCTGGCATGTTCCTTTGACAGTTAAAGA
ATCCCAGCCAATGTCTTCAACTGCCCCTCCACCACTATGTCCATAGCTCTTAGTTGCACC
ACTTGTGGTTCCATTCACTATAACTGCAGGCTCTTTAGTTTTAGCGCCTCTTCCACTTTC
TTTATCAAAACGTTTAGTCCTGCTCTCTCTCCGTTTCCTCTCTTCTAGTGTTTCAGTAAA
TCCTCGAGAACCAAAACAAAGTCCACCTCGCCAAGGTTCTTCATCAGTATCACTAGGACT
ATCCCCAGATCCATCAGCAGTTGGGCCATCACCTTTCCGTGACTTCTTTATTGGCCTTGC
AGACATTTTGTTTGAATCAAATGGCTTCTGCAGGTGTAATTGTGTGCCCTTGTTCCATAC
TCCATTGACTGCAGTTACCTTACTCTGCCCTTCTTTCAAGGGATTCCACACCTTTTCCTT
GCTGAACCCATGATTTCCAGCAACTCCTTGTTCCTGCCCTTCTTTCAAAGGATTCCATAT
CCCTTCCTTGCTGAACCCATGATTTACAGCAGCTCCTTGTTCAGCTCCTTGTTCCTTGTC
TGGTTTCTCTTCAACAACAGGCTCCCATCGACTCTTAAAGCGCTTCCCCTGATTGCGTTC
AGGTTTTTGTACTGATGCCACAGTTATAGTGCTCTGCATATTTTCGACGCTTGCTCCCGT
AACTGAACTAGGTATCAGAAACAGAGGTTCCGTGTCCCAATCTCTAGTAAAAAGTGAACC
ATCTGCAGAAGCTTTTGTAATCATCTCCTTCAGTATATCTTGGCAGGCAGTCTTTTGAGT
TTCATCTTTACATCGAGCCAATGCCCTTTCAACATAATGAAACAAAGATGGAGGGAATGT
ACCTGGCTTAAGCATTGCATCAGCCACATCATTAGATGAAGCCTTGTGATTTAAAGGTTT
TACATTAACACTGGTGTAGGCTGGCTTTTGTACTTGAAATGCTCCCGGCGTTTTACGCTT
AGCCGTATCTGGCATTCCAAAAGTCAAATTTGGTGCTATTCTTGGATTTGTTGGAATCTG
AAGCTTGCCAATCCTTCTTTGAGAACCATCCATACTTAAAACTGATTGCATTGGGGATGA
GACATTATGAGAAGATTGCAGAGTGGGAGCTGTCTGCACCTTTTGCCCTTTAGATAGCAA
TGCATGTTGTTGTTCTTGCGCTTGATGATACTGAGGTGGCTGTGAATGTGAAGATTGTTG
AAAATAGGGCTGGTGCTGTACCTGCTTAAAATGAAGAGCCTCTGACTGATTATATGGATC
GCTTTGGTAGCCACTCACAGATGCCGAATTACCAACACCATAGCTATGTTCGGTTACTTC
GACAGAGGTAACTTGCTGTGGCAATAAGGCCTCGGAGTAAGGATTGGCATCCGGTTGCCA
TGATGGTTGTGTACCAGGAGGGGGTGGTTGTGGGAATGCTGCAGAACAACCATTACTAAC
TCCTGGAATTGGACAATCCAAAGAAGATGAGGTACCTGTACTAGCAGTGACTGTAGGTTC
TGTCCCAGGTGCACAGGTAACATCAGAACCAGAATTCCTATAATAGTCTTCCCATGACTG
ATACTCCTGATTTTGATTCTGATTTGGACAGCTTGAATCCGATGGTGTGAAGCCTGAATA
ATTTGAATAGCCCTCATAATTTCCATAATTATTGCCACTCCATGAGCCTGTGTGACCACT
AAATCCTGTGCTCCGGTACCCTTCCGAGTTCTGATAAACACCAGCATTGTAATAAGTCGT
AGTGCTCGGATAATTTGTTGAGTCTGTATATGAGCTTGCATTCTGAAACGAGTTAATAGG
CTGATAAGGAGCACCAGAATTTTGATAGGCTCCCACATGCTGAGAGTAAGAGTGGTTACC
TTGCTGTGGATAGCCATAATTGTAACCCGAATAATTTGTGCTCTCATATGGATAATGACT
GTAGGCACTTGGGTATGATGATGTATATCCATTATAACCGTCATACCCACTTACTGCTGC
TATACTTGATGAGAAAGATGCTGAAGAGGAATGAATCCACTACTGGTTGCCCAACTGGTA
CCACCAGCTACTGCATTCTGCTCAAGGA
>82
CCTTGGCAGATCTGTGTTGCTGTAACGCAGCTTCCACTGCTTTGCTGCCACCAATAAATG
ATGGATGCGAAGTATTGATATAGTCCAGCTCCATGTAAATAAGATGCTCAATCATGGTCT
CAGCGGGAGCCAGACCTTCACGTAAAAATGTCCCTACAACTTCTTCCAGGCGTCTACGTA
AAACAGGAAACCGCTGTAGCTCAATTGTTTCACATTGATGGGCTATCTTTACCAACTCAT
CATAAATAAAACGAGCACATTGAAGGCTTGGATCTAATAAACGAGTAATCTGCCTTCGTA
CTAGAACTTCAAAGGGAACCTCGGGAACAAACAAAGCATTTTTTGGGCCAGTAGCATTTT
GAATAGCTGTCCGGATATCTTCATCAGTGAGATCATCACAAGGATCAACTTCCTCTAAGC
ACTTAACAAAAATAGACTGAAATATATAATGAATCCTTGCTCCTCCAGCCAACTCTGCTG
TCGACATGTCTTCACTTTTACCATCCACAATTGAATTAAACGCCTCTGTGTATTTGTTAA
GTATTTGCAGCAGGAAAGCTCCTTGACCGGCTTTGGAATCTATGGTCTCGCCATAGGAAG
AAAGTTCCTTCACCACACTAACCATTTGGCTATTTATTCGGGATTTCAATTCTGGCAAGA
TTGCCCTGATATGCTGTACTAAAATCTGATTCAACTTCTTTGCTAACTGGCGGACACCAC
ATCGATCAGCTAGACTATGGTACACCGGCCGACTGCGGAAAAAGTCTTCCTCATAAGCAA
GTGCATCTCGGATGCTTTTATTTGCAGTAATATCCTCCTGACAGCGATTAACAATCCCTA
TGTAGCCAAGTCGAAGGGGAACAACGTTTCCAAGAAGGAAGTTACGAGCATCAGTTCCCC
TGTCCATAATATCCAGCTTTGTTATCACACCTATCGTTCGAGATCCATCAGGGTCAGCCA
TTCTTGCAATCTGAAGCGCATCTGAATTTGACAAATCAGAGTTTGCAGGAGAAACAGCAA
GAATGATGCAGGTCTCATGCTTAATGTATGATAGAATCATTGTTCTGATTCTAGCCTCGA
TATCTGAAGGTTGATCGCCCACCGGAACCCTTGTTATCCCAGGTAAGTCGACCAACGTTA
TATTAAGGACATTTGGAGAAAATATTTTTAACCTGATTTGCTTGTCAGATACACCCTTGT
TTAACCCGACTTCCTTCTCTGTCTCAACCTGAATTTCCCTCCGAATGGCGCCGAAATCAA
AAAACCTCCTTCCAGTGAGATGCAGGAACTCCCCCCACTCGGCAGTCTCCGATACTGAGC
CATCCTCCCGACGGGGAAGTTGAACGAGCTGCAGAACCAAAGGCCTGCGAGTGCAGATGT
CGGCTCCTCTGGGTAGAAAATCCCGGCCAACCAGGGCCTCTAGAACGCTGGATTTCCCGC
TGCTCTGGCTGCCCACGACGGCCACCTGAGGCAAATCAATGGTGGAGGCACTGCCCAGCT
GGGCAAATATGTCCTGCAACCTGTTGATTATGGGAATCACGGAGTGCCCTAAAGAAGCCG
AAGGCGGTGATAAATTTGAATTTGGATTGCCATCAGTGTTGATATTGCCATGACCCTGTT
CTGCCATTCGGAGGAAATCTTCGTCCTCTTTTCAAAACCTGCTCCGCTCTGTTTTTTTGC
TTTCAATTTCTTGTGTTAGCTCGTTTTCCT
>83
TGTAAGGTTTAATCCACCTAGACGATGTTCAGCGTGTTCAAGCCTTGCTAGAGAATCTTT
GACTTCATTCTCCTTTTGTGCTATGGTGGCTGAGAACTCTGCTCTTAGGGCATCCTCTCT
TAGCTGTGCTTGCTTGCTAGCACGCTCATGAAGTGATGTAGCCCTTTGTAATGATGTTTG
AGCTTCCTTCACCGCCAGATCATGCTTTCGCCTCCACTCAAGTGCCTCCTCCTTGGCCGA
TTCAACTTGTTCCCGGGCAGCACTCAGCCTTGCTTCAGCAGAACTACACCTAGTTTTTAG
CGAGGCCATTTCTGCATCAATCTGCTCTTTTTCAATCTTTTGCTTGACTATAGATTGGTC
ATACTTCTTCTTCAATTCAGAAGTTTCCTTCCTGGCTGATTCCAGAACTTCACACACATT
AGCATATTTTTCTTCTAATGAGCTGTACTTGCTTTGCATATTAGCCAATCGAGCTGCATA
TTCATCAGAAATCTTCTTTTTATCTGAAATGGCATCCTCGTATCTCTTCAAATAATCACC
CCCGTGCTTTTGACTAATCTCCAGCTGCTTTCCCATCAATGCTAACTTATCCTCAATTGA
ACGGTACTTTAACTGAAGAGCCGCCTTTTCAGATGAACTCTGATCCCCAAGTCTCTTTGT
GAGGTCAAATATAGGGCCTTCCAAACTTTGCTGTAAAAAGTTAGCAAGTTTATTCCATTT
GTAAGGGCCAGAAGATGCTGATTCATACTCCGACACAAGGTCACCTAAAACCTGTAGCAC
TTGATCAAGTTTTGCATTGGATGCATAGCAAGCAGAACGCAACTTCTTGTCCATATTTTG
AAGAATACTTGTGCATTTCAGCTCTGCCTCCCTGAATGCACTTCGCTTAAATTCCTCAAA
TTGTTTTTTCAAGGTAGTTTGAACCATCTTCTCATACTTCTGCCTTGCAGCACCAGCTCC
CACTGCACTACCGTTAAAAACAGCTAAAGCCTTTTGTAAAGCCGACTCATGCGCTTCTTG
CAAAGCAACCTCTTCAGGTGCTTTTGATTGGTCGAAGGCCCCCATGTATGCTTCAATGGC
AGAATCATAAGCTCTCCTACACTCAGCTTCCTCCACACTCTGCCAGGAAGTTGCAATTGT
TGGCACGGCTCCTGCATTAAGAGCATCCAAGAATGATTGTGTAAGCCCTGCAAGTAAAGG
ACCAGTCATAACTGTTGCTCCAACTTGCTTTGGCCTTGTTCTTTCAAGAACAAACTTTGT
CAATGCATCCAGACCAGCTCGAAACTCTGGGCGCAGTTTCTCCATAGGAATCTGATCAAG
TCGCTGGAGATCTTTCTCACTATTTAATGGGCGTACTAAAGTGAAGCAGTCCCGTTCAGG
AAAGAGAGCTCGAATAGACTCGCGAATCTCATTCTTCGCTGCAACATCCTTTGCAGTGCC
AGGCATCGATTTCAGTGCTAGTTCCAAATACTCACGTGGGGTTATCATCCGACCATCTTC
TGCCAGGTTCAAATAAAAATCACGCAAAAGCCACACAAAGTGAGGAGAGAACTGCCCAAT
ATCTGCTGCAGTGGTTCGACCCTTTGAGGCTCTAACTCGAATATGTTTTGTCATCTCTGT
AACAAGAGATAAACGATCCAGAGCAGCTTCATCTATCCCTCCCATCTGATTATAGACAAA
CATGCTCGACAAAAGGACTGCCAAAGAAAATATCTGTGTACTGTATGTGCCAGTTTGATC
ATATGCATCGATGCCTTCACTGTCAAGAAGTAAGAGATTGTACTCAGTTCCATCTAGAGC
AGTCCTCTTCAGTGGAGCACTCCACATCCAAAGGCCCTTTGTACATGGTCGATGTGTAGA
TGCAACTTGAAAGCCACTGCTCCTTCCAAGTAGCTGATTTAAAATGAAGCTCTTCCCTTG
ACGCGCCCGGCCGCAGACGGAAACGACACCTAGAGGCCCTTTGACGAGCTGCAGATTGGC
GACGGCCTCGGGGTCCATTCTAAACTTGCCCTTGTCATCGCAGTAGACCAGCTTTAGGGG
CCTGGCCGGGCCAGTTGGAGCCACGACCGTGGGAGTCGAAGGACTTGCAGGAGAAAGATC
TGATTCTTTCTGCTTACCCGACCCCGTGGGGGTTCGAAAACCCAACATATGCATCATATT
TGCTGCAGAGAACACAGAGGAAGAG
>84
TCCTTGGAGGTGAGTAGCAGCTAACGTTGCAGCATCTGTCCAACAGCCTGCATCTTGAAG
CTGTGAACAGGCTTCTTGATAACGGCCAACAGCACAGAGTAAGTGTGTTCCTGACAAGGA
CTTGTCAGTGCCCACCAAATTGGCTGCAACTACCTTAACAGCAAGCTCATGCAAAGCTGA
AGAGACAGCAGATGAAAGGGCAACAGCACGGAGAGCATCAACATAGAAATAAGGGCTATC
AGGTGGGGTAGAAAGTAACAATGTCACGGCATCTTCAAGTTCCCCTACAGCTACAAGCTC
ATGAACTCTTTTTTGCAATGCATCTTCTCCACGTAACTTTTCATGCCATGATATCCTCTC
TAGGGCATTTGCACGCAAAGATACTTGGTCTGATGGCATGACATCAGATCCTCCGTGTGA
CAGTTGCAATGTGGAATAGCTACAATCTTGCAAGCCTAATGCTGAAAACTTTGACTTGTC
ATGTTTAGTTCCCTTCAAAGATGCCACATTCTCCACTGACTTCCTTATGTGCAATGCATC
TGATGTGCTTTCTTTTGGAGAGACTTTAATAGGGCTTTTATGTTGAAGGGATTTGTCATG
TAACTGCTCAGTCAGACAAGAAAGGACATAGGGCAGCTTTAACCAGAAAAGAGCTTCTGA
GAAGTCCCCAAACTGTGCAGCAGCAAAAGCAAATCTTGCTGTACAGCCTTTATGCAGCAA
AGCTGCATATGTCTTTGCCCTGTCATTATCCAATAGTCGACCTGCCTTTCGATAAGGTTC
TAATATTTTCAGTAGCAACTCTGGAACAACTGTATCACCAATCAAGGGGAAGGATGTATC
CAGCATGTAATGTCGAAAATCTCTTTTCTCTATGGTTGAAGGCATTCCGGGTGTATGTAC
AAGATGCTCAGTATCTCTCAATAATTTGTCAACGTCAAACCAGGAAGGTTGGACTCCCCA
TTGCAATAGCATACGCAGAGCCAATGCATGTGGAGGAGGAAGCAATACTGGTGAGCACAA
AGGCATTGCCGAAAGTCTATT
>85
CAGCCAAAAGTGGGGATAAGGCAGCACCATCATCAGATATTGACCCATACTCCTTCAAAT
CTGCATGAGCTTTAACAATGAGCTGAAGGTCTTCTGAAAGCTCCAGGTATGGATCATCAA
TATTAGCTGTAAGTGATCCCTTAGCTACATCAATTATCTCTGGAATGTTATAGACTCTGG
CTGCAAATATAAGCATAGCTGTTGCTAAAGTGAACAATGATCTACGCCTTGATGGAGGCA
ATAAACCAGTTGAATCAAGAGAAACAGCTCTTAAAGATAAAGCAAGTTGAAATGACCGAA
TAAGTATGCTATGATTTGAATTCTTCATTCGTGAAAAGAACAATGTTAGACTGAAAGTAT
GAGCAATTGCTTCAAAGTTTACAGGGATGTTATCAGGTAAACTGGCTTGAATCCAAAGTG
CAGAAAGCAATTGAGCAGCCTGATCACCACTCAGCTTCACTGCACTCATTTCAGTCTCAA
CTGGGCTAAGAGAGATTGTTCGCATATCAGGGAAAGTACGGTTCATTGTATAAAACCTTG
TGGGGCTTTTACGAATACCATCCTGCCTCCATTCTTCCTCAATGCCATCCCTTTCCTTTA
ATTCATCAGATGCCTCACTGCCATTTTTCTCTTCTTGTAAACCTACCTTTTCCTTCCTTA
GCTTTTCAAAAAGTGCAGCTGCAGAAGAAAATGTTGATGTGGGCTTGGAAAGTGCTCTCT
TTGACTCATACTGAGAGACTGATTGGAATGGTTGACATTCAGATCTTGGAGAAACAGATG
TTGGTACAAGGATAACAGCGAAAATTTGATGAGCTGTTACACGTGTTTGAACATCAGGGT
GCAACATGGCCTGTAAAAGTTGGTGGAAAAGAGCATCTGGAAAACCCCGATGTATATATG
ACTGATCAGATACAGAAGCTATTATCTGAGCAAGCATCAACATTGCTCCAATTGTGGCCC
TTGCTGTAACTGGCACAACTGAGACCTTCTCCAATGTTGTGGCCATCATATCAAATACTG
GTCCTGGATCTCCACCCCTTTTCATGAGTTCCATTAAACATTCTTCAATGGCATTTTGGA
GAGACATGTTCCAGCTAGCCTCCAGTGGACCCACCGCCTCCATTGTGGCCTGAAGACTTT
TCCTTAAATGCCTAGACAGATCGTTGATTGCACCAATTTCTGAAACTGTGGCTTTTGATC
TAGACTGCCTGGCCAAGATAGCAGCAATTTCAACTATATCAGTTTTCATCTGAGGCTGGT
GTACTACATTTTTGTGATCAAGATGTCTGATCAGGACAGACAAGAGCAAATCATCATTCC
TGTATTCTGCATTAAGCATGACATATCACGAAGAACGGAAACAGCCAATCCATTCTCAGG
AGACCAATGCTTCCCCATGTCAAAGTATTGAAATATTGGTTCTAGGACGCGTCGCACCGT
AGTGGTTTCTTTGGCCAATCGCACCATATTTTGGATACAGATTTCAGCCCATACCTTAGG
TGTCTCCATCTCTTCCCTTGTAAGTGTAGAAAGGTCTTTGAAATGGGGTCTAGGTCTTTC
TAAATCAGAATTAGCTCCCCTTCCCTCACATCTAAGAACCTCGTCCACCCAATTATGATG
CAAATCACCTCTCTCATGGTTATGCTCTTGATCACTTGCGGGAAATCCATAATTGTCCAA
TGTAACATAGACTATATCATCAAAATTAGCTGAAATAGGTGAGCATTCACCCATGAACCA
AACCATTGCAGAAAGAGCCTGTAGACTAGCAGCTCGTAAATGACGACGCATATCCTGCTC
CCCGCTCTCACGAGCAAGCCCGCAGACTTTTGGAAGTAATCCATTCAAATTGTGCATGTA
AGTCCCATCTGTCTGACTATATATGAAATCCTTCAAGATAAGACAACCAAGAATGCGCAT
ATCATCTCTTCGTGTCTGCTCAAGAAGTGTATGAATCATACTCAAGAGACTGATAGCAAA
AAGTGGCATTTGGTCCTTGCATGATGAAAGTAGCTTTCTATATGCAGTCATGATAACACG
GACAGATCCAAAGTGCTCGTTCCGCAATTCCTTGTAACCCCTTTGCTCCAGAAGGTTTGC
TATCTTTGGTATTCGCAATGGATTCTTTGCTGCATATTCAGAGAGCTTAACAATCTTACG
GTCATTTGGGAGTTCATCCTGGTTCTTGGGGAAAATGTCAGCAAACAGCTTCTTGTACCG
CTTCACAGGCTGACGAGACCGTGATCTCAGCCCTGGGCAGCACACACACATGCTCCCACA
TATGGGCAGAACCTTCCTGGACATAAAACCCATCCTGTCTTGTACAGCGGAATGTGTGAA
GTCTGTGGCCCCTTATGTGGGTCTGTCTTCAGATGAGACGGGGGTAATAAAATGAAAACA
ACCATGGAGATTACTCATATATATGCGGCGTTGGTTGAAAACAGACCATATTGGTCATGT
GTGAAATGCACGATAGTAGATTTACTAATCTGGCAGACAAAACTGAGCTGTGTTGCAGTG
TGGTACTGTGGTGGTGATGGGCACGTGGATCGAGTTATGTTAAGCTTGTTTCTAGTTTTG
GGTTTCATGACTTATTATAGTCAAATAAGCCTCTGTTGCGCTGAACTAGCGGTAGTCAGG
TGGCACTCTGGGATTCCACCACAACTTAGGTTTTTTTAAAGCACATTCGGGTCATTCTCG
TTTTTTCAATTGATCAAATGAGTCTCTTGGTCTCGCACAACTAAT
>86
AGCAGGCTGTGACGATTGCAAATGTTGCCCAAACTGCTGTGTAGATTGCTGGGACTGTTG
GACTTGCGAGTAAGATTGTTGAGGTTGCTGATGTTGTTGCTGCATAGATGGTGCCAACTG
CTGCTGCAATGGAAGTGGTTTCTGCAATGATGTAGGCTGCTGCCCATATGCCTGGATTTG
TTGATGTGCAAGAGGTGGATTGAAGCTCTGCTGCTGAGAAGACAGAGTTCCCATTCCACC
CCCCTGAAGAGAACCATTCATAGGGCCTCCAGGGCCACCCACTGTTCCAGCCATTGCTGA
AGGGGCCCCAGCAGTACCCCCTCTGGGAGTCAATGGGCTTCCATAAGGACGAGTACCAAC
ATGTGCTGGTGCACCCATGTTTGGTGTTCCCATCGGACGCCAATTTGTAGGTGGACCACG
TCCCCCCATTTGCCCTCCTGACCCAGAACCAGGCCTAGATCCTAGTGGCCCCTGTGGTCG
AGGACCAAAGCCCGGGCCGCCATAAGCAGGACCAGATCTTGTGTCTCCGAATCTAGGTCT
TTTAGGGTCAGCAAACCGTACAGTCAATGGCTGGTCACATCCCTTCATGGTAAATATGCC
GCTTAAAGCATTCACAGCTGCCATTGCCATATCCCTGGATGGGTACTTTACAAAAGCACA
GCCTCTACTCAGCTTTTGTTCGTCTCTCATAATGTACACATCAGCAACACGCCCGTATGG
AGCAAAAATCTCTTCAATTTCTTTTTCCCCAGCTTCCTTATTTAGCGAGCCAACAAACAA
TTTATACTCCACAACACGTTCACGCTCTCCATCAGCATATCTGACTTGTATTGGACTTAT
ACCCCCTGGTAATATGCACTGATTATGTAACGCTCCTATTGCTCTGTCTGCTTCCTCAAT
AGTTGCATACTTGATAAAACAACATCCTTGTTGTTGGCCTGTTCTTTTATCTTTGATCAA
AGCGACTTCAAGGACATTTCCATGTTCTTCAAACAGAGGTCGTATATCATCCTCTGTAAC
TGTTCTGGGTACGGATCCCACAAATAGTTTGGCAAAATTCCCATCTGATGAATCTGGAGA
GGCTGCTGCTTGGCGAGGGCTTCCGTGATGAAAATTAGGGCCGCCGCCACTGCCTCCCAT
TACAGAAAACCCGCTGCTGTCTCGTTTTTGCCCTATTGTAGGCGATGCACTCCCCATACT
TATAGACCTCTGCCCCATGACCGATTGCCAGGTCCATGAAATCCCCCGGACGAATGCATC
TGCGCATTAGTATTGTTATTATTACTGTGATGAGTATTATTACTATTAGCTCCCTGCTGC
TGCCCTCCTCCCATGGGACCACGCATCATAGAATACCTCGAACTAGACGGGGCCTCCAGT
TTCGCCGCTGGTAACTGCGGCTTATTACTAAACCTACTAATATGCTGGTCTCCGCGTACC
CTCTCCAGCTTTAAAAGCCTGACAAAACCTCGGTATTGAAAGAAAAATTACCTTGTAGAA
ACCCTAACGCCGAGGGTTTAACGGTGAAATTGCGGCCAAGTCTTGCAAAACGAAGATCGA
CGGGTAGCGGAGAAGGAGGCGAGGTTAAAGCTGCAAACGGATCCGCGCGGCTTGAATGAA
TTTCCGCAGTAATGAAGCTCCGAAGTCCCCGACTGAGAAAAGCCGAATGACGATTCTTAG
AGGTTTT
>87
TGGCCCCCGAAATGGACTTGTCTTTGTCATTTCAGTAGTGGCAACTTTCACTGGCATTTC
TGTCATCTCTTGTCTTGACAAAGGCTCCACATCTGTATGTTCTAAGTGTAGGGGATGTCG
AGTTTGAGAAAACATAGTCTTCTTAACAGGTTTTACCAGATCCGACATTCCGTCTTCCAG
CATCCTTTTACCAATCCGTCCATCGTGTTTACTGAGTTCTTCAACTGGCTCAGAAGGTGA
CAGTATTTTCAATTCAGGAACTGCTTTTCCAATTGCACGCCCTTTAGCAACATCAGGGCT
CTCACTCTCCCTTTTAGCTCCACTTTTTACTTTAGCATCCATACTACCTTTATTTGTTTG
TGATTTTTCAAATCTACTTTTAGGTTCTTGAGGCTCTTCTTCAGACACCGGTTCCCTAAA
TTCTCCCAATTCTAGATCTGAATATTCCCTTTTCAGGGCACTCTCCTTTGCAGAATGTAA
TTGACGTTTCTCAATCTCAACATTCTTGGTGTCCTTCAATGCATTACGCATAACTGATAA
TCCCAATGATCCTGCATCCTTTCTACCACTTTGTTCCACGGGTCGTTTACATTGTGACTC
AATGGGCTTGTATCTTTCTGCATTTTCACTCTCCTTTGAAAAATTAGAATTATTGAATTT
CTCTTTAGCCACTACATCCTCATCTGGTGCAGTCTTGAGAGTCATTTCGTATCTTGAATT
TTTATCTTCCATACTAGAGATTTTTGCAGTGGAAATGTCACTTTCATTAGCTGGTCTTGA
TGCTCTGTCATTTAATTTACCTACTTTATTTAAAGAATCAGCATACCTCCCAGACCCCTG
CAGAACGTCTGGAACCCTTGTTCTCGAATTAGAATCAACAGGCCTCTGATATGACTGATG
TCCATCAAGATGTTGGTCAAAACTTTCAGCATCATCCAAATCTTTAGCAAAAGCAGTCTG
AGCCCTTGTAAAAGCCTGTCCCCTGAAGATATCTTCATCACGAGCAGACCGTCCCACAGG
GGTTGCATGTTCAAAAGTCCTTTCAGAGGTAGCATTTGTAAACCTCGCTTTGTTAATCGC
TTTTGCAACCTGTCGTGTCTCAAGATCTTTTCTATTAGAGGTAATTTCAGGCCTAGCAGG
AGATTCAAAGGGGGATTGAGATAAGGTAACATCCCTATTTCTTCTCATATCTGAATCCAC
CTCGTCTTTCTTTTCTGCTCGACCTCTGTTATCCTGTCTTGAGCTATATTTTTCAGATCC
TATCTGACTTTGATTACCATCACGGACATGCTTAGAAATGTTTTTAGGCATCTTTTCAGG
TTTTTGCAGAGTCTTATCAATTGAATCCTCCTTGGATGAATTCCTTTCATCTTCAGGTGC
ACCCTTGGATCCTCGAACACCAATCGAACTCTG
>88
AGACCCTCCAACCAAGGAACAACCCAAACAGGTATGCTAGCATGATACCAATTGTCACAG
AAAGCTGATTGACCGCACCAAGGGTACCACGCAAGTGCTTGGGAGCTATCTCCGCTATGT
AAACAGGGACAGTGAAGGAGATGACTCCCACTCCAAAGCCAGTCAATATCCTCCCTAAAT
ACAGGAATGAAGCATCCTTGCAACAGAGATTGTAACCCAACCAATAATATTCGGAATCAC
AGCCACTATTAAAGCCCCTTTACGCCCGATGAAATCGGCAATTTGCCCACTGACTATGGC
ACCCACCATTGCTCCAACGTTTGAGATTGAGCCGAACAAAGAATACTGTGAGAGAGAAAG
GCTGAGATCACTAATAATTCCATCCTCACTAGGGGACGAGTATCCATTACAGAAACCGAA
CTGCAAGGGCCCCAATGCTACAATCGCTGTACAAAATAGAGCAGTTGCAACGCTTCCTTG
GAAGGTTTCGGCATAATCGGAACTCTTGCCCTTTTTATGACTTCTTCTGTAGTACTCTTT
CCCAGTTTCCTTGCGCAATAGAGGCCGCTTAACATCGCCATTCAACCCCACGACTCCCTT
CTCCGGGTCCTCCTTGAAACCCATGATCGGTTTTGATTTTGATGATCAAAGATCCTCAAA
ATTGGAGGAGGTATTGCACTGAATTTGGATCAATCTGAAAGGCGAGGAAAGGCAAACAAT
GCTTGCAGAACAGAGATATATTGTAATCCTATTCTAATGGAAATTTAGATGGTGTTTGCG
CACAATGGCGTGCACGACTGTAAAAATGAAAGAGAAAACCCTTCTGTATGCCTCAGACAT
TTTATATATGGAGTCGGCCCACAGTAGCTCATCATTGGCATACATATTGTCCCATCAATG
ATAGATGATCCTTACATGTCTACTGTTGCCGGCTTAACCTTTTAATTTTAAGCGAAGGAG
AGGGTGTACGCGGTGCCAGGTGGGTTGAGGAGAGAGAAAGAGCGGTGAACTCAGTTTTTT
TAATATAACATATGACGGGGATGTGAGTATAAAGTGTGCGATGCGTGCGTGCGTCTTTTT
CCGTTGAAAATG
>89
TACCAAGGTCCTTCTTTTGGATATTGCACATACCATTTCTTTCGTGCTTCAGAGGCTTTC
CAAACATTTCCAGCAACACCTAGAATTACAACCACAACTAACTGGAACAAAAAGATTGCT
CCAGTCAACTTGTCAATCATTGCATCTACAGCTGTAAGTTTGGGTTCTGGCAGACCTCTG
GTCATGCCCAATTTTGTTTCATTCCCAGTATAAACAGCTACTCCACATGCCCATTCTGTG
TTCCTGAGATAACAGGATTGTAGCAATGTGTTTTTTATTGTTAAGGGGCATAAATCATTA
TCAATGAAAGGTGGAAACAGTCTTAGGTTTGCATCAAATCTTCTTATATCTTTATCTGGA
ACTGGGCATTCAATGACACCCTTGATTTTATGCAGCAAATCTGGAGTCAGACCAGCGCAA
GGAGGAGGTATAACTCTTGTCTTCAAATCCGTTTCACCATCAAGCGCTGCGGTTTCCAGG
AAACATACACCCTGAGATTCAGATGTCCCAAGAAGAACCAAATCACATGGCACTTCATCA
TTTCACGAAGCCACACTATGTCACCAACACGGATCTCTTGCGCTTGAATACGTGTCTTGA
TGCCTTTCTTTACAACCCACACATTCTTTTCATTTGCTTGTTTATCAGAAATATATCTAT
TATAATCATCCCAGGCTTCTTTTGTTGCTGAAACTGCAAATATAAAAATGAGTGGACCCC
ATGTGCTTGCTGGATTGACAGGTGTAATGAGGGACCATAACTGGAGGCAGGCAATTAGCA
AGAAGTATTTATTCATGAACCGGCTGAATTGTTCCCATAGATTTTTTGGAAGGAAGTTTA
TTATTGTATACTTTCTATTGGAGATTCTATTATCACAATAGAGGTCTGGAGAAGTATCAC
TGTCATTGATATATACATATCTCTTCATTGTGCAATGCAAACACCAGCTATATTTCTTCC
AATGTAATACACAGTAACATGTTCGTTGTCCACAATATGATTTTGTTGTCCAACAACCTG
AATAATTATTTCACACGTTCAAAACTAGAAGCGCTTGCAAAACCGAGAGAAGCTATTCCT
CCAT
>90
ACCACAAGCAACAGCACCAACATCAATATCACCAACATATGGTAAAAGATCCCTTCTAAC
CCATGCACCAATAAGCAAACCAGCCAGCTGGCGAGAGCCCATCCGAACAAATACTGTCTC
CTCATCTATGACATGGCCAATATGATCCAACCACCAGTGCCCATTAGCACTCCCTTCAAT
CCCTACCGTTTCTTTTGCAGCTGCCATAGCAAGAACACCAGCACCCATTTCCATTTCTTG
CAACCCAACAACCACTATGCTGGCTTCTGATGCTGGAGATGCCAACCAACAACGTAGTGA
CTCAAAGGAAGCTCTTCCTTGACTCACATTCCAAGTGCCAGCCAATACCTTTATATGTTC
TTGCTTTGTATAAGTTGGGGCCATGTCAATTAGTCTTGATCTTACAATGCTTTCTAGTGG
ACTAGGTATTGTCATGTTCCAACCACGAATGCCACCATGGCAGCCAAAGTAAAAACATGA
TCACCACCCGCAGCCATCTGCACAACAGCTGAACTGTGTGCCAACCATCCTCTCAACAGT
TTACCATCTTGTTCCATGACCTGTACCCTTCCATCTCCATATCCAACCCATAATCTTGTT
TCAAAAGTGCACAGGCAATGGACACCTACAGAAATGTTTTGAAATTCCTGAACTCGATTG
CCCAGGTGATCCCAATGGACAAGTAACCCATTAGCATATCCAGTCCAAATAGTTCCATCT
TCTGATGCCACCATAGCCTGAACCTTTTTACCATCATCTAAGAATTGACTTCCTATTGTC
GCTCGACAAACTGCATCTGCTGCTCCTAACAATGCATTCCTTGAACGTTGGAAAAAACTC
AGTGGCCCTTGAATCTTTTCTTTCCTAGAAATTTTAGTGAAACTCATCTTGATATCACCT
TCCACTTCAAAGTCATGTACTGGCCCAACATTTGGACTTGAGAACTCTAATTGTGCATCT
GATCCAAACACCTTGAGAACAGCCCTTGTTCGGGCATCCCAGACAGCCAAGGAGTAAGAT
CCTCCACTCCATACTCTTCCTCTTGAGTGATCAGATACCAAAAATCTTATATCAGTATTT
AGAATAGATGCACCAGTTGTAGCAACACGGCTTCTTAGATCAATGCATGATCCTTCCATC
AAGTAAACAGTACTAAAATTGTTTCTTAGGTCAGTGAATAGAGCTTTTTCAGCAACCTCC
CATGGCCAAGCTCTCATACCACCAATTTCAGATCCCGTCCAAAGTTCACCACAAGAAGTG
ACAACCATTGAAAGAACGGGACCCCGGTGTGCTTGCCAAGTAAGCTTTGGAACAACCTTG
TCACTGCTTGCATCAATTGGCCATGCTCTGATGTTTCCATCCCGATGACCGCTCCAAATT
ATATTGTGTGCAGCATCAGCAAAGAGGCATGTTGTAGGAGAGTCTTCTATAGGCAAAAAC
ACAAAAGGAACTGTATCTTCATCTCCAACAAAAGGGCTACTTTCTCTGTCAATGATGTAA
GCCTTGTCAATGTCCCAAAATCTGATTTCACATTCTAGCCCTGCCCATAGCCGATTCCCT
GTAAAGGTTATTGTGTAAATGGCTTGGCCCTCTTGTGTCTCCCTCAGAGGATGAGGCCTT
AGCTCAAGAAAAGCCGGTCTTCCAGGATGAATTGCTTCTCGAGTGGGAACTTGGAAGATT
CCTTTCTCTCCACCGGAAGCCACAAACTCCTCAAAACTAGGGGGACTGAAATTAACAGAA
TCCTCACTTTTTTGCTTCTGATCAATCTCACCGAAAAGCTGTACTGTTGAGGCTTTTCTC
AAATCAAAGTTTACATTACAATCTCTCTGTTTAGGCAGGTAATTATCAATTTCTGTTTCC
AGTGAATGTTGAGTAGCTGTCTGCATACCGTTCTCCTCCGAATCACCGAAGTCTGGCCAA
ATGTCATCACCTAATGGTGATATGGTTTGTTGACTTGCATTATAATGTAGATCTTTGGGC
AATTTTTCCGCTTCAATTATAGCAGGTGAACCTTCGTTCTCGTAATCCTTCGTCCAGAGG
CTGGAACTAGGATATGGATCTTCTTGAGATATTGACAATTTATCTATTCCAATCCAATAT
TGTTCAGGATCTGTACCGGCAGAAGAAAACTGGGCTTTGACCGAAGAATTGGGATGCTGA
TTGGTCAGGGACTCAAATGAATTGTTAGACACGAAAGGAATTCCAAAAGGATCACTGAAT
CCAGAGCTCAAACCTTCAGAAGGCCAAATGGCAGATGGGTTAGACTCTGCAGCTGGGGAG
GAAGCAAGATGTAGACTAGTGTCATTCAAACCCTCGGATGACTCCACTTTTGAAGCCGAG
GGAGGGTTGGAGTTAAAACCATCTGACAGAAGATCCAATGTACTCTGAGGTGATACATTG
CCATGTGAAGAATATACATTTTTGTGACCCGATGGTGAAACTGAGGAGAATTTTAGATTC
GATGCATCCTGATCCAATAAATCCTGAAAGTTCTGATTCTCTAGTCTACCTTGTGGTTCT
AATAAACCGAAATCGAACGAATTGGGGGCAATCGGACTCGACTCTGCATTCGAAGATGAA
AATCCCCAAAGCCCATCGTCATCGTCCCCGAAATCAATCAATGAGGGTATGGAATGATCA
ACTCCATTAGAATTACCAGAATCCCGACGCCTACCAGCCATATTGTCTAAAACAAAAACC
TCAATTTCTTGTTATATAAATTCCATAAATCTAAAACCTTCATTCAAAAGTTCAAAGACC
TTCAGAGTCGGTTAGGCATCCATTTATTTAGGAGAAGAGTTCGGTCTTTGATTTCCGTTT
AACATAATGTCGAAGGCTTGAAACCTTAGCTATACAGACATTTTGGTTTCTACGTTGAAT
CTTCAACAAAAAATCAGAACCCAAGATTTACGACCACTTACAGTGCAAATCCAACGATAT
ATATCACGATGAAAAACAGAAACAGATGATCCACGCTTTAACCCTTTTCCGAGCTGTAGA
AACCCTACGGAGCTTTCCAGCTGAAAGAACATTCCCTGCCATCAAAAGTCCTTGTAAGCA
CGCACGTATTGCTTATCACGGGAGTTGATCCGTGGGCCAACGAAAAATAAAGAGATCCCG
TAATATTTGGATCGTTCGCTGACTGCGCATAGACAGCGCTGAGGTGGCATATGTGACATG
AAAGTAGTAATTTTAACCCCAAAA
>91
TTTCCTTATATAAGGAAGTTGCAAGAATTCTTCTGCATGTTCTTTGTATTCTTCAACAAG
GATAGTGCATAGTGAAGCAACCTCGTCTTCAGTTTTCAAGGCATCCTGTCCAATCACCAC
AATGCTAAGTTGTCTAGCATGAACAAGACACTCCAGGTCCACCTCATCACAGAATAAGAG
ATTTTGAGCATCCAACCCAGAGTGGTAGAAGAGCCATGCTGCTTCCCTATGCCCCCACAT
CTTTTGCCGAGTAGTATTGATGACAGGCACCGGGTTCCACGCTTGTTGGGTTGCTGAATG
CTCCAACAACCATGCATAGCCAATTGCTGCCATCATAGAGCTTAAAGACAGATCAGATCC
TGAGAGAATGATCTTGACACGTGCTGAATCATCTCCTGGAGGTACATTGCTAAGCTTCGT
CCTTTGTCTCCTCAAAAAGTTATTGAGATAATCTATATTATCTGCTCCTGAATCAAACTT
ATTTACCACACTTTTTTCCATGTCATGAACTGGTACAGTTGCAGGGTTGTCAGGAAAAAC
TGACTTGTGTATAGATTCTCGATGTCTTCTTTGCGGGAAGAGAACCTCCTTCGACTCAAG
AGCCTCAAGTTCCTCAGATCCTATGATGGAAAATCTTCTCAAGTTCCCAGCACTGGCTTC
GCTTCGCCGAGGCATGTCTGCGTGAATATTCTGATACACATTGTAGGACTCTGAGTGAGG
GAGAGAGCTGCTACGTAATAACTGTGACAATGAATCTGGGCCATCAAAATAAGCTTTACT
TGTTTTACTTTTTCTGAACAAAGAAGCTGCCATCGAACGGAGTCCTGATGAGTTGTGGCC
TCTATTTTCTAGATTTCTCTGTTGTAGAATATCATTTTCTAATTTGGCATTCAGACACGT
TGACTGATCCAGGTCATCTGAGTTATATTGTTCCTTGTCTCCACTCTTCAGATTCTGTGA
TCCCTTTCTCTTAATGATGTGCTTAAACCATCGGTGCAAAGCTACAGCTCGAGATCTGGC
TTCGTCAGCGCTATGAGACGATATGACATGTTTACTGGATTTTACAAATTTCTGGCTGGA
CTTTATATTACCTGATTTTCCAGATGAATTACATGCAATGCCCTTCCCATCTTTAGAAAC
AGCTTGACCGGATACCTCCGGATCAGATACCAAAGATTTCTGATCACAGTGTTTGCTTGC
AGGATGGACATTGTGGGAAGCTTCAGTATTGCCAGAATCTTTAGGTACCTTTATAACATT
GGTGTCATGTTTCTGCAATTCAATGCAATCAACCTTTGTAGGTTCTTCACGAAGGTAAAT
ATTGTGCATCTGTAAGTCACCGTTAATGGAGTCCTTGGATGCTTTATGAAAATTGATATT
TGAAAAGGTATAATCCATTTCTGGATGCCTAGCTGAACGAGAAAGCATGTGCAATCTTTT
ATACATGCCACTGGGAACCTCGCCAAACTTATCATTTTTCTCTGTCCAAGCTCCTACATC
CGACAATCTTCTTCTTTCATTTGCCACTCTTCTCCTTTCACCATGCTGCTCGGCTGAAGA
AGAAAGCAAACCAGGCTTATTTAATGATGACACATTATCCTGGGGGTAAACCTGTGATTG
AGTACTTCCAAAGGCTTGGCATGGTGGCTTGGAAGCTGAGAATGATACTCTCTGAGAATC
AGACTTAGGACAATCGGATGAGTCTAAGGATGAAGCAGCATTGTCAATTGATTGTTTGAA
ACGCCAGGATTTCCCAAAACGTTTTCTAAAGCTCCCATGGTTTTTCCTGTTTTCTTTCTC
CTGCACATACATACGATCCAAATGAGCCCCCATTCTTTATAATCCTCTAATCTTCCTCCT
CTATTTGGCCCGAAGCTCAACTTGATCAATCAGAGTTTGACAAAATTATAGTACGATTGT
ACTTAACTGTCCACAATGACCTACTTCAAACACTAAACTATAAATATTATGATTATACTC
TTCACGGTCATCTATTTTTATTTATACTTCCATTATTTTTCACCTTATATTTGAATTTTA
ACGTAAATTCCAGCTTTTATTACTTCCTTATTCTATCTAGGTAGTAGCTATTTTCTCTTC
CCTGTTTTAACCAAGTTAGAACCTTTTCTTGGTATCTAAGCCTACATGACACAATCTTTC
CCAGGCCAGAAATAAGTTGAAACCTGGATCCAACAACCCTGCTCCAATACTGCAACTCTA
AATGTTACTTGATCTGAATCCGAACACTTTTCACTTTCGATTTTTCCTAGGTGTCTGCTC
TTCTTCCTGTTCCCCTTGACCTTAGCTATAACTCTTCCTTGGCATTTAAAGTTCACAATA
GATGATCTGTCCCAAGCCAGGTCGATGAAGCAATAACACAATCTGCATACTTAGAGCCTG
CAACAAACCTGGACCAAACTGCGCAACACTGAGCAATGACACGTCATTTGATATAAATTG
CAACTCTTTTATCCTGTCTATTTCATCTAAGCGTCTTCACTTCTTCCCCTTCTGTTTTAT
TCATAACTATGACTCTTTCCCAACCTCTAAGACAACTGGGTTTGAAGCAGCAGTAATAAA
ATTTGGACGTGAGAAGCCTGCAACAATCTGATCCGATCTCAACATGAAACACTAAATGTT
ATTCTGAATCCAAATCCTTCTTCTAGACTTCAACTCTTCTTCCACTTCTTTTCTATTTAA
ACTACAGCTCTTTCTTGGCATTTACAATTTTAGAAGATGCAATCTGTCCCAAACCAGTAA
GAACTCGATTTGATTCAGCAATAACACAATTTGCATATTTATAATCTGCGAGAAAGACAG
TACAAACTGGGAATAACTAAAGTTATTCTTATCTAAATTACAACTTTTAAGCCTAGGCAT
TGCATCCAAAGTTTTTTCTCCATGTTCTTTTTATTTAAAAATATGATTCTTCCTCAGCAC
CTAAGACAATACGTCCCTGCCAGGAATGATCTAGACTTGAAGAAGCAATACAGAAATTCG
CCTATGAGCTGCGTGCAACAACCTGATTCCAACGCTGCAACTCTAAGCATCATCGACTCT
GCATGAAAACTCTTCTTCTCTTTGCCTGTCACCTTAGGCTTCCAGCCTTCTTCCACTTCT
TTTTATCTTAAACTACAACACCGCATCTGACATTTGGAAGCAACAATCAATCCCAGAGAG
AATCTCAATGAGCCAACGCAGTAGCCTGCAACAACCCTGTTCGAAAACTGCAAATCTAAA
TCTCACTTAATCTAAATTCTCTCTTCTTTTTTCCCTCGCTTCATTTATTCATCCCCTCTT
CCTTCAGCTCTGCTCTATCTAAGCCACAACTCTTCCTCAACATCTAAGTTCTTGAGCAGG
AACAATCTCGATTTGAAGAAATGACTTCAAATAACAATATAATTTCCACATTAACAGTTA
ACAACTCCCCGGTTCAAAACCTGCAACAACTCCAAATTCATCTTTATCTTCTTTCACTTC
CTTTTGACCTGAACTTTGAATCTCAGACCCCTTAAGCAAATTTTAAATCACTTCCCCTTT
CATATTCCTTGAAACTTAAAAGTTAAAACCTCCTCGTTATCAAACAAGGTCTGAGAGACC
GGCCAAATCTTACCCGGGGCTGGACAGAGAATAATGAGGATTTCTTTCACAATCTTATCC
TATACACAAGGAATAAAGCTCTAAAGACACGCAAAAAAT
>92
GTCAGGGCAGGGACGTAGTCAAACACGAGCTGATGACACGCGCTTACTAGGAATTCCTCG
TTGAAGACCAATAATGCAATGGTCTATCCCCATCACGATGCAATTTGAGAAGATTTCCCG
ATCCTCTCGAACCAGGGAGAAAAACTCGTTGACTGCATCAGTGTAGCGCGCGTGCGGCCC
AGAACATCTAAGGGCATCACAGACCTGTTATTGCCTCAAACTTCCATGGCCTAAACGGCC
ATAGTCCCTCTAAGAAGCTGGCCGCGAAGGGGAACCTCCGCGTAGCTAGTTAGCAGGCTG
AGGTCTCGTTCGTTATCGGAATTAACCAGACAAATCGCTCCACCAACTAAGAACGGCCAT
GCACCACCACCCATAGAATCAAGAAAGAGCTCTCAATCTGTCAATCCTTACTATGTCTGG
ACCTGGTAAGTTTTCCCGTGTTGAGTCAAATTAAGCCGCAGGCTCCACTCCTGGTGGTGC
CCTTCCGTCAATTCCTTTAAGTTTCAGCCTTGCGACCATACTCCCCCCGGAACCCAAACA
CTCTGATTTCTCAGAAGGTGCTGGCGGAGTCCTTAGAGCAACATCCGCCGATCCCTGGTC
GGCATCGTTTATGGTTGAGACTAGGACGGTATCTGATCGTCTTCGAGCCCCCAACTTTCG
TTCTTGATTAATGAAAACATCCTTGGCAAATGCTTTCGCAGTGGTTCGTCTTTCATAAAT
CCAAGAATTTCACCTCTGACAATGAAATACGAATGCCCCCGACAGTCCCTATTAATCATT
ACTCCGGTCCCGAAGGCCAACACAATAGGACCAGACTCCTATCGCGTTATTCCATGCTAA
TGTATTCAGAGCATAAGCTTGCTTTGAGCACTCTAATTTTTTCAAAGTAACAA
>93
CACACCCACTAATATCTACTATTAAAAAAAAAACCTAATTTGGTATGACATGGATGAAGA
GGAGAAGCGACACCGAGATATGAAAGAAGGGCACCTTTTGGTAGATAGAAGACATACATG
TAAAACAAGGAGAGAAGCGAGTGTAGACAATCACATAGTGGTTGCAAGTAGCTTTCCAGC
GCTTGATGCCAATGAGTGCGTCTGTTGACTCAATCACGGTCCTTCTCTCCAACCAATACC
CACATGATGTCTTTTATTGACGCATTAATTAAACATACATCATCAATCACCCAAATCTGC
TGTCACGGGTTTAACTTTTAACATTTTGTTTTCTCACTGCCATGGAAGAAAAAGCCCCTC
GGCACTTTAAACCTCATCGTCTCTCCCAATTCTCACGCTTCCCCACAACTCTTTACGCGT
CTGCATTTGTTTTGGTTCGTACATCCCTTGTCTCTTTCCTGGTGTCTTCTATTCCTTGAC
AGGATTCACACATATTCAAACGTATTCACAATGCAATTTACCAGTCCAGTCCAGATGGAT
TATGCAGCAAGCAAGAAATAATGACATGAAAAGCTCCACGTCTCCGAGCAAACAGACATG
ATAAACATAATGCCAACTTCATATAAGTTACATACTAATACGATCGAATCTCTGTACATC
ATTCTCACAATCAATGACTTTATGCAAGAATACAAGATCTGGCAAAATATCCATGAAGAG
TCTTGTATTTTCATCAAGGCAAGTTTTATTTCTCTATGAACCACAAAGCTGAATCTACAT
GCATCAACAATTACAGGCCTCGCATGGAAGCTTAATTAATCGCACTGAAAATGAATAAAT
AGCAATAAACCTAAGTGAAAAAACTGGCCGTTGCTTAATTACAGCACGATGGACCGCACA
CAAAAAATTTTCTCCAATGCCTGGATGCTTCAGAAATGAAAGTATCCATGATATTTCCAT
CCCCACAGCCCAGAATTACAAGCAGCTACATTGAAGCTATAATCTCAGTTTCTGTCTGTC
GAGGGATTGATATATTTGTTCACCGAGTGTATACCTATGTGTGTGTGTTTATGTGCATAC
TGCTGTAGTGCTTATTGTATATTTCTCAATTCGGAATCAGTATTGTGTGTGTCGAATCTC
GATAGCTCAGCAGGATCAGACGTTACCTGTTATGGAGAGGATCCGGGCAGTTGGGCACCC
TCCTCTTGCTGTCATAATAATATTCATGATCTGATGATGAAGGAATGTTAGCTGGCGGCC
TCGCTCTATGACTTCCCTCCACTCTAAAGTCTGAGAAGCCTGCGCTCTGTGAAGCACCAC
CGATTAGCTGATCCTTCCTCGATAAATGCTCACCATGGTCACCAGCCTGCCTTTGCAGCA
TGTTTAGATCACGAATTCCCAGAGCTCTCTCGCTCTGAATACACAACTCCGCAGCTATGA
GCAATACAATAAGCGCCGTGTTCAGTTTAGGAGCAATACTGGAGTGCAGGCACCCCGTCA
TGGATGCAGAAAACTGTGATTTCAACGAAATACTATATAGTGTTGATAGTCACAACGTTC
TGGAAATACGTTATGGAATTGATCTGGTCACATTTCATGGCCTGCACTGGAGATCAAGAA
GCTGGATCCAAACATAAACAGTCCCTTCAAACCTGAGCTAAAAAGTCTCAAGCCCGTGAA
CATACCATCATCATAATTTCAGTCTTCCAAATCGACTGAAACTGGCAGTGAACCCTGAAG
CCTTCAGAGCCCAGAACCAGCATGACCCCAACTAGTTTCGAACCCTGCACTAGTTCAGCC
CCTAATTAATTCTCCTCTGGACATATATGAATACCATTATTCATTCCCAGACCCAATCAA
TGAATGCTCTGTCAAAGGACCACTGAAATTTGACAGGTCCCAATCAATTCTCTGGCAAAA
ATGCCTCTAATTTCCTTGATGTCAATCAATTTTCTGTCACAAAAGGACTGAAGCTTCCCA
TGGACCAGATTCAAATATTAGACTCCCTGCCCTGCAATTTCATGTCCAGATTATCAAATC
TGTGCAGGACGGAAAGTAGAGTATACCTAAACATCGTCTCTCTTCACTGCTTCAAAAACC
CAATAGTTAACAGTGGAGCCCACGAACCACTCAGTCGACTGTTCACCTTTCCCCGGACTC
GATCTTCAAACCTAAAGTCTTCTGGAAATAAAAATCAGCACCAGTTCCAGCTATTGATTT
GAAGCTTGCGAGGCAAGAAGCCCTTATAGCAATATAATAAACTCACAGTACAGTGTAGTA
GCTGTGATATTTATTTATGGGGAATAGTTCCCAGTATGACAATGCCAGCCATAGTAGGGC
AGCAC
>94
ATCCTATAAAAAATTGTATGCATGTAATTCATTAAAATGTTGGAAATAATAAAATATGCG
GACACCATATGTCCCATTTAGTACGCTTTGTTTCCTGCAGCATATTTTAATTTCCCTCTT
TCATTTCCTGTGCATTCAATGAGATAGCAAACGCTCTATTGCTGCAAGTTTATACTCTCA
CTCTTCCTTTCGTTTATACTCTCTCTTCCTTTCTTATTTTTAACATTGGTACAATGGTAT
GCACTATGAATTTAACAAATTTATCCAACTCTAGGTTTTGAATTTACTATTTGGAAAGAA
GCTGTGAATAAGCCACCTCCGTCACAAACCAGTCCAAATGCCCAATACAAGTTAATCAAG
GAGAGGCAAATAGACAACAAATGTGTGAGTGACTTACTTTTGATTGTTCACCAGAGTCAC
AAGATTTCGACTCGCAAGTTCTATTAAGATTGTGTAAGCAGCTGTCCATTTCAACTTATG
AACATAAACCCCCAAGTCTAACAATGGATCGGCAGATATTTTTCTAGCCTCTGGAAATAT
TCCCATGTCCAGAAAGCATTCTCGGACTTCTTCTTCCAAGATATCTATGCTTGTTTTCAG
TCGTTTCAGAACCTCTGTTTTGTGATATTCAGATATTGTCTGTCCTTGAGAAAGTTTGTC
CTTGGCAGTCATCCATGCTGCATGGGGCTGACCATGTAGAGACCTTCCAATCACCTTAAG
AGCAAGCGGTAATCCTTTGCATTCTGCTATTACCTCTTTGACTAGGTTGTGATCTGCTGT
TTCTGGAATGGACTTTCGATCAAATGCCGAAAAGCAGAAAAGGGACACGGCATCTTGCTG
TCTCAAACACGGTAAGTCATACCGGTAATCAGATTTAACAACATTGTTGTTTCTAGTTGT
AACGAGGGTTTTATAGCCTTTTCCATCAAACAAAAGTTTTTCAAAATGATCAATTTCCCA
TACGTCATCCAGTACCACCAAAGTTGGCTGAGGTTCCATTTGACGAAGCCTTTGTTGCAG
CTGTAGATGTGCATCTTCGATGTCATGAAAATCAGGTGTCTTCCCACCAACAATCTTCTC
CCACATTCTCTCCAGAAGTCCCTTAAGATTTGGGGATTGTGAAACTCTTTCAAAAACTAT
TCTCTCCTTAAAATGACCTTTGACTTCAGTATCATTGCAGAGGGCTATTGCCACTGTGGT
CTTTCCACTGCCCCCCATGCCTATCACTCCGAGCAAGGGAGCATCATTGTGCAAGAGGCG
TTTCTTCAGCTCATAGACCAAACCCTTCAAACCAACTCTAAAGTCTGGTAATTCCGGGAC
GTTCGACTCGAAAGCCCTTTTACCGATTTCCAATTGATCCATCTGATCTGCGATAAACTT
AATCTCAGATTCTTCCCTAATGGCGTCAATTTTGTGCTCAATCTTTTCAAGCTTATCCTC
CATTTTGTGCTCAATATTCTCAAGTTTATCCTCCATTTTATGCCCTATATTCTCAAGATT
ATGCTGCTGTTCTCTCAGGCTACGCAATTCAGAACAGATATGTACCCAACCTTTTGTCTG
AGTGAAATTGACAATATACAACTCCAAACATTGAATTTTATTTGCATATTTGTAGCTCTT
GTAGATATTCAGGCGACTTAGCTTGGAACAGTTCTTAACCAGCTTAGCACCCTTCTGCAG
CTTTTCATGGAGTTCGCTGAGCATGATCTGGCTAGGTTGGGACAACTCTACATTACTTTT
AGTGTCGTCAGCTAATACAGGCATGATTCCTTCCAGGGTTTTTTGGAGACGTTTGCAATT
CTCCTTGCAGGCAAAACTCTTCTTTAACACATCTTTAATGATCCCTAGCAGCTCACCTGT
TACAGCGCCCGCAACTGATTGGATCACCAAACTCGCAGCCATTCCGATCAAAAGATTGTT
TTCAAAGACTCTCAGAACTCAATATAAAACCCAATGACCGAAATCTTCATTTGAGTTTTC
ACTGATATACAATGCCACTATAAAAGATAAAAATTACAGAAACCATGAAAGGAATCTCCA
TGTGGGCCGTGCAGAAGCATATGCCACAGCAAGAACTTTGCTTCCGGGAAGGAGATTGAC
AGAAGCATCCAGAAATTCTCAAAGTAGTTGGTGCTGCAAACCCCCAATCCGCGTAGTAGA
TGGTTGCCCTTCGAGGTTATAAACGCACGTTCTTGTCGTGGGCATGACCATGGAACCTCA
CGGGAACCAAACCTAAGCGGGACCACTTCAAA
>95
GGTTCAGATGGAAGGCTACTTGGGGAAGAAACAGTCCCAGATGGAGAAACTGAAGTCCTT
GAAAGTTCTACTGGAGGCTGTATTTGCGATGGAGTACCAAAGACTCTGGGAGAAAGCCAT
TTTATATGGTTTGAAGGATTTGGCATGACAGGATGAAATGCAGATGGGTGCATCTGATAC
TGCTGAGAATGAGGAGAAACAAAAGGTGGGGAGGTGACCGTTGGAGGCCCTAGGGATGCT
AACTTTGGTGGCAGAGCTTTTGGAGGCTGATTCTCATTCACAAATGGACCTCGTGCTTGA
TCTCCATCTGATGCAATAGGAGGCAATGCTTGCAGAGGCCTACCATTGATGGAGGCAGAA
ATCTGACAGAAGGTTGGTTCTCTTGAGCCTGAACCCTTTGAGATGATGGATCTTGAGGCT
GCCCATGGTGCATTGGAACTAAAGATGGGGCAGTAACTGGTAAAGCATGGGAGGGCTGTA
CAGAACGTGTATATTTTCCAAAGAAATATCTTTCTTGAGATTGCCTATCCTGTGTTGGAG
CTAATGAAGGTCCTGATCTAACTGAATCATATGGCAAGGAAGCAGCTTCAATAGGTTTCA
TTTTTCCTGTTGTAAGGGAGCTAGGAGAAACAAGAAAATATGGAGCACCATTGTGATTTG
CTTCTTGGTGAGAGCTTCTAAATGGTGAAATAAATGATGGAATACTATGAACATCCGCAC
GAGATACAAGACTCCTTGAGGTGACTCCTTGAAGAAACACAGGAGGAACAGAAAATTTGG
GAGTTCCAAGATGTGGCATATGATCCAAGACCAGTTTTGAAAAGAATTGTTTGTGTGTGG
GGGCGTGCACTGAAGGTTGAACAGCTAAATATGGTGGTGATAGTGAAAAAAAAGTGGGGT
GTTAATTGTCCATAACAAGGGCCAATTAGAGCCTTTATTTCGCAAGTTCCCAGAGAAAAT
GGATGGGGACTCAACCACTGAAGCTGATCTGTTTGCAGAGGATGCTAACTTGGAATTATT
GAGCATATTTTGTGCTGGAGACAAGATAGTAGTTGATGGCAAAGGCCTGCTTTGGGAATA
TGAAATGGAAGGGGATAATAGTCCACGAGAAGCAGCTCTGTCTAAATCTGCCATCAGAAG
CAGTCTCGAAGTTTGAATCTCACTTCCAACAGTTGAGCCATTGGATTTATATGGATTCCC
TTTCCTGTAACAAGAAGGTTCTCCACCACAGTCGAATGTAGAACTGTCCTGTAATTCATC
CTCTGCTAATAAGGGCTTCTTGACATCATGGCTGGAACTGAGAGAAAAC
>96
ACAATCCCCAAGAATTCAACATTCGGCCAGCATACTTTATCAAAGAGTAAAGCGACCTTG
TTCTCATTTCCAATCCCTAAATCTGCAATTGCTGCCTCTTTCCACTCTGGCAAACGTGGC
TCGAATTTTACCAAGCTTTCTTTTAGCACACCAAGAGGAAGAGCGACGATGACAGCATCA
GCTACAAAGATTTTTCCATCATCGGTAACAATTTTTACACCACAGTATTGCCTCATAACT
TTTGTAACCCTGTGCTTAAGACGGATGTCAAGACCTCTAGAAAGAACCTCTATAACAGGG
GAATACCCTCGCACCATAAGCCCATGTCCCCCATCAAGCAGCTCTTCCTCAGTCCAATTT
CTGGCAGATATGCTATCAATGTCTGTCGCAAACCAACCTTCCATTCTACACATATACCAC
TGTAAAACCTGGTATGCAAGGCCATTCAGCCTTAAATCTGGGCGTCTTTCCCACACAATT
GTGAAAGAGTTGAGCAAGGATATATCTTCTTCACATTCTTCTAGTACTTTCTTGCTCTCT
TCTAAAAGGATTTTAAATATCTCACCAACTTCAGTTACAAGTTCTTGAGGAACTTTACAT
CCAATCCATGTCAAAAGTGTATAGCTCTCTAGATCAATGATCAAATAAACTGAATTACTC
TCC
>97
ACAATCCCCAAGAATTCAACATTTGGCCAGCATACTTCATCGAAGAATAAAGCAATCTTG
TTCTCATTTCCAACCCCTAAATCTGCAATTGCTGCCTCTTTCCACTTTGGCAACCGTGGC
TCAAACTTTACCAAGTTTGCTTTTAGCACACCAAGAGGAAGAGCAATGATGACAGCATCA
GCTATAAAGAGTTTTCCATCATCAGTGACAACTTTTACACCACCATATCGCCGCATAACT
TTTGTAACCCTGTGCTTAAGACGGATGTCAAGACCTTTAGAAAGAGCCTTTATAACAGGG
TAATACCCTTGTACCATAAGCCCATGTCCCCCATCAAGTAGCTCTTCCTCAGTCCAACTT
CTGGCAGATATGCTATCAATGTCTGTGGCAAACCAACCTTCCATTCTACACATGTACCAC
TGTAATACCTTGTATGCAAGGCCATTCAACCTTAAATCTGGACGTCTTTCCCACACAATT
GTGAAAGATTTCAGCAAGGATATATCTTCTTCAAATTCTTCTAGTACTTTATTGCTCTCT
TCTAAAAGGATTTTAAATATCTCTCCAACTTCAGTTACAAGTCCCTGAGGAACTTTATGG
CCATCCATGTCAAAAGGGCATAGCTGCAACCACAATGCCATGAATGATGGCTAAATAAGA
ACCGTAAAGACATGGACTTGGGTACAGAAATCATTCGGGTAAATTTCAGAAGTTAGGATT
GATGTGTCACGAACTGCATAGAAAAATGCATCATCAGACTTTGCATGCAGGTATCAAATA
GGAAAACGAAAAGTTGGGTATCATTTTTTACAATCTTAATATTCACAACAATGATAAGAC
AGAATGCAAATTTTGATTAGCAAAATCAAAGATTAAAAT
>98
CAACATTCCTGCTTACTTCACTGGCACCAAAAATCATCATTCCTAAGAAACCTCCATACC
AAGTCCTCGCAGAATAGCACAGCTGAGAAACAAGATGATGCAACTGTCGAAAAGCCTGAG
GTGATCCATCCATAAAATGCAGTGCACCAGTTAACCCAACTCGTATATCTACTCTGTTCA
GCTCTTGTTCTGTCAAATTAAGAACCTTCAAATGCAATGTTAGCCTTCCATCATTTGCAT
CTGTTAAATGGTAGGCTTCAACATAGCATGGATCGCTGCTTCCAGTTAGTGTGCACGCAG
ATGGTGGGGGCTTTACAAGAGTTGAATCAATTCCCTTTGTCAACAGAAGAGTCAATTCAC
TAGGCACTGGTCTCCACAGCTCTTGAATGGCTGTGCGGACCAAACCTTCCAGCTTCCTAT
CTTGTGCCGTGGATGTTTCAGAATATTGAACTGTAAGTTTGTGATGGCTGAAAGGATAGT
CCCCTCTAGCTGCAGGAGCCCCTGCCCATCTCTCCCCTGGATGAGTTAAAATGTACTTTA
TTATCTGCAATATAAGACGGCATTGGTGCTTGTTCACAGAATCTGCTAAGTTGCTACTCC
TGAAGTCTTCCAATTCTTTGGTAAGAAGTTGAGCTGCTCGTGAATACCGTGACCCCAAAT
GTTGTGCACATAGAAGAACTGCTTGAACATCTTGAAGTCTATTTGTAGCTGTGGGAGCTG
AAGAATCCACACTGAATAGTACTTTATGCATATTTGAAATGATAATATTTAAGGGGTCTT
CAGGATCATCTGCCAGCAACGGATCCAAACCTTCTAAGTCAAAATGCTCTGCTAGGGCCC
AGATCAGGCGTGCACATATTCTTGGAGTATTCACCTGAGATAAGTCCTTTATAAGCTGCT
TTTGAAGACCATGCAACCTTGTTTCATTCAGTATTTGATCCTGTGAAGCTCCATCCTTGA
CCTTCTTAACACCTCCCCTCGTGTCATAAATATGGCACAGCCTCACGAGTAACTTCAGAT
AACAGTCCATTGCATATGTTCTTCCTTCGCAATCCCATTTCACACAAGGTCTACAAACTT
CCACCACCTCTAAAGCCGATTCAGTCCAGTTCATTGCCCCATAACCTGTGCCATATGCTA
ACGCTCCGATTACCCTGCTTTCTGTGCCAGAACTTTTCTGATTGGGAAGAGGAAGAGACA
GCTGAAAACAACTTTCTACAAGAGAAGCCACTAACTCTTCTCTAAACAAACTATTACTCG
TTACACTGTTTAGATCCTCTTTAATCCGTGGATCTTCAAAAAGTGAAGCAATGTCAGTTC
CAGTATGTGGTTTTTGCCCTCGCCGTACACTCTCCTTTGCAAAAAGATCCACACAAAGTG
CTGTTCGACAAATGCAAGCCAGAGCATGCATTCGATCTGATTCTGCTCTCAAATTCCTCA
CCATTAAAAGCAATCTCTTAAACAGAGACACCTGAGTATGAATATCGAGCAACTGCAGAT
TAGTAGCCACTGCCCTCACAATACTCTCTCTGGCTGCAGAAAACTCCTGCCGGTCCCAGA
GCGTTAGAATCGCCGTAATCGACCCCATTGCCCACTCTGGCTTACCACCTGGAACATCCG
CTAACGACAACAGATTGATCGCAACCTCGAAAACCAGCGCTGGATCCAGAGAAGAAAGAA
ACGGCACCAGATGCGAAACCACGTCCGATACGCCGACGATCTTCTCAGCGTTCCCGAACT
CAAGTGGACCTCTAGGGCTCCCATCGTTCCCTCTACTATTCCCAGACAGCTTCTGCAGGT
CCTGAACAACCCCAGACGCCACAGTCTTCACGGCATAAACCAGAGGAAACACAGCAGCCC
TAAAGCTCTCTATGGGAAGCACCATAGACCTGGAAAGCAACAGATTCCGCTTGGTCCAAA
CAAAATCCGCCATGGCAATAACCCAATTGGACCTTATTGCTAGAGAATTTTCACTAGGAA
CAAGCTTATCCCCCGCCAGACGGCTCATTCTTTTGCTACTGAATTCCTGGAATAACCTCC
CGACTGCCTCGAAGGCGACCTTGGCAACGGCGTCGGCAGAAGCGAGCATATTATCGCCGA
TCTGCTTCCACCAGAGGCTCACCCTGTCGAGCAAGTTCACGTTATTTTCGCAAAAGAATA
CGAGATCATCCCGGGCCAGAATGCAGCCTAGGGTTTCTGTGATAGCGTAGCGGAGGTTAT
CGCTTTCGGAGACGAGGCAGTTGCTGATCTCTTTGCTGCAGTCGGTGATGAGCCTACCGA
GCCTGTGGGAGGGAATGGCCGACAGGAACGAGACACCAGCGGCCGTCACGTCGGGGTCCG
GGAAGTCGAAGTCGTTCTTTATTCCTCTGCAGACGGTCTCCCACTGGTCGTTCGTTAAGC
GCGTGCAGCGGATGAGGTCGAAGGCGAGTTTCTTGCAGACAGCCGAGGCCGGAGACGCGA
TGATCTCATCGCAGGCGGATTTTGAGACGGAGGATATGTCTCTGCCCGCGGCGGAGTGTT
GCAGGGCTTGCAGGAGAGCGCCCGCCTGGCGCAGGCCGTCGTTGGAGCGCAGATCCGCCT
GGATCTGCGCGAATATTGCGTCCATTTTTCAGTTTTCTTGTATCCGTGAACGGGAATTGA
AGGAATGTGCAGGGGCTTTGATCAGTCCGGGATTCGAACGCGGGTCCGTCGGGGCATTTT
TTATGTGTTTCTGCTTGTTCCGTTGATGATGATTGGAGAGGAGAATATAGAATGGGGATT
GATCAGGCTGCGAATGTAACCCCGACGTTGAATGATCTGTGCTTGTTATTGTTTATGACA
TCGGGTTTTCAAGATTTAAAGCTGCCAGCATTTTGGCAAGAAATTAAAAATTCAGAGCTG
TTTGTTAAAATTTGCGAACAAGTTTTCTTGCGGATTGGTAAACAGCAGGTTTTTAATTTT
CAAGTGACCCACGAAAATCGAAAAACGACAGAATAACGAG
>99
CCAGCACTATTCATCACTGGAATCCTTAGGTTTCAACACTGATATGGGTATATGAAAGAA
ATCAAACTGCACTCACCGAACATGATGAGCAATATAAGCATTAGTTATGGTTCATAAATT
GAGATTTGGTAAATTTCATCGCATTTTTTAAACCATATTTCATGTATAGTATATAGTAGA
CTCAAACAATATATACCACAAATTTACAGATGGGTAAGACCAATGGTGTCTCAAGAAAGG
CTCAAAAGAATCCTCCTTAACATGCAAATATCTTGTCACTGTGCATCTTCAACATCAAAG
TTCAAACAAAATAAAGCTTGGATAATTATCAACACTTCTCATAGAATAATGACTACAATC
CTCAACGTGTAAAGAATGGCTCCACTCTGGATTTGGAATTATGAAATGTAAAAATGATTA
CTTGGTATATCAATGAAGTCTTACACAGTGGCCCCTTCTTCTGAAGAAACCACACATTCT
GAGATCCACACATGATCTGCACAAATATCATCACATGAACTGCACATGATATATCATCTA
TTTTAAAACATTGGACTTAACAAGCTAGAGAGTGAGAAATGGGAAGAATTTGGTAACACT
CGCATTATTGACTTTCTGTCCCACATAAACAGAGAATTGATCAATCTGAAGGACAAAAAT
GTGCAGTCCAAATAAATTTTCCCACCATCATGGATATCCTTCTCACTTTTCAAAGTTCCC
CATTGCTTTAAATTCATCTACATCTGAATTCATTCCAAGACAAGACTGAAGACATTTGTT
CCAATCATCCATAACCTCTAATTCAAATGCCAAAAATGTTGCAGATGGGATACAAGTCGG
CACTCATCCTCTCTGTCAGGAAAATCAGCTAGTTGAACAATAGATAAATGAGTTTCCATC
AATCAAGTTCAACTACTTATAATAGTCAATCAAAACCATAGTCAGACTAGTTCACTGCCT
AGTCTCAAAACTGTCTAAATCTTTTCAGATATGCATATCAATTATAATGCTCCATTGAAG
TCTTCATAAAAGAAATCTGCAAGCTGTAAATCCACACTGTTACCGCAATCCTTTTCCTCC
TCTAATAAAAATAAAAATTGGAATGATGTAAAGGGTGGTATGTACTCAGTACTGTGCTTT
TAACTTTTCTAGCTGGAAATCTGCACTATTCACAGCTGTCATCATTAAGCTGCCTGCTCC
ATTGAAGTTGAATGGAAGACCTCTCATTCCTTAAGTCTTGCATTGAGCTTTGAACTCTAG
CTTTCAACCCCATAGTCGTCCTCTTTCTCCACCTGACATAAAGGAGATTTTTCATGATTG
ACCTCTGTTTTTTCATGACTGAACTCTGCCTTACGTTGAAATTCTGCATTACTGTCACAC
CAATTCGTGATTTTCCTCTTACCCTGATATTGCAAAACCTTTCTACCTGTTTGCTTCTCT
TAGCGAGAAGTTTTAAAATCACAAAGAATCACAATAAAAGACAGCTGAAAACTTGAAAAA
TCTATTTGACATTCATTGAGAGGATATAACATATATGGATTCCTTTTGTCATCCAATTCT
AGCAAAGTTGCACTTTCTTGCATCTCTTTTATGAAGCTTGATCTGCAGTTTCCAAATGAA
ATTGTAAGTTTCCTTCATGCATCTCAGAGGAGCTTATCTGTAACAATTAAACAGTAGCTT
GTTAAAACAGTTCATAAAACTTTCCCGATACATAATCAAACCGAAGGCTTCTTCTAGTTC
AGCTTAAGGTCCTCCAAAATGTTCTAGTACAAATATTGTTGGCAACATCTGCTTCCAGAT
CTGATAAATATTAAAAAGACTGTTGAAATTATGTCTTCCAAGCCTAAAACTTGATAATAG
GCTGCTCTCAGGCTTGTTCAATGAAAGTTATGGTGAAAAATATTTTTTCACGGTGCAAAT
AGTAATCAATGCTCAACCATTATTCAACAAGGATAGACCCACTGCCCAAATTTTCAAGCA
ATGATCCATGCAAAACTGCACAAAGTGGACTATCAATCCCTCTCAAGAAACACCCCTTTG
ATCTTTGCAGAAAAAATACCAATAACACTGGAATTACACAAGAGGTGCAATCTCTAAAGA
ACAGTCAACTTAAAAAATTATGTCTGTTGATTGACAGATTGCTACACTCTGAAAGTCAAG
CCATAACAGATGGTTAAGCTCCTCTAGGATGCTCAAGAAAAGAAATATAAACAACCAATA
CAATAAAGTGTCAATGAAACTGAACTTAGTTTCCCATCAGCAGATCTTCTTTTAATCACA
CGACAACCAGCTCTGAACTTTGAAGTCGTTTCTTAGCTTTTAACTTCAAGAGGAAATTGA
TCACCTGATTCCCTTTCAAAGATAGGTGTTCCCTTTTGAACAATAAATCTGCCACCATAT
GAGCACTAGATGCATAGCTGCCACAAAATTTGAAGGAAACGCCTGAAAAACAAATCAAAG
TTCCAATAATTTTGTTCTAATGCTCTCTCTGATAATCCTGCACCAACCTGTAACAATCCA
ATTTCAATCCTTCATTATTCCGCTCAATTCCTGAAACTCGCTGTTCAATGCCTCTTCAAT
ATCTTGACTTGTAAATAGTGTTCCAAGCGAAGGTCAAGAAATTCTGCAAAGCTGCTAAAT
TGGTAGTCCGACCAAAGAATGAAACGCTACAAAAACTTTCTTGGAACCTAGAAACCTCCA
AAACAAAGTTGCAGGCAGTTCAAGTATATGAGAAAAAGCAACTCCAACATTCGCTATGGT
CAAATAGAGTCAGAGACATCACCT
>100
CAGAATTACCAGCTAATTTACCTTTAGGATTAGTAAATTCATTTTCTTGTAAACCAACCC
CATTTTCAAGAGAGAGAGACCCTGTATCTATGCTGCTAATCCATTCCTCCACGCGTCTTA
TATTGGAATGTTCAGATGAAAAAGGCATCCATTGGTTGTAAGACTGAGAACTAGGATCTC
TGGATAGACTATCCCAATCTGTGTGTCTACTTTGTAAGTTTGAAATATTTTGTTTGTCGC
TAAGAACATTTACTGTGTTATTGTCCTCCAAAGATTTCAACTTTTCTAGATCTTCTTGCT
TAGTCTGATGCACATTTCTGCATTGTTCACCGATATCTGATGAATAACCTCCCGTTTTAT
GTATAATTTTGTATGCTTCCTCACTTTTGAGCAGCTGAGGAATTTGTTCACTCTGAATTC
CCTTGTGTAAATTCCTGTGGCTCCATAAAAATATCTTCCACCAATCTTTGCGTCTTCTTG
AAGGAAGAACTTTGCTTGAAGATCCCCGCTTGAGCATTACCTTGTCAGCACTACAGTGTG
TCAATTCGGAATGAGGGCTGCATTGACTGCCTTGAATCCCTCTTTGAACACCATCTAAAT
GCTGCAGATCTTCAAAAGACTGTGAATTAGATGGTGGCAATTGAGTAGAATGGTTATCTG
GACTTCTTCCACCACGTTCGGACTTGTATAACTCTGGAATTTCCAGCTTTGATCCTGAGC
TAGATCGATGAAAAACAGGTGAAGCGAATCCGGAGTCCAAATCCCCCATTTTATAAACTC
CAGGGTCACTAAGGTGACCACTCGGCATTTTCTCATTATACTGCTCTCTATCACACTTAT
GATCAACCTCAAAGGTAATTTCAGTGGAGTAGTCACATAAGGTCCGTATGCCAGAAGTTC
TGATCTTTACATCTGTTGGGAACTCAGACTTTACAACATTGTCCATATTTTTCTGACTTT
CAAGGTCCGACAGCTCTCTGGAAGATGAATGATTTTCCTCCTCATCCTCACCTTCATAAG
CAATCTCTGAAGGAGTTTCATTGCACATTTTGGCTTTTTGTGGTCCAAAGCTGAAGTCAC
AATCTGACCCGGTGCCGTTTAACTGCCCTTCCTGTCTACCAAACATAGATTTGGACTGAT
GCTTATCAACAACAGACTCGGTTGAACAATTTCCTCTACCAAGTACATCCTTAGAGCCAT
TCAAAGGGTTTATTGTCATCGAATCCTTATGATCCACCGCTTCCTTAGCGCATGTGGATA
AGTTCTGCAAGTCAGAATGTAATGATCCATCAATACTGATGCTCTTGGCAGAACCATTTT
GGTATGGCTCAATACGATGCTTAGTTTCCTCAGATAAGGGGCTTTCGTACTTCACTTTGT
TCTTCTTGGGAAAGATTGAAAAACATGTCCCCATGGTAAATAATCTAGCCATGTAAATAG
TACCAATGCGTTATTCAAATATTTGACAGAAAAATCTGCTGATTAGTTCAAGTTTCCTGA
AGATTTCAACTTAGTATTGGCTTTCAAAATGTTAAAATCCTTTCAGCCAATATAACACTA
GGCTAGGACAATTTATTATCCCAGACAACTCCTGCAGAACTTCTACATTGATCCTTGCTA
CTGATTCGATCCAGTTTTAAAATGCATTAGCCATAATCAAGCGAAAGTCCTTGTACCATA
CGACACCATCTCCAAACATGTGAACTCCTTGATTGTGAGTGAGAAACTGGAGCAATCAAA
ACCCCAGCTCGTCCCCACACCTTTGAGGTGCGAGAAAAGGAACCTACAGTAGCGGCCAGA
GTGAAAAGCAAGGCACACCAAAAATCAATGGCCGCTGAAGTAGACGTCAGGTGGGAAAAT
TCCTGAAAGAAGCCGGATCAGCGCCGAGTTTCGTCCGATATACTTTAGAAAGCGCCGTTT
TGAGCCTAAAACCGGCTGCACCGCAGAAAACCTCCGTTATTTGCTAAAAAAGCAGCCAGA
CTCCGTCAATCTTTGATGTTGAAAGCACAGAAATAAAGAGCATGCGAAGGGGAATTTCAG
ATACGCAGCTTCTCCACTGTGGGAGGAGTAACAACGCAGAGAAACTCGCAGGATTACTCC
TTCTATAGGCGATAAAATATCCAAAAAACGACACAGGAGGGCGGCAAGCAATGAATCGAA
GGCCAGACGAATGGAGCCCGTGGACAATGACTCTTCTTATCGACGGATTTACCCACGCGC
ATGCCGTGTCGATTTCGCGTCCAATTCTCCGTTAACAATGAGTCCGAGAAAGAGTAGGGG
AGGAACTTTACTAATCTTAGAGTCCGTGGATTTTTTTTTATTTCTTTAATGTTTTCAATA
ATGCAAGTGGCTTCCAAGCACTTGGCTAGAGGGATGAGTGTCTTCAAGGGTTAGGGTTTG
GGAGGATTGGTGCACCGCTATTGCTCCACTTGGCTGAGATTAGGTTTG
>101
CCCCCTCTTCAACTGCTACACAATCTTGTTCTTGCTCCTCGGATTCATTGTCCCCTCGGT
CAGTGCCCGACTTCTCTAGCGCTGCATTTGGCATCCTTAAAGTTTATTAAAGGTCCCGAC
GAATAATATATGATAGGCAGTGCACAAATGCAAAACTCTCAGACCAATTCTCCCTACTTC
ACAGAATCACAAGAAGAAAAACAAGGCAAACGGCTACTAGCACCCCAAAAGTACAATTCA
GCTCTGAGAGCTAGACGATGCAGGCAGAAAGATAACTTCTCTGAATTTCTCTGGGAACAC
AGCAAAAGGCCACTACTCACTAGCTACCCAAATGCAGAAAAAGTGTTTCCTTGACTGTGA
AAGATAACAAAAACATAAAGATGTAGAATTCATGAGTATTCTCGTTGCAGAAAGCAGATG
CCCGTACAAAGATACGAATCACTCGACGAATAGGCTACTGTGAATGCAAGCAACTCGAAT
TTCACAAGTTGGGTGTGCCCTGATGGTAGAGAACATCATGGATTTAACAAATGTATAGAA
AGTGTGACAGAAAGAGGGAAGTATGAAAAGGTAGGCAGGCAGGAAGGCAGCTCTTAAGGA
TGGGAATCAGTCCTCAAACTCAAAACTTAATGGCTCTTGTGCCTTGCATCCATTCACTTC
ACTGACAGTAATTAACTCTGAACTCTAAAGCCAAAAGATAGAAAGTGCCCCACTGTGCCC
CCACTAAGCCAGCCCAGTAGCCCAGCAACATCTGAGTGTATCTCTGCATCTCTGCTCATC
CCCACATTCTGCTTCTCCTCCTCTTCTTCTCTTCCGGCCTTTCCCCCACCACACATCCCA
TAGACAGATACAAAGCCTAAGCCCACTAAAAAACACTCATCATATGCCCTCAAAAAGTGG
CTAAAAGAGACTTATTTTTCTTTTGTGTGTTGCGGATCCCACCTAAAGGACAGCCCAGCA
GCAGCTGACTCAGTCTCTCACTCACTCACCCTCTGCACAATTCCATATAACCCATCTCGT
CAATGCCGACCAGACTTATAAATGGGCATGTATGCATGCATCATGAATTTGCTCCGTCAG
TTTGGAATGTCTGTCATTAAAAACTGTGTAAATTATATATATAGTTTATCCTTAAACTAG
CGTAGTGTTCGACATAATAATATACAGTTTGCAAAGGAACGTATACTCATTGCACGCATG
CCCTAAACCCATTAAGTAAATCTGACAAGCCTATAGAAATCCACTTCAACGCTTCGCTGC
AAAGTGGTCTTGCAAGTTTAATCGCTGGACACCATCTGTTGTGGCCTGGTCTGCATTTTT
CACAACCCCATATGTAGTCTTTCCATCACCGTTTCATGGTGTTCATCTCAGTAGAAATCC
CTTCACCAAAATACTTGTGTATAG
>102
GCAAATTCCCCGCTGCCCGCAATGTCTGCACTGTCTCAATACATGCATTATAAATTGCAT
GTGTGTCCGCATCTTTGAAGGGAACTGGAACCACAATAATTTGCAGTGGTGCTACTCGAG
GAGGCAACACAAGACCTTTGTCATCCCCGTGAATCATTACCATGACACCAATCGTTCGAG
TAGTGTATGCCCATGAATTCTGCCAAACCATAGCCCTTTCTCCTCTCTCATTCTCAAATA
TTATCTCAAACATCTTTGCGAAGTTCTGTCCAAGACAATGTGATGTAGCACCCTGTATAC
CACGTCCTGTGTTGGGAATAAAAGCCTCTACAGTAGTTGTGTAAAGGCCACCAGCAAACT
TTTCTACCTCACTTTTCTTCCCTTTAATAACAGGAACTGCTAGAAATTCTTCATATATTT
TGCGATATAGCTCCAAAATTGCAAGAACCTCCTCATCAGCTTCCTCTTTGGTGGCAAATG
CAGTATGACCTTCCTGCCAAAGGAACTCACGACTCCTGATGAAAGGTGTGGGATGCTTAA
ACTCCCATCGCACAACGTTACACCATTGATTAATCTTCAGAGGAAGATCACGATGACCCC
TAATCCACTTCGAAAAAATTGGATACATTACAGTTTCACTAGTAGGACGAATAGCAATAG
GTACTTCTAGATCTGTTTCACCGGATTTCGTCACCCAGGCAACCTCGGGAGCAAAACCTT
CAATGTGATTTTTCTCCTTCGTCAAAGCTTTTTCTGATACAAAAAGAGGAAAATAAGAAT
TCTTGATTCCCATCTTCTTTATTTCTGCATCAAAGAAAACTTCTAAGACCTCCCAGATTG
AAT
>103
GCCTAGCCTAGTAAACATTAAAATTACTACTTCTTCTCGTCAATGGCTATGGTAACGTTA
TAAGGCTGTCATCACATCACATGGCCCTGACTGTTTCCTCGTCCTGCCCGAGGCTCCGCA
GGATTCTGAGCAGGAATCGCACAATCTCCGAATCCTATTGTTCTAGAAGCGAGAGCCTCT
CGACAAATGTAAAACATAAATTGGGCACAAATCTCCGTGCCTGAAATGGAGATTGGATAT
TGGAAAAGCAAGCCGGCCATGACCTGGGACAACAAAATCAACGAGATTTGATCAACCTGA
TTTTAATATACGGACAGAATTTGTATTCCACATATTTGTAGGTCAGTCACGCAATGTAGT
CAGATATAATAATGGGGGATGGCTATTGTTTAATATGGAGGAATCAAAAGCTCATCCTCC
GAATGATTAATTACAATTCCAGAATCCAAACCATATGAAATCAATGGGTTCTCAAAGTTA
TCAGCAAAAATGGTTTCTTTGGAAAAGCCTCCCATTAAACTGCTTTTTGACAACAACAAA
AAAGTGAAATGCTGGTGTTTCATTGCTCGTGGACAGTGGGTTCTCTCAAAGGATATTTGG
GCAAGTAGCTCATCGTCATGTCTTGAATGCGTTTCAGGATTTCTACAACCGCCCTCATAG
TGGGACGATCTAAAGGCTCCTTGTGCAGGCATCGTAGAGCTAAGTCTGCCACAATCTTGG
CCTCTTGAATTGAGAAGCGTGCTATCAGCCTGGGATCCACAATCAACACCAGCCTCCACT
CATCCTTGAGAAACATCATACTCCACTTTACTAAATTTCTCTCATCCTTGGGACGCCTGT
GGTTCATATGTTTGCGACCTGTCAACAATTCCAGAAGCATTATTCCAAAGCTCCAAACGT
TACTCTTCGGAGTTACAAGACCTCGCTCTACAGTTTCAGGTGCAAGATATGGCGATGTTG
CAGTGTAGGGAACTTGGTCTTCCAGATTGCATCTAACAAATCCATAATCAGAGAGCTTGG
CATTGAAATCCTTGTCAATCTGGATATTAGCAGCGTTGAACTCACAATACATGGCCTGGA
AAGGGCCTTCTTCGTGTAAATATGCGAGGCCTTGGGCAACAGCAAGAGCGATCTTCATCC
TGGTGCGCCAGTCAATCAGTGAGGGCGATCCATTGCCATAGAGAAGCCCATCGAGGCTTC
CACGGTGAAGCCTCTCATAAACTAGCAGGCGTTCCCCATTCTCCCGTGCATGGAAGCCGA
TTAATTTGCACAGGTGAGAATGATCTAAACAAGATATTGTATTCACTTCCATCAGAAATT
CCTTGTACGTCTGTCGAGTACCAAGAAGACGAGTCACAGTGATATCTTCTACTTTGTGCT
CATCGACATTGATCCCTTGTTTCAGAGAAGCCATGTAAACACTTTCTGCAGGTCCTCCAT
ATAGGCACCGTTCTCGACTAAAAGAATTGCAGGCTGTGGAGATTTCTTCATATGTGAAAG
ACTGCAACCGGGTAGGTGGTGCTGTGGAGTAATGATCTTTTGGAGGCGGAAGGGGTTTAG
GCTCAGAATGAATGAATGTAACCCAACATTTGGGAGTGGTACTGGTGAGAGATTGTAGAT
TGCTTGGTGTGAAGCTTCCATTTTCCAAACAATCCCGAGGGAGAGGAAGGGGTCTCCGAG
GAGGATTGTTGTCGATGAGCCAGTTTGCATGCTGAATCGTCTTCCTGAAACTGGGAGCCC
CTACTTGGGTTCGATCACTGTCTCTTTTATCCGTCGCAATGAAAGCGGGTTCGGGAAGAA
TAGCAGGTTTGTTATCGTAGAGGTTGATGGATTTCACCTCTGCAGGTGGAGACTGTTCTC
TATGGAATTTTTTTGACCTATGCTTAGGTTGGATGAAGCAACCCATTTTGATTGAATATG
CCTATTCTGTAGAAACTTGAAATATATACTGCTCTTCAATATTCTCCCCTTTCCCTCTGA
TCAATACTACTCTTATGGTCGATCAATGGAAGAAAACAATGGCCAATGGAAGAGGAGAAG
AACAGGCAGGAGACGAAAAGAGCGTGGCAACTTCAAGTGCAAGCCGGATGTCATGGCCAT
TCCAGAAGCAGCAGCAACAATCGGATGAACCACCTAACCTAAGACTTGAAGTGCTATGAA
ATACAATGATACAGATCAGATCAGAGGATTCAATGAATGAATCAAAGTCAATGGCTGAAA
TGACAGAAATGCTGATCCCATACTTATGAAAGTCAACGTAACTGTGAATCATACTGATGG
CTGGCAATGCCTTGCGTTTCTTGTGCTAATGGAGCCAGAACGTACGAATGACATGAGCCC
ACGAGTATACCAGTCAAACATGGAAAAAGCTTGAAGCCGCTCCACCGGTGCAGGTTTGCC
TGATCGCTTGTTCAAATCCACATTAATGAGCAGTTCCATCTACCCAATCAATATCACATC
AAAAGTATGAACATGAACCTATTTTTGGATACAGAACAGTTACAAATTCTAATTAATTTT
CCTTCAAATACCGGTGGTTATTGAAGAC
>104
CCAGAATCAAAGTCAGGCTCTCCTTCAACAAGGAATGCAGGTTTCAGGAGACTATCAAAT
TCATCCTCACTATCATCAAAATCATCCTGCTCCTCATATGACACATTACTACTTTGCTGA
ACGTTTTCAGTATTGCTTTCTGAAATTTGAGAAGGTAGCTCTTCATAGCACTGTTCATTT
GAATTTATCAGCAGCAATGGACCAGGGACTGCATGAGGAGTATTTTCCCCTTTTGAGGCC
TCTTCATTTTTGCGGGCTCTCTGGCGTCTGTCTATGTTCCTTCGGCGCGGTTTGGAGTAG
TTCTCAACGGTTTTCTCCAGATCGTGGATTTCAGCACCAATATGCCCTGAATAATCCATT
ATCTGGTTCCATCTACACAATTGTTCCTCCTTCCCGTGGAACTGTAAATCCAGCAACTCA
TCTCTAACATACCTTATCCTCGGGCGTCCACCATTGGAGGGGAGAATTGAATGAGCCGAT
GAACAATTCCAGTCTTCTTCGAGTATCTTTTCTGTGCCACAGCTAGAAACAGAATTTGTT
AAGACTTTAACCCATTCATCGCTTAGGGTTTGCGCGATGTGGTCCATCTTCGTTTCGTCT
CCTGTGCGGAGCTCTTCTGGTTTTACTTCCAGGTCGCTGGCCATGACCTCTCTGTGATAA
ACCCTCGAGGGTCTTCAGGGTTTAGGATTACACACTCATGGCATTCCCTCTACTTTGTGC
TTTTCATATTTGCTTGAACAGATTAAAAGATTCAAATTTCCGGGAGCCTGCTCGGTATAT
AGCGCAATGTAAGGGAAGATAAAGTGGGTTAAGC
>105
AGTAACAAGTGAAACAATAACGACAAGCAAAATCAGCCAAGGAAACTACAATATAATTTT
GTATGCAAGTAAAGCCAACGTGCATATATTTTATACTTAAGAAAAATGTCAACTCATATG
GATTTCCCATTAAGTACTCACATACACCTACCCACTTAGAGGTCCAATGGTGTGACTTAC
AATGAGTTAAGATGTGAGATGATATAAGTGTTTTGTTGTAGCCTGTAGGTTTAAGATAAT
GTATAGTTTTAGTTAAGTGTTGATGCTAAGTGTCCTTCATATTTAGTGTCCAACAAGCAA
AAACGATTAGATTCATGTCAAGTAAATGTTGCTTTGATAGCCACAGTGTTGAACTCATAT
GAATTTATTTTTCAACTCCCTAGAACTATTAGAAGCCTCCTTAGATTGGTTAAGGACCCC
GTGGACCCTAAGCTACAAAAAGGGGTTTATAGCATCCCATGTTCATGTGGTCTAAATTAC
ATTGGTGAGACTGGGAGGTCTTTCCAAGTTATCAAAGAACATAAAATGATGATTACTCAT
AATCATGAAAAGTCCTCAACTTTAGTTAAGCACTCTATGAGAACAAATCACCATATATGT
ATTGAGGATGCGAAGATTCTTGTAAGGGTGGATCACTTATCCAAAAGATGTGTTAGAGAG
GCCATGCAAATTCTTAAGGGACGCAAGTGTCTTGATAGGGATGATGGCCTTAAGCTAAGG
AGAGCTCGGTTTCCCATTCTTCAAAATTAACCCCTTTCGAAATGGTTTCTATGCTTAGTT
TTTTGCTTTGCTTTCCCTTCATTTTTTTTTGGACTTTCCTTTGCTTTATTTTATTCCTAG
TTTTTCTTCTTCTTCTTTTTTTATCTTGTTTGTTTTTATTTCCTAACCTTTAATCTCTTT
TAGAACATTAGTCTAGATTAGTTAATTATTTAATTTGTTTTTGTTTTGTATGCTTTTATT
TTAC
>106
TGGAGCAGCATTGTTTACATTAACAGCTGGTGGCTTTGTCTGTCCAAAAATACCCCAACG
AGATCCTCCGGACATATGGATTGTCTTGGGAACTGAATCTGCAGAAGATTGTTTTCCAGT
TTTTGATGTATTTGTTCCTTGATCACCAAAATGGCGACCAACAAGATCGTGATTTGAAAC
ATCAACAGATATATGAGAACTAGCACTGGGCATTTCTTGTTGATCTTGCAATGCAGGATC
ATTATTCATATTGACAGGTGAATTTTGCAATTGTTCTCCAATGTTGCTTGTTCCCTCACA
AGCTACAGATACATTGGAAGGACGATCACTGGGAACGTCTTTCACATCAGCTTTCAAGGA
ACCACTAGCCCACTTGGGTGCTGAATCAATAGATCCTAGCTTCCCAATGTTTGATGCAGA
ATGCCCTTGGCTTCTTCCCACGTCAGCTTGCCTAAAGTCATGAACAGATACTGCCTGTTT
AACATCTGAAGTTCCAGGCTGATCTGGTTTCACTTGACCAAAATTCAAATTATCCGTCAA
GGGCTGTACCTGCTTGGTTATTTCACTGGTAAGACAATCCAAATTTCTAAGTGGGGCATC
CATGGAATGAACAATGTGACTACTCTGTTTTCCATTTGCAACTCTAATTTCAGTTTCTGT
TGGAGCAGCATTGTTTACATTAACAGCTGGTGACTTTGCCTGTCCAAAACGACCCCAACG
AAATCCTCCAGATACATGGGTTTGCTCAGGAACTGAATCTACAGAAGATTGCCTTCCATT
TTCTGATGTATTTGTTCCTTCATCACCAAAATTGTGGGTGACAAGATCATGCCTTGAAAC
ATCACCAGAAATATGAGAACTGGCAATTGGCATTTCCTGGTGATCTTGCATTGTAGGATC
ATTATTTGAATTCACATGTGAGGTTTGCAATTGTTCACCATTGTTGCTTGCTTCTTCACA
AGGTACAGATACATTGGAAAGACGATTACTTGGAACATCTTTCACATTAGCTTTGAAGGA
ACCACTGGCCAACTTGGGCATTGAATCCATAGATGCTAGTTTCCCAACTTTTGACGCAGA
ATGCCCTTGACTTCTTCCCACAGAAGCTTGCCTCAAGTCATGAACAGATACAGCCTGTTT
AACATCTGAAGTTCCAAACTGCTCTGGCTTCACTTGACCAAAATTCAACTTATTGGATAA
CGGCCATACTTGCTTGACTATTTCGCTGGTAGGAGAATCGAAATTTCTAGGTGGGACATC
CATAGAATGAACAATAGAAACATTTTCACCTTTCATTTTGACAGGAAAATTGACTTGCTT
AGGTAACTTTCCAGTATTTGAAGCAAGATGGCTTTGCATGATAAGATGGGTGCCAGGAAG
ATTTTGCAATCTCTGATTGATAGAAATATCTGCATTTGAATCTCCAGACTCAGGTTCTGT
TTCTATATCATTATGTTTGTCAATAGCCATGAACTCCTCTTGTTTGACAGGTTTAGTAGC
AGGTATTTTCATTTTATTTGCAAAATGTACATTAGCAGTGAAGGTTTCTTCTACTTTTTC
TATGCCGGGCACTAATTCAGTTTCATGCTCTCCAAATTGCTCAAAGCAGGGAGACTCTTC
AAAGGGAGCAAATTCAACTTCATTGTCTCCAGATTGCTCAAAGGAAGCAGACTCTTCAAA
GGGAGCTAATTCGGTTTCATGCTCTCCAAACTGCTCAAAGGAAGCTAATTCAGTTTCATG
CTCTCCAAACTCCTCAAAGGAAGCAGACTCTTCAAATTGTACTAATTCTTCTTTTGATTG
TTCCTTAGGTGACACAACACTATCTTCTTTCTTGCTTTCACTCTCAACTGTTTTCTTAAG
ATTATCTTTTACAGTTCCCCCCTTAGTTCTTTCAACCGTCTTAGGAGTTTGTTGTGCTCC
TTTTTTCTTTGTACCTCCAAACTTGGTGTGTCTCACTATCATCCATGCATTTTTTTTTCT
GCCTTAGGCCCACTTTCTACAAAGGAAACATCTTCTATCAAAGTTGACAGACGCAGTAGC
AATTCTTCCAAATTTTGACCTTCAGTGCCCATCGCCATACACTTTACACGGTAACCACGG
TCCATGAGCCGCTTTGCCATTTCTGCTTTCCTTTCTAGGTCCTTTTGCTCTATTTTTGCA
GTAAATCGAACCTCTCTGCATTCACCTTTACGTACAGTCAAATCTAACTTATTCTTTGTC
CGTTCCTTTTCTCTTTGTTGCTGCTTGTACTTTTCTTTATTGTAGTCCATAACCTTACAA
ACAGGAGGTTTTGCATGTTTTTGAACCTCAACCAAATCAAGTTTTAACTTCTTTGCATAC
TCCAATGCTTCACGCCTTGACATGACTTGATGACCTTCGTCTGTGACAAGCCGAACAGGA
TCGGAGGTGATTGCCTTATTAATCCGAGGACCTTCTGAGTCATCCGCAGCTTGTTTTACT
TCTCCTTTGCCGCCTTCCTCCTTCTTGGCCTTGGCGAGGACTGCATAGCTTCTTGTGAAG
AAAAATGGGGCATCTGAATGTGAATGCGAGAATGGGAAAATGTTTGCCACCTGCTGTTGG
AATTTGTGTCCATGCGGTAAGCTTATGGGGACTGAGACATTGAAGGGCCAGTTGTGCCTT
CTCCTGTATTGATTTAAAATAGTTGCAGATCTGCTACAGCCTCGTACCCAAATGCCCATT
TCTGCTATCGTCTTCACATCATCGCATCAATATAACGATACTAAAACTACAAACTGTGAT
CAAATTGGAAGGGTTAGCAACCCTTGACAGGCCATTTTGCTTCTCCTGTAAATTAAAACG
ATTTGACTACAAAATCTGAGCTTTTGAACACGGCAATATTTATTAGAACTTTAGGCTCAA
TAACACTAATCCCTATGTGTTGGTCGAGAAGAGCAGAAGTTCCCTTCTGCTG
>107
ATAGTTACAAATCACTATAATACAAGACAGCCACTTCCAGAATTTTAGCATTTGTGCTCC
AATGACAATAACCAATGTGCTCAATACTCGCTCCAAGGGCATAAAGTAAAAGATTTACTC
ATCAGCATGGAGGGGTACCTCTAAGATCTAGTTGCTGATCACATCAGCTAAATACTGAGT
GTAGTGAAACCCATATGCACATGAACTAAAATGATAATAACATGTGCAATGCCTTTGTAA
ACACAAACGATATAAAACATGAAGTGCTCCATGTAAGATGGATTTGAAAGAAGTTATACA
CTGACTACAAGATCATTAAGTTGCACCCATCCATATGCGCAACGATCTCTTATTTTGCGA
ACAGTCATAGCTGCAGCATCAATTGCAGGTCGTATTTTGGCAAGGCGTTTCTCTGCTGGC
ATTCTTGCACTATACTCTAACTTTTGAATTACACGTGGAATGTCAAGTATGCGGCAGAAG
TAGGTAAGCTGCTTGTACAGGTCTACCTCGGTGTACTGTTGCACAAGATGTCCATTGCAG
CGGGGATAATTTGGACAAACTGTTCCCCTTTCAGTATCGCCGATAACCCGCAAGTTCAAG
TTTCTAGTTGTGTGCTTGCACATTTCGTCATCACAAATCATTAACCCTGTATAGTACAGT
GCAATGTATTTTTCTGCTTGCTTTTTCACCTGATTAGCCAATATGGCAGGAGAAATTACA
CTAGGAACACCCTCATCTTGACATTTCGGACAAGGGAGTGAGCACCAATACTTCTCAGTT
GCCTCCCTTGATGTCTTGGATAATGTTTCATCTTGTTCATTATCTCCAGAGTTCGTTGTA
TGGTTTTCAGAACTTTTAATTATGCTTGCGACACTAGGACATTCAAAACTTGAGGAGCAA
TGTTGGCATACTATCAAGAATGGCTCGCAGTCATGGTATCTTTCATCGTCATCCAGGAGA
CTGGAGAGAAATGCAGTAGCTGGCTCTTTAGTGACAACTTCAAAACTCGTTTTTGGTTCA
AACTTCGATGAGTCCAGTCCAAGACAATCTGCAAGACGTCCTGGGCTTGTGCCTTGGATA
GGTGCACATAATCTAGATACAACAGGATGAATCTGCTGAGATAGATAATAATCAATGTCA
ACCATCCAGTTTCCACTGTCCCTTTTCAACTCATCTGGATGTCTTGCCCTTTCAGCAATG
CCTGTTGTTGATCCCACTCCAGATCCCTGCTCATAACAAATTATATAAGGAACTGTATCA
CCAACAGAGCAACCAATATGATGGCCACTCTGCTTCATTCTTAATGCCACCTGGACATGT
GGCTGGTTGTTGGAATCCGGATACTCCTCTGGAGGTTTAGTCAATGATTTGTTAATGACA
TACTTCTCAAGCTCCACTTGACCATTTCTCATTTCCTCTTGCACCTTCTGCAGTTTGCTG
TGAATAGCTTCCACAACATCTTCACAAGACCCTCCGGACAAAATCTGTTCCAAACAAAAG
TTGCCTATTTCTTTTGACAACAAGCTCCAGTCACGACGAACTATATCAAGTCCTTTTTGT
TCAATGACCTCATATATGGTCCCATCCTTGTTAAATTGCACTTTAACTGCTGCATATTTC
TTTTTCTTGAGCAGAAGCATGCGCTTATATATCCCATCTAGATCTATTTCCAAGCATTTA
TACTTCCTGTTAACCTCTTTTATGACCTTCACTGCTACCATCTTGGAATCTGTTACATCA
TCCATACCAGTATGGATCATGATCGAATCTGTATCTCCATAAATGACCTCAAGATTTAGG
TGGTTTTGAACAAGGTCAACGGTACTTTGTAAGATCTCCCGTCCCTGTGAGGTGATAAGC
TCTGCAAGCGGCTTTGCATAAAATCTTGAGTTTGTGAATCCCAAGCATCCATACATACTG
TTAGCAGTGAGCTTCAATGCTTGCTGTTGAATATCTAGCTGTTGGTATTTTAGAGGATCT
GATGTGTTTTTTAGCCATAGCTTAACTTGTTTCCTCCTTCCAACTAAATTTTTCAACAAC
TGTGGAAGAACTCCAGATATGTTGCAGGTTGGTAAATTAGGTATCGAGCCATCAGAAGGA
CGCTCAACAGTTGTAAAGCAAACATTAAACTCCTGTATGATGGAAGGGTAAAGACTGTTG
AAGTCAAGAAGTAAAATATATTTGTCATAGAGACCTTTCTTCGGTTCCAGCACCAAACCC
CCCAAATAAGCTGGACCTTTCTTGTACTTGCCACGAGTGGGGAACTCAGCCTGATCCTCG
GCATTACCATCAGTAACTTGTTCATCAGCATCCCCAACCCCACTTTCTGAAGTGAATTTT
CTTTTTGATGCTTTAAGTTCTTTCTCTCGAGCTGACATCTTGTCTGGTAAAATATACTTT
CTTCCATGGAACTCATGCAATAGAAGATACTCAACTCTTTGGGCCCTAGCCCCCTGTAGC
GTTTTACTCCAAAGATTTCCACTGATATTAGTAAGTTGGCGAGTCAATGGGAGCACGCTC
AAGTGAAACATCAACCCCAGCGATAACCAAGCATCTGTTTCCGCACACTCAACCAGTTCC
ATTAGAGAGGCCGATGTTTGGTACATTGTAGGTATATCAACAGGAGCAATCTCTCTTCTG
TCTCTACCCAGTTGATTCTTTGCAAGCTGTGTCAAAGAATAGCTCACCTCTTTCAAGAGC
TCACGGGAAGACAAATAGGTATCACATAGTAGCCGACCTGCAATACATGACATTACTCCT
GGGCTTGCTCCTGTACCAAAGTTACCACTCCCTTTGCTAAGCTTAGGCATCACAGAGCGC
TTCAGCCGGCCAGTTTTGGACCACATGTTGCTGGGCACCTTGCAAGCCTGTGCTCTGTGC
AGAAGAACAATCAAGGTCAAATCCTGAAATGCA
>108
TATTGAACTAGTCCACATAGCCATGCTCTTCTTGCACCTGAAAAGCAAGACAGATAGTTA
TTATGTTCAGATAAGGGAGGTGCATTAGCCATGCTCTTCTTGCACCTGAAAAGCAAGACA
GATAGTTATTATGTTCAGGTAAGGGAGGTGCATTTACAGTTTACTTAATATCTTTTATAT
GCAATTTTAATAAATAAAATTAAAAAGGAAGAAACAAATATCAAAATAAATCCAGATATC
TCCATCATTCATTACATATATATGTTTGTATTTTGATTTCTTTTTAATTTGTAAATGTTT
AACAATAATTACAGAGTTAAATTAGTCAAGTGGGGGATTGAGTGGATGAAGTGGGGGATT
GAGTGGATGAATGGATGAATGCTGTGTTTATAATGTAGAGTCAAGTTTCAAGCCAGCTAT
ATTGTTGAGATTATTGAGCAAAACTTGATATCCCTATCAATTTACCATCATGAATCATGG
AAAAATACTCCTAGAATTTTCTTTGAAAAAATTACAGAATTAAATTGCATCTATGTTAGT
ATATCTAAAACACAAAGTATATACAGAGATATTTCAATCTAAAAATTGAGAGATAAAGCA
CCCAAATTCGCTCGAACTGCATCCCTGTAACAACTGTTTCTCTTAGGGCCAGAGACTGGA
TCTGGGAACCTGTAACAATCCGAGATCAAGAAAGCTGAATATAAC
>109
GCTGACTTTATTTCTTCAAAAGGAGATTGGAAAGACTCAATCACAATGCCTTCTATATTT
GCATGCTGGCTAAGATCTTTCCGTCTGCCAATTTCACCAAGACAGAGCAGAGCAAGGTGC
TGTCGAGCCGAATTGGCACCACTACTGTCTCTCAGAATGTTCATCAGCATTTCTACAGTA
GATGCACATTTCTGATCTCCTGCAGCAAGGCAAAGAACTGCCACACACTGAGCTATTGAA
TAGAGAGCTTGCTTTGCAAGACCACCCAATTGTGGAGAAGGTTTGGCGCTTGAAAGAAGA
GCATCCAATAAAGCATCAAAGCTTGTGTTTGCTGACTGCACCAAAGATGCAAAAAAATTT
TGCAAAGCCTGCAGAGCTTGACCCTGCAACAATGAACTCCTGACTAGAACAAGAGCTTGT
GGAAGAACCCTGTCACGTACTACAGCACCAACATTTCGGTGACGATTTTGATCAGCCATC
ATTGTACAGCAAAGTTCCAATGCTAAAGCAGTCATATGGAGGTCTGCATCACTGATAAGT
GAGGGAAGTTCTGTGATAATAGCCTCAAATGTAGATGAAGTGATTTTATCCCCATAAGCA
ACAACTAAACAATTCAGAGTCCCCAGTGAAGCTTGCCTTAATGCACGATTGGCCTTCCGC
AAAAATGTTGTTAGTTCTGCAAAAACATGCTCCAATACACATGACAAATCAATCCGGAGA
GGAGAGCTAGCAATAACAGCAAATGCCTTCACTGCTGTAAGGCGTGTTATCTCATTTCCC
ATGCGATCAACAAGAAGAGGTAAACACATGGATAGTTCTCCTTGAAGTTTATCACCAAAT
GTCGAAATGACCAAACCCATGCAAGAAATTGCACACTCCTTAACCTCCTGATCCTGATCT
TGATTTGCCAATCGTGTTAAAATAGCATTGTAAATGGGGTGAACATATGGCTTAAAATCG
AAAACCTGTGGCATCTCAAAATTTGGACGAATTGCCCTAACCAGCTCTCCACACACCCTC
AATGCCTCTGCAGTAACCTTGTAATATCGATCACTGACCGCAGAAAGCACTGGTCCAGAA
AGGGCCCTGATGTAGGGATGGAAAACAGATGGTGAATGTGAAGCCATCACAAGCCTTGTG
AATATGAGAGCTTCAATCTTCAAATTCGAGTTTGAGGAGTTGTCATTAAGTGCTTTCTCA
ATTCCAGGCACCAATGAACCTATATGATCAGCTAGGCAGTCAGGTAGCACAACCACAAGC
TCCTTCAAGACTGAAAATGCCCCAACCTTAGTCTTAACCGATTTTTCCCGAAGTTGTCTG
TTCAGAGATTTCACTAGTTTAGGGACTTCTTGCTTCAACATCCACAATGGGCTTGAATTT
AGAGTGTCTCCTGATCCTTTCCTCACATTCCCAGTCTGGCGTAACAACTCAATAAATGCA
TTAAACACATCCATCTTAACATTTTCTTCTCGTTCTTTAAACCTCTCAATCAACCTTGGA
CAAGCCTCTGTATACAGTTTCAAAAGCATTTCTGGACGAGATGTTATCACTGCAGACAAG
CACTTTGCTGCTGCCCTACGAACCTTCCAGCTAATATCTTCATCATCACTATATTCATTG
GCACTCTCTTCATCCTCCTCCTCTCCATAACTATCTTCTGTATCCTCTTCCATGTTATCT
GTGAAATTTGGATCATAACTCAAATATTCTAATGCAAGTTCCAAGATAGCATCACAGTAG
ATAGCCACATCTCTAGCACAACGTAGCACAAAACTCTCCAATGCCTGCAAGCTATATTCT
CGGAGTTCTTCATCTGCTTCTGATGCATTTCTACAATAGCTAATGAGTAACGGAACTGTT
TCATTCAAATGGGGTCCAAACCTGTATCCAACAGAACGACTGAGTGCACCAATCATCTGT
ATGTTTGTCCGGACCATATCCGGCTTTGTGTTCTTTTGCTGCAGCAAAAGCACCACCTGG
ACTGTCGCCCTAGCCAATAAATCGTCCGATAAACTAGAAGCAAGTGATGCAAGGCAAGAA
ATGGTCTTCTTTCTAATGCTGGCTTGATTTGAACTCAGCTGTGAAAGCAAAGAACTCAGC
AATATCGGATGACTTATTGCCATGAGGTTTCCAAAACGGTGAAGGACATCAGATAAGATA
TCAAGGCAATCACACTTTATCTCCGTACTTGTATCCACACTTGTGATGCCTTTTATAAAT
AGAGGTGAAAGGGATGAAACCACGCGCTGGGCAACATTTTGGTTCGTAATTTCAGAAATA
ATTGTCTTCAAAGCTATGTTAACAATGTCACGCCGTTGTTCTTTTCCATTCAACAATCTA
TTGCACAATGTGTTTGCCATTTCAACCACTCTGTCCTCACTGACTTTCTTCACCAATGGG
ACAAGGCATTTTACTGCAAGCCCAGAGACATCCCCAGCTACATCATCAAGTTGTTGAAGT
ACAGTATTTGATATTTTGATCTCCAAATCATTATCTGCTTTAAATGTGTCCTTGCTCAGC
TCATTCAACAAATCAGATGTTGCCATGTATCTATAATCTTTGTCCTTTCCCGTAACCTTC
TCCAGTATGCCATTAATAGTAATGTTCGACATTTGAGAATATGATGTCTTCAATATAGCG
TCAGGATTTGATTTTAATAGTTTGCCTTTTTGATGTACAGCTTTTACTGATCAACCACTT
GAAACTTGATACTTTGGCTTCAGTACTAGTTGGGAGAACCAGCTT
>110
CTAAATCATCAAGCTAATCTTGTAGATATTTAAAGCAGTTGCTATGGTGGGCCACTGTTG
GAGCTTAGAGTTTCCAAGTTCATGGAAAGACTTACTTTCTTCCTTTGCCATGTGAGAGTG
GAAAGAACTGGACCAGTAAGTAACCAGATTCATTTACTCGGGGTATTCGATCTTGAAAGT
ATCCAGCACAGTCTTCCTCCCTAATACCTGGCTCCAAAAGGCTTTCCAGAACTCTTCAAA
CTTATATCCTCTGTAAACAGGTGGATGCTGCTCATCTACCATGGATGGTGCAGGAGCAAT
AAAGGCATCCACTGAAGGATAGTAGAACGTGGGAATTGATATACGAGCAATGGACGCATT
TGTCACTGCCCGATGCTCAACACTCCTCATTTTCCCATTGCTCACGACCTATTAATTTAT
CTCCAAATCACACATGTCAAAAAGAGCTTAGCATTAGTACCATCAGCAGCTGAAAGGAAA
AGTGTATTCTATTGTATCTCCCTTGCATTACTACCTGGATTTGATCTCCCAAGTTGACCA
CAAAGGCGTTAGCTAGGGGTTGTACAGCAATCCACTTTCCGTTTTGAGAACTTGCAAGCC
GCTGACCTCATCTTGCATCAGAACAGTGATGCCATCTGGATCTGAATGGCCTGGTAAACC
AAAGGTAAGATCGGGGTTTGGGCATGAAGGATAGTAGTTTATAACCATCGCTTGGTTGTG
TGTTCCAAAAATTCTGTTCAAGTAATCAGAGTCGAGCCCTAGAGCCTCGGAAATGGAAGA
TAGAAGCCTTAAAATCAGTGCTCTTACTTCAGCAGAGTACTTTCCTGCAATTTCTCTATA
AAAAAATGATCAACCAAATGAGTTATTTGTTATTACGGGGTTTTCTGCATGTCTAGTCTG
GCGAAATGTCTACGGGATAAAAATCGTTGATTACCTGTAGCCTGCAGGTTTTTCAGGCCA
AGAGCCCATGACTTCCTCGAGAGGATAACAAGGGTGCCTCAGATAGTCCCTCCAGTGTTG
GACTTTTTCCTTGCTAATATTGAAGCTTGTAGAAACCCTAACCGGCTGCATTGGGTCCTC
TGAGTAGAAGCATGCTCGGTTTTCCACAGGCATTTCGAAGAATTCTTTGGCGATTCCCAT
CATTGTCTTT
>111
ATGTAATTAACTCACAATTAGTCTAAACTTCTTACGTGATTCTATGCAAGTTTTTCCATC
TGGATTCATCCATTCCTTCCATGGTTTTTCAGGTCTGAGATTTTTCCAAACAAATGAAGA
ACGAGCAAGTATTGCATAAAAAATGCAATAGAGTAGAATAGGAACATGCATGGCAGATAA
AAAATTATCCGTACTTAGACTGAATGCACTGATATTATATTTCTGATTTCTCCACTTAAT
TTATAGAGCTTCCTAGAGATATACAACAGGTTGGCCTGCAAATGCTTCAGATAATTCTAT
ACTATATAGTACTTTTTGTGCAGAAATTAAATCACAAGCAGCCAAAAACAATTTTATATG
CATTCGAACAAATTAGCTCTCAAGCTGTGAAAGAAATCCAAGCCAACTAATGCCCTATTT
GATCGACTGCACTCGTAATTAGGCCCATATAATATGATATGAAGCCATATAATTTATCTA
GCCAGCAACCCATTGAACAAGCTGCTGCTAATTACATTATGAACTGAAATGAAGTGCAAT
AATATGCATGCATAGATATAGAAACCGAAAAGAGCTTTGGGATTCCATTGGACCTGGCAT
GGAGGAAAATAGCTTTATAGCTGGGACGATCCCAAATCAAAGACATCATGTATTGAGGAA
TCAGAAACCTGTGGCATGAATCCGAAGAGTGGGCTATGGAGCATTGTTGAGTTCAATTCA
ATATCGTAATTAATGCCTGGGCAAGAGACTGGAGATTCACAGTGCTGGCCTTCCCAATCT
GCAAAATTTGGTTGCTGATTGGAATCGACCCAGAGTCCTTGACTAACTTCATACAGGCTG
GGAAACGCAGAATGCACTGAATTAGGGTTCGTTTGGACGTGATTGGCCGGGCTGCAAACT
TCAGAAGCAGGAGCCGATACTGGTTCGATGGATGGCAAGCTGATACGACGGTCTGGGCTG
CAAACTTCCGAGGACGGTGTAGAAAATGCGTCCACAAGAGACTGGGATTTTAAATTGTGG
GCTGGTGACAAGAGGTGATCAGGTATATAAATCTGGCGATGGAAGTTGTTTCTGTCAATA
TTGGTTGAAATGGGTGCAGGGATCTGGTCTTGTGGAGCTGAGAATAGGCTATAGTTAGGA
ACATGGATAGATGACAAAGAAAGGGCAGATGACTGTTGAAGTTGGTGATTAGAATAGTTG
TTAATGGGGACTTGCCTGGGAAAAGAGTCGAGAAGATTAGCCATGGTCCATGCAGTATCA
GACTGCATAGGAAGAGCCTTCTCTACTTCAAAATTAGGAGTCATTGCAGGCTTGCTTTGC
TCTGAGATATTGCAAGGCATGGACATGAATTGAGACGGGTTTAGAGACCCAATATTAAAG
GGAATGGAGCAAGATGAATCATGCAAAACCCTCGAATGCTCTTCAATATTATAGTGAACT
TGCTCTGGTTGGGCCTGCTGTTGTTGATCTGTCCAATTCATCCGAGAAGCCAACAACAAG
TTCCTCAGTCTCTCAATCTCTTCTGGAGACATGTCATTCGTCAAGGAGGCGCCCTGGGGC
ATATCAGCGTACATGAAATTGGTTCTGGCCTTGATCCCTCGTATTGATCGTGCAGCCCTG
TCATAGGCCATGGCTGCTTCTTCGGCTGTATCGAAGGTGCCAAGCCAGTGTCTTTCTTTG
GTCGTGGGGTCCCGAATCTCTGCAGCATAACGACCCCATGGCCTTCTTCTAACACCCAAG
TACCTGCCTGGTTCTTGTTGTTTTCTCTTGAACTTCCTCTCTGGGGAGGAGGATGATGAT
GATGATCTTCTGGTGGCACTTGACACGTGAGGGGCAAGAGCTGAAGAAGAAGACTGGCTC
ATCATGCTGGAATCCGCTGGAAATCTGTCATTGTCAGATACTAGAATGTTATGCTCAGAG
GAAGCCATTAGCTCTTCAAAAGCCCTGATCACTGTATTAATAGAATATATTATACAGTAG
GCAGCAGAAGAGAATAATACAAAACCCCACAAGTTAACAACAGTATTCTGCCTGCCTGCC
CAGGAATAAACTTGCACTTGCACCTTCTCTTTTCACATGACAGACACAAATTTTGGTCGG
ATCACTAGAACTCCTAGGACTTGTCTCTTCAGGTAAAGCCCATAAAAAAATACAGGCTGG
GAATTTAACCCAAACTAATTATGGTAAACTTTAATCACTACTTTCCAACTAGACCACAGC
TCAACGAAGGCCTTGATGTCTTTATTTTGGGGGCAAGACAGACAGGAGTGCAAGCTAAGG
GAACAGACTGGCTTGAGATGATTGACAGAAGCTTAAAAATAATTGTCAACAGACATCTGG
AGTAGAAAATGAAAGAAACCCAATACTACTACAGTGTGTCTGACATTGCTGAACAATTGT
CCAAATGCCAGAACTCGATAAACTGCAGCAGGAGACAATAAACGAACAATTGCCCAAATG
CCAGCAACTCAATAAGCTGCAGCAGGAGACAGGGAATGAACAACTGCCTAAATGCCAGAA
ACTCAAGAAACTGCAGCAAGAGATAGTAAATGAACAATTGCCCAAATGCCTGAAATTCAA
TAACCTGCAGCAGGAGACAGTAAAGGAACAACTGCCCAAATGCCAGAAACTCAATAAGCT
GCAGCAGCAGACATTAAAGGGCCAAGCCTATATCTCAACGCTGACTAGAACACACCAGCA
TAGAACTACATTAATATTGATCAGTAATGCTCCCAGAGGTTTCAATTTCAAGTTCAAATC
CCTCTAGGTCCCAATACAGACCATGTCAGACAAATATTTCTATATCCCAGCACTCGATTA
CATAACAAATCGCTCTTTATATGGAAACCTAATTGAAAACCCAACGGTTAGGAACTCTTT
ATATGGCAAACTAGACCCGATGCCTGTCAGCAGCAGCAGCAATATAGCTATATTTATATG
AGCACCGTAAGCTTCTTTTTGCTTTGATTTCAAAACAACTGAGTCCACCTCTCATTTATG
GAGACAGATTTCTGTAAGGAGAAAGAAAGATATCGTAAGGATGGATGGATGTATGCATTC
AGGGAAGGATTGGATTCAGAGGTGGGAAGGATTTGGTTGAAATCTAATACGCATGCAAAT
GTGTGGCGACAAATCTCAGGAGGGCCCGCTGTGGAGGCGTGAAGCAGGGCAGACGCCAAT
GGCCATTGCTTGTGAGTCGCGAGTCACTACCACGCCTCAGGCACTCACTAACAGTAAAAA
AAGAGGGGAAGCCAACAAAGTACTAAAAAGACAGTAAAAAACCGATTAGCTTGCCAGCAT
CACATCCACGCTGCCCCAACACCTAGACACTCTTAAAAAAAGAGAAGGGAAAGCCCACGG
GCCACAACAAT
>112
AGCATTCTTTACTGTCGCTGTGCAGCTCTGCTTCGTCGGTTTATCGGAGTTCGATGCTCA
GCACGACGATTCTTCCTGCACACGAAACTGGAACGTAATGACCCGAGAATCGGCTCCGGA
CGTTTCGGCGTAGCTGGTGTACTCCACGAGGCTAGCCTCCAAGGGCTCCAGATGCTTAAC
AGCATTCTTTACTGCGCTGTGCAGCTCTGCTTCGTCGGTTTTATCGGAGTCGATGCTCAG
CATTACATTCTTCCTGCACACGAACTGGAACTGCGGCGCCGCGTTGTAGAACCCCGTCAC
CCGTAGCACGTCTCCCACTCTGTAACGGTATAGTCCTGCATATGTGGTGATCACAAGTTC
ATATTCTTGTCCCACTGTCACATCAGCTAGATCGACAAGCTCTTGCTGTTCGGTGGCCAT
GGTGACGGGTGCTGCATCGTCGTTGTTACGGTAGACTGGAAGGAACTCGAAAAAGGCCAT
GTTGGGCATAAGCGTGTAGGAAACCTCGGACGACTTGCACAGAGGCTTGAGATTGATTCC
GAAATAGCACTCCGAGGAGGCATACATTGTGCAAACCTGAGGAAGGCCGCCGCTGTAAAA
ATCCAGCGTCTCGATGTATTGCGCCATGGCGCCTGTAACAATGACGTCCAAATATCTGGC
GTTGGGCCACAGGCGAGTGATGATTCCTTGCCATGATTCTTTGGAGCACTCGGCGCTGAT
CAAGTCAGCCAGTTGAGTTTTCGGGCGGAGTATCTTCATGACGCTCTCTCTGAGGCATGG
ATCCGTCACCTCTTCATCGTTTATTGTGCCACTGCGAATATCTTGACACAGCGACTTCCA
ATGTTCCTCCAGGAAACGTATTGCTCTCAGAAGCCCGGACGCGAACACGGCTCCCACTCT
GAGCACCTCGTGGTTCTGTGCAAGACCGCAGAGAAGCTGGCAGTACATGCTTTGATACGA
GTCTGCACATAGTATCGCCTCGATGGGGCTGGTGTATACATTGTAGGGGTCGTAAGGCCG
CTCTCTGAAGTGCTGACTCTTGTAGTAGCTCGTGAGGACAGGACGAGCGAGCAACCCACC
GGGAGTCCTGGTCTCAGATTTGATGAAGAGGAAGTACATGCCTTTTCCCTTGTCCAGCCC
TTCCATGTATTGGTTCATGACAGGCATAAGCAGGCTGTAAAGAAGCGTTCTCCGCTCTAA
TTCTTCGTGAATGGTGGGCATAATCTTGCGCTCTCCAGCCGATGTTCCAGAGCTTGTGAG
AAATTCAGAGATGGGGTGAGCAGAAAGAATGGGAGATGTGTCTCCGTTAGCTATGCGAAG
AATCTCAGGCTGCAGATCTTCGTAAGTAATCACAGGAAAACATTCCTTGAATGACTCTCT
ATCAGTGCGACCACTGAACCCATAGCGTTGAAGATATTCCGTATGAGCATTTCTAGTTAA
AATTTCCAACAGAACTCGCTCTTGCACTGCATCAGCATGAACGGTGACATTCTCGATGAA
ATCCAGAGCTTCCTTGTTACGCTCGGTGGTAGCAATGCTAATACACTCTTGGACGGACTC
CATACTCTCTTCTCTCTTTGCCTGAGGCATAACTGCACCTCTGAAGAAACTAATTTAAAA
CTCTCCACGGCAGCGATAACAATCGACTTTTACAAACCAACTCTTGCAGGAAAGTATATT
TCACAGCGAAACAAACAAAAATCTATGAAACCTACTGCAAACCAGAAAGGGGTTGGGGTA
TGGAAATGGAAGAAATTAATCTTAAGCCTCAAAGATAGAATGCCTAAAAGCATTACCTCC
TCTATCCCTTCCTGACACCACTGCTCCCTCCCTATTGTGTGCCACAATGCCGTGCTTCAA
ACCGAATTTATAGCCTCGCCCCGTCATGGATCGGCCCTACCGCACGTGCGTAGATCCGCT
TTAGCAAGGTTATTTTCCAAACAAAATCGCACATTTATCTTAATTTTCACTCAATCCCAT
TCCTTGTTACCGACCACCCAAATTTCCATATAAATTCACTCATTCCTTCCTCGTGCACTC
CTCGTAAATCTCTCCCTCATACAGAGAAAGCGTGAGTGTTTTGAGGCGATCCCTTCATCC
CGTAACCCGTTCTTCACACAACGGGCGTGGCGGGTGACATGGACGTCTTATGATTCTTTC
TGCAATGTCCAACAACTGGAGAATCCATCGCCATCTATCTTCCAGTCAGTTTGGATAGAC
ACAGGCAGAATCCCCACGGCATCGGCATCGGCATCCGCATGGCATGACTAAAGACGGAGG
TAATACGATATAATATGAAGGATGGTCTGCTACAGACCCTCCACCACCGCGTCACCTCGA
CGTAACCCTTCCCCATGC
>113
CATACAGCAACGACTCAGGCAAGATTCCTCCCAAAACACTGCGCTTTGCCAAAGGTAGTG
AGGATGACACTGCAGCCTCCTCCCCACCATGAAATGCTTGGTGCCCATGTGTCATAGCAA
ATAAATTTGCAATTGAATATAGGTTGGATCCAGCATAAACTAATGCAAAATAAAAAACGC
CTGTGTTATAAAGTCGAACCATTGCCTTAGGATTCCTTGTCACAACTGCCTTCAGCAAAG
CAGCTGCACCTTCCACAATACCAGGCTCCCCTGTTAACAAACCCTGTGCTATATGCGGAA
GGCAGCGAGGGCTTGACAGAATTCTCTTCACTCTAGGGGTAGGAGTTACAATCTCTCCAG
CTTCATCCAAGTCAGAGTGGACAGATACCATACTGTGTAATATGGACAATGCAGCCTCTC
CAACCTGCACTGGAGTAAGAACAGCGATACGAGATGCCATGGCCCATCGCAACTCACGTA
TGTCACGCATTCTCTTCCATTCTGTCATTCCAGAAGCCCAGCACCTGGAGTTCAAGTCAA
TCTCTTGCTTCGACCAAGCTCTTCTTACCCCATCCTTTTCAACTGGTCCAACCTGCAAAC
CATCTTTGTTAACAAAAAGCCATTCCTTGGGTGGCTCCATAAATGCAGTGGCAGCAATTA
AATTGGATTGCAAAGGAATTGATGTCCTCTCAGATGCCTCGTGACTTGTTGTGAGAAGAT
CTACAGCTAATGCACAACCGCCAACTGAAACGCATGCCTCCACATTTGCTGGAACTTTCA
TCAGTACCTTCAAGAGTAACAACAGACGGTGTCTAAGTGCTCTGTCATTTGTTCTATCAA
GTAACACAGTAATATGTGCAGTGCCATCAAAAGGACCTATTGCCTGATAATGCTGATCAT
AAACAATTGTCATTGCCCTTGCACAAAGTTCCCTAACAGATGAACCTCCACCCCCACCAA
AACCATCCAACCTTCCCACATCACACCAGTCATCTGATGCACCTAACTCATCTGGAGCTG
CACCTTCAACAGTAAGTCCTACATCTGCATCACAGAGAAACCTGTGATATAGTGCTCTGA
AGAAGGCAACTGGATCTCTCAGAGGAAAATCCTGAGCTCTGCCTCCAGCTCCACTATCAA
GCAAAAGACGTAGGTAATACTGTCCAACACATACTTCTTTTGATAAACTAGGATATCGTA
CAGAAAATTCCGTATAATTCCAAGATAATTGAATTGCAGTCTCCTGACCCATGCTCTCCT
CGTCTGTGTGACCTCCGAGACTGAGAACATCCTCGGTGCGTGCTTTCTCAACATCTAAAT
TATGAACTTCTGCCTGAAGAGCCTCTCTTAGCTCCTGTCTCGTCCGCTCATTCCATATCA
GATCTGCACGATTGTGATCAAGACTAAATTCCCTCCAAAATTCAGGCCAGTTACAAAGAA
GTCTGCCAGAGCCTACAGGTGTATTTTCTACAACCACTTGTGCTGGTGCAGGAAAAGTCG
ATTGTGAAGAAATACCTGCATTGGCATCATATTCAACTGAGTCTGACGTAATTGAATTCC
CCAACTGTGATGATACAAGAAAAGAAGATCCTCTAAAAGGCACAGAGGCTGTCGCATCAT
CACAACCTGTATTTCCAGCAGAAGAAACTGCATTGACTATAGGAACAACAGAGTTTCCAG
CAGAATAAGTTGAACCCTGTCCCACCTGTGAGTTTCCATTCGAGTGCAGGAAGCCATCTG
CAGCCCGTGATACAGCACCATGAATGTGTTTAGAGGGTTCATAAGAAGAAACATCTTCTG
CCTTGTTAGAAGAAGCTGGATTGTAATCACTAGCACCCTTCGCCCTCACAATACGCCCTT
TTCGACGCTGAAGAATGCGCCTCTGCCTACGTTTAGAAGAAGTTACTGCCTGGTTAAGTT
GTACCTGCCCATCATCATTATCATCCTCAGCTGGACGTGTATGTAGATATGCAACAAGCC
CCGGAGGAAGCATTCGTGACAGTAGATCCAAAGCAGGCTGATAGGAATCTGCCCACAAAG
CTACAAGCTGCCGACTAACTTCACGACGCTCACCAACAGGAAGGAAAAATGCATGTACCA
GATGTCGCAGTAAAGCACCATCACGTAATGCAGCATCACGCATCGACTCGGCCGCAATAG
CATCCTCCTCTGCAATCGTACGCATGATCACTGCTACAGTTTCTCTTACACTTTCTGCGG
GATGCCCAAACAAAGCAAACAATCGACGCCGCAAGCCAGCTACTTGACGCAACATTTCCA
CAAATGTAGTAAGCTGTGTTGTCTCACCCAGAGGTTCACACAGCATTGCCTCAAGAACTT
CCACCACTGCCATTGTTAGCAAAGGTGATACTGACACTGGCTTGAGTCTATTGACAAGGA
TAGTTACATAAGTTTGATGGCCAAATAGCACTGATTTTGTGTGCATGGAAGTAGCATGAT
GCTCACCCTTAGAATCCAGTTGCAAATTTGTTTCTCCAGTACCACCTCCGATAAGCATGG
CCACCAGCCCTGCTGCTTCTGCTGCTACTCCTTCTGAACCACTTCTCAGCAAACCCATTA
TTCTGATTACAGCAGCAGGAATTGACAGAACAGCTGAAGCTGCGCTAACTGATGTCAGCA
AGCGACGTAAGCATGCAATAAAACCCATAAGAGTTGCAGATGCTTTGGGAGAAGGAGGTG
GTGGTGGTGGTGATTCTGGCGGTAAGTTTGGAGGGGCTGGAAGCATTGTCATCAAGGCCA
TTAACGCCACCTCTGGGACTTCTGTATTTGGCAAGACTCCACTATAAGGAATGCAAGCAT
TAAATTCTCTGACTCTGCGCCACAGTTTTGCTCTTGATCCAGGAATAGATCCACCTTCAG
CTACAGCATCTTTGGCTGCAGCTGCTAGATGTTTCAGATGCATAGCCTCACCTTCAATAT
CCGAAAAAAGTCGCTGTGCTGGACTTGCAACTTGTTGAGGTTGTGGTGAAATTCTTCCAC
AAGGAGGATTAAGACAATGGCCAGGCATAGTCAATCTTGGCAAAATGGGAATGGGGCACT
GTCTTTCTGTTTGCAAAACATCTCGAACTGCTGCAAGCAAGTTGTCGCGGGAAGTACTTG
CATAGACGTGAATTGGACATCCATCATTGAATTCAATAGCAAACATTTGTGGCTCTTCAG
CAAAGCGAACAAGAGCAGCCACAGCAGACAATGGGCGAACAATGACTGCCTCATAATTGT
CTGGTCGACGTTCAACTAGTGACATTTTCGTCAATATAAGTTGCCGAGATACAGCATCGC
CCTTCTCACCCAGCCCACCTTTGGGCCCAACACCCAAGGTTAATCCCAGAGTGTTAGCAG
TTCCATGAGCAGCAGACCGTAGCCTTGTCACAGACCATTCCCCCAATGGAGTTTCTTCCG
CACCAACCGCAACCTTGGCCCTTTGCTTCAGAAAGTCTGAAGCACCTATTGACTGAGAAT
TGTCCAAAGAAACCATTATTCCCAATAGCGATTTTGGAGTTTTCATCAATTTTGATATAA
TTGCTGTGTTTGAGACGCCAGAAGTTGCCATAAAAGCTTTGCATTTTCTTCCATACATGG
GACAAATAACAAATCCCCACCCTCTTCACCTTTCTTTCCATATGCATCAGATAAGACAAT
GATTGCAGGAGAATCCATGTCTCTGAAATCCAAACACCAACGTAGGTCTCTAGTTTTTGA
TTCCATGATCTCAATTCCGACAGTTGTTACTCTCAAAGTAAATGGCATCCAATCAGAAGT
CCTTCGACGAAGATGTAGTACTGAGAATTCTGCCACAACCACAGTGCTTGGTGCATGTCC
AACAGTTTTGTTCCACCTTAATCTATGTAACTCAGTCAAAATGCCTGCCCGGTACCTGGA
GGAAAATTTCATAGGCTTGAACTTGCCGCGGCCGTCGGTCCGGACACTAATCGTAAACTC
ATTCGCATTGTCGTCTCGGCCAAAGAAGGGCGCAGCTCCCTCGAAATCGTTCAGCACGTC
ATAGGAATTCGTGACATTTAAGGTCGCAGGATCGAGAGTAACGATGGACACCTGCGAAAT
GCAGAGAATCCTTTTATACCGCCCTCGCCATGAATGCTTCGTCACCAGGTAGCGCGCAAG
GTAATCCACCTCCTCCGCCGGAATATCGCCGGAAGAGGACGACGGCTGATCATGGGACGA
TGAAGATGCGTGTCTACTCACGAAATCCATGTGCGGAAGTAACTGAAGGTAGCGGGTTCG
AGTCGCATTCGGGCGGAGGAGCCACCAACCCTGCCACTTAACTGCTGTGCTGCCTCCGCC
CCTCGACTGATTCGCCCCCAGCTCTCCCTATTTGAAGCCCTAAAGAAAGGTTGATCACGA
CGATCGACCGATCGGATCTTAATTCGCTTGAAATTCTCTCAAACCCTCCCTCCTCCTATC
ACCCAAATGAAGCATATTCTTCATCCGCACCAGCTTCTATCATGTGCAATTGCAATTGCG
ATTGTCATGAATCCAATCCAAACCTACCTTACCAGTGATCGATCCGATAAACCTTTGATT
ACAAGTTAATTCGCTAGATTTTT
>114
TCCCTGACTGTGTCAAGAAGCCTTGCTAAAGCATCTGGAGTATGTGCATAATCTACAATA
ACAGCAAATGCCTGTTCCTCATCTATTAATTCACATCTTCCAGGGATTGCATCAACTTCC
TCAATACCCTTCACTATATCATCTAATGGTGCTCCCACTGCAATCCCTACGGCCACAGCA
GCAAGAATGTTATATACATTATGCCTCCCAAGAAGCCCTGAAGATATTTCCAAATTGCCT
TTGGATGTTCTGATCAGCACCTGAGTTTCAAACAAAGAAAGCTGAACTTCCAAAGCATAA
ACATCAGCATTCTTGTTCCCCATTGAAAATGTTATCACGGGCACATCTGGATTGCCCTGT
CTGATAAAATAAGGGGCATTTGGATCATCAATGTTAACTACTTTACGATGCCGTTCAGGA
TCAACCATCTTGGCAAACAACCTCCCCTTGGCCTCCCTATAATCTTCCTCTGTCTTGTGA
AAGTCCATATGATCCCTAGTTAAATTCATAAAAACTGCAATATCAAAATCCACTTTATCA
CAACGACCCTGCACAAGAGCATGTGAAGAAGCCTCCATAACACAAGCTTCAGTACCATTG
TGAACCATCTTTGCCATCAGTTTCTGCATATAAACAGCATCAGGAGTGGTAGCATGAGCT
TCCAGCTCATGATCACTATGAATATAATAGGCAATGGTACCAAGAAGTCCAGTTTTCAGA
CCCATGGTTTCATACATACTCTTTATCAGATAAGAAGTGGTAGTTTTGCCATTTGTGCCG
GTTATTCCAATCACAGCCAGTTTCTGTGATGGATTACCATAAAACGACGCTGCGAGTGCC
GCAAGAATAGTATTCCCATCCTCCACCATTACCATGGCCTTCACATTTATGGACTCGTCT
ATTGTAATTTCTTTGCTAGCAATGATGGCCACGGCTCCTCTCTTCACAGCTTCACTCAAG
TAAAGATGTCCATCTGTTGTCATACCTGTGCAGCAGATGAATAAATCCCTGGGGTTCACT
TCTCGGGAGTCATGCTGGATGCCTGTGATCTCTACATCCAAATCTCCATCAACAGACACT
GGAACCACCTTGGCATCATCCAGCAGCTCAGCGAGAGTGGTGCGGAACTCTGGCTCAAGA
ACCTGCGTGCTCGCAAGTTCCATTCCCGAGAGGTCCAGCTCAAAGGAATCATCGTCAGCC
GCAGAGCTCGTGCCTTCACTTTCTTCGTCTTCCTTCTGTTCTTCTTCTTCCTTCAATTCG
ACTATATTCTTGTCCTGAAGAGCCCTGATTTCGTCGAGATCGATGACCTCCTCCTTTTCC
AGGTCGTCGACAATTTCTTTTTCCTTAGGCTTTTTGGCAGCTCTGGGCTTCAGGCTTCCT
TCTTTTATGAGTTCTTTCCTGCGCAGAGCAACCGCCTTGTCGACCTCAGTGAAGAAGTCT
CCGTCATCCTGGTTACCGTCGAGTCTGACGATTTCAGGACCTTCTTCCTCGTCTTTCACA
GGTGTTTCGTCTTCGTCCAAGCCAATGGCGGACAGGAAAACGTGTTTGTCCCGCTCATAT
TCCTCGGTCTCCTTCTTCCGCGCCCTGGCAGCCTCGGTTTCCACGCGCGCGAACTTGGTG
AGTCCCACGTAGTCATCTTCTAATACTTCCGGAGGCTCTTCCTCTGCGGGGTTCGGGAAG
AAGTTGCCGCTGCCGTTACTGCCACTATTCCTAGCCGTGAACTGGATTCTGGAGATGAAA
CCCCGTGACGGATAGGCTGAAGGGACTCGAACCTGGGTCGGTTTGACGAATGATGGGAGA
GGGTTCCATTTGAAAGTGGTTCTGTAGAGGATGGAAGGTACAGTGAAGGAAAGAGAAGCG
GCCATTGAGGATAACATGGAATAGTTATAAGCTTATGCTTGTTTTCATTTATAGTGTCTT
CTAGTGTCACTCTCTTGCTTGCTAGTAACGGAT
>115
GCGCCTCCTCGGTGAGAAGAATGATGCCGTGATTCCACACTGTTCACGGAAGGAGGAGTA
AAATCGGGGGGCTGCTGCACCTTGCTCAAGCCAGCAATCTGTAATGCCCCAGAATGATTA
ACGTTGACAGCTGGTCTAGAATTCACAGCGGAACTCTTGCCAGCAAGACTGGCTACATCA
TCCAGATGAAAACCCACAGTCTGCTCAAGTTCCCCAAAATAGCCTTTGTTGGCCTCTGTG
CCAAACGTACCAATGTGTGAGAGACCAGCGGAGGGGCGAAGCTCTGCATGCCGAGACTAA
CACTTCTAACGTAAGATGCAGCCGCGGTAACCTGTTCATCTATTTTATTCGCCATTCATT
CTTCATAGCCCCTTCCCCGCTACAATCTCCGAATCGTCCGCTCTTCGCAACTCCTGCTCT
AGCGGAATCGAATACGAATCCTATTGATCCACGCAAACCCCCGAAAGTGACTCCCAGATA
TCTGTCGAGTACGGCAGAGAATACGAGGCAAGCAGGCAGGCAGGCAGGCAGTCTCACTCC
CGGTCCGTTTCGTCTCAACTACCAGGTAAACAACTGCTACTGCATGGGATTCGAACACCA
GGCGGCCTGTGTGTCGGCGAAGCAATTACTCAAAGACAATAACGGCTAAGAGCGCGTTGT
TAGGAGGAGAATCGAACCTCGAACCTCGGTGGTCTGCTCCTGAGAAAAATAAGGGAAGGC
CTCAGCTCTGCCTCCAAAATCGCTGTTATCGTCTTCGCCCTTGGCCTTTGCCTGCTTGCC
CCCGAGTTCATACCACGCATGAAATCTAAAGCCCAGAAATAACCAGAGATGTAGACCCCG
GCGTGCTGATGCTTCTGCTTTGTGGGAATGGGAATGGGAATGGGGATTCCTCTCTTGCTG
TTAGTCGCACGTGCGCTGTTGCTGCTGCTACTCCGGCGGGCAGCTTTGCCGGTGACGTCT
TCCTCCTTCCAACTTACAAATTGCAATCCCCAACGACGACGAACAGGCTGCAGATAGATA
GGTCACACCGAATCCACATTAAATACTTGGAGAAACGTGTGGCCATTGAGGGCCCTCGAT
TCGCGAAATCCGACCCATCGGATCCGTCCATTTCCATTCAATGCTCCATGGCATGCCAGT
GATGCAATGGCCATGACCATGAATGACCACATCA
>116
TTCTACCATCTACTGCCACAAGAAGCTGCTATTTGACAAATGGCATATACTATATTCAAA
TCTCTCGATACAGGATATCTAGATTCTAAACAATATACTAAGCAGTGCAGTACAAACTGG
TCAGTAACTATAATGATCTTGTAGTTTAAAATTTATCAAGGAACAGATAATAAATGCATC
AAGATGGAAAATTACCGTTAACACGTGAACAGTTCTAAAACAGCCATTAAATTGTTAAAA
AGAACTTTGCATACAGAATATGAAAATGAATTGGGGATTTGAAATTCTACATATAAAGCA
GTAATCATAAATTTCAATAGATGAAGTAACTTACTCGAACTGTAATATAAGTAGCTGGAA
TAAGACCAAAGAATGTTGCAAAGAAGAAAATGTGATAAGGCACATCCACAATGGGCGATG
CCAGATTTATGAAAGTGTTTGGTAGCGTTGGTGTTATCCTTAAGAAGAGCATGTAGTTCA
ACAATTTTTCCCTGCGTTGAGCTACCTGGGCTCGGAAAAATCTCAGTTTCTCTGGCCACA
ACCAAAAAGCAATGGGCCTCCCAATCAATTTTGACAAGAAATAGCAGGATGATGCACCAG
CAGTTGCAGTAAATAAAACCAAGGCCAGACCCTTGGTTACTCCAAAAAGTGCTCCTGCTA
GCAACGACAAGAATATGGTCCCAGGAATCATAAATGTCTGCATAAAAATATATGTGGCAC
AATAGCCTAGTATAAACTGAGCTGTGTAGTCTCTGGTATAGTTCGCAAGCTGGTCTTTGA
GTAATCGGAGATCTGGAATACTATGAGGCAACTTAAGGATCTCATAATCTGCTTCTGGCA
TTGTCACATAAATACTTAGGAGACCTATAGCAAATAACATGAAAATTGTAAGAGCTGCTA
CAAATTCCCACCGTGTCAAGGGAAACCTGCCCTCAGGCTTCCCATCATGTAATTTTTCAC
TTGTTGGTGATGCAATGTTTCCACTCTCTTCATCCCTTTGCCTTGCAGTGTCAATTGTTA
GAATCCTGGATGCCGGCATTGTCATAAGGGAAGAAATGCATGAGCACTTAGATGCTTCAA
CCTTCTTGGTGGGATTGTAACATCAAATTGATAGTAATAATCAACTTCAAGATTTT
>117
ATTTTAGTGAAGGGTTGGATGTTGACTTTCAACTAGTATTAAGATCACATCTTATTGATT
TTCATAGGCATACAAAGTCACCTTTGGAAGGGGCCCTTTCATCCAATTTTCAGCCATACA
AATCTGTTGTTACTAGTGATTTTTGCATATCTTTGTAACAGCACTAATCACTCTCTTTTA
CCACCCACTTTTAGCCCACTTTGTTGCTCTATTAGTCTTTCCCCATCAACCACCTTGAAA
AACAATCTTATAAACACATTAAAAATATGTTTTACTAAGAGTACTCTTTGTATCACCTTG
AGCCCTATTTGTCTATTGTCTTAGTAATCCTAATCTAGGGACACCCTCCTTAAAATGGAG
TAGAGCCAGTCTCAAGTGAGAAGAGGGTTGTGTGGTGACATTAACCATCCCTCTTTGGAC
CTTGGATCTTATGTGCAAGTTGAATCGGTAGCAAGGCCATTGGAGACTAGTTTATGAGCG
TAATCCTTCTTCTCTAGTGTTGTAACGTTCTTTTTCCAATGTTGCATGTGGGGTTTACCA
AAAGGGCACTTTGCCTTAAGATGAACATACTTATGATAGGAATTGCAACAAAAAGGAACA
CTCACATAGTCCAAAGTTTGGGAGAATTTCAATTCCCTAGTTGAGTTTCCACTCTATCTA
GAAACCCTAACCCTAAGTCCATCTCAACCAAAACTTGAGCCATTGATTTCATCGTTGAAT
TACGAGAATCTTGATCAAACACCAAAAAGACCTCGATATTGTTTCCTATTTCTTTTAGCA
TACATTTGTTCCAAATCTCTAGGGGTGATGCAGCCAATTTAACCCATATAGGACGTACAA
TGAACCTCTCAACACTTTGATCAAAACAAGGAGTGGTTTTTTTTAGCTAGCATTGTAGAT
CCCCACAACCATCTTCCTTTTCTAATATTTTCAATGTTTGCCCCATCTTGAAGATAAAGG
TTGACCACTCTCGAGACAATGTGGAAGATGGGTATATACCCCAAAACATTGACCCATACC
TTAACAAGCCAATCCCTTGATGATTTCTCCTTCTTGTATCTTCCAAAGAACCTGCCCACG
AGGGCAAATTCCTGCATTGGGATAATTTGTTCTAACATTAGGTCCTTTCAAATCACCAAG
CAAGTCTTATCTAATCTTAACTTGACACACTTCCTCCTTTGCTTGGAAACCTACCATTGT
ATATTGGTTCACCCCAGTGACATTCGAATAACTCACAAGCTCCTCAACACCTAGAAACTT
CCTTACATTCTCACCTAGAGGGGCTTCCACCCACACTACCTCTACATAGGTACTATCAAC
CAAACAACTTCCCATAGAGAAGGATTAGGTTTGATTTCAATTGGCTCACCGTTACTGAAC
ACCAATCTTGCCTTGTCTAGACAAGGGAAAGATATGGCTATAGATTATAACAAGGAATAT
GTCTTTATTCCCATGCTTCAATCAATCTTGTTGTACCCAAAGGAAGTGACAAAACCTCCC
CTTTGCCAATTCTGACACCAACCATAACCAAAGGCCTTGAGTATCCATTTCCTAAGGTTG
TGAACTCGAAACAAAATCAATGGGGGTACGATTGTAAGGTTTGACAAGATTCCTAGGTAA
GTCCTCCTTTGGACATTTTGTACCATCCTGGAAGGTCGTTGGAGGATTGATTAGGTTCTG
AGAAATAGCTAGGTCAGAAGTTGAAAGTGAAAGTTTGTCCATTCGCCAAGCACTAGTGAT
TTCCACATGAGAGCAAAAACTAGAATCCTTGATCAAGGCCATAGGATCCTCACCATATAG
TCTACTAGATCAACTTCCTCCATCTCCCATCAACCCTTAAATTTCTCCCTCTAACTAAAG
CCACCTTTGGATGTATCTATCTAAAAGGAACTGTGGACCTATGCAAAGGGAGCCCTAAGA
ATCCCAACGACTCTGAAATCTAAGTTGGAGGATACCGTCTCTGTCAAGATCGTGTTGCAA
TAGATAGAGATCTTCCTATGAGGAATGCTACCAGCGTATCCCAACTCAATAAACCCATGA
AGAATTAAAGAGAGTGATACATTGATCATTAAAACTTGCATGTTTGAGTTGCTAAATTGT
GCCCTCGACGGGTTTTGTCGCCTGCTAAGATGTTGATTTACCCTAATCTATTTGTTATGG
ATTGCTCCTTCTAATGAAAGTCTAAATTCCACTTGATCGTGCTTTTGCTAGATCACGACC
TCAAAGAAATTGCGCCTTATGGTAGTCCCTCACAATCTGGAAATTTTGACCATCATCATA
TAATTCCAACCATAAATCCGAATACTTCAGATCCGATAAAGGGAAATATATAAATATGTA
TTTGTTTTGTTTGTTTGTTTCAGTGCCACCTCTAC
>118
GTTAACCACCATGTTAACTAATCGATTATGATAAATAGGATCGGATTTTGCTTTTTTTTT
TCTGCAGTACTTCGCCGTGACATGAGTGTGAAAAAGGTTCAAGAATCTATTTCATAAAGG
CTGCAAATCATTTATTTTGGCTTTTTGACTCCATATTGTAGGGTGGATCTCTAAAGGTAT
GAAAGATCTCCCTCCAAACCGTACATACGACTTTCGTCGAATACGGCTTTCCACATGATT
CTATCTGCATAGATGAGATATATTCTTTATGCATATAATTCTGTTTACTCACTCTCGATT
GAGTATCCGTTCCCTTTCTTTCTTTTGCTATGATTGGAAATCCTGTATTTTACATATCTA
TACCATCAAGTCCTTAGGTTTACAAAATAGTGTATAAAAAAAGTGTTTCAAATCATTGCT
ATTTGACTCGAACCTGTTCTAAAAAGGTCAAGGTATTTTGAATTTTCTGTTGAAACAATC
AGGGAAAACTTCGAAAATGATTTCGATATTAAACCTTAGACATATAATAGTTCCAAATCT
CCTGAAAAAGAGGATCGTTTGTTTTACGGTAGCCTGCTCTAGTCCCCTTACAAAACGTTC
GTTATTAGGTTAGCCATATACTTCACATGTTCCTAGCAATTAACATGGCATCATCATGAA
ATGATACAAGTCTTAGATAAGTAAGAATATACAACGCACTAGAACGCCCTTGTTGACGAT
CTTTTACTTCGGCAGCATCTAGGGTTCCTCGAACAATGTGATATCTCACACCGGGTAAAT
CTTTAACCCTTCCTCCTCTTACTAATAGGACGGCTGTGTTCTTGTTCTTGTCCAGTGCAT
CAACCATCACTCCTGCTTCGAGAAGTACTTCAGCACATTTCACCTCGCCATAACCACAAG
CAAAGTGCAAAGCAGTTCGACCCTCGGTG
>119
TATCACTTGTAAATTCCCTGCTTGCCAGTGTCCCCAAATTCAAATTCTTTACCTGTTGCA
CAATACTGTTTTGGATCTGATGGCATTCATTCATGGACCTCCACATATGCATTAACCCTT
CAGATAATTCTCGAAGTTGTGGGCACAATTCGTTGTCTCTTAATTTTATAATTGCTGAAG
AAGTCGTAGTTACTGCCTGGCGTGCAACCATTATTAGGGACTGCAGTCTCTTGATTGATG
CTTGGGTCTTATCCATCTTTATTTCGTTTTCCCCCTTGACTTTTTGATTCTGCAGCAATG
ACAATTTTTTCTCCTGCTCGATCTTTCTAGCCTCTTCATTCTTGACTTCCTCATAGAGCT
TCTTCTCCCATGCAAGAAGACTCTCCAACGTGGAGCAATGGCTGCCGTGTTTACTGGATG
AACTGATTTTACTGGGTTCCAAAGAATATCGAATGGCAAGAGGTGGCTTTGAAGTCCATG
TCCACGATAAGGTATTGAATACATTGGAAGAATGGTAAAGGTTCTTTCTGGTTTCAAATT
CATTCTGTGCCCTGTTGGTTTCTAGGATGCCTGAAACTTCCGTCCCGGCAGCAGAGGCCT
TGACAAAATACTCATCCAGATTCCTCACGATCTCCTCAAGATGCCGTCTTGCAACTGTCA
TCTGCATTTCGGTGTCTTTAGTATACCAGCTGGTGACCGAAGACACATCGTCCGGGTACT
CTCGCCCAGGAGACTTACCTCCTGCTGCTCTGCTGCTACCTTCCACCTCATGCTGAAAGC
TTGAATCCTCCTGTTCCTCCTCAAAATCAGTGGAATTATCATCCATTGGATCTTCCCTCT
GATAGAACTCCTCCTGCTTTATCTTCTTGCGTTCATGCCCATGGATCCCGGGTGAAGAAG
AGGGGTAGAAGGGCTCCCACCCATTCCAGGCAGAGCCTTGATAATAATAGGAAGGCGTGC
CTGAATACTGTGACGAAGCCCACTGGTCGTCAGGAGTTCGATCCTTGGGGTGGATCGGAT
CAGCATCAGTAGCAGGAGGAGGAGGAGGAGGAGGAGGAGGAGACCAAACATAGCTATTGT
CTGAAGTAGACCTAACGTGGGGATTGTGCTTGGATGACATACGAAAGCTCTCCATGCTGG
GACTAGCGGAGGGGCTGCTAGGCACCAATGGTGGTGGCGGCGGTGGAGGAGGAGGATGGA
ATTTCATGGGTTGGCGATGAGATACTGCTTGGTTGGGGTTGCTGGTATTGGTGTGGCTGT
TTCTTCAATAGCATTGCC
>120
TCAACACCCCCCTCAACCATCAAAAGACATCAATTTCCTACTCTAAACACTAATGCAAAA
AAATAAAGAAATGCATAATCGTAGGAATAGTGACAATAACAAATTCTGTAGATTCTTTGT
TACGAAAGAGTTCTCGAACCACTGCCATCCTCTCTTTGAGTTGCTCAAGTTTGTCAGTAG
CACTTTCACGACCTTCCCGAGCTTGACCAAACACAGATTTGATTGCATCAGTTGCTGATG
CCAACTTTTGCTTTAACTTTAATATTTTCCCTATAGAGGCATCCAAGAAATCTGGAAGGG
ACAAAAGCCGAAGTGTATGACCAGTTGGTGCAGTATCGAAGACAATGCGAGTGAACATAT
TGTATTCCGGTGCTTGAATAAACTGTGTCACCTTTGAGATAGCAATAGCTTCATCAAGAC
CAGGAGGTGGTGTATCAAGCAACTCTCCTAATTTCAATTCACCTAACTGTTCTGCCAATC
CTCCAAGGCCCATACTGTCCATAAAGTCCTTGACACCGCTACCACCATTTTTCTGAGATG
ATGAACGAAATTCTGCTTTTGCTTGCTCAGGATCTATCTCCAATGCAAACAAAGGTGAAT
CAGTCCCTTCAACAGCAACCAGATTCCCTCCACTTAAATTCTGAATCAAAGGAGTCACTC
AGAG
>121
CCTGAATGATGCTATTGTTAAGCAGACTCCCATATCTCTGCATTGATGTTTCATTGCAAT
GTTGTAACAAGGCCAAGGGGAAATCTGAAGGTAGAAACCAAGAAGTGTTGGGGAATGGCT
CACAAAACAGATCACTCATGTCATGACCTCTGTCAATCAGGAGTACCCTGTTGGTTAAGA
GAGCATAAAGAAATGTAGCAGCTATTGTCACTATCCTGTTACCTAATCCACTGTAAGTAG
TCCATACAATATATTGGCAATCTCCATCTCCAGTTATCTTCCCGGACTTTAGTTGATCTA
AACTTTTATTGAATATCTCAGTGTTTGGGCCACATCTTCTGTGCAGAGCTTCGTATTTCC
GAAGCCTTTCAACCAAATAAGCTGATGGCTTATATTTAGATGCTTTTCTATAGCGGTATA
CTTCATGCCGACTCCGACAACTTTGTCTGGAAAAGCCTTCAGCAAGTAAGCCATCTAGTA
ATGGATCCCCATTATCTGCATTCTCAAGAGAACTACCTCCTAGCCCTTGGGTCATTGATG
GGCTAGTTTCATTTTCCTTGTCTAAATCTCTTCCATTTGTATGTCTGTCGACATCTGGCA
GCTGGTTATTATCTGTTTGATCTTCTAACGCATTTTTTCTTCATTACGTGTTCCAGCCAT
GTTCTGTTCCTCAGCAGTGCGAGCTGGATTCTGCTGCAACTGTGAGATCCTGACA
>122
TCTTTAATCTGAAAATCAAGTATGACAACAAGCAAACTGAATAAGCTCCAACAAGCATGG
ACATGGTCTGGTTTTCAATCTGAAAAAATTGATTTTCGAACCAGAGACAAATCATTTTCA
TCATGCCCATTGCACTGGTTTGTAGAACCATCAGTGCAAGTACTGTTGGTTTGCTGCTTT
TCATTGGAAGAGACCTTGCCCATATGCTTTACACCCGAGGTTTGGTCGACCAAGATGCAT
TTCGTCTCAACATCTGAGGGTCTGGGAGTCTCCATTTTCTCTACTGTTGTTGAGTCTCGA
TATCCCCCAAGATTTGAATTTGAATCTCTCCTATCCCTCCCTTTAGTGGGGGCATTTGTA
TTGTAACTTTTGTCAAAATCTTCATTAAAAAAAACCTGTTTTGGTTGACTCTGTGGAATG
TTTACCTCAATCTGCCAATCATTTACCTTTCTCCGACCCTTCTTAGGGAATAAGGAGGGA
CTTGTCTTTCTGTCAATGAGAGGAGTTTTTTTCTCTATGCTACTAACTGAACTGGCATCA
GGTGGAGATCTATTCACAGCAACGTTATTTTTCATCAAAGATACAGAATCAGGCTTAGAA
GCATAGGAAGGCTTGCGACCCACTGATAAATGGCCCTCATACATATTTTCTTTTACAGAA
GATTCAGGTGATGGTAAATGCCCATCAGAATCCGGAACGCTCCTCCAAGCTTGTAAAGTC
TGAATGACAGAATCGCGAACTGGTTTGACCTTATCAAATCGACAGGATTCTAGAGAAGCA
ATGCAGGATGACTTGAAAGGCGAAAGCAGAGGAGGCACAATGTTCGACGCCATGCGACAG
AAAGCCTCCGACGCAGCCTTTCTCGTGGCCCAATCGTTGCTCTGCAACGCCTCTTGCGCT
GACGGAATGAGACCACTCAACGCCTGCTGCGTCGACGCCCCTCCCGCCTCCACTATGCTT
CCGACCAAACACAATAATGCCGCTTTTCCCATAAAATTCTGATTCCCCAGAAGCTTCACA
ATCCTCGGCAGGAGCCTCTGAAGAAGCCCCGGCAGCTGAGGATCCGCAGCATTGTCAATG
GCTCTAGAGAGGCACAACGCAGAGCCCACCTGCAAATAACGATTCTGCTCGCCGATAGCA
TCCAAGAAAGGCTTCACGAACGCGGAAATCGACGAATTCGAGCCTGCGATCCTCGACGCC
ATGACGCCGATTGCGTCGACGCAGGCATCGCGGACATTGGAATCGGGGTCCTTGAGGCGA
CGGACAACGCTGCCCACCATTCTTGGCAGGTGGGACGACAACGATTCGCCGTGGGCGTCG
GCCATTGTGGCGAAGAGCTTCACGCATTCTTTCCTCACGGTGCTCTTCTGCTGCGAGTCT
GTGTCATAGAGACACGACAAGAAGGGGCCGAAGCCATCCGAATTCAAGCTCCGGGCAATG
CTCTCTAGCTCTTCTGAGGCAATCGTGTACGTGTCTCGATCTGATAACTTGTTGATTGCT
GCGATTACTCGCTGTCTGAGCCGGTGCGTTGCCTGCTGGTGGCTCACCTGCTTGCCAATG
CTGCTGCTGCTGTTTCTGCCCGATCGCGTCTGCGCCATTCTTTGTTTCAGCTCTCG
>123
ATCTATGATGTTATCCTTTCCACTAACCAACCCTGATCTAGCTGCATCCTCTGGTGTTTC
AGGAAACCCAAATGCAGCTCCTCCATCGATCGATCTAAAGACTTGAACATTCCAAGTCTC
TTGGTCATCCTCATATGTCACGGCCGAAGGAGGAATGATCTCCCTAAACTGTCTCAGAGG
CAAGAGCAAATCCTTTTGACCTTGCTTCCTCCACCTCTGCTCAAAGTTATAGAGAACATC
CCAAGCAACAGGCCCTTCCAGCTTGGAATGAATATCATGCCAGGGCTCTCTGGGCCCTCC
TTTACCAATCGCCCCACCAGGGAAATTGGGCTGATGAAAATCATCATGATGAACAGAATC
CAAAGTCCTAAACAAAGAATGGAATTGGGTATCATACCTTCCATCACACAGATCGATCCC
TCCAACAAAGCTCACGATCCTCCTCTGCTCCGAACCACCTCCGGGAAGAGGGCTGTCAAC
GGCAACGATCTTCTGATGATGCGTAAACATTGTCGAGATCTGCAAGTCCTGCACGAAGCT
CTGCCCATTATCAGGATTCCTTGGGCACAGGACACAATTCACCTCTGATCCCTCGAAGTA
ATTTAAGGTCTCTTCATCATGGGTGGCCATCAATCCATCCCTCTTCAATAACCCAACAGA
GGTCCTATCATCCCAAACAAGCATAAGCACCCTGACCCCTTCATTGGCCCTCCTCTTCAG
AAGCTGACCTAGTGTCTCATCACCACCAGACTTTGGCCTATTGGAGTCCCTGATCAAGGT
GATCTCAGTGTAAACAGACCATCCAGTAATGTAAATCAGATGCTGAGCATTGTTAATTGC
ATCAAATATATCTTCCCAGCATCTATGGGGCTGGTAGAGCTGCCCTCCAGCCAAAGGGAT
CTTGGGCACAAACTTATCAGGCACATGGGCATCTTGGTACAGAGTGACCTTACACCCTTT
CCTATGAGGAAAAAAAGTATATGGGACCCCAGGGAACTTACGAGACCTGATACCTCTAGC
CCAGTTTGGATCATGGCTAACATCAAAATACTGCAATTTCACACGAATCCTTGCCCCTCC
CCCAATAGGCTCCTTTTGTTCATTAACAAGCTCGAGCCACTGCTCGAACACATGGCCATC
CAGAAGATCTTTTACAGGCACATAGGCTCTTCCGACCACCGTTGCCCCAATTGGGTTATC
ATCTTTAACACTAAAAACCACATTGCCAACCTGGTGAGCACAGTAAATGTGAAAGGACTC
ATACCATCGTGGGTTCTTGGGTTCATCCTGGAGGATCCTAGTTTTACCCACAAGGGCTCT
CTCCAGATCGATGGTCGCGTACAGTCTGTTAGCTCCTTTGCCAATCCCCACGGTCTCTTC
AATACCCTGGATGAACTTTCTGAAGAACTTGGGAGCTCCTCCCGTTGCTCGACCGGGATC
GCTCAGCGAATCGGCCTCGAAGATAGTCGCATGGAGGTTTCCATGAATCAGTAGCTGAGC
CATTACTGATCACAACCAATTACAGCGATTTCTTAGCCGATCTCAGGAGAATTTTTGCAA
GAATGAATGGATCTGATCGATTGGCGAGCACCCTGAGTTTTTCACAGCGACTTCTGAGTG
GCCATTGCGTCTGGCAAGCATTATCCACCATGCTTAGTGCATGGTTCTGTACTCCATTCG
TACTCCATGCTTAATGGCATCACTTCCGCATGCATGTCATCTCTCAGATAATAACCGGCG
ATCATTCCTCCGACAAACGATCATGATCCTTCTAACAATGGGTGTCTAATGGGTGTAACA
GTATAGCAAACGATCATGATCCTTCTTTTTGAAGGAATCTATGGAACTGGTGGAGGTCGA
TTTCTACTAAGTGGTGTCTGATATCGTGTACAATCGTAGAAAATTCGGATTTCTTTTAAA
GTGTGGCCTTTTCTATTGACATTGAAACACAGGAGGTGATGTCTTATCCACTGTACATTG
ATATTACATATTGTATTTGTGTGGTGACAGGGTTTGAAATAT
>124
AGATTACCAAACTCCCATGCATATATCTTATAACCATGGTCGACTGTGTACTGAATAAAG
TTGCGAGCATTGCTTGAATTCCAACGACCTCCCCACAGAAGCTTATGCATCATCTTATGC
CGACCATACAATGCATTTAAGCCAAATGCCACCATACACCCTGTTCTTGCGAAAAACTTG
TTGAGCTTATCCCATCTGTCCATGGTAAGACAACCCTTTGAGAACCCAAACATCTTAGAA
TGATTCCTAACAAAAGGATCGCAGGGTTGTGACAGAGGCCCGACGTCATATATCAGTTTG
TCTTGCAAAGTTCCACCCAACCTGACTTTCAGTGGTGAGAACGCTTTTATGGCTTTTGCA
AAAATTGGGTTTTCGAGATCCAAATTCAGAAGGGAGGCATTGATCCAACTGCATCTGCCA
AAATTATCACATTTTTCAGGAGGCCACCAATCTAAAGTAGCACATATGAAATGCTCATCT
GTCTCGGCAATCTTGGCACTTGCATTCACAACCAGAGTCACAGACTGCCCATTACACGCA
TTTACACAGCAGAATACCACAATCGCTGACCAGATACAGAGATCCAATTCATGAAAAAGC
CTCATTTTTAACTAGGAAAATCTCACACAAAGTTCATGCATTTGCGGGTTTCGAGACTCA
AAGTTGACGAACAGGATAGGGAACTTTTCATTCACAGGTGTTTGGAAGCACAGACACACC
ATACCATTAATTTAACCTCATGAGATCTGGTTCAGAACTTCGGCATCCCATCTTACCTGA
TTTTTCCAGTGCGATACAATTTTTCTTGCGCCTCAAGGCATAAGCTTTCCAACCCACCAC
AAATTTCTTATCCAGAGCCACATTCATGGGTTGGCCTTGATTGTCACGGCTTCAAACTTA
TATCAAATCACCCTGGCCGACATGAAAATCAAATCACCCAGGGTAGATAGGTATCTTCGT
ATAAGGAGGATAGGTGGATCATGCGTGATATCTTTCACTGGTTTTTCGATTTTTGCTAGG
TTATAAGTTTTCTGCTACATCTT
>125
TAACATGTTTACTTTTTAACATTTACCTAATCACATTAAAAAATTACTGTAAGGATATGT
AATTGCCACATTTAAATGATTAAGTAGGATTAAACCGTGCAACCAAACGTTTCATATTAC
CACAGACAGTTAACAACTGTGTTAATATATACACTATCGAATCATCTGTTAATATATCTG
TCTTAATATATATCGAGAATATATATTAGAAGTGTATATACGGCATACCACAGCATTCAA
TGCTGTGCAGTACGCTGTATATTGTTGGCCAAATTTGTGCAGTAGGCTGTATAAGACAGT
ACAATTTCATCATCCAATGTCACAACAAATTTTACCTAGAAATAAACACAAAATTTATCT
ACGCGTAAGACTAGTCTCGCCTTGTGAAATAAAGCCCCTGAAAAAATCAAGCATATCCAA
TTCATTTCACATTACATTGTCTAATGTGTGTGAAGAGTCAAGACATAGTGTGTGCAGAGT
CAAGACACAGAGTGACTTGACGCAACCTACTACTGCTTCCCCGCCTATACATGCTTGCCT
GCATGGCCTTCTAGGTCGCCTCCAAAGCCCGTCATGAACATTTTCTGCAAAAGCGTGGCA
GCTACCACGATTGGAAAAACTGCAATGAGAACTAACGCTAGTCTCCACTGCAACACAAAC
CCTATGGTACATGCCACCAGCATTAACGCGGAGTTCTGTACTATCATGGAAATCCTGTCG
CCAATGGCAGATCTGACATTTGTCGCATCAGAAGCCAAGCGAGCGGCGACTTGGCTGCTG
TTATTCTCTTCCCGATCAAACCAACTCACCTCATTGCGAAGAACCGCTTCGAGCATTCTC
TGGCGGACCCGTTTGGTCAGATTCTCACCAACGATTTCCCAGAAGGAATGCTGCACAGTA
TTGAAAACCAGGGCGCCGAACGATATCCCTATCAGAACGAAGCAGTATTTCCTGATTTCG
TTTTTGATATACGACGGATCGGGATTGTAATAGATGCTGAGCACGGCACTCAGGATGTAA
GCGAAGAGTGCGCTTGTGGAACCGCAGACCATGGATCCCACGGCTCCTAGTAGGGCATAG
ACCCATTCTGGGGCATTCATCTTCACTAATCTCCAAAATGACCCGGCCTGCTCTATGAAG
GGTACTTTCTCCGTTTTGTATGCTGAGTTGACATCGACAGATGTGCTGAAATCGGAAGTT
GAGAAGTCCGAAAGCCTTTTGGAATAAGGAGATCGGCCATAAGAAGAATTTCTTCCAATT
ATGGGCGAGCTCACAGAATTCCTTGCGCTGGAGGGCCTGGCACTGCTCTTTCTTGCATTG
TTACCAAGCTCATGGTTAGTCTCTTGGAGTCTGATCAGTGTTGAATAAGCCCCATCATCG
CCCTTGGAGATAAGGTCATCGTCGAGTCCCCAATCTCCAAAATGCTTCCCTGCTGAACCA
CTG
>126
TTTTATTATTATGGTTGGCTTTTTCTTCAGTTTTACAGTAGGGATGTCAACTTTTCTTTC
ATTTAGTTTATTAGGGTTGCATTTATTTTTTTTATACAATGAAGATATTAAACAGCTTAA
TTATTATTATTATTATTTTATTTTATTTTTCACAACACATCTCATCCATACAGGGCAGTA
TAATGCACCCCATCTCATCCATACTGGGCTGTATAATGCACCCTGTTAATCTCCATGCAA
TAATGACCCAATGAGTGGTGTGTTTATTGAGAAGATATAATTGAACCCAAATTTGGGAGC
TTAGAACACTTCTCACACTAGTAGGTATTATGCCAGAAAGTATACCAGAATTTGGATAAA
TTTAGAACTGGAAAAGAGATAGCCGGAATCCATCAATAGACAGTGTCTAGACCACTTGAA
CCAAGAAATGGATTAGGATGACAAAGAAAAGAGAGCAACCCCTTCAAAGTCCGGCAGCTA
TAGGAGCAGTGCAAATCCAATGCACCAAAATCAAAAAGAGCAGTTGTTGAAGATGGAAGA
TAAACCTTGTACCATGCGCAGAATTGGCTCAAGTGCACAATTTTCATTTTGAAAGGAAAC
AGTTTTACAAGGACCAGGAATTTGTCGACCCTTGTGATATCTGCATAATTTAGGGATTGC
TTGTAGCCAGACTTAAGTGAGGTCAATATTCATTATCAATGTACCAACTATATTCAATAT
AATAAATGTTTGTCTCAAAACAAAATGCAAGCCTATCAACTGCTACCAGCATGTTTGAAG
CACACCCCATACTTCAACTTCCACAGCATTCTTTATTATACTTTTAAATATTTACCATTT
ATCAAGATATGCAAGGAAGACCAATCAACAATCTTTATCCATTTCAGAACTAAATGACAG
ATTATTTATTCACCAACAATTTTCAATACGTGGGCAAGCGTCCCCATCACAGAGAACACA
GAGACAGAAGTAACCATTTAATCCACCACTGGAAACAGGATTGATCTTTTCTTTGACTTT
AGCTCGCTCATTTACAGTAAGATGTGCATACCGCTTATAGAGAGAAAATATATCTGCAGC
TAAGCAGTGACTTGCAATCACAAAAAGCAAGTCAAACCTTTCACTATTTCTCAATCTTTC
TTCTTCCGTTAATGTGCCTTCAACCTTGCTAATTTCTGCAAGAAGGCGAGCTTCAGCAAT
GAATGGTAATTTAGCAACACCCTGCCAGGCATAACGCTTGCCGTTCATATCAATTTCAAA
ATCAGTGGGATATAAATCAATGATAGGTGAATTTGGATCAGTCATTAATGGCCTGTAATG
CTCAGGAAGTGCATTTGCACTTGCAGCTGGAAGAACTCCCATTAACTGATTGAATGGCTT
GAACGGACTCCGAAGAATAAATGTAATCTTTAACTGACTGAGACCCGTAAGATCAGAGGC
AAAGGGAGCATAATGGTATGGATAATACCACTGCCATGAGCACACTCCTTGATAATAATA
GCGCATTACCCAACAAAGTCCTTCTGTATATTTCAAGACAACATCCTTTTTGGTTTGTTC
TCGTGCTTCTTGGGTATGTGCCTCAAATTTTTCAGAATAGTATCTTTCTTTCCATCCAGA
CTCTCCTAATTTAACCTTGTCCTTTTCAGGTTCTTCAGAATTGAAGAGATCTGACTTCTC
ACGAAGCACATTCTTCACCCTAAGTTTCAGTTCCTCTGCATTTTCTTTTGCCTTTGCAGC
TTCAGCAGTTACTTCATCTTCAACCTTCACAATTGCTGCGGCAATACTGGCATCATTTTC
ACTAACTCTCCTGAGCTTTGCAGGACGTCTAGATGAATCTGATTTATATGGAGATGGACT
AGAGGCACATGTCAGACGTGCACCCTTAAATGGAATGACTGGAACTATAGATTCAGGCTT
GACATTGGGTGCACAACTTTCTTCATTCCTTGACTTCGTCTTTGACCGCTTGCGTCTCTC
TGTCTGCATCTGATGAATATGAGCTCGCTTTTGAAAAATCTTATCCTCATATGTTCCAAC
AGCCTGAATAAAATGCTCCACCCTGTCCAATATTACCTCGCCTGCATCTGTCAAATAGCC
ACCCATTGCTATGAATTCTTTCTTGTATATAGCCATGAGCAAATTAATTGCGCCCTCACG
AATTTCCAATGTAGGCATGTGGGGAAGGAAATCATTGCCAACAAAGAAACAGATGAAGAC
AAAATCATCCACAAGCCGTTCAAAATCAATCTCGAATGGAGGGTTTGGAATCCTCATATC
ATACTCTAAATATTCACGTAAAATCCAAATGTTGACAAACTGATAAGGCCTTTTAGGATT
AACATTCAGTTCATCACCTTTCTCATCAAAATCTCCGTGCTTTCTTTTTGGCTGTCCTTC
ACATGCAGCTGCTAAATGACCAACCTGACCACAAAGGAAGCATTTGTCTTGTTGCCCGGG
GGTAAACACAATCTCTCTCAAAATCGAGAAGTGCACCTCGTGAGTAGACAATGCTAACAT
GATTAGATCAGCATCCAGCCCATATAAGCAATGCCTTGTATTTGGATCAAAACCTGCAAG
ATTTCTTTGCAGGCGAATGTACGTCATGATTTTGTGCTCACCTTCACCCGGAACATTTGC
ATCAGAGAGAATGACCTTGATATTTCGCCAGCCAGGATCGTAGTTTAATCTCATGTGTAT
GTAATATTGAAGAGCAATTGACAGTGTCGCCATAAATTCCGTCCCAGGAGTAATTATATT
TGAGTCACAAGCTTCAGACTTCACTTTTGGAGCTAAAATCCTACCTTCTTCCTCAAACTG
TTTTCTCAATCTTTCCTCTTCGGCTTCCAAATCAGCTGCATCTTTTGCTGCCCTGAAACG
CCGTGAACGCTGCTGGTTCATCTTAGCTCTTGGTGCAACACCATCAATTGCCATGTATAA
AAGCTTCCTGGGTCGTACAATCACAAAGAGCCGGTCTATATAATCAAACATAGCCTTAAA
GACTTCGTCGTAAGTTGTTGGGGAAGGCCGGTCTTCGGGATGAAAGCAGGGATGAATAAT
CCCGTTCATGTCCAAGTAAAGATTATCGAACTCCATATTATTAGGGTTAGGCTTGCTGGT
ATCGACCGGAATGGTAACGCCATTGTTCTCCACGGGCTCTTCCTCTGTTACGTCCATTAC
TATTAGAGGATATTTATCAGCCAACCATTTGTAAAATGCAGGAACACCCATATTTCCCCA
CCAAAAGAATCCTCGCAGATACTCCCTGGCAGAAAACTCTGGAACAAAAGTTTTTAAGAC
GCCTAAAAGCTTGCTGGTACAACAATGGCGTTCTCCGGAACGGCTGCAACTACAAGCCGC
TCCTCACTTAGTAAGGACTTGCTGTTAAAACTGGGCAAAAATTGGCCACTATCGAAGCCC
CCTTCACCCGAGGGTTTCGTTGCATAGTAATATACTTACGTGTACATATATGGTGTATAC
ATATCATCTCTATCGTATTCAGCGAAAGTGGAAATATCTCGCCG
>127
TGAAATGAAGCTGCCGTATTTCAAGTCGTCTGCAAATGCTTCTATCTCAACAGCAATTCA
TTTGTAAGACCTGTGAAAAAATACCTCATGACCAGGTGTGTCAAGAAAAACGCATGGTTT
AACTTTGTCATCGACAGGCACAAGAACTCTATATGCCCCAATTCCTTGTGTAATGCCTCC
AGCTTCAGAGGCAGCCACCTTTGTCTTCCTGATGTAATCCAACAGAGTTGTCTTTCCATG
GTCCACATGGCCCAGTATTGTCAGAACAGGAGGGCGAACCTGCAATCTATCTAAGTCCTC
CTCATCGAGTATTTCTTTCTTTTTGGCCATGTCATCCACACGAACATCATCAGCTTCTAT
GACTTCTACATCATACTCCTTGCATACAAGCTTCACAATGTCCTCATCTAAGGTCTGTGT
AACAGAAGTCATGATCCCTTTCAAAAAGAGAGTCCTGACAACTTCTGCCTCATTGACTGC
CAAATTATGGGCCAATTCTGGTACTGACATCCCTTGCTTGCCAACTTCAAGGATCTCTAC
TTTCACAGGAGCTGCTGCCCTGGCAGCCTGGGCTCGTGCTGCCTTGCGGCTTGCTTTACT
AAATTTCCTACTTTTTCTCGCATTGGACAAGCCCGGAATAGGAACATTTAGCTCCTTAGC
TTCATCGTCTGCTATTGCATCTTTGGATGAAACCAACCGCCTCTTTAAACCCCCTGTGTT
ATCAGATTTCCTACGCCAATCTTTAGTCTTTGTAGAGGCCCCTGCCTTACCCACTTTTGA
AGGCGCTGTAGATGCACTGGCAACCCTAGGATCAGTCTTTGCTGTCTTTGAATATGCATT
TACATCCTGGACTGGAGGTTTCTGGCCAGTGGCCTGCCTTGGAGCAGCCCCTACGTCCTT
AAGAATAACTTGCCTTGGGGCAGCTCCTACATCCTTGAGAACAACCTGTTTTTTTGTGGG
AACTTTGCTCGTCGCTGCAGGTTTTGCTTGAAGTGTTGGCTGGATTTTAACAGGGGGTTC
AGGCCGTAATGGAGTGCGAGGTTGCATAGGAGTCCCAATCGAAGCAGTAGTGTCTTGTAC
AGGTCCCTCTTCTTTCTTAATTTTCTCTTCACTGAAGCTTTCTTCTCTCTTCTGGATCTC
AGTCGTTGTTGCTATTGGAGTCCTTCGTACATATGTGGTCGGGCTTCCTTTCTTCCAAAC
ACTCTTCAGTGTTTTAGGTTTCGAACTTGCCTCGTTCTTTACAGCTCTGGCTCCTTTGCC
GA
>128
ATCAAGACCACGGGCAGCTACATCAGTAGCAATCAGCACGTTAAAACGTCCCTCGCGAAA
GCCAGCAAGAGTCTTCTCTCGCTGATTCTGTGAAATATCACCATGCAAAGGTTCACAGGA
AAGGACCCGACCCAGTGCCACTGACAGACTATCTGCATCTCGCTTTGTTTGAGTGAAAAC
AATACATTTTCCCCCTTTAGCATATTCAGTTATCAATGGGTTGATAATGGAGCGTTTCCC
ATAGGTGGATGCGGCAATAGAATAAAGTGATATTCCGTCTGCCAACTTCTGAGATGATTC
ACCAACAAGATCAATAACCATAGGATCATTTAAATATTTCCTCGAAAGCCTTTGCACCCA
GACAGGCATTGTAGCAGAAAAAAGCATACTCTGGCGTTTTTTCGGCAACCTCTCCATAAT
CACCTCAACGTCTTCATCAAAGCCCACATTAAGCATCTGGTCAGCCTCATCCAAAACAAT
AAACTGTACTTCTGACAAGACTAATGCACCTCGATTGATTAGATCAATAATGCGACCAGG
TGTTCCGACAACAATATCTAAACCCCTTCTAAGAACATTGATTTGGCTCATTATAGGTAC
ACCCCCATAACAGCAAAGAGTATCTAGGCTTGGAGCAGATTCTTGAAATTCTTTATCAAC
TTGTTTTGCAAGTTCTCGTGTTGGAGCCAAAAGGAGTGCCAAGGGATATGATCCACGCCC
ATTT
>129
AACCGAATCCGTAAAGGCCAGCAGTTCCGTCTCCGGCAGGGGTGTTGACACGCGAATTCG
AAGAAGAAGAAGAAGGCGTACCAGTGACAGTAGAATTCTCGCTGCTGCTGGCGTCGGCAG
GGGAAAAGGAAGAGGATTTCATGGGGTCAGGGTTTCGCGGCCTCGTTTTCTTGTTTTTCC
GGCAGCCACCACCGACGGGGACGCTTCTGAGGACTCCACCCTTGGTCCAGTAGCGACGGC
AGGCCTTGCAGAAATGGCGCGGCTGCGAAAGATTGTAGTTATTGTAGTAGCAGAACTTTG
TATTTAGCGAGTCGCAGCGAGGGCATTTGAGCACCTGGCTCGGATGCGGCCTCGCGCGCC
GCTCCCCTGTCAAGCGGCCGCCGCGTGGTGCCGCGAATAACGCCGACGAATCCGGCGGCG
CTTCGACGCTAATCTGATCTGGCATGGCCGCTAACATTTCAATAGACGAGGCCGCGAATC
TGTTATTCGGAAGGTTCCGCATCGCATCCAGCACAAGCTCCGAATCCATCGGCCAAGAAA
TGCTCTGACCTGAACACAGCTTTACGATTGCTTGGAAGGCC
>130
ACTGAGACCTAGGTTTCATCATAACTCATGCCACGACTTAAGCTAATGAATAGTACTTAG
ATGTCAACTGACAGTCACTGATAACTCGCCATTGCCTATGTTTGCCTTTAATATGCTTGT
GCATCTTCAGACTCCTCAGCGGCCTCCTTTGTAATCTCCTTGTACAAAGGTTTCTCATAT
GAATTTTCCTCGGTAAATGTAGAAAAGTCCTTCACTTCTTTGCTGTTATCTGTGAAATCA
TGGAGCCCAGATGATGACGACACATGAGACTCATCCCGTTGAATCATAGAATCAGGTGGC
ATAAATTGGTCATCAGTGGACTCCTGTCTTAGATCTGACACAGAGCTGTTTGGTGCCTCA
GTTCTAGCCTCCAACTCTTCCTGTTTCACTTTTGACTTTGGGTGCCGAATTGCGTCTGCT
GCTTGAGGCATAGCAAGTGGAGGTGTTGGAGGAGGTACCCAACTTCTGCCACTGAAACTA
TGCAAAGGTTTACTACCTGGACCATCAACTGTTCCAGAGACAGAACTGCTAGAAGATAAG
TCAGGCATGCTGCCATTTATCTCATCATCACCAGACTCCATTTCAGTTATCTTCACACTG
CTCTCAGGCAGCTGACTTTTAAGTGGCTTAAACTCTGATTCATTCCTACGTCGCCACCAG
GGGTCAGTATTGTCAGATGCACTGACAGATACTGAGGTTGATTTTGCTTGCATAGTAGTG
AACCCATTGCCCACCAGCTTTACTCCTTCACTGAGCCCTGAGGAGTTTCCTATTTTCGAG
AACTGAGCATGTGCACTGTGTATGCCATTGCTGTTTTGTACTTGGATCCCTTCCCAGGGC
TTCAGTCTTGGTTGTAATCTAGGATTAGATGGAGGTTGATTAGGATTTGGTGGCTTGTCA
TTTATTTCCTGAATTCCTGGAGGCTTCTCACCTCGCTCTACCATGCCAAGACCTCCATGT
ATGATTTTGAATGTGGAGCAAGACTGGGCTCAACACTTGCAGGTGCAGATGAAGGCCTCA
CTGATCCCTGGTCAACAGTTCGCACATCTGCATCTGTTTTGGAATTCTTCG
>131
AAGCTTTGTGTGTCCAATATGTAGTTTGACAAATAAGTTCCATAGATTTGAATTTCTATT
TCTTGTTACATATTTGTAAAACAGACTCCAGAATTTGGCAGAACAAGGAGCAAAACCATC
AACGAGCACTTCAATGTATCACAACTTTGAGAGACATTGTACATAACATTACAACTAAAT
ACTAAGCAGAATTTTAGAGACATTGTTTTCTGGAGTGGGTTACCTTCAATAGATTATCTT
CATAGAACTAATAAAAATAATTCTAGCTTGTCAATGGGGATTTGGGGTGTTTCAGACCCC
CCACCAAGATTCAAATTTCCCAGAGACATATGCTTCACTAGTCGTGGGCCATCATGCCCA
TGCAAGCAGGCCATTTCAACTTTCAAGCCACTAGGATCAAGTGCAAGTCCTAGATGACTT
TGCGGAATAGATACCCCCAACCCCAATATCTTAGCTTAAGAGGGATTTCTAGAGTGTTGT
AAGCCCGCTACATTACATTGTAATATGTCCAGATTGGAGAAGTGCATGCTTGCCACACTT
TTCAACTTAATAATTCTAACTCATATATCACTCATTCTATAATCAGTGCTTTCCCAGTTT
TTTCAGCAGACAAAAGATATGTAGCCAGACCCCTAGCAACCCTTCTTCAAATGGAAGGTC
ATCGATTCAGGATG
>132
CCTGATCTTTTTCTTTCCAGTCAAGGAACCCTCCATGCCCTCCAGTGTTTGTGAATCTGT
ATACAGGACCTGACACTTGATAACCCCCAATTACTGGATCTTGGGAAAGAAGAAGTGGGG
TGTCAAGATCAATGAATCTGAAACAGCCAAGACCAGCAGCAAGATGGCCAGCAAAACCCA
TGGCTAGCCTGGTTTCAACCATGCCTCCGATCATCAATACAAGGCCTGCCTTTCTTGCCA
ACTTTATGATTTCCAGAGCTCCAAGCACTCCAACTTTGGCAAGTTTTATATTTATAACGT
CTGCAAGTCTTTCCTGAACAATCTTCTGTACATCAAACACGCTTCGACAACTTTCATCTG
CTGCAACAGACACTCCATATACTTCCCTTGCTACCTTGCTTACATGCCCTAGCCCATCCC
AGTCATCTCTTGCTACTGGTTGTTCAAACAAAATGGGAATAACTCCCATGTCATGGAGTT
GCTTGAGAACTTCAATTGCTTCACTAGCAGTATATCCTTCATTTGCATCAAGAATAAAGG
AACAAGTTGGATGGCTATTCCGTATAGCTTTGAGG
>133
CTGTGCATTTGCAAATGGCATCATCGGGAACACTCCAGGCAGTGGCTGAGAAATTCCAGG
AACTAAGCCCGGAGCTCCAGCACCTGCAACTACAGCTGTGCCTGGTGGAACCATGTCAAA
ACCAGATGTACGCTTTCTTCTAGTCTCTCTTGAGAGGGATCTTGAGCGAGAACGTCTCCG
AGAATAGCTCCCTGACCTTCCATTTGAACGAGATCGAGACCTGTGTCTATGACGTCTTTC
ACGATCACGGTCGTGGCCACGGTCACGATCATGACTGCGCCTATCTCGATCTCGACTTCT
CCCATGACTCCTATGACGATGTCGATCGTGACTTCTTTCTCTGCCGTGGCTTCTATCCCT
CTCGCTTCTTGAGTGTCTATCATGACTAGATTCCACCCTTTCATCCCTATGCCTCCTTTC
CCGATCTCTATCACGATCTTTGTCGCGACTTTTTTCTTTATCATGACTCCTTTCCTTCCC
CCAATTAGAATCACGTGAATCACCCTTGTAATGGTCTCCATTCTCGTTGGAATTGCGGGG
CGAGAGAAAATCGTAGTCCTTGTGCCTGGGAGGCGGGGACTCCCCTCCGTTGTAGGGGAA
CTCTTCTTCTACTTCAGCGCCATGGGTTG
>134
ACAGCATTGGGTGGCGATAGAGATGGCGTACTTATTTCAGCAACACTTGCACTACCTGTG
TTGCTGTTAATTACTCCAGGGTTCTTAGATGCAGTAATCTGGTTAGGGGGCTTTCGCTTC
CACTCCATGTTAGGTCCAATTGCTTTCTGAGGACCAACAGGCTGCTGCTGAGGCCTGCTA
TTATACTGCTTCCCCATAACTGAAGGATTGTTAGCAGAAGCTCCATGTGTAACAGATATG
CATGCCTGGGGCTTTGGCTCAAATAGGCGGTCACCATCTGATGTTATGGACTTCCTAGAG
TGATTATCATCCATTGCAGGATTTACAACAGCTGAATCAGAGTTATTTGCAGATACTTTA
GCATCGCCATTAGATACATCTGTGTGGTTGGACTTGGTTTGCAATGTTTCTGATAGGGAT
GAAGGAGAAAAAGTTGATGGGGTATCTGTTCCCCGCTGCGCTCCCACAGTGCCAAGTACA
CGTTTAATTGTTCCAACTACACCAGACACTCGCACGTCAGGAGATGGTACATAGACAGGA
TCCGGTAGTGAGGAACAGACACCTGGAGCAGAAATTGGTGTCAAAACAATGGTCTGCTGC
TGAAATTTGGGTGCTGGCTGACCTGGCACTGTTGAAGAAGTTGGAGACACTGATGTGATT
TCTGGTTGGGCTGGCAACTGTGACAAACTACTTGACTTCAAAATATCAGCCATAGTAGTA
TGTCCAGGAGCAGCACTCTGCTCCTCCTTTGAAGCACATGGTGACCGAACGCAGGACAAA
TTTACATCTAGGCCTGTAGGAATTCCATTGGCAGATACTGGCAAAGAGCTTGTTCCTGAA
GCACATTCCTTAGCTTGGACATTGTCATTTGTGTATGTAGGTATGGCAGAGTTGTCAATC
TTGTTTGCAATTTTATAGGTCCCATTCTCCCTTGCATTTGAGCCCTTACCACCACCAATA
TCTTGTAAAATAGGGCGATAACTTGCTCTAACAGATCCACGACCCATTAAAGATCCCCCC
CTTCCACTCGACCTTGATTTCCAGATCTGGGTCTGGCGTCCATAGAGTTTTGAATGCTTG
TGTTCTCTTTTTTCTTGTCCCGTTTCCTCTTAACCTCATGAAAAGGACCTTGAGTGAGCA
GCTTCTGTGCTGTCTCGTTGGGATCCATGTTGCATTCATGAAGCATTTCGTAGATATCTT
CATCATTGTAGCCCTTCACTATCTCCTTGATGCCCTCTATGATTTTTCGAGCCTCAGGCG
TGATGCTGCTGCCGCCCCCCTTCATGCTTGGTTTTGTTCGGCTGTGTAGCCTTGCTACTC
TCTTGACCTTAGAAAAGAGAGGAAGGAACCAAGAGGAGTGGGAACACACAACACAAACAA
AACAATCCGATTGTATTTGTAATTCACCCACTTGAAACAGGACTTTCTTGTATGCCTTCG
CTCCCTCACTTCAACCTTTTT
>135
TACCTCTACGCTGTAAATCAACCGAGGGATGAAACTCAATCTCGAGATAATCCGCCCCAT
GACCTTGTCGACATCGGCTGTCTCGTCGTCGACCTGTGTAAAGTACTTCGCTATCTCAAT
ACAAAAGAAAATATCGGTTCCAGCATCGTTGAAGACGCTGTCATTGAGCGGTGTGGTGCT
GGGAAATGAAATTGACCAGCTGCGCATTGCCTCGTTGTTCACGACCACGAAACCTTCTAA
GTAATCTACAGTGGCCGCGCCTTCGTCCATAGACACCAGGAGCTCTTGGTCCCTTGTAAA
CTGCTCGAAATCACTGTATAAGGCTCTAACCCATTTCACTTTGTGAGGAGCGGGTTCAAG
TATAATCCGAGCTTGGGTTATGACACCGAACTGGCCAAGACCTCCCATTGAAGCGTAGAA
TAAATCCGCATTCTCAGAAGCAGAACAAGTGACTAATTCTCCAGTCCCTGTGATGATGTC
GAGTTGCAGGACGTTGCTGATCTGAGGCCCGTGGCGAAATGTCTGTCCGCTGATACCTGC
ATTGGAGAGAGTCCCGCCGACGCTGAGATACAAGTAATCCGTCCATGATCGAGGCGCGAG
GCCGACCTTCATCGTTTCTGTGAGCAAGTCTATCCAGAGCTCTCCG
>136
ACAATCTTCTTTCTTTCCTTAGCACCACTATGTATAATACAAAGTGCGCCGACCTTTGAA
CCATCTCTTGTATGGATCATTCGTACAAGAAGTGGCCCAGATAGTTGCTGAATTATATCT
GTCACAGATGACTTGTTTGCTATACATATGTACTCCAACAAAGCTCTGTGCACAATTGAG
TGGTCAACAATTCCTTTCTCTAGAATTGGCTGTAATGCTAAGGTCATGTGCTCTAAAACT
GCAGACTTTTTTGATGGATGTTCACCAGATAACAAATCCACTAATCTGCCCTTGCCCTTT
GGAATGATACCCTTGAATATCCGAAATTCTGCAGAATATATTTCTGAGAGAAGTTCTTGC
TTTTGAGTTCCATTTGCCAGTTTGAAGACATGTTCTACAACAGCTGATCCAACTGGATGC
CGAAGAAAAGCAACAATATGCCCATGAAGAGAAGATATAATTTCTTGCAATTGTTCCTTG
TTTGCATGATCTAACATCTTTGTCACAAGATGTACAGCATAGGTATTCCGTGCCAATTTT
AAAAAATGCGGACGCAGCTCCTGATAAACACTGTCCCTCTCTGCTGGCTGACAATACTTG
ATGCACGTCTGTAAGACACGAGAAGAAATGTGGGAACCCGTAATATCTGGGATTTTTCCT
TTCATTTTGTTCATTATCTCTGATATCAATTTGGATCTTTCTTCAATTTTTATATTCCTT
TGCCTCATCTTCTCCCATGATGCCACGAGTTCCTTCTGAAGGTCATAATAAGGTTTTCTC
TTCCTTTTGCGATTCTCAGTTAACTCCTTCCACTTTCGATGATCCAGTTTAGCGTCTTTC
GGCTCTTTGTCATGAGCAGGCTTACTGTTAAACTTTCGCTTGAAGGGCTTAGTGCTATCA
ACAACAGACTTACCATCATCTTCTGTCTTTGAATGCCGCTTGTCTTTGATCTCCTTCCGG
TTCTTTGGGAATTTTTTACCTGGCTTCGGCCCTTCCTTGTCGCCGGGATTGCTCTTTCTC
TTTTTAGAGGGGAATTTTTTACCGGGCTTCAACCCTTCCCTATCGCCGAGATTGTTCTTT
CTCTTCTTGGATGGTTCAGAAAGATCGGAGGCCATTTTCAAATGCTTCGTATTGGGGGAT
CTATTTCTGGTGCTGCTACTGCTAAAACCCTGGAGGTTTGAGGACACTCCAATGGAAATT
GATTGAAGTCAAAAAAATATAACACTGGCTGTCGATTGTATTTTATAGGGGCTTGAGGAC
GCTGTAATGGAGATTGATTGGAGTTAAAAACACATAGCCCTACATGTCGATTGCGTTTTA
TAGGGGAGGTTTTAGATGGAAAACAGGCCTTGCATTTTCTCTATTGGAGTTCCTAAAACC
TAATCTTCGGATGTTGTCATTTTGTATTCCACGAAAATATTTAGCCATGATCTCTTCCCA
TAGTTGGGGCGACGTTGCACGGTCATTATTGAGCCTGTCGGGAGAGTTTTCTAACTTTGG
AGGCTGCGGTAATGGTAGATTGATGGGAGTTCTTATCATACTGAAGAATTTAAGAAATTT
GGAAGTTTTAAGAATTAACCAACTGATTAATTTA
>137
CCTTGACATTTCTATGCCTGTATTTTCTGGACGGCCTTCAGTGCATACAACACTAAAGTG
CTTCCCATTTGATGCTGCCATCCTCAATAGCGCTAAAACAACTCTTGAACAACCATGAAC
CAGGATGGTACTACCATCCTGTAGAAAATCTTGCCCAAGCATTGCAATAGTTTTACGAGC
CTTAAAAGATATTTCTCCAAACCTTTCACCACGTTCTATCAGACGGGACTTGCCAGATGA
AAAGTCCTCATACTCCAAAGCAGATGTCCTAGTAACATATCGCGTGAAAAGGTCACATCC
AGCGGACAGTGAAATAGATGTCTCATCCGATGCCTTGAGAGAATCAGAGGCCTTCTTGAG
TTCGATTTCTAGTTCCATCATGGTAGTGGCCTGGCTCAGCTTGATGACGGCCGTCAGAGC
TTTGATGGCCGCCACGGCTTCGGCCAGCTCGGGCTTGCTGCGCCAATTGTTGAACTCGGC
GATGACGCTGAAGGACGTTGCAGCGGGAGAGGGCGGAAGGTTGTTTGAAGGAACATCGTC
GAGATTTGCATTGGGAACGGCCGCCTTGGCCTGAGCAAGCCAGTCGGGCGTCACGGACGG
TGGACGGCAGTGAAGGACGTCACTGGTATCCTCCATTCGGCTCAGACCATTCGCTTTCTT
CTGCTCCTGCCGCTCTAAGATGAAGGATGCAGATCTCCACATGGTGTTTATATTTAATGG
TGCGGTAAATATATATCAGAGACTCGTACATCAATATTCCGATATATTCAAATCGTTTCC
TCCTT
>138
CCTCTTTTGTTGCCGATATAGATTCCCTAAATTTGAAAGCACAGTGTGTGCTTGTTCAGA
AGTAGCGAGAGAGAGTGCCCGCTTATATACATCTTCAGCCAAAGACAGATCTTCGGACAG
TTGCAATGTGATACCTAAATTTGACCAAGCAGAGCTGCAACCTTTTCGCCTTGCTATAGC
AGTTTTCAGATAGCTTTGAGCGTCTTTAAACTGCAGGGTACAAAGAGTATGCAGGCCTAA
TTGATGCCATTGAACAGCATCACCAGGGTCCTCGTCTATAGCCTGCTGCAATGTATAGAG
AGCCCTTTCTTCCACTTCTTTCAAATCTGTTTCACCTCCTTCAAAAGCAGCTGCAGTCTC
ATGTCGTGCCCTATCAACCATAGCCAGACCTGCCCATGCTAAGCATGGTTGGACAATTGC
TGGATCACCTTCTCTCAATATAGAAGCCATTTCATTGGCAGCCCATGAAAGTTGCTGCGT
TGGATCCTGGGACCTTTCTGCATCTTTAACTCTATGTATTGCTATAGCATATCTGATAGA
CATTCGGTTTGGCTCTAATTTTGAGGCCTGCTCCAAGCATCTGCTTGCACTGATGTGGTC
ACCGGCTAGAGAATATGCGGAAGCAAGATTTACCCATATGTGTCCTCCTTTGGGATCTGC
TTTAACTGCTGCTGCAAAACACTGTTGTGCAGCACTTGCAGCTGCAATTTGAGTAGCATA
TGCCCCTTGACCTCCACGAGCTCCAGAACCTGCAACAACTGAACCATATTTGCACAAAAG
AAGGGCACCGTAGTTGATGAGAACTCCTGAATGGTGTTTATCTTTCATTAACAAGGCCTG
AAAACATCGTGCAGCATACTCCAACTCGCCACTATGGAGGTAAGCAACTCCGAGGTTTGC
AAGGGCATCCAAATTGTCCGGTGCAATAGATAATAGAGATGATAAGATAGAAATTGAATT
CTGCACGTGGCCTGTTTTGAGAAGTAGTAATCCAAGGGTATTCCAAACAGATGCTTGTTG
ATTGTCCGCCTGTACGGATTCCTTCAGTTTGCAAACTATATCTTGAATCTCCTCCTCTTG
AAGATCTTTATCTGAGCTACAATGGTCTCCAATCTTACCTTGTAAAAGGCACTGGGCATG
GTGAATCTGAACTAAAGAAAGTAACTGAGGTCTGCTTTGTCCTGTTTCCTCTTCGGATTG
CTTTAAGATTTCAGTTGATTTCTGAAATTCTACTACTGCCTTCATTGGCTGACCCAATCT
TTGATACATTAGACCAAGGATAAAATGAGCATGAGCATTTTTGGGCATCTTTCGAGCAGC
ATGCACCAGACCCACTTTCAGACTCTTGATTTTCTCTTCATTAGAAGCTAAAGCATCCAG
ATATTGTTGATCTGCATCTGTCTCATGACCAGATTCAAGAGTTGATTCTCCTCTTTTTGA
CTTGGAACGTGCTTTCGAAGGCTTGCCAATCTTTTTTCTTTCTTCATCAATGTCCTTAAC
TATGTTTTTCACCTTTGTCGAATTTTTTTTCTTCTTTTTTTCATCATTTGTGCTTCTGCT
ACATTCAGTCTGGGCTGCAATTTTGGTTCCTTCACTCTTTATAGGTTCCTCTACATCGCT
CATGGGTGGCTCCACATTCAGGTCTGCAAACACAGCTTCACGACTGGCGGTCGTCCTCAA
CGTAGGCTGAGACTGCCAAGGCACACGAGGGATAGGCTCC
>139
ACCACTGGTCTGAGAGAGTTGGCCTAATGAAAGCATAATAATGACCACCATGCACACCTC
CACTGTGAACCAAAACACTATGAAGAGTATATAAATTGCGCACACTTCTATCTGCATCTG
GAGAAAGATATTTTCCATTGTCTCTATCCAAATCAAGTTGAAGTGGAAATTCGTATCGAT
CATTTATCTTGACCATTGTGTCTCGTGTGAAATCGTATTCAAAACGCTTCAATTGAAGTT
GTAGTACAGGAGGAAAATCAAGGAAAAGAACACCTTTTCTTGCATCCTGTAGTCCATACT
GCTCTGCATGATATTTGTTATCACCATCAAGTTGTTCAACTTCAACATACTTGTCGAATG
AAGCATAGACATCTCGGCAGCCTTTAACATCAAGCTGTAGATCATAGAATGATTCCTTCC
TTGTAGATTTATAATCCACGTTTATGCACTCAATGTAGTTCATATGATGTCCTTCAAATA
GATGCTTTATTGTATCCTCAACAGCTGTCCCCTTCATTTTATCTTCTAACTTCTCGCAAA
GCACTCGGTTTAGCTCCTGCACATCATGTTGCATGAAAGAATCATATGTGTCCCATCCGA
ATGATTTTGTCAAGTCTTTCGTTGACACACTGGTGTCACTGTACTGGACTTTATAGAACA
AGCTTTGTAGAGCCAATGGAATGCTTTTTGAGGGTAAATCATTTTCAGTTGTGGGCATAT
GATACACGGCCTTTCTGAAGTAAGGAATATGATACAATGTCTGAAGCAAAGAATTCATGT
AGCATGTTGCCCCTTGATTCTTCAGCCCAACAAAACCTGTTTGTTTTTAGAATCATATGC
CCAATAATCAGGTATCCTTCGTGCACTAACTTCTGCTTCCACAATCAAAGTATCATCTAC
CAAATATCCTTTTGTGGGGTCGTAAACATCAAGTAGAGGCATGAACGACGTGAACCCCCA
ATCACTCTCCCGGGTATTAAACTGGTGTTGTGTTTCTTTCTTGATGGTGAACTTGTGATG
AATCTGATTGACAATAGCCAGGCTGAAAAAAGCATATCTGCTCCAACCATAAGGTAATGT
AGTGGAATCTGCCACATCTAAGTACATGGACAAGTGGTCCACGTTGTTGCCTTTGGGGAA
TATCAACACACGCCATTTATAACCCCCTACTATGAAAACGTCCGAGTAACACTTCTTCGC
ATTCAACCTCGAGACATGATCAATCGCCCAAGTGAATTTGTAAAGTGGGGGCTCCTCCGT
GGGCTGATTCTCCACTGTGCTCACTACCTCGCTTTGTGCTTGTTCCATTGAATCAATACC
GTCTGTGTAATCGGAGTTGGGCACCAACATTTCTTCGTCCTCATCCAGAGGAGGAGGGGG
TGTCATCATAGTCATGCCGGACTGATCTCTCACTCTTT
>140
TGTACCTGCATTTTTGGAGAGTGTGATTGTATTCCATCTGTAGGTGGTGAACGATTGTGT
GAAAGATGAGGATGACACCTTTCAAGCCTGCCATCTCTATAATTCTTTGATTCATGGTTG
CTGTAATCCTCCTGTTTACTTGATGAAAGACTCCTTTCTCTCTCTCCTTCAACTACAGTA
GCCCAGTTCTTCTCACTGTCTTTTTCATGTAATCTGCTTTCCTGATCCATATCCATTTCC
CTAACATTTTCAGAATCTTGTACTCTACTTTTTCCCTTATCAATCTCTGACTGTTGACCT
GGTGAATCACAGAAAGCAATCCTGGATGTAACACATGAGCAAGTTAACTTTTCTGTGGAA
TTTAAAGAAATATCTGATGGACCAGGAGTGTATCCTGAGTTAAAGTTGATCTTCTCTGTT
TTAGAAGTTTTATGTGAACTTGAAACCTCTTCGTTTGTCCCTGATTCAACTGTCTTTCCA
CTTCCATCTTCTTGGATGCTCTGACCCTGGCAAATGATATCATCATTTGATTTGTGAGGC
TTCTTTGCTGTGATACTCTCAAAACCGGGTGGGAAATCAAGATCACCGAGTCTCATGGAA
TTCTTTTCGACTAATAATAAGTGGGCAGCAGCATTGTCATCATTCTTCTGTGCATTGTCG
ACTTTCATGTCTTTAACAGAAGATGAATTTGGGATATTAAAACAACTGCCATTTAGTATT
TCACCCTGATCTGAAACAGATGGTGACAATTGGTTCCTGAAAGTTCTAAGATCCCTTGTC
GGGGCACATGATTCTCCACCTCCATCCTTCTCAGCATCCATGCCTTCTGCTGCAGAAAAT
GCAGCTGCACATGTAGATGGTTCAAAGCAACTTGAATTTCTTCCCCTAAAAACACCCCAC
AAAAAGAGAAGTCTATTCCAACGCTGAGATTTTTGTGGAAGCTGATTTGAGGGAAAAACT
AGAAGCTCAACACCATCGATGTTTCCTCTCAAAGCAAAGTCATTCTTGAGTACATGCTCA
AGCAATAGTCGGTAGGATTTTCCATAGCTCTCATGATCTTTGGCAAAAAAGTAGAGTGCA
ATGTTCTCATCACTTGGGTGACTGTACTGAAACTGCAATGGCCAGGAGCTGCAGCGAGGA
ACTTCCTCTAACTGGAGTTTAGAAGAAAACTTCTTCACAGCATCAAGTACTTTTGATGCT
GCACAAGTTGATGCATGAGCTTGTATTCCATCAAAGTAATTGAAAGAATTTGCCTTGTTT
CTCACTTCAAAGCCACCTTGCCATAAAAAGTTGTGCTCTGGTAAAATTGTTGCTTTAACA
ATTTCTGGATGAGAAGAATGCTGACGTTGAACCACTCTCGATTCTGTGTGTGGTTGGTCA
CTTGCATCTGAAGCAGTGGGTAGGCCAGAAGATGTGTTTCCTCCAATGGCTACAGCTGTA
CCTTCTGCTGAATGAACTGCAGGCTGGGTGGCAGTTGTTGCAATATGACTACTATCTCTA
GCGAGAAAACGACCTTCACCCTCTTCTAACCTTCTATGGTATAAATGCTTCTGACTATTA
GCAACCCATTCTGTTCTCTTCCTTTCATTAAAGCCTGCACGTGAAATACTCTCTCCATTA
ATCTTAGAAGTAGCACTAGAATGATTAGACATAGGAGATTTCCAAGGCCTTGATGCCAAA
ATTTGTGGTGCGGTAATGGAACAACCAGCCAAGTTCACATTTGAGGCAGAAAACTCCTGG
TTCTCTGAGTTTTTAACATCAAGCTTTCCATTCAAGTCTGTGGTGCCTTTTGAGGGTACT
GTAGAATTAGATTTGAGGTCAGCATAGGACATTTCCTGATTGCCAGAAACCTGCCTAGGT
GAACGACTCCCTGACCACTGGGCATGGTCTCTTACATCAGAGTCAAAATTCAGTTGTTTT
TTCCCTGAACTTTGACTGTTTTGACAACCTGTAATCTTACCTGGAAGTGCAGTCTCCTCT
GAAGCACTCGATTTGCGATTGCCATTATCTGAAATTTCTTTTGAGCTTCTTGTAGGAGAT
ATGAGAGTAGAAACACGGAAACGATTACTGCCTGGTTCTGCAAGACTATTGTTTGTACAA
GACTGAGCAGAATGGCCCAATTGTTTACATTTATAGCACCTTGTAGTTCCCACCACTGAT
GGATGAATTCGTGAAGACAGTTTTAAAGAAGAAAAGTTCTCTGAATTGCCACTCTTCTTA
GTTTCCTGAACAAGATTATTATTTGGTACTATTTTTCTATGAAGACTTCCACCCTTTTTA
CCATGCTCAGAAGGGTAACCTTCTGCTACCACTTTAGTGCAGCTGTTATTTTTACTATCC
TCAATGGAGGGGGAGAAAATATTTCCCTCTGCCATTGGTTTCACTACAGAAGTTGTATCT
ATGTGAGACAGGCCTTTCAAATTCTTGGCTGCAGTGTTATGCACAACCTCGATTGAGGCA
GATTGCTGTAATTTGTTTGTTGCAGTGCCTTCTTGAAGCCTGCTAGGCGATGCTTTTAAC
TGTGTCTGTCCCTCACCTGAGGACCTTATAGAACTATGCTCTTTCTTATTGGAATGAGGT
AACACTTGTGTTGGAGCAAAAGCTTTTTTTTCTTCAGACCATATTGATTTAGATGAATCC
TTTATTGCACATGTCACTGGCTTGATACATATACCATCTGTGCCAAGATTTTCAAAATTT
GTTATTCCTGCAGATACTGGATCTCTAGGTATGCATAAAGGCATTGCCATAGATTTGCTT
CTTGAAAGATCTGATATATCATTTCTTACTTTTCCAGTTCTCATTTCTTTTATTTTTACA
TTTTGAATATCTGATGTTAGCATTGATTCTGAAAGGGCTGATAAATTTGAATTTGTCATG
TATTTCGAAGATTTGGAAAATCCCCCAACTGCACAGATGTTGCTCATATTTTCTCTAGCT
GCTTTAGCCTGATAGCCTGCTTTGGTGGAGTCATTTATAATCTTGGGGCTTGGAGATAAT
TTCTCAATATTACTCAATCTTGCAGGTGGAAGGGAAGGTAAAGTTCTATCTGTTGATGAT
TTACCAGTAAGTGTAGCAAGGCCAGTAGATGCTACATTGCTACCAGCCTTGCTTGTCCCT
GTGAACGCTGAAGGGTCAGTGGCCAAACCATTAGGAGAGACAAATTTGTTCTTTGAAGAT
TGCATATTTGTAGATGGCCTTGGGGAAGAAGCCCTCAATAATGCTGAAGAGTTATCACTG
TCGTGAAGACTACTGCTGAATGAATTTACTGTTGGAGATACAGTAATGGGTGTCTTTACT
TTTGTGATACCTAATGCTTTGAATGAGTTCTCCCGAGAAAAGATAGGCTTTGCATTTGAA
ATTAAAGAATCTGAATGTCCGTTAGAAGCTTGCAAGGCTAACTTTTTCATCGGAGGTCCC
ACTTCAAAACCCTCTGCTTGTCTTTTTGTAGACACTTGAGAGCTCAGAGTACCTTTAATG
GCTCTCTGTCTATCAGGTCCTAACTTCGTTTTGTCCAATTTAGCTGAAAGCCTAGAGCGT
AATGTACCATAGTTATGTTTCCTGCTGGTCAAGAATGCTGGCTTCAACACCATTCTCAAG
TTTGGAGGTGTCTCAACTGTCTTGACACTTGCATTCTGCTGCAACTTGCAGCCTTCACAC
AGCCAGTCACTTTCAGGCACCTCGTCTAACATACTTGGCATGCAGTAAGTGTGTTCGGCA
CCATCATTACACATGCTACAGACAGCAAGCATCTCTTCATAACCTGTGTCCCCACAAATA
TCACATACTTTAACATCGTCCTCTGCTGAAAGAGGTTCACTAGATTTTTCAAGGAGTGAC
TGGCATAGAAGTGAATCTTCTGAACAGCTGGCCATTTCGGAGGGGACAACATTTATGTTG
CCTTTATCAATATGAAAATCTTCTTCCAATTTGATTTCTGCATCATGAAAAGTGTCTTCC
TTAGAAACTGTTTTCACTTGCTCCCCAGGTTCTAGATGAAGATCTGGACCCACCTCAACA
GGAACGTGGTTTATGTCATTTCCAGATTCAGAATACAGACCCGGCACACCTGATATGGCT
ACAAACCCAGCAGAAAAATTACTTTTCACACATTCATCTCTATGATAATCTGGAACCTTG
GGAAGAACTTCTGGCAATACAGGTGCAACATCTTTAGCCTCTTCCACAGTACTAATGGGA
TTTTTGGTTGAAGAGATTTCTGTAGGTTCTGGTGAACATCTAAAAATTAAATCCTCCTGC
TGACAGCTTGAGTGTGCTTCAATCTCCTTCGTAGTTGCAATGCATTGGCTTGCATGTGAT
GTTACAGAAGAATGTCCTGGTGTTATAGAAAGGGGGAATGAAGAAAATGCTTCTTGCAAA
ATATTTTCTTCACCAGTGTGTCTGTTTTGAGGCTCCTCCTTATGCAGGGAACTGGTGGAA
GAATGGTCCAAAGGGCTATACTCAACAGCCATATCCGCCTGTTCTACACCAGCTAAACAC
AAACCATATCCTGGAGAAGAATGGTTGCAATATCCATCTGCAGTTGTTTCATTAGCATTT
GTAGATGTCCTAGCCTCAATATTATTATTTTGCAAAAGAAATTTACCCTCGTTACAAGCA
AGTTGCAATTTTCCAATTACATCCACAGAATCTTCAATCTTACCAAACACCACCTTTCCA
GAATGCACTTTTCCAGGTAATGCACTAGTGGTCACATTCTCAGTATCTACTTTGCTGGGC
AAACCACTCGTTCCCTCTGCTAATGTAATATTTGTTTCTGCATGTGATTCGGTATGTGTT
GCTGCCAGATTGTCTGTATTTTCTAGTTTAGTGGGATTCTCTTTAATATCTTCAGCATTG
CATAGATCTCCATTCAAATGAATTCCTAACACTCCTGTATTTTCACTTGCAGGCAAATGC
AAATCTGAATCAAAACCATTCAAGGACTGGAATGACACAGATGCCCTTAATCCTGGCAAA
TCTTTTGATCCAGTTTTTTCTTTAGTTATTTCATTTTCTACACTTATTAGTGAGATATTA
CATGTGTCTGGGTTCTTTTTATTCGAGGATGTCTCAACTCTATCAGAGTCTCCAGAGTCC
ATATTATTTACATCATTTGGTTCGATTGAAGGTAACTCCCTCTCAGCCCCTACTGCTCCT
TCATATTCTCCTCGTGACAACATACATCAATATCTCCATCATGGGGGTTACCC
>141
ACCTCCAATTTCCTGCCTTTCTTTCTCGATTTTAAAGATTCCATTTAGATGTCCCGGAAA
ATAAAAGTAAAACACCTAACCGAACTGCTCAAGACGCAAATTATGAATTACAACACCCGG
AACCCTGCAATTTCGTCCCTAACAACAGCAAAAACGATACTGATTAGCATAAAGTCAGAA
ACTTACACCACCTATAATGCCCTAATTGCTTACTGAATCGCAGAAGAAATCCCGGAGCGA
ACGAACGCCTGGATGTATTAATAAAATAACGGAATCCGTTATAAAGATCGGGGATTGCGA
ATTTCCGATTGAGGGTTTTCGTTCTTTGGCTTCCATACAATCAATCAATCGCCCATGGAT
ATGGATATATGGATGGAAATGGATATTAATTAATTCAGTGGATACATCGATCGATCTCCT
GCTGCTCCTTCGACCACAACGACAGCCCGCCATGCATATTGCATATACTCTTCTTCGGTT
GAATCTGCGTAGAGCCTTCTAAACAAACAGGCATTCAATTCGTAAAGAAATTTAATCGAC
AAAACAGAAGGGAGGATATGGTAC
>142
CAGATCGGAACGACGTGGGTCTCCGGGATTACGAAGGCCCGGCCGTCTAAGGAGAAATTC
AGGTGGTCCACGGCGTCGTCCCAGGCCGGGACGTTGCTGGTGGCGCCGACGGTTAATCTG
TGGGAGGAGAAGAGGATTCCGAGCGTCTGTAGCCACGTGAAGTCGCGCTTCCGACCTGGC
GGGCGGGTGCCGATCATGTGGGCGTTTATATGGAGGTTGGTGTCGGAGACGAGGCAGAAG
TTGTCGTCCCTGGCGCCGTGAAAGTAGAACATGACCCCGTCGCCTCCCACGAAGCGGGGA
TCGTAGCAGATGGATCCGTAGCCATTGCAGCCCCGCACGCGATATTTGCAAGACGTTTCA
CACTTAGGGCCACAGTCTGCAAAACAGGCCTTCGCTTTTTCATCTTTAGGTTTTCGCTGA
GGGCACTCCAGTGGGCACTGCAATTTCTTCGGAAAAGCACAATTGCCCTTTCTGTTCAGG
CAAACAATTGAGTCCCTACTCACTGATCCACTGCTAGCCAACTTAGAGAAGAAAGTAGCA
GCAGCTCCTCCTCCACTTCCATTGCCAGCAACACTTCTTACACACAAAATACATACCATA
AAAATCACACTGATCCCAAAAGCTGCAAATGCCTTGCCCATTTTGGTGCTTTAAGTCTTC
GACAGACAGATTGATTGATGATATAATCCCTGATACATATAACACACATTCCATCTTCCG
TCAGCGTACCCAGAATCCATCATCTCACAGCTTACTACCGACATATTGTCAAAGACTTGC
AAGTTGCAATATTGAAATCATATCACAGCCATCCCGATCAATGCACGCAACTCTATTACA
GCTCATATTCCATCCACTTCAATAATTGAAAGTTGTCAACATGTGCACCAAGATTTCTGC
CATGAATTTTCTTATTATTGTACTCAATAAATCGATAAGTAATTTGTATTATACGCCAGA
GAAATCGATGCCCTGAACCTGGCATCTCATCAACTGATTCTCCTGTATTAGGTTTAGGTT
ATAAGAGCACTGCTTCCCAAGTTTGGACTTCAAAAATATGATTTTTTTTATTATCTCAGT
CACAGTTCATCTCTTTTAC
>143
ACAGCCAAGAGATTCTTGGCTGGATGTCCTTTGCTTTGCTCACACCACCTCGTACGACTT
TTGCATTACTGGACTCTCCTTCACCGGTTGTGTAGGTCACCTTTGTTCCATTAGCATCAT
TCATAACGAAAAGCCCATCCATTCTGCCGCCATTCTCCTCACGATTCCCATCGCTTTTTA
CTAATTGGCTCGCAGCAGTATTGACGGGCACCCTGTTCTCAGAAACCTTTAGAGGCAAAC
CGACTGTCTGTGGGGACTGTTGATCACTGTAAATCTCTGTTTCATATGATGTACTGAGCG
GCGTCTTATCGTCAAAACCATCCAGCTCACTGACAGAAACGGTTACAATACCCTTCGTCC
CGTCGAATTCCAAGGGTTCAATCGACGTCTTGTCTTCATTCAGTAACGTTGAAATTGCAC
TCTCGGTATTGTAACCTAACAAGACCCCGTTCATTTTTCCATTCGTCATAATGATTGAAG
CTTATCCCATTATAGGGTTGTCCGATTGTGCTTTTCATGGAATTCTCATGGAAATATCCC
ACTGAAAATTTGCTGGAATCAGATCCAACATGCCGGATGTCATTGACGTTACTGCAAATA
AACCCAAGCTCGTTCTGCGACGCCTGTTCTCTTAAGATTTCACATATATTGTTGCCCTGA
TCAACTGGTTGAACTTTGTTCAAGTCATTACTGTTCTCACTGTTAAAATCTGTAGCACCG
CCGAACGTATTTTGTTGGAACTCAGCTCCATAGCTAAGACTACCATCGCCTCTGTCCTCC
CAGTTTAGGGTCTGAAAACATTTCGAGGAGGTGTAATGCCCGAACCGAAAAGAATTCTCA
TCGAGATCCCGAGGATAGGCAGCATTCCAGGCACACGAATATGCCTGATCACTTAAGTTG
TGAGTGCATCCTCCAAAAATATCGTTACCATATTGTGACCTTACAAGGTCTGTATTCGGA
CTTCTGGTACCCTCTGTGACATTTAAGACAGAATTAGCCGCCAAGAAGTTCGAATCCATT
AATGCTAACAGCCCATTTCCTTCCTCCAAAACCCTATATTCGGAAATATCAAAATGGCAA
TTATTACTATTAGCCCATGTGCATTCTGCCATGGTTCGATTCATGAAGATTTGATCATAA
ATGCTAGTATTCATCGCAGCTCCTTGCAGG
>144
CAGTGATAACCATGCTCAAGGCTTCAATAAGCTGCAGGAAGCATAAGCTTCAAGGCTTCT
TGCAGGCCTCTGGTGAAAGGGCAGTGATAACCATGCTCAAGGCTTCAATAAGCTGCAGGG
CATCTTCCGTATAAAGTTTATAACCACCTTCACGACTCACAGCCTTATGATAGATGAGGA
AAAGACCATCCAATGATCCCGCTAACTTATCTCTGCAAGCATCACAAACATGCCGTAAAG
CCATTGCTGCTGCAGTTGACGAATCGTCTGATGTGCTTAGTCCCCTTGTCAAAATTTCTA
TTAGTGTGGGTAGAAATGATGATGCATTAGGTGCACCACTCAGCCATTTCGAATAAGCTC
CAATGGTTAAACAAGCTGTCTGAAGAAGCTGAGGCTGAGGTGGAAGCTTTGGTAAGAAGC
CCATAACCTGTGGCATTACAGCTCCTTCAGACATAGGTACTGCTCTTGATATGGCTCGAA
TACAATACAGTGCAGCTTCTGCAGATCGCCAATCCCAAGATCCTCCATTCCCAATAGTGC
TTGCTGCTTGGAAAAAGCTATTTGAGAGAATCTTAAGAGTAGTTTCTCCACCCAAAACTG
AAGAGGCATCCATCAAAATGTCCCCCACAGCATATCTTGTCCGTTTGAAATCACTAATAT
CCTCCTTCGACAAGTCTTCATAATTTTGGGGATACATTACTCGAAAACTAACCAGTGATA
CTAATAACTCAAATGTTGGACGGAAAATGGTCAATCTCCTCTCCATTTCAGATTCAATAG
CCGCTTCATTTCCAAATGAACGATAATATTCCCTTTTTGTCAGGATAGTTTGGAGACTAT
GCCAAAAGTTGAATGTCATTGAAGCAATGTCGAATTCCGGGTGAGATGTAACTTCCACTA
GAGCTTCAACAATCATCATGGATTCAGTCGAACCACTTGCAATCAACTCAACATAAGAAT
CCCCCATTTCTGCAAATAAGCGAGCCATTGCCTTCACAATCTCGTCATCCTCCATATAAG
CTTGATCTATTCCAGATTCTCCTTGATTACCTTGTTTTTCCATGAGAGCAACCTTTAATG
AAGCCGAAAAACGATTCCTGAGTCCCATGACTTGGGGCACAAGAACCTGAACCAATGGCA
TTTGGTCTGCAAGGCCACCAGGACTTCCATACACTGTGTAACGAATCAATTCACAAATGG
CATTCACTGCTGCATCAAAAAGTTTCTCTGAGTTCAAACCAGAAATAGCTGCAAGGACCA
ATGGATGAGAAGCAAGGGAGGAAGCTGGGATCCCATGGCTCAGTCTTAGCCAGGATGCAA
AAGCATCCAAAACCTGTTCACGAAGCTCTTCAAAACTCAAACAAGAAGCCAGCAAACCAA
AAGCAACATCAACTGATGAAGCGAGCTCCTTTTGAAATTGACGACGTCTCTCTGGACGGG
CTGCTATTTTATAGCTAGAAGCCTCCTGTGGCAAGACTGTCAGCAATTCAAGAAAACTAA
TTAAACAGTCAGGCTTGGAACCCAACTCATCACGTAACCAGTTCAGAATTCCCCCACCTC
CCCAATCTTGAGCAGAAACATGTACAGCTAGTGCTGACATTGCTATACAGATCTGTGTTC
TAACTTTTGAGGGACCTTTGCAAAACTTTTTCAGCAAATTTTTTAAAGAGTCGCGTAGGG
AAACAAATGCTGCAGGTGGCAGCTCCTCAAAGTCTCGTTGGACCTTTGTTTTCAGAGTCT
GAGAACAAAATATAAGTGTTTCTAAATTGCTGTTTGCATCGTGAAGAAGACTGTCTGACA
CCTCCCAAGCTTCTACTTTACGCTGGAACTCTTGAAGCCAGTCGTTAGCCCGACTGCAAA
CCTGCTGGTCCGGATGGTGATACAGCGCCTTCAGAGCTTCCTGCAATGTATTTTTCACGT
CCTGAAAACCCATGTTCGGCTCTCAGACTGTCGAAATTCAGGGCTTTTCAGTATGCCGGA
TGTGAAATTTCAATATTAGGATCGTCCGATGCAGCGATCTGAAGGAGATGAAAGTCGTTT
ATATGTTTGTAGGGAAGGAAGAAACCGAAGTCGTTTATATTTTTGTAGGGAAGGAAGAAA
CCGCCAAGGGTTTTTATAGGAAAAATTGACTGCAAATGGTC
>145
TTCTCGTTTCCTTGCTGCCTCGTGCAGAGCAGCTTTAATTAGTCTCTTGGCACTTCCCGC
ATGGGGATGATTGTGGACAATATCAACAGCTTCTTGGTTGCTCAAATGTTCCCAAAGCCC
ATCTGAAGCAAATATAAGAAAGCGATCATGTGGTTGAAGGGTGTAGGTGGTGATAGATGG
TTCAGCAGTTAAAACGGGCCTTCTAAGTGGTTCTGGAAGACGAAACTTGGGATTGAGAGG
TTCTCTATTAAACTCGGGCCTTTTCAAGTATGCATCCCCAATAGATCTAGAGACCTGAAT
TATGCCCTTTACACGCCAAACGTCATGCTTGAGAACTACAATCTGGGGGTCATCTGGATG
TGACGAGCGCAGTTCTTGTCTTACAGCCTCCATGCTAGCATTGTGTTCTGCTGACAGCTG
CACAGCAGCTATTTCTCCAGTAGCCCTGATCAGTCTTCCCATTACAACACGTGAGTCTCC
CAGGTTGGCAACATAAAGCGTCTTCTCGTAGACGAGACCAACTAAACAGCAAGAACCAAC
TGCTGCAAGCTGTGGTTTTGTGGGCCAAGCATTTGTCACAAGGGACAAAAAGCCCTCTTC
CGTTGCTAGAAAAGCATTCCGTATCACTTCAGCAGACATTCCCCGCTGCTCCAGTGCAAA
GTTCTGGAAATGGCGAAAGAGATGATCATTGATAAAACGAGCAGCATCTGGACCTCCATG
GCCATCATAGACGCCAACGAAGGTCCCAAAGGGGCCAATCTCGACCTGGCACTGATCCTC
CACAAGCTGATTGGCCTGAGCTACAGCCATGGAGAACTCTCCAGCCACATGCTCCCCAAT
GTCCTTAAACCACAGCAGACCATCCTGCCCCTCCTCCACAACATCCGCACTGGCCTGAAC
ATACCTCTCTATGGGTCTCCAGCAAGCGCTTACCAGATTCATTAGAGCCCCAAACATCCC
TCATTTGCTCCCCACTCTCTTAAGGCTCTCCACCTCCCTGATCTGCTCACACTTCTCCAC
GGCCCTCACCACCAGGTCATGTGGGCACGAGAGGGTGGGTCTCAATGTCCAAATTTAGCG
AAAAAAACGAAATGGGTATCCGAATCCTACCGACCCCTCTAACAAAAAGGCCTCATTCAA
TCGAAATCCGCGGCCCACTTCTTATTTTTTCTATAACCTATTGCTCTGCAATGATAATTT
CATTGCCTGAAACACATTTTTCCCTTGTTGGGCTTATGAGATGTGTGTATATGCAAGGCG
TTTGGGTCCATTTCTGCCAGCTTGGGGCACAGAATTCGAGGAAACTCTGTGAGATGGGCT
CTCTGCAGGTGGTGTGGGTCGTGGTGTGCTGTGGGCACTCTATGCTGCTATCTATGTTGG
TGTTGTTTTATATGCTCATCTCCTCTTATCATTTATGATGAAGA
>146
GTTGGAGATTTGTCAAATTCCCGAAGGAATCTGGAAGTACCTCCAAACTGTTGCACTCTT
TCATGGTGATTCGTTGGAGATTTGTTAAATCCCCAAAGGAATTTGGAAGCTTTTTCAAAC
TCTTGCACCCATACAGAAAAATGCCTTGGAGATTTGTTAAATCTCCCAAGGATTTTGGAA
GCCGCTTCAATCTGTCGCAGCCAGACAACTCGAGGTGTTGAAGATTTGTTAAATTCCCAA
ATTCTTTCGGAAGAATCGCGAAGCACCCCGCCAGCTCTAGATGTTTCAAGGAGCGTACAT
GAAAAAATTCTTCTGGTAACGTTGATAGAACTGCGGTCTCTGTAAAAGAATTATAAGAAT
GCACGAAAATCTTTTCGAGGTACTTCAGCTTCCCTATTGACTTTGGAAACTCTAAAAGTG
GAGCATCAACATATAACTCCCGCAACTGCAGAGGTGCCTGAGAATCACAATGCCATAAAT
TTTTCAATTCCCGCCCTTCCACTTCTAAAACTTTTAAATGGTCCATTGGAATCCAGGAAG
GCAGCGATGAGCAGGGACAATCTTTCCAGCGGAGCCATGTGAGATTTGGTGACCGCACCC
TACTTAATATGCCTTCCACAAATTCGCCTCCACTTTCAAGAAGTTGCAATTTTCTCATTT
TGAACGCCTTCTGACTTGAAAATTTGTTCAATGGAATTTCTGATTTTGACCGTAATAATT
TATCTTCTGTTATTCCAAAGGTCCACCAAGAAGGCATCCTTATTCCG
>147
ACCTGTGTTGTAAGTAAATTCCGTATCCTTTTCTCACTTCCCAAGAAGAGAGCGAGGAGG
GGGCGCGTGAGCAGCGGCGTCAGGGGGTAGTGGAGCAGTAGTGAGGGCGAGTGTCGTGGA
CGACGTATTCGTATTCGTATTCCTATCTGTGAGTTTTCGCTTACCGTTTTTCCCGGACAG
AAGCCTGGCGATCTGCAGCTGCGTCTTAGCAATAATCTCCGTTCGCTTCAGCTCCATCTC
GCCCCGCCGGACCTCCGTCTCCGCGCGGAGACGCTCGGAATCCTTGTATAGTCTCATCTT
CGCCTGCTCCAGCTTCACAATGGAATCCGCGAAGGACCGGATGCTCTCTGCCACTTCGCT
GCTGCCACCGCCGGCGCCGGCGCCGCCAGAGCTCTTGCGGCGCTTGCACGAGTAATTATT
CGCCACGCCCTTCCCTGAGCCGTCGCAGGGCGCGTGGGCGATCTTGCTGCGGGGCGTGCT
GGTGTCGGTGTCCAGCGCCGCGCTCTCCTTCCGATTGGGAAGCGTGTTGGATCCGTCGTC
TGCCTGGTTGCTCTCCTGCGCCGCCGCCGCCGCCGCCGCCACCGGGACTAATTCCACCTC
CTCCTGCTTCTGCCCTTGCCCTTGTTCTTGTTCTTGTTCTTGTCGTTGCCCCTGCCCTTC
CGCCTGCCTCTCGCGCTCTTCCACGGGAGGTGGAGGCGGAGGCGGAGGCGGAGGAGACTC
CAGCAATGCCAAATCAGGGGGAGGATTTCCAATCGCGTTCGGGCTCGGATTCGGATTGGC
GTCGCCCGCGGCAACCGCAGCGGTTCGACAACGGAGCAGGCCGTCCAAGCGGGTGTAAAG
CGGCCAGGAAGAGGCGTTGGCGTTGCTATTGCTGCCATTTAAGGTGGCGGCCTCGGCTCT
GTACCGTTTCTTCATGGACTCGATCTTGTTCTTGCACTGGGTTTGCGTCTTGACGGACTT
GGTGCCATTGGACCGCGTGGAGACATGGCGGGCGACGTCCTCCCAGTCGTTTCCCTTGAG
CTTTGCCCGGTTCCGCAGCAACCATTTCGACTCGTAGGCGTCCAGCAGCGTCGTCACCGC
ACCCTCGCTCCACTCGTCGCGCTTCACCCGCTCCGGCGTCTTCGACAACGTTAACACATC
CCCGTTTGCATTGTTATTGTTATTATTATTACTGCTTCCCCCCGGTCTCTGGAGCGGCTT
CTCCAAAGAATCAACCTTGCCCATCGTCGCCCAACTGCTGTCGCTGCCGCTTCCCTTCCC
GTTTGCAGGCAGCGTTAAGATTTCCTTTCTGTACGCGTCTTCTCCCCCATGGGACCTGAC
CTGTACGCAGTCGGAACATAGACGGGCGCCTTTGCTGGCTTGTATGAGGAGAGGCGGGGA
GGGGGAAGAGAAATTAAAAAAGCATAGCAGCGCGGTCGACGTCGCAGGAACAGGACGAGG
ACGAGGCACGGAGACAAGAAAAAGCGTGCGCTACAGTCGCCCGGATAGCAACGTCGACCG
CGCATAGGAGAGTAACCAAGCCCTGCCAACCCGACCCGTCCCGTCCAGTTGACTGCACTG
CGCGCCGTTCTCGGTCGGCGGGGCGATGTCCGCTCCTGATTGTAGCCGGTTTAATGAC
>148
AAAAAGCCAATACTTACAAATACAAAATGAAGAAAAGAAAGAGACGAGAAAAGGAAAGGA
AACCTCCGAGATCTGCATTTGATGTTCTGTTAATTAACAGAATTCCCGGCGCCGATTTCT
TCTTCGGAGTTTCCGTCTCCGTTAACGAATCTCTTGATCTCTCCCATGACGTAGAAAAAG
AGATCTGTGTTGGGCAGCAGATAGAAACCGATGGTTGCCTGATCCAAGAACATGAGCTTC
ACGTCTTTGCCCGCTCGCCGGAGTTCTTCCGCGTAGTTCCGCTGCCAATCTTGCAACAGA
TCGAGCCCCGCCACGACCACCAGGCTCTTGGGGAACCGGATTCCGTCTAATTTCGGGCCG
TGGGGACCGAAGGGATTGCAGGCTGGATGATCCCGGTTGGCTCCCTCCGGCAAGAAGGCA
TTCCAGTACCAATCCCGGTCCCGTATCGTGACGAAGTATTTGCCATCGAGCCTGCGCTCG
GATTCCGTTCGCTTCTCGCCTCCGAACATGGGGTTCAGCAGGATGTTGCCGGCGACGGGG
ATGCCGGTATCCGCGGCACGGCGGGCAACGTGGTGCACAATGTTGCCACCGGAGCTGTCG
CCAGCAAGGAACAGCTGGCGCTCGGTGTCCACCTCGTGGCGCAGCCACTGCCGCGCGACC
GGCGAAGTGACCCAACGTAGCGCTGCCCAGCCATCCTCATAGGGCGCCGGGTAGATATGC
TCCGGTGCGCGGCGGTAATTGACGGAGATCACGATGGCGCTGCAGAAGCTCGAGAGGTGC
CGGCAGAGGACGTCGTAGATAGCACTGTTGGCTGACGAGTGCACGAAACTGCCGCCGTGG
AAGAAGATGATGACGGGGAGCCCGGCCACGTTGGCGGTGCTGTCCGACGTGGCAGCTATA
GGAGTGTAAATCCGGCTCCAGAGGCCGGAATCCCTATCCATGACGACATCGAGGGAGAAG
ACACCGCTGACAGGGGTCGCGTTCGCCGGCGCCTTGCGTTCCAAGAATTCTGCTAAATGA
CGGTTGAATGTGCCGTCGGGGCGACGGAGAAGGTTGTAGACGAGCTTAAAATTTGAGATG
AGAACGAAAGTATTCAACGGCACCACCATCTTGGCCTCGTTGAATCCATAATCATCGCTG
GAAGCCATGGCCGGCCGGCGTCAGATCACAAGAAAATCACCAGAAAACACCAGATAGCAA
TCGTCCCGCTGCTCATAATTCGCTCCAACGCCGATCAATCAAGAAGCCCCTGGCGTGTAC
CCCTACTTTGGCTTCTTCTTGACTCTATATGGTCTGTCTGGTTACGTAAACAAGGCGGCT
TTGACCATGATGGGCATCCACAATAGCGAATGACACACACAAACTAATAAAATAAAAGCA
TGCGCAATGAATAAACATATATATATATATATA
>149
AATGTGGTGAAATGCAGCTATACAAAATTACAATAACCATATGTGCCGCTGTCTCAGATT
GGCTGTTTACAAGACTCAATAACATCTGCAACAGCGGCATGGGTTTCTGATGAAATCATA
TTCAATGACAGATGAAAAGCCACAAATCTTTCCAATATAGGGACAAGAACCTTCAAACTG
TGGCCTGGTAGGCAGAGAGCTATTGAATGGCGTGCATTCTCACTCTCTTTTGACAGGAAA
CCAAGAAGGAGAGCCGCATAAGCTTCCACTATCATATTTTCTGCTTCCCGCTGACTTTGC
ATTATAGCAGCTTCATCATTTGCCTCTGCAGCCACCATCCCTACGCCATGTATTGCCTCA
CCAGCACCTTGCCTGGTCAAAAATATGGAACATAGCAATGCAATTACACCTCTGCGACAA
CCCCGAACCTCAGAACTTCCTCCAGTACTGCGAGGCAATGTAACGCTTGAAGCAGCAAGA
CGTGCCCTGTTTCCAGTATCCTTCTCAACTAGGTTAACAAGCACTCCCAATATGACAACA
AGCAAATCCAACTCTTGGTCGCTCAGTGGCTCATCCTTCTGATTAAAACTACATGATCCA
TTCGCTGGTGATTCTGAGCTGGTGTCTTTTCCTGTGTGCTTACTTGACGCAAAGAGATGG
CATTGAAAAAGAGGGTAATGATCAACAATCAATGAAGCCATTGTATCAAGCCCTCCACAA
ACTGCCACTTGGTGACAACCAATGGGATTGTCATTTGTCAGATTCATAAGGACCTTGACA
GCTGAAAGGAGACAATCACCAAGTAAAGTGCCAGCTTCAGCCCATTGGCTATTGGTAAGT
TCATTCCCATAATCATATTGCTCTTGTCTACCAATCAAGTCCATGGTACGATCAGAAACC
TGAGATACATCCTCACTGTCCAACTCGGCATTGGTATTGTTGGCTGAAACACTAAGTAAT
TTTAATTTCTTGTTTTTATTCACCTTCTTCCCTTTCATAGGTGCCAGCTCTTCATCATCG
AATTCATATGGATCTTGCGAGTCTTCAAAGCAGGCACTTCGCTTCTGCTCTATTGACCTA
GAAGATTGCTGCCCTAGGCCTGTCAATGACTTCATGCCAGCTGAAACTCTATTGTCTGTG
CTCTTTGCTTGTGTAGTTTTTCCTGTATTTGAACCAATTAATCTATCCTTAATATGAAAA
GTTTCACCATCCAAGGCATGATCATTATTAGAACCTGAAACTGAAAATTCTGAGGTTGGT
ATCGATGCGAATTTGCTCTTGTTCTTCTTAGAATTTGTGGAGTTCACAACCTTATCCTGT
GAACCAGACAGCTTCACTGTTTTGCGACGCCCTCGCCCACCATTAGCAGTGCAAGCAAAA
GAAGAAACCTCCCTGCTTCCTTTAAGGTCTTCTTCCAGAGTTATGACTGTGGCAGATATT
GGCAACTCAGCTTTTTTGTACAGTTTTTGAACTGTGAATATCATTAACATCATTCACAGT
CATACTATATTTTTCACGTATCCCAGAAACTGGACCATGTGATTTGTGCCTCAAAAGCAG
TCCAGAGAGAGTCTTGATAACATTAATCACAACAGCAATAAAGGAGAGCTCTGGTCCCTC
ACATTTTAACTTTAAACTCATCTCCAACAAGTGCTTCTGATTCTGCTCACTTAAGAAAGT
AGCATTTTCCATCACCTTCATGCACTTTAGCAACATCCCTACACTCTCAACCGTTTTAGA
TGTTCTGGATGATTTGAGAACAACATTTGAGCCTTGGTCCTCCAGAGCCTCTTTTAGAAT
AGCAAAACAATTGAGAACAACATCACAAACAGCATCAAGCCCCCCCATCTCTCGCAGCCT
TTCTTTGAAATGTCCCCCGACTCTTCTAACTGCGCCAGAGGTATCTTCAAGTGCAACTGT
AGATAGGCAGGCTTTCTCCAACGTCAATAAAGCAAGCCACTTAGAGTTCAACTCCTGCCC
AGAAAAACTATCCCCATCTCTGTCTTCATCACCGCTTCTCGTATGTATTTCCTTCATGCT
TGAAAGTAACTTCCGAACCTTAGATATGATTGCAACCCCACCATGATCAGAACCTGAAGA
AGACACCTTCAACAGACTAGAACTCGCAGTCACTCCTAAAATCTTACTGCCAAGTGATCC
CTTTTTCTCACTTGTTTCTGGAAGAGATGGAAGCAGCAGCTTCAGCAGAAATTTAATGCA
AATGGCTGAATCTAGCAAATGTTCATCTTGACCATCACTTGCAAGAACATAAAATAGAGC
TGCTGCGGCTAGAGCTGTAGGAGGGTCATCAGTAGAAAGAGCTACAATAGCATCAATCAC
CGGTTTGGCCATCCCTTGTGTTCTGAGCAGGCGCCTCTGCTGCGCAGTACTGAAAATCGA
AAGCAGAGAAACAAGGCTTGCACGCTGAATCCTCAGGGGCTGTCCGGGCTTTAAGCCGTC
CAGGGCAAAATGATCGAATCCTACTTCCGTCG
>150
CTTCTTGTTTCTTATGTAGGATGCGACGCCCAGACAGACGTGCCCTCGACCGAGGCCTCG
GGCGCAAATTGCGTTCAAAAACTCGATGATTCACGGGATTCTGCAATTCACACTAAGTAT
CGCATTTCGCTACGTTCTTCATCGTGACAAGAGCCGAGATATCCGTTGCCGAGAGTCATT
TCCTCACGTTACCGACGAACCCCCACTTCGCTAGACAAGGCGTCCATGCGACCAATGGAA
AATCCCACGATGCACACAGCACCGCAAACGACAACAACCCTCCCACCCCACAAGACATAT
GCACTCCCCCGCCGTACACAGGAGGCTCGAACAAACAGAGCAAGCTTTCCATGACCTCAA
CTCGAGAGGGGGACTTGAAGGGAACGACGATCAAGGGGGGACTAGGGTGGCCAGTCCAAC
AGCGCGCTGCTTTCATCCCCCCTCCAAAACACCGATTCCCCACAATTCCCCCTTCCGATG
GAGAAAAGGAAAAACAAGCACAAGTTGTCCGACCCGAGGGCCCACAAGACACAAATTCAC
TACCCATTCCACAAGAGGGTCAAACAAACAAACCAAGCTTTACCAAGACTCAACTGCAAG
GGGAAATTGTAGGGAACGACGATCAGGGGGGACTAGGGTGGCCAGTCCCAACAGCGCGCT
GCTTTCATCCCTCCACAAGACCGATTCCCGACAATTTCCCCTTTCAGCAAAGCAAAAGAA
AAACGAGCACAAGTTACATTCAAACAGAGAGAGAGAGTCCACCCGCCCTTGCCCCAATAC
AAACGACACCCCACGACCCAACAACATTCCAATGATGATGATGGACAGCGACAGCTTTCA
AACACGGGCACGGAGAAGCCGCTGCCCAAAAATCATCGCCAAACAAACCAAGGACCGCAA
AAAAAGGACATCAAAGCACGCACTCTCAAGGAAAGAGGATGTGAGTTCTCT
>151
TGCCTTCAAAACGATCTCCAGGACATGTTCTCCAGATATACGAGCAAAATGATATAGTTC
TTGCTTACAAGAATTGACTAATTGACCCTCCACTATGGATATATTTTCGGAAATCGGCAT
GCATCCTGATCGCAAAGCTTGCAATGATCTGTCTAGCTTTTGCAATGGTGGCGGGAAGGA
GTACTCATTTGAAACTCTGTTTAGCTCAGCATCTTCACGAATTAAATCATCTAGTATACC
CTCAACCATTTTTGTGAGTTGCAAGCTACTAGATCCTAAGACTTCCTCATAAATCCTGAG
CACTTTTTCCCGCATTTGAAACCACGGGCTTTCCATATCACCATCTTGGGACTTCAATTT
CTTGGCAAGATCATGTATAATTGACCTGTAAACCGACTCGGGCACTCCATAATCTTGATG
AAAGAATCGAAGATGCCGAAATGAGGCCTCGAGATCCTCATCTTCCAGAGCCTCCTTCAA
TGCATCCAGATGAGCTAATTGAGCCTCCTGCTGTATCCATGAGCCTAGCTTGAAATCACT
CCCGGCTTCAGAAACAGACGAAGCCTCCCCCGGAGGCTGGTCTTCAAATCCTCGGAACCG
ATCATCCTCCCTCAAGGACTCCGAACTCGCACTGGAATCATATACACTGATTGCCAATTT
TGATTCATGAAAAAAGGCCTGTCTCCGAATATTATCACAAAGTGCATCGATAAAGTAAGG
ACGATCGAGTGATATTCTCCTCAAGGATTTAATTTCAGCCTCCGTGAATGATTCATTCAA
ACCCTCCGCATTAAAGCTAAGTTTAAGTATATCTCTTTGCAGCCTCTGAAGTCCGTGAGA
CGAAACAGAGTCGCAGAGTTCGGTGGCAACGCTATGAAAGCTCTGGTCTCTACCGGATGG
CGATTCAATTGCTTCTTCTTCACCAGTTTCGTCATTAACCGATTTTCCCCCATCTTCGAG
CTTCGGAACCTTAATTGGGGTTTCAGGAGGGGAACTAAAGCTCGATTTTATTAAATCAAT
CAAAAGAATGAATTCTACCTTGAGTTTAAAGGCCTCTGGATGAAGGTTCCAGATAGGATC
TCCTGAAGCGGCTGAAGAGCTTCCAAGCCCTAGCAATTCGGCGAGCGAGAGCCAGGTTAA
CTGGGCAGGGGAACTCGTGCAACTGGACCACGCGACGCCTTCTAACCTTCCGCCCTTCTC
TACGATTGCCTGCAGAATGGCCAGCGCTAGGGCCGGATTTCTCTTTTGTAGGCTCAGCAA
TGAGGCTCTGAAGGTCTCGAATTGTGCGAGGAAGAGGTAGTTTACAGTGGCTCGGACCAG
CAATTGCTGGTCCTTGTTAATTTCGCCTGCTTTGTCCGCCATGATGATTTACAGAGTCAT
CCGCTAAGGAATTGTGCGTTCGGTGGTCTGAATGTAAAAATGAATGAGCGGAAGTGTTTT
GTGTTGTTTTTGGTGTTTTGGGCGTCTAGGAAAGCCATGATGATGGGCATAAGCATCCGT
TAAAAACTGGACAAAAT
>152
AATTGGAGGTCGCTCAACTTAGAAACAAGCCATTTGGCAGCTCCTTCCACGTTTTTCTTA
AATTCAGCCTGGCGTTCTTCTGTCAATTTGGTAGCAAGATTCTTTATGTATCGCTTAATA
AATGCCAGAAATTGCTTCTTGTCAAAAGAAGGTTGTTCCTGAAGCCGAAAAGTATCGACA
ATGTCAACTACTTTGACAGCCTGATCTTCTACGCCTTCTTCCTCCCCACCCTCGGCAGAA
GGGTTGGCACCAATGTCAACATCAACTGCTCCTTGGACAACCCACTTCTTCAACTGCCTT
AATTAAGTTAGAACTAAGTCCTAGGCACAACATAGCTGCATAATTAACTGTCATAATTTT
AAAAAGAAGGGATGAGGCCAGTCTTGAATACACTGACAAATATGGCAGAATAGATGTGTA
ACTCGGTCTTCATGTTTAAAGATAAAGAGAGTTCATCTTATGTAGTGCATACCCAAAGGG
CATGTTGCTAGGAAGCACTTAGAAAAAGAGAAAAA
>153
ATAAACGATGGGCTGCCAGCAGCTTCTCCTCGTCTTCTTCACTGAAAGGCCTTCTGTTGA
TTCTCGGGTCCAGCTGATTAAACCACCGAAGCCTGCAACTCTTTCCTGATCTTCCTTCAA
GCTTTTCTGCTATCAGGTTCCAGTTCTGAGGTCCATATTGTGACACCAATTCCTTAAGCT
TCGCGTCCTCAGCGGGCCTCCAATGGCCTCTGGCACAAAGCCTAGATTGCACCCCATCTA
CAGAATTTTCAACTTCTTCGTTCGAATCCCCCAGATTCCCCATGTTATTATCGCTTGAAA
CCTTTGCACTGTGATGGCCAGAGCTGCTTTCCATGGACCCCATTTGGATTGTCCAGCTCT
TTGGGTCACAGGGAGTTACAGCAGTGGCATTCGTAGTAGTATTATTCATCAACATGGCTT
CTTCGTTTCCAGACTCACTTTCCACTCCAGGCTGCATGAACCCACTACTGCCTACTACCA
AAAATTGCCTGCTTTCTCCTGAAATTCTCGTATTCTGCATCATAGGATTATTCAAACGAT
TCTCGGGCCTAATCCAATTTCTGCTTGGTCCGTCTTTCTGAGTGTGGCACATGTTTCCAG
CTCTCGATCGGAAAATGGACCCAGCCTCTCTTCAAACTACTTGCTTGCCGAGGCTGTGTC
TATTCTGCCCCCTCTCTCTCTCTGCTCACTCATCCCTTTAATTTATTGAAACCGCATACA
TTCTCATTACTGTGAATCCAAAGCGCGTTAGCTCAATAATCCTTTTAATATATATAACCT
CTTCCGCATCAAACTAATCCTGTGAACACGGACCCCTCTATCTCTCTAATAATATACGTT
CGATTTTTAGATTTACCAAATCACCTGGGTACTTCAGAACTTGCTGACCAGAGGGTTTCT
GTTAATCATCAATCAAAACAAAACCAGCGAACAAATTTTTGCTGTTGATGGTAATTTTTC

>154
CTTCCAGTTCTACCAAAATTTCATCTCCATTTTGCCCATAATCATCAGCCATGTGTACTG
TTGAACTTTCCCAAGAACCACCCTCTTGCAAATGGACAGATGAAGAATTCAGCAACTTAT
ATAACAAAGCACAACGCCGTAGATAGGGTAGAGTCAAACGGCGAAGAAGCACTGCTGTTG
GACATGACAATAAGTCTGCATCATCAGTCCCCAGAGCTGATTGGTTTAGTACACTCCCCG
ACACGGCTGTAAGTACACTCTTGATGAAGGAACAGGAACCAGAACTGAAATCAGACTCGG
GTGAAATTGATCTCCCAGCATATGCAATCGCCTGGACCAAACAAACCAGATAGAACAGAT
GCACAAGGCAAATAAATGGTTCAGTTGCCTTAGGCAAGGAGCGAGGGAGACAAAATAATA
GCCAAATGAGTGATGAGAAAGAATCATGAACAAGCACAGGATCTGCTGTACGCTTCCAAA
ACTGAATATCCGGAAAATCCTTGCCTTGGTCAACATGTTCAAGGAGTGACGAAATATTAT
CTGTCAAAGAATTTTCGGAGAGTGCATCTCTCGAAGCACAGTAATTAATTGACCCAACCA
AAAGTTGCATTCCCCTTGCCCTTAGTAACACCGTCAGACGATTTTGACTCTGAGTTGCTT
CAGCAGCCTGCAGAAGTAATGACAGCACAGAATCTTCTGAACAATTGACTACTTTATACA
GGGCTTCCAAACCAGCCCCACAGCCTCTTGCAATTGCATCTGATTTTGATGAGCGAGCAG
CTAACTCTGCTGATAGCAAGGAATACCTAAATACATCCCAGAAAATTAAACTCTGATTGA
TCCTTCCAGAAGTGGGCTTAACAATGCCCTTCCCTGGAAAGTACATTGTACACAGCTTGT
GGAAGAGTGCTTCAAACACCACTTTTGTAGATTCAGGAAATTGCCATGACACAGTTTTTC
GGTATCCGCGTTTGCCAGTCAATTCTTCAGCATTCTGAAGCAAAGATAAAGCTTGTTGAA
GTTGAAGGCTTTGACAATCAGCAGATGAAGCCAATAGAGACTCCTCCAAGGACAACATAT
GGGGCTTGGATGGAATAACATGTTTGCTATACATATCTGCAGCTGGCCCACGAGGAAGTA
CTGGCAAAACTGAATTTGCAAGACGGCGACAAACAGGGCATAGAAATTCACCCTGATCTG
GATCAACAATATGCACCCCTTCAAAGATAATCCTGCTGTTATATCTCTGCCGCAGGGATG
ATAAATAGCGGTTGAGGCATTCATGGTGCACGGCGTGACCACAAGAAGAAACATGGATGC
CATCACAGTCATTGGGTCCAAATCCATCAAATGCTGACGCCCTAAAGTTGAGAGTGGATG
ATCCCCTGCTAGGAGCTTCAGAATGATTTTCTGGAGACTGTTGCTGGTTAGACCTTAATC
TAGAAATAGCTGCAACATACTCTGCAAGGACAGCTGATATTGTGTCATTACTACCAGCTG
CCATTTCTTTTCTAATCACTGCTGCTGACTCACCGCAACTACCAATAATAATTGAAGATG
TGTCTTTTCCATTATCATTTTCATCTTCAACTACAGAGTCATCCTCTATATTATCTCCAG
AAACTGGCAAATTAGTGTCTGAATCATCAGAGACAATATGGTGGTCAGCTGTTCTAGCAT
TTACAGGCAGCTGTATTCTGAGAATATCTAGAAGTCCTTCAACTTCTAGAGGCCCAGGCC
CATCATGGTTTACACCATCCAAAGCATTTTGAATCAAATGCCATAACTCAGTTGTTGAGA
TCATTTCCCCACTTCCTGAGTCAAGTGCACTCTCATAAGGTTCACGTCTTTCATTAGGAG
CTAATTCATTTCCATTCTTCTGAGGACTCGACTCCCATGAAGGAGGACCACTCTCAGCAA
AAGAAAGAAGGCGAGACTTTTGCACCAATGTTAAGAGAGCTGTTGGACTTTCATATCCTG
ACTCTCGGCAGAGAGCACAAAGTACTGGCATTGTCTCTTCTGAAGCTTCCACAGGAGAGC
TTTGTGTCACTTCTGAATCATTTTGCTCCAAATTTTCTGTTGAATCAAGACTTGCAACAA
ACTTTGCCTGTGCTGCTTTCATTTTTTCCATAATTGCAGCCTGACGTTCGCGTGCTAACG
CCTTTTTCTTTTCTCCATCAGAAGGCTGAGATGGCATCTCTGGGTTTCCTGCACCACTTA
CACCAGGGTAATTACCACTACGAATCAATAAATGATGCACAATACTTGGGGTAAGCTTTT
CAATTTCATGCATGCATCCCTGGTGAAGTTTAGCAAACTTCTCCAACAGATTACGGATCA
AAACCGCAATGTTGCAATGATTGGACTCAGCATCTATGCCTTGATCACTTCCATTTTCAT
ACTTCTTCATCAATCGAACTAGTAATGAAAGTAAACTTTGATGATTTGATACGTCTGGTC
TATTAATGCCACCAACATAAACCGCTTCATTAGCATAAGCCAAAAGTGGGGGTGGTTGTT
GCTGATTATTAGAGAATGCAATATCCATCAACATAGTATCATTTTTCTCTGACTGTGTGC
ACATTTTATTTCTATGCAATGAGATTTCATCATTTTCAATGTCAGTTGATTTGCTTGTAT
TTGAAGAGCAGATATCAAGTCCTAGAGCAAGCAAGTGTAATGCTGTAAACAGCACTCCAT
CAGGAGCACGTGACTCTGAAGAGCTCTCTGAAAAGCAGCATAGAAAACTACTGCACGAAT
AATTTGAATAACTCCCCTTGAAGTAGCTATTTGAGAAATATTATCAAGTGGATAGAATGG
CTTCCTCCAGAAAGGCAACTGCACAGCCACAGCTGATTCCTTGCGAAAGCGAGAGTACCG
TTCCTCTGCTACCTGCAAATCCCTTGAGCTCCAACGTGGATGGTAGAGATCAAGTTCTCG
CCAGTATTCATTCCGCAAAGAATATTTACCCTGTTGCATGCCAGATGGATGAGTATAGAT
CGCTATAGTATCCAATGTTTTTTGAAGGTCTTTATTGTCTGAGAGGCGAGGAGGTAAAGC
TTTAAGTAGCTGACTGCGAGTAGCATCGCCAACAGATAACTTGCGAATCAGTTCCTTTTT
AATGTTTCTGTTGGAGATAATCCACAAAATCCACGCTCTGCCACTATGCGAATGATCAGG
GCTAGCATTTCCTGTACCAATGTTGGCTCATATTCATTGGGCCGTACTAATTGAAGTGAA
AGATAATCAGACAAGCCAAATCGTTCTAAAATTCTAAGAACAAATGGTTCTGGTGGAGCC
ATTGCAGCACAACACTGTAAGAGAAATAAATCAAGTTCTAAGCTGTCTTCACACCAACGA
ACTGAATGGTAATATTCACAAAGAGAGAAAGTTGAGTGACCATTTCGTCGCCACATGCCT
GCACGCACCTGTGCAGAAAACACCTTCAATCGCAATGGGTGTTCCATCATGAAGGCAGAA
AAGCCACAAGGGTGGCAATCCCTCAAAAGTTGCTTGAAAAAATCATGCCAGTTTCCAGAG
TAAGATGCTGCCAAATTCCTGTCTTTTAGTTCTGATATATCAAGTTCAGCAGTGTACAGC
TCCATAGCTTTATGCAATGATAAAGAAAGCATTCGATGCAAAGGAATGTGGAATGATATG
TCTTGTCGACTAACATCATAATTGATCAAGGGCCATTCTTCTAATCTAAGTACACCCAAA
CTTTCTATTTCTACATCTGACCACAGCTCTCCAAGATCTTCATTATTAGCTATACCACTG
TTTATCTCACTAACAGCATGAAGATTATCGCTTGCCATTAGCAGTGTTCTTCCTGTTCTA
TCCTCATCAACCTCAGGCTCAGAATATGATGCAATACGACGCCCACGACGCAAAAGTTCT
CTGAGCATGCCTCTACCTGCATTTGTATCTGCATCAGTTCTTGGGGCAGGCTCAACTGAA
GTCGGTGAATGCATATTTCTTATTAAACCTCTTCCACCTCTGCCCCTCCAATGCACTGGC
TTTCGTATCAAAGAACTGTCAGAAGACTCTGTAGATGTAGACTTTGGTTTTCGTATGTCT
TTTGTTAGATCTGCTCCCAGCCAATTATCGATAACTTTTATGCATTCAAAAATAAGCCAA
CACAAGGCATATGGAACTGGAAATGTGCCACTTATCTGCAAAATACTCATAGATTCAGGG
CAAGCCTCTTCCATCTCATGATCCGACCCACTGCTTCTTCCCATCATTCTAACAACTGAA
CTTTCCTCAGATAACCGACCAATTTTTGCATGTCTAACTACATCTCTATCATCATCAGAA
TCTTCTTTTTCTGATACAAGTATCTTACTTTTTATCCATTTAACATTATCTACCGAAGCT
GCGCCAGTCACATAAAGTGAATGTATGGGAGCCATGTGAAATTCTAAGATAAATGAAGGA
AGCCAATGTTCATTTTCCTCCTCCACGTGAATACTTGTCACTCTCTTTTGCGGATCCATA
CCTTGCATAAAAGCCAACAATTGCATCCATGCTCTTGAGAGATCGGGCCTTTCACGGGCC
ACGTATTTGGCCACTTCCAAGTGGCTCATCACATACCGTATATCTTCTACCAATCGAAAG
TAAACTTGATTTGAAATCGGCCCTTTAGTTGCCAGAAGCCGGCCATCTTCTCCAGCACAA
GAGACAAAAAGCTGTTTCAGATTTCCAAGTAACATGTCCAAAAGATTTACTTCAGTTACA
AGTCTTGGTGTTAGAGTTGGCACTGTGAAAATCTGCACAGAAAAATTGCTTAAAATGGGA
TAATCACTAGACTTTGCATTGGCATTATTCCCGTCAGCACCCTCTCGTATGACTGCAGAC
ATAAGCATCGGATAATGCCTAATAAAAGCCTTTGCAAATTCATACTTAAAATTTGGCTCT
CCCAATAATTTGAAAAGCAACTCGTGAAGCTCTGCCACTACTTTCTTATGCAAAAACTGT
TCAGTCCTTAGCAGAATATCCAGCAAACCATACTGGGAAGAACACATCAATGTTGCAATA
AAATTCAGTAGACTCTCACTGCATTCACAAAAACTAAGCAGCATTTCTACAATTACAGAA
GTTGTCTTGTAAGCAACCTTTTCCTCTACTAATTGTGCATCCCTTTTCTTTGGCTTGCCT
TCGGCCACTCTTTCTGCAGCTAGTAGACGCTCTTTCCATTCAACTAGAAGGGCCCCCAAT
ACAGGCTCTGCGAACTTTGCATATTTTGGTGGGAGGGGCTGCACCTGGCCTGGACCTCTA
TGTCTGGAACAAAAACCTTCTGATTTCCATGCTGTTTCATCTCCACAATCACAACAACCA
CCACCTGTGTGAATCATGGAGTAATCGTGTTTGACATGGTTGCCAGCTTTGAAACAAGGA
ACACAAATAGCACATGTAGGATCGTGCTCACATGTCCGGCACCTATATGCAATGTCATTG
CTTCCCCAAACTGCCCCACAGACACCTTGAGTACCAGCGGTCTGCGTCCTGAGTTCATCA
AGAACTGCCTGAGGCTCCTCAAACATTAACCATTGTACCCATTTAATGCTTTCACGAAAT
TGATTTTTAATTTTAGATGAAGATGTTACTCCATTTACTTCGTCAACACCAGGTAAAAGA
GCAGATACAACTGATTGTAGCTTTGACCTATTATGTTTAATATAGGCCACCAATCCTGAC
TGCAGCTGCTCTAAATTCTCATTAGGTACACCACACTTCATAAGCCTCTTGCGGATAGGA
TCCATTTGTGAAGGTAATGTAGCTTCGCTCTGCGCTTCCATTCAATCTCTGGCAGCCACG
GATCGAGTCGCACGAGGGCTCCCACAAAGCAGAGAGATGAGATGAGATATGATGCAATGC
GACGGCTTTATTTTAGCAATAAAGGAAATGAAATGGTTGCTTGTTATCTATATCTGGTAT
CCCATTCCCACCGCCTTCTTATCGGAGGGTGCTGCATCAGCAGAGTCGCACCAACATGCC
ACCGCCATAAAAACCATCAAACCTCTTCCACCCCGCCCCTTCACAAAGGGCATCTAATCA
CATGGCATTCCCCATCTTCCTTTCGCTTTGTGTTGGTTCCGC
>155
TTGCCTTCTGAGTAAACATGAGTATGCCCTCTGGAATAATTTAAAATGTGTAGCAGCTGC
AAGTACAGCCAAGGATGATGGTGAGCCTGCCATGATCGATTGGAGACCTTTTTCAGTGAC
TTTCTCAATCTCCTCTGCTGTATAAGGTTCTTCATGCAAGAGTTCCTCGACAGCAAGGAG
TGGATCTGACGAACCATGAGTATTGGCAAATGATACACACATACCCTCAACATCAGAGAG
GGTTTTAATATTTGAAGCAGCCTCCTGTGCTTCCATTCCAAGCTTTATAGCTAGAACAAT
AGCAGCCAAACGGCATTCTAAAACTCTGTTATTGTAGTTTGTTGCAGCAGTCACTGCTTT
CTGTGATTCAGCAAGAGAGTTTGCAATGACAAACGTTCCACCAGAAGGTAACTGCACATC
ACTTGCTCGAATTGGATTGAAGTCGATCAATTCAGCAAACCCTGGCTTTGCCATTACTGA
AATTGCCTGATCCATCCCTCCTGATTGAGTTCCAATGTGACGTTCACATTCACAAGTAAA
CTGTGCTACTTCTTTCTTTGGGAAGTTTACATTGAGTGCTGCCATGATTCCAATAGCAGA
GGAACAGACTAATGCTGCTGAACTTGATAAGCCAGACCCTGCTGGAACTGTGCCATCGAT
AAGAACATCAAGTCCAACACGTGACTCAACATCTTCTCCTTTCAATTTAAGGTACTCAAA
CAATCCTTTATACCCACAAATAAAATAGTGTGCCCACTTATGATTCTTCAAATCAATGTC
CTGATTGGGATCTGCCGGATATGTACAGGGACCATACTTTTCCGACAGCACATTCGCAAT
CTGCAAAGTCTCGTTTGACTCCTCAGGATCCCGCTTGCGGATAGCCACGATAGTATCCTG
GCGTATAGCCATAGGCAGTACAGAGTACCCCTCATAATCAATATGCTCTCCTATCAAATT
CACCCTTCCCGGAGCTCGGGCATATACTTGGGGTTCTTTCCCGTAAAGCTCGATAAACTT
AGCCTTGATATTATCGAAGCGAAATTGCGCCTCGTCAAGTAGGGGTCCTTCGCCATAGAC
AGTCTCCAAAGTGGAAAAGATTGGCACAAGTTCGTCTGCGTTCGCCATAGCTCAATATCG
AAATAGACACAGTAAAACCTAAAAATCGAACCTCTAAATCAATCGAGCCTTCACTATTTC
CTTTTCTAAATCCTTCTGAGCAGATCGTATGCCAAAGACTGCAAATATTTAAAAGATTGT
TGATATAAATATTGAAAGATTCTAGGCGCCAGAATTGAGAATTTTGCTATAAATGTGTTG
CCATTTGAGGTGCCTCCAGACAAAAATACTGCGGCAAAGCACAACCGATCGCCTGTCCTC
GTCTCGTCTTCCCAGTTGCCTGGTGCCGTGGTTCTCTTAGTGCTATCCGGCGCCTTTCTC
CCTAATTGTGTGTAAATTTCGATTTGGAACCTCCAGAATGCCAAGGGATTAAAAAGTTAA
TCAGCTTTATCCACGTCATAGATGAGATTCTCCGTCCTCTACATGCATATACATCTCCAT
CTTCAACTCGGATCCACATGCATGTGCATGAACCTTATGTATTAGAGTATCT
>156
CCGATAGATCTCGGAGTACACGTCCTGAAGCTCTGGGGCATGGCAGGTGGCCTCGATGGA
ATAGACACTGTCGAAGCTGTTGTCCGCGAAGGGCATGTTGAGAAAGTTGCCGCAGACGAC
CTCGCAGAGGCGGTCGAGCCCCGCCTTCTTGTTGTGGCTCCGGGCGCGCTCCACCTGGTA
GTCGTTTATGGTGATTCCCACAACGTTGGCGCCCGAGTGCGCTGCGATGGCCCGCATTGG
CCCTCCGACGCCACACCCGGCATCAAGAACCCGGTCCCCGGGCTTCAATTTCAGCAGATC
TGCAACGAACTCCTCGTGCAGGCGCGTCTCCTCCTTGTGGGATTTCCCGGGCAACGCAGG
CGAGAAATGGAAGCTCTGCCCCCACCCCCACTCATAGATATCCGTCACGAGGTTGTAGAA
AGTGTCCACCAGCTTCGGCACCTTGTCCGCCTTCTCGATCTCCTTCGGCTTCTCGAAGAA
AGCCGAGTACTGCTTGTAGTTGTCCGCTACCTGGTTCCGCGAGAGCGAACCCCCGCCCAG
CTCCACCGCCCGTTTGCCCCGCTGTTCCGCCGCTCCCACCACGTACAGGATCCAGTACAG
ACCCATCCCGAGCACCGCCGTGCCGACGGCCACCCATGCCATCATATTTTCCACCATCGC
TCCTCCTCTGCTCTGCTGTGTTTCGAACTCGACTCAGGGCGTGCGCTGCCAAAACGGACT
GATCTTACTTCATTTGATCCGTCTCCCCTCCCCCTTATTTTTTCCCTTCCGCTCCTCTGC
TCCTTCGCTTTATCACCACTCTAACCCGTTAAATGTGGCCAGCGATAAAGATTCCGTTAA
GGAACGGCCCTTGGACTTTCCCGGTGTGGGCGAATATTCCGTCACGTGAATAAATCAGCG
CCGTCAGAGCCTCCGCCTGGATTATTAGTCTTATTTTTCCGACAGAAAAAATAAG
>157
CATGAAGGGATTCTCTTTGATCCGTTGAATCTCAATGCATTTCCCATTCCTTGTGAGGTA
GCCCTTTCTGCATTTCTCTTCACTCTGCGCATATGATTCAGAAAGGACACACACTCATCC
AATACAAGCTCAATTCCACAGTTCGCCTTGATTGCAGAGAGCTTTTCCCAGGCACATCGC
CTCCCTTGATTGATAGACTTTTGAAGCTCCACTTGAGAGGGATTTTGAATGATTTTAGCA
AACTGTGCAAGAGTAGCAGGCATAACAATAGTCACATCACCTTCCCATTCTTGAGCAAAA
AGTTTAGCAATACCACCCAAGGGAAAGCCCAGCTCCAGTATTTGATTGCATCTATGCTTA
ACCTCCATCTCAGCTAAATGGGCTAGCTTGGCCGCGAAGTCGCCTCCATATTGTCTCACA
AGCTCCTTGAGCCTCAACAAGGGTGCAATATGAGGATTGGCCTGGCTGACAATAAAATGA
TTGACATTGAAAAGCTCCTTAAGCTGCATCATGGGCAAATCACTCTCCAAGCTCCCATCC
CTCCACTGCCTAACACTGATGACCGATGTCGCTGATGATGACTCCTCAGGACCAACCTGG
AAGGGGGTATGGTAAGGCACAAGTTCCCCACTCCTATCCTTGGCCATCAATTCCTGGGCC
TCAAACAGCCCCGGAAATGCACAGGAAGCAGTCACGGCACTCCAGATCACAACATGAGGG
GATGTCAGATAATTCAGCAATCTGGGAGGCTCATGCCTGCGGGGGGAACACACAGAAACT
CCCAAAACTCTACCAGTCATATCATAAGCCTCCTGAAAAGTCATATTCGCAGTTAAATTC
CTCAGCATTCTCTGCAACTGCCTGATCTCATGGACAGCCCCAACAGTCAAAACCCTCCTC
ACAATTGCAAAAACCCCACCTAATTGATCAAAAAACGCAGAGCCGGTACCGAGTCTTCAA
AAAAACTCTGCAACTCTGGCCAAGTCCGTGTAGCGACCACAGAACAGATTATCGATCCCA
CACTCGCCCCTGCCACCACGCGGGGCAAAAGCCTATTTTCTACCAATGTTCTCACAACAC
CCACATGAAAAGCCCCCAGCGAGGCCCCCCACTTAACAGCAAAGCTGTCCTGCCAAACGC
GTGCCGGGTCTCGTGCATGAATGTGAGCTTCTCTTCCAGCGAGAGCTCCTCGGATCCCAA
TCACACACCATTCTCAACTGGGTCGAAACTTCATCTATATACTCTTTTATCAATCTGGGC
ACCTGCAATCTGCCCTTATGAAGATGCGGATTGCACATATTCCCAAGGTTTCGAACCAGG
TCCGGGCGTAGGCAGAATATGATGTCCCTCAGCCCCCCCTCTTGGCGCCTCTGCACAAGC
TCCCGCAGCTTATTCCTCACGAGATCCTCGTCGTATAAGTCCGACTCGTTCATCCGTGGG
TTCTCCCTCTCCAGCATCTTGGCCGCGTGCGACCACTCGTCGTAGGTGAGCGCGCTCCGC
ATCAGGTTCCGCCAGAACTTCCTGCGGTAAGCGGACTTGGCCCGCGCCTTGACGTCCGTG
TAGCGCCTGAGTCCGAAGGCGACTAGCGCCATGACCGCGAGCACCGCCTGGGGGTTCCTC
GGGCTCAGCCATGACAGCAGCGGGCGGAGGACGGATCTGCTGAACCTCCTGTAGTAATCC
CCATGACGATAGACAGCACCTTGCGGAAATCCGAGATCGAATTGCAGACGAGGATTCGGA
TGGCGATCACGCGACCCACAAC
>158
CACCACATGTCCACTGATGTCTGCAAGTTAATGTATGCGTAAGCCTTCCTCTTCACATCA
AGACAACATATCAACAAGGTGATTCATTGTGCTAGCAATAGATAATGGAGCTGCCTCAAA
ATTAAAATAATCATATCTTACGGATGCCAATGGCAATGAGAATAATCATATCTTGTCTCC
ACAGATTTGGCACTGCCACTAAAAATGCATATGCAGTTTCTTGAATACAAGAAGTACACT
TGATTTACTCTCAGCTGTTGACCTTACATATTCTAAAATTAGTTCACAGAACTGTGCATT
AACCTAGGTAGGTAAGACAATAAAGACAAAAAAAAATTCAAAATCTGCATTAACCTAGGT
AGGTTAAAGACAAACAAAGACAAAAAAAATTCAAAATCAAAATGGCACGATAGGTTACCT
AAATTATCAAATAAAGGGATAAAGTATCTTATTAAGATCCACTTAGAGTAATTTGGCACG
GCGAACATATGTCAAGCCCTTTGGTGACGAAGGAAAACCAATTATAGTAAAGGAAAACCA
ATTATAATAAATGAAAGACTTGACTTCACACAAAATGACTCTCCACCAACTGGATTTGAA
CATGGGTTGTTTGCATGGCAATGCCTTGTCCTAAACACATAAAATTATAAATGGCAACCA
GAGAAAAATGGCTCCACATCATATCAAAACTCTTGTAGTGAAATCTTTTAGGGATAGCAG
CTAACAATAAACAAAAATGCTATGACACTATGATATGCACAGTTCGATCATCGTTAACCT
AGTCTGTAATGTAAAGTTGTGATAAATAGTTATGGCATAACCACTGGCAGGTCCCTACAA
CAAATATAAAAACCATTGAAGATAACACTCACAAACACATTCACAGACTAAATAAAGAGT
TCAGAACCCAACCTGTGATCAAGAACCGTGCTGC
>159
GTAATCAGGCTTGGCAGTATATACCAGTTATAACTTTTAACAGCAGAATCCGAGCTTATG
CAGAACCATTGTATAACATGTCCATTGCCAATTCCATTGCCTACTTTTTGTTAGCTTTTC
TAGTTGGATTTGCTCAATATAGGACTGAGGTACGTGAGAATCATCAAGGCCGAATTTACT
GGAAACCTCTGCATCTCGCTGAACGAATAGGAATAGGTTCTACACAGTGTTTGTCTTCGA
AGTCTACTAAAAGGAAATAAGTGTCGGCAGATTACACACATAGAGAATGTGGTTTCTCTT
GTTATTATTATCAAGAATCGTAAAATTAAGAAAACTACATGGCAAACAAGGTTCTGATCA
AGCCCCAGAGACACAATTATAATATTCCCGGGATACCTGTGGCAATGTGAATAAAGCATA
GAAAATTAACTTACAAAAAATTAAAAAATGAATGAATTCTGAATATGTCATCCTACATTC
TGTTTTACTCTAAATGTAGAGATGCATTTAAAGTGCTGTTTTAGACATGGACAGAAGTGC
ACTGCAAAGTGAAAATAAATAACAGACAACTGAAGCTGCTAGTAGAGAATTCCCTTACTT
TTTGTAGCAATACCTCTGAGCTGTTCATTGTTATCGCCTTCCTGTATAAATCATAGGATA
ATAATCCAGAATAAGAGGGTAAATGAATGACTATTCAACAAATAAAACAAGAAAACTTTT
GATATAATTCATTTCAAACATAGTGCAAAATCCTTGTAATGATCAGTTTGCATATATATC
TTCAAGAAAGGAATGATATAAACCATAGAATGGAACAAAATCATGTGAGAGGTTCTCAAT
AGTGCCTCTCAATATTGCCTTTCGGAGATGGAAGATTAATTCCCCAGTAGAAAAGGGTAA
TTAAAGAACACAATCTTTTCATCTTTAGCTTATTCGTAATTTTTGTAGCAATACCTCTGA
GCTGTTCATTGTTATCGCCTTCCAATTCTTCACTCTCTTCACTCTCTTCACTGTTCTCAC
CCTTAAGATCGAACACTGGCTGCTCCAATTCTTCATCTGATGCATCTTC
>160
TCATCGAACTAAGCCCTTTAGGCCTCTTCTGGAGATGCTTCAAATGGGTAATAGCATCAT
ATAATTCCACCCTATTTGTCATTTTGAAAGCCTCTTTGAAAGCTTTCTTAGCTTCTTCAG
TTTCTCCAGCACCCAACAATGCCACCGCTTTGTTGAGCTGAGCACGCCAGTGATTAGGCC
AGATAGCAAGCACCTTGCTGTACATTTCCGCAGCTCTTTGGTACCTACCCACATCTCTAA
ACAGCCCTCCAAGATTATACAAAGCATCCATATGATCCGGCTTCAGGTCTATGGCTTTTT
GAAACTCTTGTATGGCTCTCTCATCCTCCCCCATGGCATGCAGGGCTGACCCAAGATCAC
AATGTGCATCAGCATAATCAGCCCTCAAAAATATAGCCTCATCCAGAGCCTTTTCCGCAG
CTCTATACTCGCCCACCCCAAAAAGTGCACTGCCGAGAAGCTTCAGTGCCCTGTAATGGG
TTGAGCAAAGAATTGCTGCCTCTCTGTAATGCTCGCAAGCACTCAAAAGCATTCCCTCAC
TTTCCAAAGAGATGCCCAGATTCACATGGATTTGTGGCAGCAAATAAGACCACTGACTAC
CACTGGCCTCTGCTGCTTCAAGAGCCAATGTGTAGGACTCCTTTGCTTCTGAATACTTGC
CCAAAGCATATAATGTATTACCTGTCCTAAAATGTGGGCGAACATCTGTAGGCTTCAGCT
CAGTAGCCCTCTTAAAGCTCACCAATCCTTCCTTGAACAACTGATTGTCAAACAGAGTCC
TTCCAATGGCCATATGTGCATCAAATGCCTCCTCTTGAGTCCTCGATCCATCTGCCTTAC
TCCGTAGCTCACGCAAGTCCTTAACGAAAGCATTGTAATCAGGACCCAATTCTTCCCAAG
CCCTCCTCCCACCTTCAATATCTCTGGCCCCATTTTCAGAACCCAACTCCCTAGACCAAC
CAGGGTCAGAAAAACCATCCCCACCAATGG
>161
AAACTATAAACATCACTCTTTTCCGTCAGCTGCTGAGTTGCATAATACTCAGGATCAAGA
TAGCCCACAGTTCCACGAACAACACTCGAGACATGAGTCATTTCTTCATCCGCTGACCTG
GACAATCCAAAGTCTGACACCTTTGCCCTCATATGGATATCAAGAAGAATATTGCTGCTC
TTTATATCTCTATGAATTATGCTTGGATTGCAGCCACTGTGGAGATATTCAATTCCTTTT
GCTGCATCCTCTGCAATTAGCATCCGAGACATCCAGTCTAGGGGCTTTCTTTCACTACTT
GAGCCATACAGATGATCTCTCAATGTTCCATGGTGCATATATTCATATACTAAAATGCTT
TGGCCTCTTTCCTCACAGTATCCAACCAAGGGAACCAAATTCCTATGATGTATCCTTGAG
AGCAATGCAACTTCATTGAGAAATTGTTCATCCCCATGAATGGATGCTCCTGCCTGAATT
TTGACAGCAATTTCCTTGCCATCTTTTGTTTTACCATAATATACAGGCCCAAAGCTGCCT
TGTCCAATTTTCCTTGAAAAATTCTCAGTTGCTAGTTCCAACTGTGCAAGCGTAAAACGA
GATGCTATTTCTGCCCCTGCATCTCTACGAACAGATCCCACCTCTGAATAGGCAGAAGAT
GGTCCACGCCGCACCAATGGATTATGTTTTTTATCACTTTCTGAAGATGATTTCTTTTGA
TAATTGACACAAACAAAATAGACAGCAACAGAGGCGAGTACAAAGAAAACCAACATGCCC
ACTGTCATTCCAATGATTAATTTCACATTCTTGCCTCTAGCACCTCCAGGCTTTAGATCT
GGATTTCCATTGTACCAGAAAATCATTCTTTTTTTTAATAAAGCCTTGGAAATTTCTCCT
CTTAGCTGATTGTTCTGCACATACAGTTGCCGTAATCTTGGTAAATTAGCAAGAAAAGAA
GGTAATGTTCCCTTCAGCTTGTTGTTTTCAAGATGCAGGACAGTCAACTTGGAAAGAGCA
CTTAAATCAGGAATATATCCAGTCAACGAGTTATTATTTAGCTGCAGTTCAACTAAGCTT
GTCAATTCAGCAATTTCTGAAGGGATTTCACCTGTCAAGTTCTTTCCAGACAAATCAACT
TTTGTGATTCTAGGTGGTGAATCTGAGCTGCATTCTACCCAATCCCATTGAACCGGAAGA
CAAGGATCTCCACCTTCATTTGCCCAATCACTCATTGGCGACATGGCTATTAATGCAGCC
AAAGCAACAGCATCATGGCTGCTTGTTTTCAAAACCCTCCGAACATATCTGCCAATCTCA
AGTGCATTCAAAATTGGACCACGAGTAGAGTCACTTGTTTTCTCAAAGGCAAATGATAGG
ACAAATGGTAATGAAATATTCTTATAGCTTGGCTCATAAAGTTTATAGCTTCCAACATTC
TCCTGAATATTAAGCGGTATATTACTATAAAAGGGAACATATGGCCTCTGCAAGGTAAAT
TTCCGAACTTCAGTTGGACCTAAATCCTCAATCTCAGCAAGGTATGCATAAGTACGAGCA
TTAGCTGGGAAATCTTCAAGATTTAACCGATAAGTAAGACTGCCACGAGTACCAACAACT
GCAGTTTGCATCACTTTGTTTGGTGGTTGCTCATGTGTGTTTGTATAAATGTTCCTTAAT
GTGCTGACTGACCTTGTTCCAGGGGCCACGCCAACAAGATAGTTTGGCTGAATTGCATCC
GAGGTCCAGATACGATCATAAGGGTCATCAGGATATCGTATGGGTTCCTTACTTGTGGCA
CCAAAATTTATCCTTGCAGTAACCTTCAGGAAGAAATCTTCCTCAAAATCCGTTGCATAC
ATAGAATCATTGAGAACGCGCAGCTCCAAAGTGGATATGAATGGAACACCAGTTGAAGCA
TGTAAAACACACACACTAACTGCACTGGATGCTGCTCTCAGGATAATTTCTTCGACATAG
ATATCTGTGGCAGTTGCAATTGTTATTGTGGCCCAACGAGTGGTGTCAAGATAGAGGTTG
AACTTTGGGTATGCACTGCTATTATCAAAGTTGCCATAAAGGAATGTTGCTCTAACAAGG
TACCGTGTCCTCTCCGTGGTATTCAAGGTGTAACAATACTTCTTATTATCTGGCGGAAAA
TATCTTAAGCTCTGGTATTGTCGGTGGGTTTGAGTTGAAACATTGATTTTTGCTGCCTTG
CCTCCAGTCACAGATACATCATCAGGAATCCACTGAAGCCCAGTAGTATTATCAGTGAAA
TAACCGGTACCTCCACAATCAATGCTGATGAAATCAGTCCTCTGAGCAACTGAAGGCAGA
ATTCCAAAGAGCATGAATAGAAACAACACTGTGAAGTTCACCGAACCCATAACAGAGATA
CTAATTGGCACCATCAGCTGACCCATCAATCTCGTATATCACTGTAAATCCTTCTGCAGG
AAAACTCCTTCCTCCCCAATAACTGCATACCAAACCGAAATGACTGATTTCAGAACGACC
CAAGATTGCAGAGAAACAGCTTGAATTATCGGCTTAAAATCTCACTGTAAAAGGTTGAAA
CCATATAGCTGTACGTGGACCCATTTCGAGCAAGCTCTGAACTAAATTAATGATAATGGT
ATATTGCTGATCATATCAGTTTCCTGCAC
>162
TCTCCGAGAATCACCAGATTTGGATGTGATTGAAAAGAACACTCCAGAGCAACATGTGAT
GCCTCTTTCCCCATAAGTCGTATGAAGAAATAGTACTTCCCAGCTGACAGAGCATCAAGA
CAGATATTACCAATGAGTTGGGAACTGAACTTGCATACAGTATCAAAGCCAACATCTGTT
TCTACAAATTCATTCTTTAAATCGCCTTCAAGTGTGACGGGAACACCAACAACAGTTGTT
TGACATTTTCTAGACTTAAAGTACTCAGCCAGTCGAGCTGCATCTGTGTTTGTACTGCAA
CCTCCAACAAAAACTAGCCCATCCAGTTTCAGCGTTATACAGGACCTTCTAGCCTCTTCC
ATGTGCTGGAAATCATGTATTTTCTTTGATGACTGCTCCAGAAGATCACTTCCTCCTTGA
TTGCGGTAGCTTTTCAACATGTCATCTGTCACTACCAAAGCGTTCTGTGAACATAGACCT
TCAGTCCCACCCACAAATCCAAAGAGGATACTCTTGTTGTTGTGTGCTTTCAAAGCATCG
AAAATCCCTCCTACCACATTGCGGGCACCTGGTGATTCAGCTTCCATG
>163
GAATCACCAGATTTGGATGTGATTGAAAAGAACACTCCAGAGCAACATGTGATGCCTCTT
TCCCCATAAGTCGTATGAAGAAATAGTACTTCCCAGCTGACAGAGCATCAAGACAGATAT
TACCAATGAGTTGGGAACTGAACTGCGCAGAATATGCTTGTTCTTAGTCAAATTGAACAG
CCAAATTGAATGACAAATCCATAAGTATTCTGATTAGAAGTGTTTTTTTCTTATCTTTTT
ATGCTTCTTATAGTATACATAAAAGTACATGTTACATCAGTATGATTCAGGTCCCTTACT
CAGGACAGACGAGAAAAAGCATCTGATTGCAAAGCAAGATATGTACCTCTTGTATCTTTC
CTAAGAATCTTAAAATTGGCCTTAACTATGACAGATAATTCTGAAAATCTGTGGTCTGAT
CTGAAGTTTTCGCTTTGATATTTTTAACCCATACTGTTTCATTCAACCAACATAAGTGAG
CCCTAGTAAATCTGTCTTACCTTATTAGGGTCCAAATTATAACCTGGAGGATTTTAGTAT
GAAACACTTTATTAGTAGTGGCTAATGGGCTATTTTTATATCTCAAGCAACAGTTCTAAT
AACTATGCTTGAAGTGGCAACCTTTATCCTATGATTAATCTTTGAAGTTTTAGTAAGGCA
TACCTTGCATACAGTATCAAAGCCAACATCTGTTTCTACAAATTCATTCTTTAAATCGCC
TTCAAGTGTGACGGGAACACCAACAACCTAGAAAGT
>164
AGTGAGTGAATATTTTTCTTCGAGAAGTGGTGCCACAGGGACACTAGGTTGGATAGGGGG
CATTTAGACATCCCCAAAACCATCAAGGAACATCTCCCACACCTCCTTTTTGACAGGAAA
TGCCAAAGGGACGTTGGAGAAGTCACCCAAATTTCCCCTGTAGTCTCCTAGTCCCTAGGA
ATGGGGAAATGCAGGGGGATCTGTCCCCCAGGGATGGAGACAGATTCCCATGCAATATTG
GCTTTTAGATGATTAAGGTATAAGAAGGAACAGTACACTGACTACCAATATGTGAGAGAG
CATGAGCAGATGCCAAACTCGAATGAAGATGCGATCATTTATCTTTACAGGAGCATATTT
AATTCCTGATATGTAAATGAAATTTCAGACATAAGCGGTCTTTCATTAAGCAAACAAAAT
GCTACTAATGTAAGTATATTCTTTCCAATGTTATGATTGTCATCCACATTAGTACCATGT
CATGATATATGTTCAATAAAGCAGTCATGCCAACCTGAAAGTATGGTGAAAAACATGACA
TTTCAGAAAAAAATGGAAACCAATTAAAAAGATGGAACTCTTCTCACTAAGAACGGCAAA
AAAGAAAGACCACAAAGAAACAAGAAATAGAATGGATGAAAGTAAAGGAAGGAAAAGTAA
ACACAAGGATTGGTGTATTAAACAACATGGAAGCATCTTCCAAGGAGCGCTCCACGTGTT
TCCTGGCAGGGCAGCCATAATACTGCTACCTTGAATAACCCCTGGGATGTGGAGAGCCCT
TGATTGGTTTTTGACCATATTTCCTCCAGGAAAATTCATCTGGTGGAATGTCTGCTAATT
TGCTACTAATAGCAGGCACTCTAATAGTACGCTTGACTCTTAGCTTCCTCCGTTTTGAGC
AGTGGCACCTTCCAGTACTTCCACATTTACTGCTGTCATCACCTTTACCGGAACATTTTC
TCTTAGAAGAGACACCAGGGATCCGTTCTTGGGCTGCAGAAATTGACTGGTACTGCAGCA
GTTGCTTATCATTAGCAATACTCCCATCCATGCTTAAGGACGACATAAATGACTTGGTAG
AAGAAAGTGTTGGTGTGCAGCTCATCGAATTGTCTAATTTCATGTAACCATTTCTAAACA
TGACATCTGCTTGTGGACTAAGATGTTGAAGCTGCAGTTGTGGATAGTGCATCTGCGGAT
GTAACTGCTGATGCCGGTTAGTGTCTGCGCTTAGGACGCCAGAGGACGAGCTCTGACAAG
GTAAAAACTGCTTGACGCATTGTGAAAGAGCAAAATCTGATGAAGAAGATGAGTAAATAG
AAGCAGAGGCGTGAGGGTTAGGTGAATCCAAATCCAAGAAGTTTGGGCCATCCATAAATA
GTTGTTCAGAGCCAGATCCTGCAGCAGATTGAGTTTGAAGAGGACCCCTTCTAACCCGTG
CATGGCCTTTTCTGCTCAAAAGCGATACCACCTTGTTTAACTTGGATAAAGCATCCTCTG
CAGCCAAACCGAAATCTTGTTGAACTTGTTCTTGTTGATGCTTGTGATGTTTCTGCGATA
GAATGCTCACCATGCGTTGAGCACTTTCTAAACCTGCTCTAGTCATTGCCTGTACATCAC
GATCCCTCTGGATATTAAGGGAGAGGGAAATGTTTACTGGGTCCATTATCCCGTGTTTCA
TATATAAGTTGCTTGCCATAAAAATGCAGTCAGGAGAAGCTACTGTTACCGATTCATATG
GAAGATATCTGCAAAACAGCAATCAAATTTAATCTGGTCATCTCCATGAAAATCCCTCTG
CTATGCAAACAAACGTCCTCACACACGGGAAAGAAT
>165
AAGCCTTGTGTCATCATTCCCAATGAACTAACTGAAGCAATTAACCGAAATTGTGGTGTT
GCAGGATAACCGTTTGATCTTAAAGTGCGCAGAAGAAGGAAAAGCAATGTTGAAATATTT
GAAAGCCAATATGATAAGACATCAGTCTTATCTTCTTCCTCAGTTACTGTTTGGATAGCA
TGCATTAAACGGTCAAAAACGACAGTCCTTCCAGCCTCAAATGCATGGCAATGAAGAAGG
CACTTATAAATGATACATGCTGCAACAGGTTTATCATGACTAAAACCTAAATCGTCTGTT
ACACACTTCAGGAGGACTTCTAGAGTTTCCTGCTGCCTGTCAATCATAACCTTAGAACGC
CTTAATTCTCCTGGTGTGTGACTGAACTCTTTGAAAATTTGAGAAGGTGAATCCTGCATG
ATCGCCTTAGAACGCCTTGTTTCCCCTGGTGTGTGACTAAACTCTTTAAAAAATTGAGAG
GGCGAATCCTGTTGCCTTTCAATCGTAGCCCTGGAACGCCTTGATTCTCCCGGTGTCTGG
CCGAAATCTCTAAAAATTTGAGAGGGCATGGGCGAATCAAAAGAATATTTCTGATCTGCA
TTCGAAAAATGATTGATTTCAGGCGTCTTCTGCATAGTAATAGGCCTTCCAGCATTGGTA
TGGCTATTAGTCGGGGAGATGACTATATCTTGCTGCCTACGTACTTGCTTCTCATGATCC
AGACTACAATTTTTTTCTTCAAATCTTTGCAAACTCTGCTTAGCTTGGGAGGCCTTCGAC
TCGGCTTCCTCTCCCTTTCTTTGCCATTCTTCACACTCTTTTTGTGCTTTCACTAATTCT
CCCTGCAACTCTAGTGCCTTTCTCTGAAGTGATTCTGTGGAGGCCTTAAGATTCTCATTC
TCTTTTCTTAGCTCCTGAACATTGAGCTGGCTTGACTCTAGTGTAGATATCTCTCTAGCA
GCAATTTCGAGTTGACGCTTCAGTGCTTTGTTTTTCCCCTGCTCTTTGAAAAAATTAGAA
GTAGCCATATGTAATTGCTCCTGCATTTTCTCCAATGCATTCTGCAGCTTCATAACTTCC
AATGCTTTAGATTCCTCAGTGGCAGCTCGTAATCTTTTCTCAAGCTCCAAACGCCATGTG
AGCTCTTCGCATCGTTTCTCAAGCTTGTTCTTGGCTTCTTGTAGAGCACCTCTTTCCCTT
GAAGCTGATTTCAATCTTCGGAATTCCATTCTAGCAGCCCTACATCTCCATGCACATTGG
ATAGCAATTGTTGCTCCACGCAATTTGCAAAAATATGAATGAGCTTTGAACATACGCCAT
CGTTTCTGAATTTTAACAGCAGCAATTGTTCGTTTTTTCATATGATATGTTTGACGAGCA
AAAGATGCACGAACTCCAGCCTGTATAGCAATGGCTGCTGAATAGATGCGCATGTATGCC
ATCCGCAGAAGCCACCTACGAGTATGCTTTTGAATAAAAATAGCTGTGGCTTCCCTTCGT
TTAGCTTCAAAAATCTTCCGAGCAACACATCCTCGGCAATAAGTTTGAATTTTAATGGCA
GCCCTGCATATCCGCATGAACTCTCTATGTGCAATGAAGGTCCGCACTCGCCGTTGAATA
CATTTTGCAGCATTATTGAGAGCTTCTGCTCTTCGGGCATCCAACTCAACTATCTGCCCA
GCTCTGAGGAAAACCTTTGTTTTCCCCAACTGGTAATTACTAAGGTTCAGTTTTTCTAAC
AACTTTTCTGTAGCATCTTTCTCATCATAGTTTCCATCAGTCATCTCAGGTGCTAGCAAT
CCAAAACGATCTAAAAATTCATCATATGTACATCGTGTTGGATAACCTGCGCAGCTAATC
CGTACTGCTTCCAGAACTCCCCCACAACGAAGTTGATGCAGCACACTTTTGTTCTCAAAG
TTCCATGGCTTGTTATCTGCATTGGGTTTGACACAACGTATAAAGTGTGGTTCAGTGGAG
CTTAATGTCTCCATCAGAGCTTGCAGTTGTTGCTTGAATCGTGTTGCAATAGAAGAAAAC
TTGAAAGAAGACTTTAAAGAATCAGAGGCAAGTGCAGGAAAGAGACTAGCAAGAAAAGCA
CACTCTGAGGATGACAACAAATTGTTGTGTTCCACAATGATGTAGTCCCTGTTTTTCTCT
AGGAAAAGATCCGTCTGATAGGTCACCTCACCAGCATAATGAGAAACTGTGAAGTCTGTT
TGTGCTAGCCTAGGCTTGCTGAACCTCTGATGATTCCCAAAGTGGTGAAAAAGCTTGGTT
GCAAACGTCTCATTTGTTGATTTTGGGAACATGCAGGCTTCATCTAAGAGAGAAATTACT
CCGACAGGCTTCTTTTCAATTAAATCTAGAACATCTTGATTGTCTATAAATTCTATGTAG
CTCCAATTGATTTCTTCTTTGCTGTAATCATCTTGCTCCATTTTAAACACATGCTGATTA
AAATGTTGTTGAAGCTTCTCATTGGCAAAGTTAATGCAAAACTGCTCAAAACTGTTATTC
TGAAAACTTTCAAAACCATAGATGTCCAAGACTCCTATCTCAGCTTTAGAATCTTGATCT
TGACCTATAGACTTATTGATTTTATCCACCAACCAATCAAATAATCGAGAGTACATTGTT
TTTGCCAAAGCATCACGACTGGTGGCAGCTGCCAGAGGATCAAGAGCTTTTATTATATTT
CCTTCACGAGTTACAATCACACGTGTACACAATGCATCTTGCAATGCTTTAGAATCACAC
ATGAATAACTCTGCTGCAGTTTGAAGATGAAAATTAGATTCCTGGTCCTTTGGGATTGAA
GAATCATGCTCTCTGCCGGAAGTGAATTCAATATTCCCTAAATGCAGTATTCCAGCCAGT
ATCCGAAAAATAGCTTCCTGTTCCTCAAGATTTATGCCTACTATATCCATGGCCCTTCGA
GTATTAGCATATTCCTGAGCATTACTCACACCAGATAACTCATATGTATTGCTCTGATTC
AGATAGTGCAGTCTCCTAGGATCACCGAGCTTGTACTTCTCCACATCCTCTGGTGAAGCA
CATAGTTGATAAAAACAGTGGTAATTTCTCTCAGGATCTGTTATCTGCACCACTCGAGAC
CTCTCTAAAAGATAGGTCCTGATTGCAGCTCCAGATATTCTACCATTTTTGTCGAACTGA
ATTTCAACAAATTTCCCAAACCGACTTGAATTATTATTTCGTATTGTTTTTGCATTGCCA
AATGCCTCTAGGAGTGGATTTGATTTAAGAACTTGTTGCTCCACTGTTCTATTATCTATA
GCAGCCCGACCGCCCATATAAGCTAAATACTGCATTATTAGTTTTGTCGTCTCTGTTTTT
CCTGCTCCACTTTCTCCACTCACTAGTATTGACTGACTGCACCCTTCATTTATCATTGCC
CTATAAGAAGCATCAGCAACTGCAAAAACATGAGGACTTAACTGCCCAAATGGAGCTCCT
CTATACTGCTCCATCATGTGAACATTATATAGATGGGGAAGATTTGTAAAAGGGTTTACA
GCAATCAAAATACTACCTGTATATGTATATATATCATTGAGCTCATATCTTCTTGCAAGG
TTGTATAAAACACCCGGTTCATTTAAATAGGCCAGCTTAGTCATGTCGTCCACTCCTCCA
TGCTTTGCATCTGGATCTCTAGGGTGAACTTTGAAAATGGAAGTACATAACATAGTTCCT
TTTCCTGTGACAACTTTAATCTGCCCATTAACAATTCCAACCACTTCAGCCTCAACCCAT
GCCATTTCGCTGTCTTCAATCCATACTTTTGACCCCATAGTAATGTTCTTTTTGGTAGCC
ATTGTACTGACTGCCGGTTTGGTGAAGCTCCCACGTCCGCTACTGGACGGCATAACCCAA
GGCTTCTCTGTAGTATTCTTAAGCTACCAAAGTCCTCCTCGACTTTGATTTTCTGCAGGC
TTCTTTATTTGAGAAATTGCAGGCAGATTTCAAAAAACTAAACAAAGCTCCGCAATTCAA
CCTCGCAGCAGAGTGCAGTTTCCGGTTTCTGCATTGAACCTCGCCACGCAGCTTTCAATT
TATTTTCTATAACTTCAAGTTCGGCTCTTTGAAGCAGCCGTCTCCAAAACCTGCATAATC
GGAGAACGAACCCCGTACCGAGCAGTTTGAAAATAACTTTAAAGCGGCGGGCAGAAGCTC
TAAGCTCCGGGAGCCCGAAACAGGCAAAGAAGGCAGTTAAAAGAGCAAACTTTATGTTTC
GAACCCGAGACGCTGCAACCGACACGAAACCGGTAGAGAATTATCTAAAACGGAGCACTT
CAAACCCTCGCTTGAATATTATTTAAAAGTCCGAAAGCTTCAAACTCCGCAACGGAGAAT
GGCTGCAAGGAGGAAGAGTTGCATTGAGTAAAGGCTCCGAAGGCGGACAGAAATTTACAT
GAAGAATGATCATGGCCGCGAGGGTTATCCTGCGCTCTCCTCCGTCTCCCATGAATTCCC
GCTCATGGGATTTGCGTAAGACAAAAGATTTGCCCTCTGAGAGACCTTCACGAAACAAAA
TTATAATAATAATAATGTAATAACTCCGTGTGGTGGGGAACGTGATGCCGCCGTTTTGTC
CAAGCTTTCGGCTCCAAATTTGGAAGAGGAGGACAAGCGCCAGTGGTAGTGGTAGTTTCT

>166
GCGAGAATATCAATACATCAGGATACGAGACCCTGCGTGCATCATTTCTTGACAATCCTC
GAGATCTATTTTGATCCTTGAAGTTAGATTTCTTAGAACCTGTATCACGATCGCCCTTCT
TCTTTCGTCCACTATCATTCTTTGTGGCACGTTTTGGATCGGCCTGTTGCTTCTCTGGAG
GTGCGGAGGATTTTTCCTTTTTCTTGTCAGTCTTCTGTCCACGTCCACGATTTCGATCAT
TACGATTCCGATCATTACGACGATTCCTCAAACGCTTTCTTCCTTTACCACCTTCAGGTT
TATCTTCTCCCAGCCGATATCCTCCTCGAACACCTTGCTTTACTAATCTACTCTTATGTT
GAGGCTTTGCAATATTAGCTTTTACCTTACTATCTCCCTCACCAAGCTCATTGATACTCA
GACCTTCAACACATGCCTGAGCTTCCTCTCGAGTAGAGAAATGAACAAACCCATAATCTT
TTCGCTTGGCTGAAGGCATGTTCTTTGACAATTGAACTTTCTCAATTTCACCATATTTCT
TGAGTTCCTCTTTAACTCGTGCATCATCCCAAGATGCAGGCAACCCATCAAGAAATACAT
TCTTTATCTGTGCCATGACTTCCTCATCAGGCTTAACAGAAGACTCTGCAAATGCAACCT
TTGCAGATCTGTCACAACCAAATACAACATCTCGCTTTTGCAGGCGCTTGTATGCATTCA
TAGCAAATTGATGAGTAGTAAACTCCAAAAATGCAAATCCACGGTTTTGCCCCTCATTTT
TTGGATCATCCATTAGGGCCATTTCCTCAATGTTCTCAATTTCATATTCTTTTAGCTTTT
CT
>167
CTAAAAATTGGAAAAGAGCAAACTCGATATCCTCTTGATATCCGTCTTAGTTGGATATTG
CAGCACAAGATCTCTTCAACAACAATTTATGCTCTGATCCTCCACTTCTATGCCAAAGAG
TGTTGATTTCTCCACCACATTCAATGAGGGTATATCATGTGTAACTCATACAGTTTTGAA
GAATTCTGGCAATTCTATCATACATGTGATGCTTGAGGAACAGTTTCTCTACTTTTTCTC
TTCCTTTCCGACCCATTTCCTCCCTGGCAGATTCATTGTCTAGAAGAAAATGAATATGCT
GGGAAAGGATTTGTATTCCTTTCTGTCCAGCAGGATGAAGAAGACCAGTTACATTGTCCT
CAACTATCTCTCTTGTTCCTCCTGCAGCTGTGCCTAGAACAGGGAGGCCAAATGCCATAG
CTTCAATAGTGACCCTCCCAAATGTTTCTCCCATACCCTGTGCATTTATCACATACACAT
CAGCTGCAGCATAAAGTGGGGCTACATGAATTGTTGCTGGCGTCCACAACATTACTCTTG
CTAGCTTGGGATGATAAGCTACTAATCGTAACATATTCTTGATATAGGGAACTTTGTTGC
TCTTAGATCCAACAGAACCAATTAGAACTTTAAGATTTTGAGTTTCATTTTCTTGCATAT
CAGCTGTGAGTTGTCCGATCCTGTGTACCCTGGGAAGGATTCTTGTATGAGAGGAGTACG
TGTGGTTAGGTGATGTACTTATGAAGCTTGCGTTTTGTAAATTGGCTTCATTCCAAGATG
TTTGTATTGCATTGCTATTGTTTGCATCATCATTTCCTCTGTAATTGACAGTAGAAGACT
CAAACAAGATCCTAGATATTCTATTTGTCTCCACAACAGAATCTTTGCTACCAAAAGCAC
CACCAGAAGTTTCAATTGAACCTGCAACAGCTGAGTCCATATTTGGAAGGAATGTTTCAT
CCACTATCATCAAAGCTGCTTGAAGCAGGATCAACTGGCCTTTTCCTGGATTGATACTAC
TAAGAGTCATCACAAGCATATCATTAGAGTCCAAGCCCATACTTCTTCTAACTTCATCTC
GCAGAGTTTTTCTTTTCTTTAGCATTGTCTCGACACTGAACAATGGACTGTTCAAGGCAG
TTTGTAGTCCTGCTACAAAAGCAAGTTCATCATTGACAGAAAGAGGGACCACTTCTAATG
TGGAGGGCAATTTAATGCCTTCTTCTGCAGACCATGTCGACCATTGCTGAGACTGCCCAC
GAAGGCACGGATCAAGGAAGCTTACACGTTGTACGCATAGTACTCG
>168
TTTTCCGATGCTTCTGCATATATTCCTTTCAAAAGGATCTTCCATTCCATAGTCTCAAAA
ATACTCAACTCAAAATTACAAATGCAATGTACATCAACCAAGCTCCACAGATAAGATATT
GTGACCCAGAAAACAGTGCAACTCAACAAGATCTCAGTATGGCTACAATCCATCTAGAGG
GATCCAAATTCATCCCATCTTGTTTGTTACAGTCTGGTACAGGGACCTTAGTTGCGTATT
CCATTTGTCTATTGCCACATACTTCTTTAACCCTTTGGACCTATCACCAAGTTCCAAAAG
TTGGTTGACCTGATCAATATGCCCATGAACTCGGTTATCTAAAATTAAGGATACAAGAAG
CTGCTCAACATCTTTCTCCGGAACATTTAACTCCTTAGATATAAAGGGTATACGGATGCG
TGTATATGGCTTGATGAGTTTCAGCAACACTTGCGTCCTAATGTTTTTCAGTAAATCTTC
AATATAATTTCGAATAAATGGATCATCCATAATTGTCCTCCTGTTACTCTTCAGGATTTT
TTCAAACTCTAATATTTCATTCCGCTGGTACGCTGCTACAAGATTGGTCATTGCCAGGAT
CTCTGGATCATTTTTGTACGGCTTTGCCTCCTGACCATCAAAAGGATTCACCTCAGATTC
CATTAACATGTTTGCCAGAACTAAGTATTTCAAACATTGAATGCGTCGATGATTTCCAGC
TTCATCATAGTTTTGAAGGCTTCAAAGAAGTCTGTTGCCGCCTCTGCCCATTGTCGTTCA
GCCATATGCATTTTTCCACCACATTCATGGATAATGCCCATGATACGGGGATGGGGTATT
GCGGATTTAATAGAAAGGGCCTTTTGGTACAATTGCTTCAATTTTTTATTGTTTTTTGTC
TCAGTGTACATTTGAATCTCTATTGCATAAACCTCCAAGAGTTGAGTGCCTTTCTTCTGA
TCATCTGAACCATCTTCTCTACGGCAAGATTTGTGAAGCTCCTTAAGTATCTTGTTCATG
CGGCCATATTCTCCCATATCAAAAAAATCTTGTCAAAGCTTGAGATTGGTCTTAAACCAA
AGCCTCTCATTTTTGCTTCTTCAAGGGCCTTGAGTGTAGTCTGATAAAACTCCTGAAGGA
GTTCGAAGTTCTGGCTGGCAGAACCAGAAACAAAATCCATGATGTTGTTTATACATTTTT
CACTGTAGTTCCGTGTTACCGCTGATCTAATATATGTCAGCATTACACGATAAGAATCCA
TCATCTCTTTGTATTTTCCAAGGCGGTAGTACAACTTCACAGTTTGTTTCAAAGCCTTAA
ATCCCCATTCTGCTTTTTCAGGTTCCATTTTCACAACTTCAGCAAAGCCAGCAAGAGCTT
CCTGTGGGTCAGACTCCACCAAACCTTTGGAGTTGTAATACTGATTTTCAATGTCAACGT
CCTGCTCCTCTGTTTCCTCTTCCGAGTATTCAAATCCATAATCTTCCATATCTGCGTCTG
AACCCATGGTCGCTGGACCCTGCTACCGGGGCAGGGTAGGAACTAGCTGCGAATCAAAGC
CGAAAAAACTGTGTATCGCTGCCTTGGTTTGTGACGGAGGAAATCAGAGGAGGAAGAAAA
TATGATTTTGCTCGATTAGAGAATCATCGAACTTCTTGCGCCTGTGCATCCATCCATGGA
TGTGGAGAGTTTGTGTATATCTATCCAACACTTGACGTTCCGGTGTCGATTTTGTGAACT
ATGAAGCGCTTTCAGTCCTTGGTCACGTCACGGTGCTTAAAACGCAGGGGCTTGGTCATA
AATGTTTTGGGGTGTGATATGGTGTTAGTTATTATTGAATAGGTTTAATGGTTAA
>169
CAAGTATTTGCTACAATCTGAAGAGAAAATGTCTCTATCCTGCATTCTATTAAACAACTC
TCGTGCATCATCTACTCTTCCATATTTAGCATATCCTGAAATCAATGCATTCCAAGAGTC
TACATTTTGTATAGGCATTTTATCAAACAATTGCTGGGCATACTCCAAACTGCCACATTT
GGCATAAGCATCAACAAGAGCACTCGCCACGAGGACATTTAACCCATTCCCGATTTGGAT
AATGTATGCATGGACTTGCAACAGCCGTTTTAAAGCAGCTGGACTGGTAAAGGCACGAAG
AACACATACTAACGTAAACTGATCTGGTTTATGAATTTCATTTAGCATTTGACAGAAAAT
TTCCAAACCTTTGTCAAAATGTCCATAATGTGAATAACCAGCTATCATGCAGTCCACGAG
ACAACATCCCTTTTCACCATTTTGTCAAACGACTGCCATGCATCATCTAGAAACCCACAT
TTAGCATAGAGTGTAATAAGAGCATTGCCCACAGTTAGGTATGATTCAAATCCATTTCTG
ATTATTTGAGCATGGACTGCCTTGCCCTCCATTAATGCTGCCAGGCTCGCACATGCACTG
AGAACAATGGCAAAAGTGAGATTATCAGGCTTCATGCCTGCCCGCTGCATCTCGAAAAAC
AAATTCAAGGCCTCTTCACCGTGCCCATTGTGGGCATAACCCATAATCATGGAAGTCCAA
GATTTGACATTTCGTTCATACATTTTGTCAAACAGTTGACGTGCATCCTCCAATCTCTCA
TTTCTCAGATATCCCGAAAGAATTGCATTGTCCAAAACAAGATTTCCTTCAGGCATGTTG
TCAAATACATTGCCTGCATCCTCTATTCTGTGGCATTTAGCATACATATCAACAAGAGCA
CTACCCACAAAAGCATTTGGCTTGATTCTATTTATGAGCATATAAGCATGAACCTGCTTA
CCACAGTCAATAGCTAATATACTGCTG
>170
AAAACAATAAAACTAAAATAAACAATTTTAGAAGGCAATTTCATTTCAAATGTCTTGAGT
GTAGGCATGCACAATCTTAGCATTGGATCGCAAGGCATTTAAGCATGAATATTGACTGCT
GCATATTTACTAAGAATTTCTCAATAATGACATATCATAGCATGTTGCCACAATATCCAC
AACCTGTGATGATAAGCCTCACGAGTGATGCATATAGAACTAAGTGTGGTTCTTAAAGTT
CTTTACCTATCCATTGTTATGTCAAGACCTTTCTGCTTAAATAACGCAAATGCAAAAGAT
CTAGAGACAGATACAACGAGAGTCAAAACACCCTTTTATTTCAACAAACAGCATTGTAAG
ATTTTAATGTCACCAGTTTAAATAATATATACTCCTTCCTTTCATGGGCAAGATACCCAA
CGGATTAGATTGTCATTATTTGTCTTCTCTGAGCAAAATTATATGCATCTATTTGTATAG
TGAAACAACGTCCTTGCCAGAACACTCCTTGTGCTACATGTTTGACTGGTCTCTCTCCAA
CCAAGACGAGCTTTAATAATTAGGTATTTAGCAAAAATAAAGAAAGAGCAACTGCATTAA
AAGAGAGGATAATCTGATGGAAAACGAACCAGCATCCCCACTTTCTCATATGACACTAAA
TGAGTCCAACCAATCTCCTCAATCAAGGACAGCCTTAAGTCATAAAGCTTATTTTCTGGG
GTCCTAGATTCATCTTGAATAAGATCATTTAGTACCTTAAGAGCAGATCCGAGACGCTTG
CAACGCCTCTCACGTACCACTGTCAACAAGCCATATTTATGAGAATTTGCATCTGCCCAT
TTGCGAAACTCTGCATAGTTCTCTTCAAACAAATCCCTCGTATCATCTACTGCCAAAGCA
GAGTCACTTTGTGTTGCGAAATGATCACCATCCCTCTCCATTGTCTGTATCTCTGACAAA
TCAATCTCTGCTAGTGCTAATCCCTTTTATAGAGTGCATCTGCTAACTGACCACGGAGAG
CTTCCATTTTCTTCTTGGTTTCGGCTGCATCCTCATCTTCAGATTCACTCTTCATTGAGA
AATATTTTGCTAATTCATCTTTGTCAATATTGTCAATAACCTCATTTGCAGCAACTATTA
CCTCTTTATCATGCCTCTTCTTATCTTCATTGCTACTCATTGAAACAAGTCCCTCAAGAA
TTTGTGCTAATAAGGGTGTATGTTTTGGATATTCTGACTTAAGAGAAGCAGCCAATCCCC
TCCATTCCTCGCATTCTTCATCTTTTTCCCTTGGAAGGCTTGAAAGAACCTTTATCTTAG
CATCTCGTACCTCTTCTTCCAACCGCTGCTTCAAACTTATTTTGCTTGATGAGCTACCCT
CCTCTCTATCCTTCTCTTCTACTTTAGCTGGTGGAGGCACTATGTAAAATATCTTGGATG
ATGCAGGACAGGCCTTTCCAGTTTGTTCTCCTTTGCTATCCCCTAGTGACACCTTCCCAT
AGGTAACTTTCCCAAGTAGTACTGTTCCTGCAGAATAATCCTTTGGCAGTTTGTCCTCTG
CCACAGGGCCAATATAAAATGCCTGTGTTTCCCCAGGAACTAATTGAGAAGAACTGAAGG
TATCCAATCCAGTAATAGGCCCATCCGGTTGTGAATAAAAGTTCAGCTTTTCTTCAAATT
TCTTCTCAATGAACAAAACCAACTTCTTTAACTTCTCCAAATACTGTGTATTGTCATGCC
TGAGGAAAATACGCAAATTATAGTCACCCTTGGAAAGCTTCACAGATTTTGGATAAGCAT
CTCCCATTGCCAGCACGCGCTTGTTTATGTCTGCTATCATGTAAAACTGTGATTCAAACT
TTGTGTCATAAATGCGATTATTAAGTAGTGGAACATGTGGTGTCACGTCACATGCTTCAG
ACAATGTAAACTTGTACGTTAATGTCAATCCATAGATTTGTGCTCCAGATGGTAATCTGT
CCCGTGTCGTAGGGAGAGGAAGGAGAACTGATTTAACAGGCCGATATGGAACTCTGATTT
TTCTTAAATATGCAGAAGGAACAAGTTTCTCAGTTGATAACAAGGCCTTCACATCAATCT
TTGTCGGAGCTTCAGTACCAGAAAGCAAAACATCTTCCTTATTTGCACTGATTCCATGGA
ATTCGACCTCCAAATCTACATGTGTTGTTGCATGACTACCATTGCCACTAGACCAGAACT
GAGCTATAGTTATTTCCATTGTTCGACCACCTTCCACTGAAAAGCTAAAACTTTTCAGCG
ATTGTGAAGAGAATGTCACAAAACTCTCCCAATGAATAGGCCGTCTTTTAGGACAAATCT
GAACACTACTGATGAAAAACTTTCTAGGAGTGTCAAAACCAGTAGTTCGGATGGTACCCT
CCACCCATGTAGCACCAATAGGTACTTCAATGAATCTCCGCTCAATGTGGCCTGCCACAA
AGGACAACCCTGAAAATGAAGCTACTGGACGAGTCTCTCTCAGCACCAACGGTTTTACTA
TTGTCACAGGTAGTCTAAAAAGAGGTCCACGCCAAGGTGCCTTGCAATCAATACCATGTA
CTTCAAAATAGTGCAGCCCTTCCAGAAGGGAAGTTGGATCTACCAAAATGTTAAAGCTAC
GTCCATTATGTGTGAGGAGAAGATATTCAGGGACCTTCACTACTTCAGAATTACTAGATT
TCAGTTGAATGTACTCTTCAAAAGGAACTAATATTTCCAACTTGTCGGTGTCTTCATGGA
ACTTTGGCTCAACCTGCACAGTCCACTCACTGGTCTGTTGACAATCAGAAGTTTCCCTTA
AATAAATTCCACGCATGTTAGAACCTGAATTTCCACTACGACTGATTTTAACCCGATACC
AAACAGCAGGTGCATCCTTGCAGTTTTGTACGTACTCATATGCTTGATCAACTTGCATCA
GCCCATGTCCAGTTGATAATTTTTCTTCTGGCTGGTTACCAATAATGGTTGCAGTATTCT
CCAAGGCTTTACGTACAGTGTATGGGCTGATAGAAAGACCCTCAGCCTTCATGGAACTAA
GCAAAAGAGCAACACCACCACAAGCACATGGAGAAGCCATGGAAGTCCCGTTCATTAGCA
CCCGCCTCTGTAATGTCCATCTAGGGACAGGAGCAACAGCGCCACCAGGAGCACTTAAAC
AGACTCCTAAGTCACCATCTGCTGTCGGCCCACGGCTAGACCATGTATACTCAAGCCCTT
CCGGGGGTGGCTCAACCACAGAGTGAGCAGCAGAAGCCATGACAGGTGAAACATAGGCTC
CAATACCTATGATGCTTGAGCTTGTCCCACCAGGCGCACCAAGAGTGCTTAATGAAGGCC
CATTGTTGCCAGCACTGCTTACAAATATCACTCCATATTTGTTTACCACTTCATTAGCAA
GTTCAACGAAACGTCCATAGTCAGGCAGCATGGTAGGCTCCCCGTAACTCATGTTAATGA
GATCGCATTTGTTCTCAACTACTGCTATCAAAGCACGTATCAAGCCGGTTCCTGTTTCCA
TTGACTGCAACCGAGAATCTCCAATTTTACATGAGATAAGTTGTGCTCCTGGTGCAATTC
CATTCAACAAATGCTCCTCTGGATGGTACGCAGCAGTAATGCCAGCTACATGTGTACCAT
GAGGAGAACAATCTGTGACAATACTAAGGATGCTACCCTCATTATAGATATTTAGTGAAA
CAGTACAAGCATCCAATTTGCTAAACACACCATACTTCCGCTCAATCCTGTAATTTGTTA
GAGGAATGAAATTTGCAAGTTTTCCATATTCTGGATCATCCTCAAGGTCCTGTGTGTCAA
GTGCTGCTCTCCATACACTGCCGTCATACCATACAACAGCATCTATTACTGGGCCCTTGT
CTTCATAACTATCCACTTGTTTCTGAAGATAATCAACTCTGCTTTGAAGATCTTCACGCT
CCTTTTTCAATGTGTTATTACCAGGTTTCGGGTGTTTCTGATCAAATGCCATGAGCTTAC
TTAAAGCCTCCAATGTAGCTTCCGCATGTTTCTCTTCCCATTTTTTCTTACGTTCTTTCT
TTAAGCGAGCAGTTAACGTCTCTGTAAAAAGATCATATGCCAATTTATAGCCTACACGCC
ACTCTCCAGAGGGATTCTTCCATGACTTGTTTACCATCAACTGTGCCCCTGACGCCCCAG
CAATGAAACCATTGCTGTCAGCTTTAACAACTTTTGAAGTGTCAATATCACCACTGCCTG
TACAGTCAATAATATCTAAGATTTTAGGTTTGCCATCTGATGTCACCTGTAACCCAGCAG
CAGCTGGGTCTACACCAGAATCGAATATTGCAATAATCACCCCTCTGCCATCATAAGTAG
GGTGTGTCTCGAGAAATCTCTGTGCACCGATCTCCTGCTTCGGCATCAGGCTCGCAATGA
ACGTGGACTCGCTCATCTTAAATGTGGGCAAAGCTCCATTATCAGAGGCTATTGTGCTAG
CAGAAGGCATGGCCCTCCTAATGTTAAGTCCCTCTGAAATCTGTGAGTCCCTTTTCCTCT
GCTGCTGCTTATCAGTCTTGTAGTAGGGCAGAA
>171
TCTCTCTCCTTTTCAGGATCATTTGTAGAGACATGGTGCTCTTGACGCTTTCTTTTCAAC
TCCTTCCTCAAAGAAAATTTCTCTGGCTTTTGCTCATCTTGTCCATTTTCCATTTTCATT
TCTGTATCCAAATAATACATGTCATCCAGGGCCTCCAAGTTTTCATTGCACCCTCCTATA
AATATGAGAATGCCTCTCTTGAAATCCAAACAGTCTCCTGCAATAGAGAATCTAGCAGAT
GGCCCTTGACCCGTGGTTGCTATCTTGGTCCACACTCCTGTCTCTATGTTTAGCATGTGG
AGATCGTCAAATAAATTACGATCATCGGTAAATCCACCAAACACAAACAAATGCTTTCCA
AGAGATACTGTGGCATGCCCTGCTCGAGGTGCTAATATCTGGCCAGTCGTGTTGAGCTCT
TTCCACACAAGTGTATCTGCATCAAGGACATAGACATCGGACAAATAAGAGTCCGATGCA
TCCTCACCACCCAAGACTATAATTTTGTTCTTCCATGATGAGCAAGTGTGGCTATCTCTT
GGAGACGGTGGTGTACCACTGGTTGCACCCATTTGCCAACTTAAGTTAACTGTGTCCAGT
ATGTAAAGGTCGTTGTAATATATCTCTTCAGATTCATCTTGAGCTTTTCCACAACCTCCA
AATATAAAAAGACGATGATCAATGAGTGCAGCACTGTGCCCCTCACGAGCTGCTGGTCCT
TCACCACTTAAATTAGGTTGCACCCATGTATTTGTAGTAGTGTCCAGCATGTGCAAATCC
CGTAGAGGGTTCTTCCCATCTGTGCCACCAAATACAAACAAGTTTGTTCCCACAGTGGTA
CAGCTGTGGCTGTCCCTGGGAGAAGGCGGGATTCCTTTCACCATAGGCTTACTCCAAGTC
TGTTTGCCGGAATCAAAGACATGAACATCGTTTGTCTGGCAGTTGTCCTTGCCATAGCCA
CCAAAAACATAGAGAAAGCGGCCATTCTTGACCGAGTTGCACGTGTGACCCCATCTCTTG
CCCGGACCCATTATACCACCTTTCCTTCCTGGGGATTTTTTACCCTCAGGAGTCTCTTTC
GTCTTCATCTTCATCTTCAACTTCACTCTTTCCCACTTCATCTTCAAGCCGAGCAAAATC
ACAGCAACCCGATATATTTAAAGAAAAAGAATAACCCAAATCCTTCTCCAGCTGCAGAAT
AACCTGGATCAAACCAGAATCAGTACACACTTTATTTTAAAGCGAGTATGTATATTGGCT
ATTGGTTAAAAGCCCAAATGAATGAATGGATCAATGGAAGGCGGACGGTGGGTTTGAATT
AATATATATGAAGGAAGAGGAAGAGTTATTCGGCTATGCCTATGCCAACGGGGTTGATCA
ACTCCTCGGACAAAAACATCTGAAACTCCTCTTCCTCCTCTGCTCTGTCTCTTTGGACAA
AAATGTATAGCATTTACTAAAGACAGAAAATATCTCCATTGTTAAATATAGAAAAAACAA
ATATATGTTATTTGCAGGTTTTTGTTTTCTAATTTTACTCAGGGTTCAAGCTTGACTTTG
TCGATGCACTTGGGCTTTTGTTATGGAAGGTCTGCATTTATTTTAACCAAATTTTTA
>172
TCATATATATTCCTTCCTGTCCAATTTTCCAAAGTTGTCACCATAAAACCCAACTCTATA
ATAGGTAGCATTTGTAAAGGGTATGGGACTCGATTCCTGCTCAAGAATCGATTCATATAT
GTTTGTAAGAGAAGTATGGCACTTAGCCAACTGCCCAAATGCTCTCCTGTTTTTGTAAAC
TGGAATAATTAATTCAAGAATGCTAGCACAAAAGTGATGAAGTTCAGCCTGAGAAAATAG
CTTATTTGCAAGCTGTAAATATTTCACAGCAGAGTCAACTGTCAATTTTGACGCCCCGTA
TCCTTCAACTTCTGCAGCTGATGCTTCCCCAATAACTGCACTACTGACCATTGGACAAAT
CTTACGCAACGCTGTTACATGCTCCTTTCCCCACACAGCATCATTTCGTCCTACCAATGC
CTGCATGATGACCCCAGCAACAGCCACAGCGCACTGTGCAGCTTCTGCCCAAGACTGCAT
CTCTTGATGAGCATCACATAAATGAAGAAGCCACATAATATGCAGATCTGGCACGTGTGC
ATAAGCCCAAGCAAGTCTATGAAAGCTCTCTGCTGCTGCATATCTGTCTATTGACATCAT
AGAACCCAGGAGAGCATGTTCAATTCCTGCATCTAGGGCTCTTAGAAGAGTTACAGACAA
TTGCTTGACTTCTGACCATGACCAATGATTCTGTGTAGAACCCTCAGAGATAGCATCCAA
TGCATTCTCAGAAATACCACAGCCTTTCAAAAGATCACCACTCCTCTCTTCCATTGCCAT
TTCGTCCAGTGACTTCCTGAGACGTCGGGCTTCCCCACTTTCCTCCAAGGAGCTATCAGA
CTTCATCTGAGTAACTTGTATGTCAGACATCAATTCTGACAAAGTGATTGTCAACATAAC
ACGCAACCGTGCGGTATTCTGGAAATAGTAGAAGGAATTCCGCACAAGAATTTGAAGGCC
AACAACAGCCCTCTTTCTGATGGAATCATTACGGAAAACTGCAAGACGAAGTAGATGAAA
TGCCACCTGCTTCAAGAAGCGATCATTCTCTCTTGCCATCAGTGTTGCACCATGAAGATT
AAACAGACTGTTAAATACAGGAAAGAAAGCTTTCCAAAAGACCAATGGTTGGCTGCGGGA
AAGAAAAGCCATGAATATAGCTGTAATACAGTCAAGCTTTGCATAGTCAGTCCCAATGCT
ATGATCTGCAGCTGCTCGTGAGAACTTCTCAGTTATCTCCAATATCTGGAGACTGACAGC
TGCACTTATGTTCTCCTCCCAAAGCTCTAACTTCTGCCTAAATACTGGGTGTAGACTCTC
CCTTAATGCTCTGCTGGAAGCTCCTATACGGGATGATTGTGCCTGCGCTAATGCCTCACG
TAAGGAGTATGGTTGACTCGGTGAACTCAACTGGGGGCTCAACCTTTGCCATAAGTACCC
ACTCTCTGGTGTTACCTGTGGTCTAATTTCTTGTCGAGATGCATCCGTCAAATAACTATT
AATTGCTGGAGAGAGTCTGTCCGAGTACTTGGGTGAAACTGGCCCTTCCACATCTGGACT
CCGAGAGTTACCAATGATCATAGAGTCAGCTGACTTTCTATGCTCAAAAAGGACAAGACA
TTCTTCCAGAAGCTTGAAAAAGAGCCTTGTTCTAGCAATACTCTGTTGCCATGCCTTAAT
AAGAGATGTGTCATCCAAATTACGGATTATCTGCATGATACAGATTAGAACTTCACGCTT
CTCTACTGTGCTGAGGTTGTAAAATACTGGCATCTCATCCAATATCAGTCCAATTAGGGG
GAAATAAAGCTGTGCAATATATAGTTTGTCCTCCAGCTTCTGATACCGCACATCAAATTC
ATGCTTGCACATGAGAACCACCAAGATGCGAGCCGCTTTAGAACGTTGTGCCACATCATC
ATGATCCCATGTAAGGAAGAGCTCTTGTATTAAAACTGAAGATAGATAATTCCTCTCTGA
AGGATCCCGTCCAGGCATCTCTACAAAAAGATCATGATCACAAATAATTTGTAGAAAGGT
TAGTTTGCAGTCATGCAAAACTGCCTGGCAAACCCCAGTGAATTTGTCCATGTATAGTGC
TACCAATTCAAAAACTTGCCGTGGTTCTATGATTGACAAGAGATCATAACAAAAGAAAGC
TAGACTGCTATTTAGTCGCTTGGCCAAGCTCAGTCCTTTCTTGCAGCGCTCATGTACTTC
GGTAAGTAAGCAGTCATAAAGCTGTCCTATACATCTGAAAACACCTTCTTTCAATTGCAA
TGGTGGAATATCTTCTCCTGCAGGGAGGCTGTTATAGAAGAGCCGTGCTTGCTCCAATGC
CATAGATTTTACAATAAGCTCTAAAAATACCCATGCCATGGATAGCACGTCATCATAAAC
AGGGCCAACACGATAACCTTTCGCCTTGCTCCGAGCCAAGCTTCCCCAAACAGTCGATAG
ACCTGGATAAACAGGAGGTTGCCGTCCACCAAAGTCATCAAAAGCGTAGTCCGCATAATG
GACAAGAAATCGATTTCGTTCAGCTCCATCAGATGACTCATGTTGGACCCTTGTCAAAAT
GTTAACCATAGCACGGAAGGCAGCTACCTGAAGGGTTTCGCCCCCATCGCCAATAAGGTG
TAGAAGCATGTTCAAGATGGGCTGTAAAAACTGCAGCAATGCAGTCGAATCAACATTTTT
CAAGCTGTTAATGGCCTCAAGAAGCTCAGAACCCCAAGGAGGACTTGTCCGAAGAATATG
TCTGTCATATTCCAGGAAAAAATCTCTAATCCGCTCATTCATTGGATATAAGGATGAGCA
TAACCTCAAGCGTAACTTGAAAACAAGCCTCCCATCTTCTAAATACTCCAGCCTCTCCTT
GACAGTTTCTTGGAGATAGTGAGGTACCAACTCTCGCAGAATCGGCAACATTATATCTGA
TCGCAACTGAACATAAGTAGTTAGTGGAAGGGCAGCATATCCCACAATAACTGGCTTTGG
AGCTTCAAGCTTTGTTAGAAGATCAACATGATAAAATGTAAAGAGCAGATGATGTTGAGC
AGTAAGAATAGCTGGAAGGCAAAGCTTAATCTCATCATGGTAGGATGCTGTTCGAGCAGC
AACAGCAACCTGTGTGTGAGCCCACTTCTGAAATGACACACCTCTATCTTTTGGATATAT
AACCTCTAGTGCCTGTTTACGGATATCTACATCGTCCTTCCGCAACTCAACCCTCATGAA
CAAATTGCGCTTTCTACTTAAGCTAACTGTTAAAGGATACACAAATAGACAGTGAAGCAG
CTGAGAAAAAGGCTCATTCTTTGTCAATGCTCGAAAATCCAAAGCCCGGAAATCATCATT
CCCATTTTCTAGCACTGCTCCTTGAATTATATTTGAACGGCTACTGCCAACTTCCCTCGC
TTCATGGAGATTCCATTTTGAACCACCGTTGGATGTTCTGCCAGCACTATTTCCAGTGCT
TTTCAACATCCCTGTATCTCCAAGTCTCTCACCAGCGTCATTCGAATCATTGCTGAGGCT
ACCAGTTTCAGAAAGAGTGTCTATGTCAAGATGACTGACCTGCAGTTTTTCAACTTCCAA
CCTAAGACTGCCTTTAACTGGTTTATGAACCTTTCTTTTGGGATCCTGAAGCAACTCCTC
AACATAGCTTTCTTTCACTCTATTCAAGTTGGGTATCTCAACAATTACAGCAGAGCCGCT
TGAGTAATGGGCCATCCTTCCATCTGATGCTGTTCTCCCGATGAGATCAATGTTACTTTC
CTGTGAACTCGACCCTGATATACTAGGGGCAAGTGGGCTACTTGGAGAGGCAATCCCACC
AACACCTCCACCAATGTTGCTCTCAAACAAAGGAACAACAGCCCAAGCAAAAGATTCTCT
GTATGGCATTATTCTAGCCCATACTTGCAGCTTCTGCTTCTCCCGCTCTGTCAAATGAAC
AGGTTCTTTGCGAGAGTATACTGATGGTGTCACTCCTCCTTCTTCAGTTGCAGGCTTTTC
CAACTGAATAAGTAGGCAGACAGATGAAGATGGGGAGTCTAAGGAAAAGATAGCACGGCG
TTGCAAGGGCACCATACCATCTTGCATTTCATTGGGTAAGAACTGGAAATAGAAGTCCTC
TGACAGTTTTTCTCTCCTCTCTCTATGATATAAACATATTGTACCATAAAAAGGCTCAAC
AAATCCTGCTTGAAAGGCCAGAGATAAAGCCTTGATGTATATCTTGAGTCCACTGCCACA
TAAAGGTGGTGGAACTTCTGGTGTTCTTTGTCCAAAGATGCAGGACCTCTCATTCTCCCA
ATCAAAAACCGGTTCATAAGCAGGCAAGGGGGAGGCACCAAAATGCTTTTGAAAGGTACC
ATCTGATGAGCTCGTGTCAGATGAATGCCTTCCTGATGTACTAGGATCATCATCATCGGT
GGCATCCCCATTCCTCCCCTGCCTGTTATTAGCCAGACGTAGCTCAGTTTCTATATCAGT
ATCTGGCCCTTCAAAAATTTGGCTTTGGAACGATATGGATGGTATACTCTCATAATGGCC
ATATTTGTTTTCATCTTTCACCCAGTCAGCCTTGTAGCATTGCACCAACTCATTCAGATG
AGGCCACTGCTCTAGATTTTCTCTTAGCAACGGATCAAGTTCTGAGTCGACAGTGAATGA
TGGTCTGGGAAGTTTCCTGAAGCGCTGGCCACTGGATAACAAATCTGCCATCGCCTGTTG
CTACTGAGAGAAGAGATTGAAGTCACTCTCCGTGATAAAACTTCATTATCTGCTCAGGAT
CCAAACCCCAGCAGCCCGGCTGTTCTAATTAGTTCAAACAACCCCCTCGGCGGCCATAAA
CCCGCTCTTATTTTCCTCCGATCGACATCAAGGAAATCTCCAGAACACCTACATTTGCCC
TAAACAAGCCATTGTCCATTTAATAAAACCTTGCAGAAATATTTCGTAATGAAAATTAAG
TGAAGAGATCCGCCAATCCCTGGTTTCTCACAGAGACCATAAAAATAAACCATCAAACGT
CGTGACCATGAGGAGAGCCATTCTTTTCCATTTCTTTGCTTCAGGTAACCGCAAATCGGA
GGGCCGGACAGCGAAAAAGTAGGAATAAAGATACAAATATGAAGCGTAGAAAAAACTAAA
AGGGTTTCGTTTGCAGTATTCAGAAAATAAACAAATCTGCATCAAATTGCCGACGGTTTT
CCGCCATTATTTTCGCGCTAATGTCGTCAGAATGCAAAACGGTCGGTCCCATGGCCTATT
GAGTGTTGTCTTATCTCTCTGTTCTTACAGCTCTCAGTGCTTCCGTTCCTTTCTCTTCCC
TGCCCCCGCCTCGTTGCCCTCGGAGCTCGCTCTTACTGTACTTTCTTGTTTCCTTTTGGC
TCTGCCTCTGAACCATGTAATTTCGTTTCATTTTGAGGAATTTCATTTGGATTTCGTTTC
ATTTGAATTTCGCTTCCGCTTAATTTCGCTTCATTTCATCCCTTTTCC
>173
TTTTTTTTCTTTCTTGCAAAACCCAGCTTTAGTTTGTGATTAAGCAGAAGCAATGTAAAT
CAAAAGATGTATGACGATAATTTACTTAATCCACTCCATTAAAGGAAAACCAGAACTTAG
ACCTAAAAGCTTGTTTCTTGACACGCAAGAGATTTAACTAACATAGCGCAGCTAGAATGC
AGACCTCTTGAACCCAGTAAGATATCCAAACAAAAAAACACATTTTACATAATGGATATA
CGAATCAAGTATGAGGTTCAGAAAACTCCAGCATTTTCCAAAACCTGTGTTTCATAATGA
AACAATACATCTATAGACTCAATTGTTTTGGAAAAAGGAATCATTTACCCGACATTAGAT
CTCAACTTCCTCTTTCCAGTCAGTGTCCTCTGTGACAATGAAAGCCTGGATCTCACTTTA
ACAGGCTCTTCATCACTCTCACTATCTGACACAATAATAGTTGGTACCTCTCTTAAGGCT
CCCACCTGAAATTTCTCTTCAGTACTGTTTTGGGAGACACCTTCTTCGGGTTGAACTGAC
CTTGTCATGGGAAGCCCTTGGATACTTGACCCCATAGACTGTAGGCTCTGCAATTCACCA
TGCCTTCTCTTATCATGGTTCTGAAGAGGAATACTTTGGTTATTCTGTATGGATATATTA
TTCTGTAACTGCACTGTTTTCATGTTCTCTTTCATATTCATTGTAGAGTTACCGTCCAGA
GGTTTTAAGACTGACAATTTTGACTGAGGTTTTTTTGCATTCCAACTTCGTGCCTGCAAA
TTCTCCTTTTCCCGTAAAATTATTTCCTCTGCACTTCTGTCCAGTCCCTTGGATGTGTTT
TGCATCAAACTAGATGAATCACTGGTTCCACCTTTCTCAAGCAACCTGTTCTCGCCGTCA
TTTGTTTGAAGTATTGAAGTGGAGTGGAATCTCTGTTGAGCATTCATATCCATATGCTGT
GCAAGTTGCAAATTTACACTCTCTTTGTACATCCTTCTTTGGCCATAGGTCATGATCTCA
CAAGAAGGATCTTTTGTTGGCTGCAATACAGGTTCTCTCGCCAATGAGAGCTTCTTGCTG
AACGACTGTGTTGATTTTCCAGGATTCACAACACAGTCATTTTCCACTTCCCCCTTATGA
TTTGACTGACCTAGAGCTCCACTTAAAGATGTAACAGCAATGCCGTTGATTTGTTTAAGA
GGGTCAATCACTTTATTCAATGTCTGCCCAGTCAGTAATGCACTGCCTGCACATGATATC
TCCATTGGCAAAGTGTTCAGCTGATGATCCATTTGCATAGCATACTTCTGGGTGCATGAT
CTTGCTTTTGATCAAAATTAGATCTATTGTGCTTGTACTCTGCACTTATATCACCCATAA
GGCCATCATCTGGATTTGGCTCAGAAAGAAGCAAACCAATACTTGCCAAGACTGTTGCAA
TGTTCAGGGATGGTGCCCATGCACCCTTAGGCGGCAAATTCAGAATGTCAAGGCAAATAC
GCCCTCCGTTGTCAATATTGGGATGATAAATTGGGGTCACAAATTTCACATTTGGAGGTT
CGAAAGGATATCTTTCGGGTACTTGGATCTCGAGCTTGAAAAGCCCTTTAGCATAAACAG
TCCCCTCAGGTCCTTCAATTTGAGCTTCGAGGCGAGTGAGGAGATTATCATTGGAAGGCC
ATGCGCAGATTCCGGGAGGAGGATCTGTTTGAAGCCGCTTCAGTTCTCTCTGCATGCGCG
CGCTGAGTCGAGCTATCTGTGTTTGCTGTGAGACAGAGTATGAATGTTCGTTCATTTTCG

>174
TCTTCAATCTGCGACCTGCCGATTGCCTCCATAATACAGAAAGAACCGTCAGACTTCAAG
GGCATTGGTGCATAGAATGAGTTGCCCCCGTTTTCACTGTTAACTCCATAGCTCTGATAA
GTGAGAGTAGAACGAGGCATCTGAGAAGCCTGCAAGCAGTTAAAACTAGAGGGCACCGAA
GACAACTGCTGTGGCTGTGCAGACTGATCTGCAGAAGCTGAAACATCTATTGCTAAGTGC
GGTGACAGAGAGAACGCAAGCCAGTTATTCATGTATTTCATTCTCTTGTACAGTTGTGCA
GCCTTGTTCTTCAAGTAAGAACACCAAACACAATACAGTTGCTGAGAGACCACTTCAACA
GTTGGGCCTGCATAGCCTTAAAAACATGGAAAAGAAATCAAAATAAAATCTTCTCCTTGG
GCTTTGATGACTGGTTAATCATTGGGCAAATGAGTGATGAAAATCCACCGAGGATAGAAG
GTTCTGAGGTCACTGAACTGCCCTCGTGTGCATAAAAATGGGTAGCAAATATTTAAGCCA
AAGCCAAGCTCTCACACCAGAACTTTGCTATAAACAGCCCCACTAAATCAAAACCCAAGA
AAAACAGCCAAACCCTCAGATCTCAATAAAAGCATAAAAAGAGGTTTTCTTTTCTAAAAA
CGTGCTCATCCTTCTCATATTGGGATTGGTGTAAACACAGTGAAAGGATGCTGGACATAT
ATTTATATATATATATATATATGCTGGATAACATGCTAAGCTTGAAAGTTCATCTTCATG
TCTATATATCTCTATTCATTCTAAGAACTGCACGGTCTTGTGGTCATGGCAGTCAATCCA
TTGTAATAATATCATCAACTTGCATACCTTCTCCATAAAGACTGTTGAACTTATTGGGTG
TGAACAGCAAAAGTAGCCACTACTGCTCTTGCTGGCTTCTGCTACTGCTGCTACTTGATT
AGGAGGTTCCAGGTGTGTTTTGGGTGGCAGAATATGAGCGGGATGGCAGTGATAGGACCG
AAGGTCATGTCACTTCAAGGTCAGTACTAACCCGGATCCAATTAACTTCATCTGTTCACT
CGATTCAGACAATTTTAAAATATGATTTCAAGGATTAGGGTAAGGAAACGCTCAAATTTA
AATTTAAATTATTCGTGGTTGGACTCGGTCAATTGACACCACCTGCTCTGCTCTACTTGC
AGCCAAACAGTCGGTTCGGTTGAATAAATTTCATCGACATGGATATATATAATATATATG

>175
TCACGTGTGCATCAGCAATTTTCTACTTACATGAAAAAAATAAGCTTTTCTTTCAGCTGA
TAGACAATATACTAAAATAAATGTTGGTGTAACAATGAGATACATGAACGGTATTACAAT
GCCAATAATATCAGGAACACCCACAACAAAATATCGAAATGGCTTGTCAGCCAATTGGAC
ACCCCATCCCCTCAGGGACATACTGCCAATTGGATGTTCTTCTACTGTGGCAATTCCCCA
AAACCATGGAAAACTAACAAGATAAAATAGATAAAAAAGCTTAGCCCACCACAGCTTTTT
CTGTCTTGAGCCCTCTATGAGAACCCAAAGAGGGATGAAAAAAACCTTTCTTCTTTGCAA
TGAGCAAGGGTTCAAGACAGAGGCAACCCATTTCTGATAGATAGATTTCTTTTCCAAGTA
ATAGTTGAGGGCTTTTGGAAGTAGCAGCAATGAGAGAAGGAAAGTAATATTGCTCCATAG
AAGGACTTGATATAAAACCTCCCATCTAATATCAATCATCAAAGATTCCAGCCATGTCTT
GCTGAATCGACTTTGTTTGCCATCAACTGAAAACGGCCTTGCAGTGCTAGCAGTCTCTGT
ACCAGCATTGTCAGTCACTGTGATCTGCAGCCAGAAGCGGGCTGGTGATGGATCAGAATA
TCTGCTTGAGTTCCATGCAGTTTGGTATAAGGGTAAATTCTCTCTAGAATTTGTAGCGAG
ATGGAGGGACTGCTCCTCAACTAGTTTTAAAGCGCCTGATGATGAATCAAAAATCTTTGC
GATAACACTGAGTACAGGTTTGTCAGAGAAAACCAAAGCACGTATGACATCTTCTAATGC
AGAGTTCCACATATTTAAATTTCTTGATCCATGGCCTAATAGCCTTGAATCAGGAGGATA
TGTAGGCAAAATTATTGTCTTTAAACCCTTCTCTGGAAGAATTTTGCCTGAAAGATCTAC
ATCCACAAATGATGTTTGTCCTCCATCAATGGCAATCACCCTAATCAATCTGCTTACTTT
CCAATCCCCTAGCTCCCACTCCCAAAACTGTCCTTGTCTATTGTCCCCTTTGCTGCTAGG
TGCATTATGCCACTTATAGAAGTGATGCTTCCAGAGGTGCTTTCCAAACTTTGCATGTAA
GTGGCCACAAATGTAAGCAGAGACAGAATGCTTCGCAAATACACTTTCATAGCGCTTTCC
TGTTTCTGTAGATGCAGTGAACGACATTGGAAAGTGCCCAAAAACTATCTTCGACACAGG
TCCCTTTGATTCACCATCCCAATATCCAAGTTCTAAGTCCACTTTCTGAATCCTGTCATT
GTTTGGATGTCCAAACAAGTTTGAAGGCCCACGGAGTCCGATACTCATGGTATCGTCTAT
TCCCACAAAATGGTATTTCCAAATCTTTGCCATAAGAGTACTAGTCTGGATAGAGCTTGT
TCTATTTAACTGTGCGCTAATGCTGTACTTTGAGAAGAAATCCCAATAACTTCCAGCATA
GGGTACCCCATACTTGTCATGATTTCCACGCAAATCAAAGAAGGCTCTCTTTTCCAGGCC
ACTCTCCTTTATGACAAAATCCATACTATTCTTATATTGTATCCATTCATCTTCATCCTG
CCGGTTTGTTGTCCGGTCTCTGTTTTTGGCATCTGTGAGATCTCCTGTGATGAGCACGAG
TGAGGGGCGAATCATGTTCAGAGCAGGGGCCAACAATTTCTTCAAGTCCTCTGCTCGCTC
TCGATGGTAAGCACTTAAATGCAAGTCAGACACCTGCACCACCCAAACCACATCACCATC
ACCATCATCAGAAGCAGAGGACGACGATGGCTCACCTCCCACGTAATAAAACACCTCTTT
TGACACTCCATTCGCCTCTTCTTGCTTTTGTTGGTGTCGGAATCCTCCCCCTCCTGCTCC
TATTTCAATTTCAATATTAACACTGGCAGAAGCAGAGCATGCCCATATCAATATCAAAAG
GAAATTCACCACTGAGAACCCCATTTTGTAATCCTTTCCCCAACTTTCAGACCTTGAATG
GCTGAAGTGGATCTGCAATTACGCCTGCGAGGAAATATCCTTACTATGCTATATCCATCG
ATGAATTTAAATAAACTATTTGAATAGGCAACCCAAATGAAACGACGAATTATTTCACTT
GCGCCAACGCCAATGGAACATACACCAAAGCTCTTCAATATCACACAGCATGGGCAGGGG
CAGACGCATGTGTGTTATGACCACAAAACGGAGAAAAATGGTTTCTCGACATGTCTCCCC
TTTGCCCGAATACCTA
>176
CTCAGATTACTGCCACACGCTAAAATATCCCACACTCCTTGAGCTATCAGGTTAAAGATG
AACGAAACACCAGAGCCTAAAACGGTAAGACCAGTGAAGTCAGCGCTCACTACAGGAACT
GATGGGGTTACTCCAGATCACTCGGCCAGTGATACAGACTTTGAAAACAATGCCAGTCTT
TCAAGCATTCTGTGACTGTTTCCCTCCCCTAATAGAAGTCCTCCTTGATTTAATTGGTGT
TGTAAGTGTATTCAATTGCTGTTTGCTGTAAAACTCCGTGAAATCGAGCCGAAACAAGAG
GAACTTCAAATCAACATGCTGCTGAAGTGGCAGTTGAGCAATGAACCCCTCTAATAGAGA
TGAATACTCAACAGCAATAGCATCCATCTCTTCTCCCATTGCACGCAGGAACTCTCCCGT
AAGTTGTACTGAGGACTTCCTGCCTCCACTAACCCAAGCCCCCAACTTTTGAGGTTCTCT
CTTTGACTTCTGCCTTGAATATGTTTCACCTCTAGCCTGCATTTCACGGGCACTTTCATA
TAATCTATCCCCATGGCTCCTAAAGCGCAAAATGAGATCAAACAATGCAAACAGTGTTTT
ATATAAATGATGAGATCGTTCCCCCAGAAGTGACTTCTCAACAATCGCATTAAGGTACCT
TTCATGAGCAACTATAAGTTCATCAAGGTCTCTTGCTTCTTCCATTTCATCTAAAAAGTC
CGCCCATGAGTACTCAAGAACTTCGAACATAATATAGTACTGCAGATTTGTGACAAAATG
GTTCATTTCATTTCTAAGTGTTTGACATCGTCTTAAAATTGCTACAAGTTGCTGCTTCCC
CCCACCATCCCTAGTGGCAAATAGGCGAGCAATAGAGCAGTTTGGTTTCATAGTCTGCCA
TGTAGCACTCAGAGCATGTTCCACACGCTTAAGCTTCCAAAGAAAGTTAAAGATTTTAAG
GTATCTGGCCATCACAGATTCTGTAAAGATGGTATTCAGAGGATCTCTTGCATTATACTC
CAGCGAGAAAACATCCCAACCCCTGTCTCCACTATGGTGCGGCATCATCTTCACTCTCAG
CCTATCCAATATATCTGGGTCATCATATTGGGCATTGGAGGCGCGAATTGCACTCTCCAG
TAGCCCTGAAAGCTTGAAGGAGCTTATAGTGTTAGCAGGTTGAGAGAGATCAGGGCCCAC
AATGTCCATGAGATACTGAATGAAGTCACCTTGGCCGAGAAGCAAGTATCTCTTGATTGC
AAGGCAATGTTCTCTGAACTTGAATTGAACATACATTATTTCTATCAAATGTTGGTCGAT
CCTTTTAGCTGCTTCTACAACCAATATTTCCAATGCCTCAGTTTCCCCATAACCAAGACC
GCCCCTCCTTGTTGAGGTTCCTGCTGCAGAAGCAGCTTCAGCAGCTGCATCTGCCCAACC
TTGATCCTTGCAACAGACACGGAGGAAATTGATCGACTTCCCCGTCCTCAAAATTCTCTT
CGCAAGAGGTTCTGGAATGAAAGATGGCAACATACCACTGTGAAGCTGGTACCCATCACG
CCACAAGGCCTCTGCTTTCACCACCTGCCCGACCACAAAAAACTCCGAAAATATATCATT
CAACTCCCCTTCCAGAACCCAACTCCTCACCATCTCAAAGAGCGGAGAACAGACCCTTGT
GAGCAACCTTCGCATGAAATCCTGAACCAGCGGATCGCCATGTTGGGCATGCATGTGGAT
TGCACCAGCCATGGCGCCTCCTCTAGAATTCTTGCAGTCATCAACCAAAACAGCCATCAG
TCTTATCCTCACTGTCGGCTCTGCAAGCCAAACCATCAACCTCCGAAGCGAAAGATAATT
CCCTGGTCCCTTGCCCTCGGCCATAGCTGGTATCGGATTATGCACCTGCCCCTCCAACAC
CGCCAACAGCTTATAGTAATCTGAGAGCTCCTCCTGCAATGCAGCACAGAAAGCCTGCCC
CACAGTACCAATTGCCTCAATGGGCCCTCGCTCCACACTCTCATAAACGTACCCCTTCAC
CTTCTTATAAAGCCAACCCAATTCACACAATTTCTGAACCAGACACCTCGTCGTCCTCGG
CACCTTGTAGGACTCTGACACCGCAAAACCATCCAAATCCTTATCGAACTTAACAAACCG
CCCCTCAATACCCTGGCAGGCATACAAAACGTCCTTCACCAGCGCACTCTCAGTGACCTC
GGACTCTTCCTGGGAAACCTCGGCATATTCACGCAGAGCCGCTGCCTTGGCATTTTCCGG
GTCCTTAGACAGAATAAGCACCCCGCCAACGGGCGCCCGGTCCTGGTCTAGGGTTTTGTG
AAATTGAAACTGCCCGTTCCTAACCCTGCCGTTATCCACGTGACCGTCCGCCCGGGGCAA
AACCGGGAGCCCCCCCATGGAGGCCGGGCCAGAGATTGTAGAAGTGAAATGCCCGGCGTC
CCCCCGGGTTTCGGCTTTCTCTTTTCTCTGATCCTCGGAAACAGCCCTCAGCAAATAAAG
CACAGCCCATTTGTTATCAATGCAACCGGGCCCCGTGAGGGCTGAAAAACGCCTGTATAA
ATCAGCGAAAGTTAGGGCATCGGAGGATCTACCTTCGTTCACGAGCTGGCGCTTGACGGC
CTCCGCCATGGCCGCCTCGTCGTTGGCAAGGGAAGGTGTTATCCGGCTCCCCACGATCCG
CATTGCGTATTTGAAACCACGTTCCGCCATCAGGTCCCGGTTTCCATTACCACCCCCACC
CTTCGCAGGAAGGATTCGCAATACCAGCTCTCGCACCAAACCCGCCACTTGGTCTCCTTC
CATTGCGATGCGAAACGATCAAAGCGGTTTTGTCGCAGAGGCGACCCCCTGTTCCGGACA
CCGCCAAAACCACCCCCGACACCTCATTTCATTTCTTCAGCGAACCAGCATTGGAATGAC
CCTGCCTGAGGTTTTCTGTAATCCCCGACCCAAAACCACTCTTCCTGGGAAGAAATCAAA
TGAATGACTGAATAACGCACGCTGGGAAAGATGGTCTTGGATGCCGATTCGATCCTGTGA
CCACCAAGATGATAAAATCCTCCGATCTGTATGGTGTATTAGTCTGGTTTGTAGTATTTG
TCTACTACTTCTCACCGGTGATCGCCTGGTCTGCCACATTTAAAAACAGTTATATGGCTG
TTTGTAATAAACTTTTATTATCTTTGGATAATTAAGCATTAATTGTTG
>177
TTAGGAAATCCATGGCTTCACTGGTTAACTCTATGCTCTGGTCAGGTGCCCGTTTGAACT
GTGCTGTTGGAAGGAGGTCATCTCTAAGCTTAATCTCATCATTATAACCAAACTTTCGCA
AAACTGTCCAGGTAGTTTCAAGCCGTCCTTTTTCAATAAAAAGTGCATGGAGAAAAAGAA
ATCCTGTCAATGTGAGGCCATGTTCATTGACGCCTTCTGGAAGTTTTTCTGAAACAACCT
TCTTCACCCCAATGATTTCAGAAGGCTGTAAAGGAGCATTGAAGCATTTAACCTGAAAAT
CGTTGAGTTCAGCATCACTAAGAGCTCCATCTCTGTCATGATCACATAGAATGAATATTC
TCTTCAATGCCCTTACACAACGAGGCTTTAGTGTTTGGGTTTCTTGATCAAATAAAGGTG
CTGTTGGATGAAGAACTGCCTTTTGAGCATAGTAAAAAACTTCCGCAACCTGAATCTGCT
TCAGTGCTGAACACTCTATACATGTCTCAATCTCTCGAAACTGATGCATGATCGGTGTCA
TTACTTGCTCCAAAACTTAGTTGGTGATCATCCCGAAGATCTAATTTACAACCAACCACA
ATGACTGGCACCTTCACTTCTAAGCGACGAAGTTCTGGTAACCAGTAGGAAGACAATCGC
TCGAGTGTGATACGCTGGTCACATGCATATGTTAGGACAATTGCATCTGCCTTCTTGCAT
TCTGATCCGAGCTTGTTCCGATCCTCAGGTCTGGATGATGTATCAATTATTGTGAGTGGA
ACACGATCAGGATAGAAATCTGGAGGGAGTCTTGTTGGGGGCAAGAGCGGAGGAGCTCTC
TCTGGAAATGAATCAGTGGCTACAGAAACAATCAAACTAGACTTCCCAGTACCACTGTCT
CCTATCACCACAACACGAACATTTGTTGCTCCACCGATACTTTTGCTTCCACCTGTGCTG
CCCATCTTAATCTATGTTTGGTAAAAGAAGCAGCTCCTCTGAACTGGATGAATATTGGGC
GCCTGTGTCGCCGTTGCAAAGCTACTCCTACTCTATTCCTCTGAGCCGATGATTATCGCG
ACGGAAGACTATCTAACCTCATGCTATTCTCCGGTCTGATAGCAGCTTGGATTTAGCATT
AATTAGCTTTATTGTTTAATACCCATTGCCACCAAATGCTAGCGGGTTTAATGAAGCTGC
TTCAGGATTTTTATAAGAATGGCATGCGCTTTTTACCATGGCTTTTTAATTTTATACAAA
TCATGAAGTACTTTTCTCTTTTGTACAAATATCAAAGTTGTATGGTTGCATGAATGG
>178
ATTATCTATTCATCCAAAATAAGTTGTCGTTAACCAACTTTGACAGAAATCTACTTTGTC
AAGTTGACAATCTAAAGCTCTCAAGGGAACTTCGTTACCCAACCTCTTATGATTGCACCT
TCTGAAGCAACACATGGGTAAGAGCCAATTTTTTTCATGTTTTCAGTCAATCCAAAATTT
TCCAAATCTTATATCTATCTATAATCCCTTGCCAGGCTATTAGTGTTTCTTTCCCATATG
AGAGTCCTGTAACTAAGCTGACTCTGAAGAGCCTATACCAGAAGACAAGCTCTCCACATT
ATTTCCAACATGCATATCAAATCTCAGGTTCCAAAGTCTATGGCTGCCTCGGCGAAAAGC
ATTAGCAGCAGCTACTGTCCTCATGTGCTCCCGATAAAAAGAATTGATTTCCTCCTCTGT
AAGTGCCTCTTCTCCACTTGCATTTTCTTCCCACCCAAGCGAGCGAAGAAAGGCTGCTTC
TTCCTCCTCAGAACCAACCTTAGCAGAAACCCTGTTGGCAGATGCTGGACTGCCAGTTTC
ACTGGTATCCCTAATAGCAATATCACTTTCTACATTAACGAAACTATTCAAGATAGTTTT
ATTTTTCTCAGTGGCTTGTATTTCAACTATTGAAGGAACAATATCAGATTTTTCAGCTAC
ATTCTCAACAGAACACTTATCCTTTAGTTCTATTAAATCCTTAGTGCTCAGGGGCACATT
ATCATTTTCTTGATCAGCTTTATGCAGTGTTGATGTAATAGACTTGTCATGAGTTGCAGT
GGAACTGGTACTCTCACATGCTTTTCTCCTCAATGCATTGAAAAATCACTCCGATTTTGT
GCTTGTG
>179
CCCCCAAATACAGGCCGGATCCACAGATCTGTCAGCCTGATTGGCTTTGTTTTAGACAGC
TGAAGCTTCTCTTGAGTCACTAGTGTTGCTCTTTCTGCTTTCTCGGATTCTTTCAATGCT
ACAGAGCGTTTGTGGGATTTGATCATCTGAACAACCTGGTTGACATGCCGTGAATCCTTC
GACCGGAAAGAAATTTCCTTCACATAAATACTGCTTGGAAATTTTGTGGTTGGCATGTAG
TTTGCATTAAAACCCGTCCCTGGAACATTGAAAATTATCCTTATATAAGAATTGCCTCCA
TCCTGTTGGCTCGAAACACTCTTGATAGTAGCTACATGAAAAGGAATCATAACACCATAA
ATTGGTACCAAAACTGCATCGTTCTTTGTATCAACCTGAATCATAAGATCTCTTGCAGAA
GGGATATCATCTACATTTTTGTAGGCAATCATCTCACTGGATGGCTTAGAAGAACTATGC
CCGTCCCCTGAACCATTACCCCCTGTAGCCAATCTCCTTGCAGTCTCCTCATTCTTTTGC
CGTGCAAGTTCCGCCTGGTGCTGCCGCCTTTGCTCCTCTTTCGTCATCTCCTGGTTATCG
GACCTCAACGTAGTTCTCGAGATGACAGACTCTCCTCCATTTGCCTCAGCCTTGGGTTT
>180
GCCGCCGTGTCTGGAAACTGCTCCATGATAAGCATCTTCGCGCCACGGTACTCGAAAAGA
AACAAGAGCAACGTGTACCATATTATACACTGCAAGACCACGACCTGCACCATCAAGTTC
CCCGAGAAGTTCCCATACATAGCCTTGAGCAACGGTATTCCCATCACCAGCGTGTTGGGC
AACGTGGACACCGAAAAATCGTGATCATCCACTCGGGGCTCCCGCTCCTGGTGAAGTTGG
TCCACAGCCCCAGCACCACCAGCATTATCAGTTTCTGCAGCGTGTCTGCCGCTATGAACT
TGAAGTTCATGGTGTATGGATCGTTGGAGGAGATGAAATGGAAGGAGAGCAACGGCACCG
CAAATATGGCAACGAAGCGATTGATCCCCGAGCACTGATCAGGCGTGAAGATCTTCCACC
ATTTCACAGAGCCATAGGCCAATATCATAGCCACGTACAGTGGCACCACTGCAACAAGCA
CATTATACAGATCCCCGGCCTTTATCATTCTGATCAACACTCAAAGAATGATCAACACTC
AACCCAAACAAAAATACCTCTCACACACACTACCACTCCCACTCCCACTCCCAGCAATAT
ACTATAACGGAAGTACTGAAAAATCTTCTATCTTCATATATTTTAACACAATTCTACTAC
CATGAAAGCTTCACCAGACTGCATTTTCACCACCACCAGTCACAGAATTTCTCTTCTCAG
ACTAACCACTCTTGACCATTGATAAAAAAAAAACCAGTGGCTTCTCGTCACATTATCAAT
GATTATGGCTGAATCCACAACCAGATTTCGCAGCCATTATCAGTACTTCTACTGCAAAAG
TACTCATGTCTTCAGTACAATATTGTGCGAGTCTTGTACATTTCTAGAGCCCAAAAAACT
CTGTAAATTGTGCAACACGCCTTGGGCTTCTGACAAACTAGATATTACACACACAACCTA
GGCATTATGGCCACTTACATATTCAGTCTAGAAAAATACCCAGTAACAGCTTAATCGAAT
TCTGTGCATATCGACGCAAAAAAATTTCATTCGACAAATCAACTTTTTCGACTACGAAAT
ACAAAGAAAAGAAGGGATCGTGGATCGATCCCCGTTACTGGCAAAATCTTGCAGCCGCCT
CGTCGTCCTGGTCCTCTCAGGCCAGTCAAATCATGTGATAAGCCCTTGGGGATTTAAGGG
CCGAGATTGGGCTGGGCATAATAATTATAATAACAGCAGCAGCTGCAAGATCTCACAGCT
TTATCGCAGCCTGAAAACGCATGTCTGATGTCGA
>181
ATGAAGTAACTGAGTCATTTCCTTAAGGAAATCCATACTTTAAAGGTGGTTTGAGAAGCT
GGGAAATGAAAGTATGGCGTGCAAATAGCATCACTAATTCAATTAGCAATGCTGGTTTTC
ATAGCAAGATACAAAATCGGAAACACTAACTGAATTATCAATGCAAGCTTTCATAGCCAG
ATATAGAATGGTGAATTCCGTAATGTTGTGTTTTCCTAGGAAAACGACAAGTTTCCTTTC
CTTCGTTATGAAAAAATCATGTATCTGAATTTTGAAAATACGTAACCATATCTTAAACAC
AGGTTCAGAAGTTACAAAAAAGATTATAGTTGCCTGCAAGCCATGCTGGCTTTAACTTAA
AAGCCCGAGTGTGGAAAAGTCACCCACACTGATCATGAATATTGGCACCCCAAAAAATGT
TAAAGTTCGAGAAATTTGAACAGCAGTTATTTGAAGACTTCTTGAACTACTCCTGGTGTA
GTCTGCCTTCTTTTGCAACACTACATGACATGTGAGGCGAAACCAAAATAGAGTCATCTT
GTAGCATCATTGGATGTAGGAAAAACAACACTCATTGCATCAATATAAAATATTGAATCT
GGTCTCTCAACCCTCGTGCTGGTATGTCACAAAGATTCTCAAGCCATGTCCTGAGAACTA
CTCTCGATTTTGAACTTCTATGACTGCAAAATGGAAACTCCCCTACCAATGAGGAATTCA
CTCCTACCAAGATCAACCCGAAAGCTTATATTCTTCAATATTTCGAAGTTGGAACTACCC
TCAATTTCGAACTCTTCATGATTGCAAAATTGTAATTCCCCTACCAATGAGGAATACACC
CTACCTTTCAACTCTAAAGCATATATTCTTCGTTATTTGAAAAGGCAATGTAACCCTTGC
TCATAACATACTTTCTCTCTCCCATGATTGGCACAATTGGCGGTAATGTGATGGAATTTT
GTAAAAATCTTTGAGAATTTCCCGGATTGGTAATTCCTAGTTTATTCAATTCTGCCTGTA
CATCCCTGCATTTGGAAGATTAGAACCGCAAGCCACACTGGATTCTGTTAGAGCCGAAAA
ATAACTGGGAGTAGTTTGAAACATTGTCTTTCCTGATCTGAAATTAGAGTTAGCTTTTGT
AATCCTAGGTGTTGAATGTCCCTCCTGAAATTG
>182
CAAAACAAAATTCAGTTAAGAACTGGTCTATCAAATCTGGGCACAGCATTTGATTCCATA
AAACTAGAACCCACTCTCCTGATTGGTTCAAGTTATATGCCTCTGCCACAATCAGTGCTT
CCTGAAATCGGCACTGTTCAACAAGAGCTCGCCGTGCATTTGTTTCAGAACAATTAAGCC
ACATAGTGTCTGGCATTCGTATTTGGAGGGAAACCAACGATGCTTGTGCACAAGACCATC
TTGCCTTATTTCCTGCATCTATGCTTGAGTAAACTTCCGCGGCTTCTACACAGAAGCGCA
TCATTTCTAACAACTCCTCACTCTGTTCTTTATCACGACGCTGAAGCCATTGATCTAAGG
CCTTCTGTGCACATGACTCCAACAGAGACGACATGTCATGTTTCATATCAAAATGATTGT
ATACCATGGCAAATGCATCAAGGTCATCAGGGTTGAAATGCTTCAGAGCTGAAAGAATAG
CCATCCGGAAACCTCTGATAGCTTCTGCTGTTGTTGCATCTGCCGCGGCATATTTTTGAA
GAAGCAGCTCAAGCTGACCATTTTCAATGAGAATATCTAGCATGAAATACAAAGCATGGA
AATTGCCAACTCCTGTCACCAAGCGTGCCAGGCATGAAAAATCCCCTTCTGCAACATATG
ACTCAACTCGAGTTGCTGCAAGGGCCACAAGAACATCCACTCCATCAAGACATGCAGATG
TCTTGTAGAAATGGTGTGCTAAAATGAGCAACTCGACCTCACAGGCATGAGGCATGTCAT
GACCAGTTATGACCAGTCGCATTAACGCATGCCCAAGTTCTGGCTCAGAAGGACACAACT
CTGCCCATTTTAAGAAATCAGAGGCTCTCCATAAAAGAGGAGCGGGTCCTTCCTCTCTTT
GTGATGATTCCATGTATCCACCACGGTGTGCTGCCAAAAGGCCCTTCAAAAATGATTCTG
CAAGAATACGTGCAATGCTTGCTGCAGGCATTGAGTGAGTCTCAACAAGAAGTTTAGCTT
CCTCTAGTGAATCTTGGGCTTTGAGAGAAAGAAGCTGAAGAAGTTCAATTGGCTGCTTCT
GGAATGCTTCGGAAAATGACAGCTCTAAAAATTGGCAATCTTCACCACCGCTATAATCCT
CTTACATAAACCTCTTCCACATCCTTCACAGCATTTAGTTGCAATCGCTTCTAATACCTC
TAAAGGTGTCAGCATATTGATGTCTTCTGTTATATTCAAAGACTGAAGTAATGCAATTGC
AGGAGGCTCAGTCATTGGCAATATCATGTATCCATTCATGCTAGGATTGGAAATCTCTGC
AACTTTCAAAGCTTCCTCTATAAGTAAGAGTTCTGAAGGTACATGTGTTGGGGAAAGCTT
CTGTTGGAGCTGTTTTGCTGCAGCTATTTGACCAACTTCTAGAAGAGATAACACAGCCCT
TTCAAGTTCTGCTGCTCCAACCCTTTCTTCCCATCCCGCAAGAGCTGCTTCTATCTTTAT
ATTTTCCTCAAATGATGGAAAGATACCCCCATGTTCATTAATTCTGATAGGAGATATAGA
AGATAATAGATTGTCTTCGGTGTCACTCTGACCTCTTTCTGCACTATCAAGTGGAGCTCG
TTTATGAAGTACATACCCTCTGTTCCTTCGTTTCTGTTTTGAGCCACCACCAGACACATT
AGTGGAACTAACATCTACGATGCGTTGACTACGATTATCTGACTTACTAATTTCTTTGTA
ATCCATTTGATCTGTAGATCTTGCTCTGATGATGTTCAAGTGACTATCCATAATTGCAAT
GATACTTGCTGTGTGGTCAATGACACTAGCATTATTTCCTGTATTACTTTCTTGGCTTGT
CCTCGAATAAACATTTGGAATCTGAAAAATGCCCTTTCCATTCTTCATTTCTGCCTCAGA
TTCCACAGCTAGAAGCCATACTCTAGTTTCAATTTCTCGAAGCAAATGTAAAGGATAGAC
CGGATTTGCCTGATTCATGCTGCCACTTAACCACTGCAGTGCAAGCAACAGCATTCCATG
CAGTTCTAATGCTGGAACATCCTTTTCAATAGCTTCTGCATGCTTCAGGAAAAACATACC
CGCCTGCAATGGGGGAAAGGAGTATTTTATAAAAAGATCTTGACAGTGGCCCCACAAAGC
AGCCTGTTCTTCTGGCACATCCCATAAAAACTCCTTCCACTCTGCCACCATGGCTTCAGC
CTGTCTTTCTGTCACATGATGAACTGCAGATTTCCATTCTTGACCACTTGATTCCAGCTG
CCGTGCCCAGCTTCGTGCTTCTTCCCAGCATCCACTCTTTTCTAATGCTGTCAACAAAGC
ACCATCGTCTAAATTTGCATTGTCTGAAAGTAAATCTGCACCTTGTCGTAAAGCAGGCTC
AGCCAATTGAGTTTTCCAGTAAAGGCGTCGGAAACGAGCAGCAGCAGACCCCCCATCTCC
AAATTCAGCTGCAGCTAGAAGTTGTAAAAGACACCTCCGTTCATATGCTGAGGGGCAAGT
TGTAAGCATGGCATCTGCAGCTTTTAGTGCTGCTGATGCAATCCAAGTTGCTCCAATCTT
ATTACCCTTGATGGTGTAACCAGTGCTTGTTGGGTTTCCTCCTTTAGCCGGGCAGAAAAG
GAAGCTAAATGTGCTGAGGCCTCTGAAAGCCTCATCTTTGAAAAAGCCTGAAGAAATCTA
ATAAATGGCAGCAAAGAACATGATGGTATGAACAACTCAAAAGCCTTAAGCAATGGAAGG
AATAGCTGCTGTTCACATAACACGGCAACCATTTTGGATAGTGAGACTTGTTCTTCATTT
GCATCACTTCCTGACAGTATGCATTCTGTAGATTGCTTTTTCTCCATTTCCAACACTTCT
GGCCCTTGAGAAGATGAAATGTAAGGGGTTCCAGACAGACTGGAAGCACTTACAGCAGTG
ATGCCAATGTCACTGTCTAAAGCATTTTCCATACTTATATGTTCCATCAGACGTCTCCTT
TTAGGATTTTTTCTATTGTAGCGGAAAGAAAGTACTCTACTGCTATTAGGCAAGGCATTA
GTGGCTTCTACAGCAGCTCCAACACTGGTAGCAATCCGTGCTGCAATATCATTGACTTTA
ATCAAAGAGGTCTCCCTTGCAGCCGTTATCTCCAACCAGACAGTTAAGCAAGATAATGGA
GAAACATCTGGGAAACAAGAAGCAATTATGGCCAAGAGAGGCCACCGCAAGTCCTTAGCC
TTAACCAAAAGTGATTTGCCAGGATGCTTTTGCTTCTCACATTCTGCTAGTAGTCCAAAA
AGCTCGGTAGGCATCATTGTATGTGGACCAGAAGTGCCAACAAAATGAACATCTGCCAAT
GATAGAGGTAAATTTGAACCAGAACTTGCCTTTTGCCTTGATGACTGCATACCTTTTAGA
ACAGTTAAGATATGGCTCTTCAGTCGTGCATCTGTGAACTCTTTTGCAGCCACAGAGATT
AGCAAGTCAATTGGGCAGCCCTCCAACTGAGCCTCTGCAAGGAAGCCAACCCAGTCATTG
TCTCTTGCAAGTGTTCCAAGATACATGGTGCTTATAGGAAGGTGATGCGCCTGGCAGAAA
GTAGTAACCAGACACCAATGTTCACTAGCAGATCGCTGTTGTGCACGTAACTGAGATCCA
TCACCTTCTCCAGTGAGAAGCCATGATCCAGAAGATTGGCCATTAACTGCTTCTGGAAGG
CTTGCTTTTTCTAGGTGCTGAAGGACATCCATGAGAGCCCTGGAAGGCCTTTGATTAGCC
GCTCCCTTGAGAGAGGAATCTGTATTCCTATCTACCAGGATACCCATGCCAGCATTTCCA
TATTCATCTGCTAAAGTACGAGCAAGAGAAGTTGCCACATCATTTTCTAAAGAGCTAGAA
AAGCATGCATATTCCTTAGCTTTAGGCAGACCAGAATCCTCACTGCACCCAGGTCTCTGG
CAAATGAGGATATCCTACGCAAAGAAGCGACATCCACACGAAGCAAATTTGCAGAAAATC
CACAAAGCTCCAAAAGAAAGGCACAAGAAGCCACCAAAACATTCTCCTCAAAGTGTGTAA
TAGCAAGTGGCATAACAGATATGAGTAGCTTCTCTTCACTTTGAGTAAACGGTGAAAGCA
ACATCTGAACCTCAGCTGAAATTTGTGTTTGACCACGTGAAGACTTCCCCACTTGCTCAT
CCTGAGTGCGCCCCAGTGAATTCAATCTCTGGGCTCGGTTTCCAATGAGAAACTTAAATG
CTGTGAGTGCACGTCCCCTATGCAAATGATGCTCCACTCCAAACTCACCCTCTTCAAATG
ATGACGTGTATAACTCCTCTTCTATGTTCTTCTGAAGCGCTGCTTCCCATGAAAGAACAT
CATCCTCGTCATTCCCAATAACATCAGGACCCAGAGTTGTCCTCCAGCCTGCAATTGCCT
CTGCAACTGTCATATTACCTGCTAATGTATGTCCTGCAACTGGACCCTGCACAGATAGCT
GAAGCAATCTCCTCACACCCTTGGGAAACCAACGTGGCATCATCTGTAACAGTGAAGTAT
CCCCCCCAGCGGATGAAAATAGACCTTCCCTCCAATTTAAGTACTCAAATAAGCCATATT
TACAAACTGCTAAATTCACATTCTTTGCACTAGGACTAGCTGGGATGCTACATGCATCTT
GACCAAAGCAAACTGCGAGTAAAGAACGCCAGAGTGTAGGAAAATTTTGCAGAGCAGGTC
TAAGATTCTCAATAGTACATTGTGACGATGTCCTGCGATGCCTACTAACACTGCCAGTGC
ACAGACATTTCTGAAGGGGAAGTGGAGCATACATTAAAGTTGCAAGGGCAGCCATCTCTC
CTCCTTCAGCCATGTCATCTACAGTAGGTATAAGGCCTTCCATTTCTGGGACTCCAAGAT
TCCTACCAGGAGTCACATTTCGAGAAATATTTAGCCTTGCATTAAAAAAGGATGCTTCAT
ATTCGCATCCTTTTATCCTTGACAGAAGCAACCACTGTGCCCACTGACAGCCTCCCACCA
CTGCCCGCATTAAGGACATAGATGTATTGTCAGCAGCCAATGAGTGATGATCCAGGTAAA
TGTCCAACAGATTTGGCAGATTGTAATGCACACAATAACGCAAAACAAGTCCATGAACTG
CCTGCACTGTATCTTTATGTGGTTCCCCAGATTCTATATCTGATAATTCTAAATCAGGGA
ACTTTTTGTGGACTTCTATGGTCGAGAATTTCCTAGATATATTAAAAATAAGGCCCGCAC
GTGCTAGTAATGACATAATCTCTTGGGCACCATGCCAAAACGCCTGCAAGAAAATGAAGC
TCTTTGCTAACTTCTCTTCTATAAGTTTTCTCATCCACAGAGCACATCCATGTCCAACTG
AAACTCTTAGGAGCTTAATTTTCGGCAAAACTATCTCTATCGCATCCACTTCTTGATCTG
AATGATGGCTACAGAAATATCCATCTCCATTCTCCTTTCTGAATGACGGTGTAACAGTTG
GAACCTTAAAATCTAACTCAATATGAAGCATGCTTTCTTGCAAGACAGTTGGAGGAACCG
TGTCCAGAAGCTTTGAGACCTCTTCCCAATCATTGTGAGCAATGTAATACTCAAATTGTG
CCTCCCATGATATGTGCACTCCCATGAAAAATGGTTGATCTAATATTATACGATCCATTG
TTCGCTGATCCCAGGCCTCTAACCAAAGAGCTGCGCCGGCCCAATAACCTGCAGAAGGGT
TATCCTGTGTCTGAACAGTAAGGAAATCTTCTTTACTGCTGATGGTGCTCCATGAACCTA
TAACAACTCCATCAATCTCTCCACATTGGATGGAAAGATCTCTAAATAGTCCTGATGAGC
AAATCAGCTGCAATTTAGACTCCTTTGATAAGGTTTCATCAGAGCTGTTCACCGGCAAGG
GTCTTTGACGTGCAGCATATGTGCTCCAAAAGCTACTGCTGGGGTACAACCTCTCAAGGA
GTGATACTCTCTCCAAAATCTTGAAATCGGATGATCTAAAATGGTTGTATCTTTTGAGTT
CCTGGGTAACTTCAGTGCGGAGAAATCGGCTTACGGTACCAAATGCCAACTCTCTAAGAT
TGATTTCAATGTCTTCTCCAAGTCTCTGCAGCGCAGCTATAGCTAATGCTGTTTTTCCCT
TGCAGAATAACTCGTATACAATGGTTTTTCCAACCTCTTTGACCTCTTTGAACACATCAC
GGGGCTCCTTCTGCTTGTCTGTTTCTTTCGAATGCAGCCGATGAAACTGAAGAACTGCTA
GGGGTAACCGTCCAGATCGCAAAGCATCCTTAACAACAGTAGTTAAGTCTAACTGTTCCA
ACTCCCACCGCCTGACCATATCTTCCGGATTTTCCAGTGGTAGAATTTGCCTGCTCCTTC
CTTCATCTGAAAATCTCCTGACAGAAAGTTCCTTGAAACTACCTGATGCCAAGTAGCTGG
TTGTAGGCACCAACGAATCTAATGGTGACAGAGCAAGTTGGTCTGACCCATTTGAGGCTA
ACAAGTTGTGTTCAGCCTGGTCTTGACCAATAGTCTCTTTCTCTAACATATGTTCTATCT
CTGTTGATATTCCAATTCTATGATTGTCCTCATAAGAATCAGGTACCTGCCCACTCTTTT
GCAATCCATCAGATGGTACCAACAAAAGTTCATCTACAGCTTCCCTCATTCCTTGGTTTG
GTCTCTTGCGCTTTCTATTTATGCGATCTTGTAGATTTCTGATAACCTCCAGGAAGCGGG
CCATTTCAGAAAGTTTGCCTGAAATGTCTAGCACATGAGGCATGGTATTTGAAAAAGGAA
TGGATTCGATAAAATTTTCAGTTTGAGCACTATGAATTTGCATTAGGTGATTCCGTCTTT
TCCACTCCAATTTTCCATAGTGACGAACCATTTTTGTTGCAAAACGTGCAGCCAAAGCCA
CGAGCCGTGATGCCTGTGCAAGCTCATTATCACTACAAAATTTACTAATCATCTGTTCAA
GAGCAGTAAAGAGCACCCGCAGGACACCTTCTTCAGCTGCATTTACAGCAACAAGTTCTT
CCAAAGCCTGTTCAACATCATCAAATCGTAAATAATCCAAAGCCAATTGAAGCCAACGTA
ACCTTGTCCTCTTTAGGCTCCATCCGTTCTCTGAAGATAGGTGCTCAGCTTCTTTGAGAC
CATCATAAACAAGAGCCCTGTCCAGTACTTCAATTTGCCATTGTTGACATTGTGCCCCCT
TGCTATCTATAGAAGGTACACTTTCATACTGACTAAAAACATCCGTGGCATTAGTTGAAG
TAAACCACCATCGTCCTTGAGATTCTGACCTCGTCGTACTTGAAGAAAGAGAAAGTGGAG
GTAGGACAACATGAAGTGCCAATTTTGAAACCAAATAGAGACAACCTTGATAACAAAAAC
CAATAACTTCTCCTACAAAATTTCTTTCCTTTTGTGTGTATCCACGCCATGTGAACTTAT
GGTTGGAATCCAAACCTTTGTCCTCAAGAATGATGCCAGGTAGATGTAATGGAGTCTGTA
CAACTTTGAACTCCTTCAGAGTTGACATTAAATCAACTGGATGAACAAGCTTCGTGATTC
CATATGGACTCAAAGAAATAATTGCCCCTGATTCATATCGTTCTGAGGGAAGGAAAACCC
TACGTAAGGGTTGTACCCTTTTTACCATGGATATCCCATCCTTTCTGCATGAACTGCTCA
CAAAACCACTGGAATTGGAAGACACTCGTGTAGCTCGAGACCTAGTCCTTTCTTCAATAT
TACCGCCACCTAGTAATTCTTTTTCATCAGGAAAAGACTTGAACCAGTGGCGGTTTGGAA
TGTCACTACTGGGCTTTTGGCCCCCAATGTCAGAACCTGCTACCTCCCAACTTGATAATA
TGTTAAGATCAGAACAATTAAAACATTCTGAAAGTGGTGTGGACTTTTCATGTAAACTTT
GAAAGCCTGCAAAATATTCATCTGTAGAGATTACATGCACAGATCCATGCTTGTCGGTGA
CAGCAATCAATAATGCATTTGCCGTCACCAGCAATCCTCTAAAGCCATGTACAGGTGTAG
TCTTCCTACTCATTTGCACATTCTGCAATTTCCCAACCCGTTCAGAAGTGGATTCTGTTT
TTACTCCACTGCTTACCGTGCATTGCATTTCATCCTCTTGCAATCTTTTTGGTTGCTCAA
TCGGTTCTTCTTTAAAAGTATGCAGGTCCAACTCCAACCCGCAGTGATGCAAGACATCAA
TGCATCCTATTAATTTTCCAGTCAATGCAGCCCACATGAAGATAATACCAGATTCTTTCA
GGCCAAAAAGAACTTCATCAGCTAACTGAAATTCTACCCAGCCATTCCCTGGCATTTGAC
TAGAGGCTAAATTTTGAAGATCCACAGTGCTTACCCAACTTATTCCTGACAAATGCAACA
TTGCAACCAACACAAAATGTTCAACTTCACTTTTGGAAAGCGCTTCTTCAGCTGCTTCGG
AGACGCAAAACTGTCCTGTGAGAACCATGCCAACCAATCTATGTGACGGGCTGGAGAAGA
GCTTGGAACATTCATAAGGTGATTTCACACCATTACAGCTATCCTGTTCAAGTTGGTCAG
GTAATAAAAAATTCTCGGAACCAAGACAAGAATCGGGTTGGACTGAATCAGTGGCCAATA
ACTTATCCTGCCTAATTGATGCCAAGGTCACCCCAGAATCATCCTTGTCGTGAGAAGTCA
CTTGTCCTCTGGAGCGAATAAAACGCAGAAATGCTGGGGAATTACAAGAAAAACAAAAAG
ACACCACATCAGCCGAAGAAGGGATCGAAGACTTAGCTGGAAACATGGCATTGAGGTTGC
CTCCAGATTCTTCCAACTCAATATCTACAAGAAAAGAGCGCAGCCATTTCTGCGACGTAG
AGCTCATATTTGAAACTGTGCTACCCACCCTTCCCCCATAAGAACCATCACCCCTTTCTC
CAACTCCGCCTGTCGAACCGACTTCTTCTCGAAAGCTGCCTGCGATGGCCTGGGCAACAT
CTGCAAAGCAACCCTCCAATGAAACCACATCAGGTCCCCAATTCACGAATCTTCCCACTC
CATTCCTCACCTCAAGAGGCTTCCCTCCATCCGCTTCGCTAGAGATGTCCGGCCCTACAT
CCTTCATCTGTTTCCTACAGAAAGCATGAATAGTGACCCCACGCTCGCCCGACACAAATA
GCAGCTGCTTAAAAAGCCCGGCTTCTTGAGCATCTCCGCATTCATCCCCAAAACATCCCC
AGGCCAAAGACCTCGCGTCAGAAATAGCAGGAAAACAAAAAGAACCCTCGCCATCCCCGG
ACGGAGATTCATACGATGGAGTTTCGTATAACGGACTGGAATTCCTTAAAGGTGTCGAGA
AAGGAGTATAAAATGGCGTGTATGGCGGACTATCTGAGCCATTATAAGCAGACTTGGACG
CAGAACGAGAGATTGAAGGAATCTTTTGTCTGGAGGTTAAAGGTGTGAAGAATTTTTGCT
CAATTGAATTATGTATATTGTCATTAGGAGAAGCAGGCTGCGATGGAGAAAAAAACGTAT
CAGAGAATACCTGTTCTGAAGAATCAGCCCCAAGAGGAAGGAGCAGGGCCTCATGCTGGT
GAGAAATTAAAAGCAAAATGTCCCTCGCGGGGGAAATTGAAGCCTCTTTAAACTCCGAGA
GCTCCAGAGGCGCCTGGCCCCAACTGCTAATCTGTAGAATGGGAAGATGGTCTCCGTCCT
CGGCACACGAAATACGATCCATTATGCCTCAACCGATCTACGCATCACAGCTCTGGATTT
ACAAAAATCGGCCGAATTCAAACCAAATGCTCCCGCAGCTCCCTGGCGCTTCTGGAAAAA
TGCTCCCGCAGTTCCCTGGCGCTTCTGGAAATCCCTGGAGTCTTATTTTGCTTCCCTCCT
TCGCGGATTTTGATTCTGTTGGCCCTTTTTCCTCTGTGAATTTCTGCCGGTGAGAATCTG
CCGTAGATATGGTAATAAAAATGTCAAAGACAGGCCAATCCTCTCTCTTCGGGAAGACTG
GAAAAACTG
>183
TGACCTCTCACCTCCAGTTGGGGGAGGCCTCTTTTTAAAATTTCTAGTATCTGGATGAAA
ATACAGGTCCCCCCAAAGGCGGGATGCAAAACGATCTGCATCAAATGGAATTCCATGGAG
TTTCACATAAATCTTGGCAAATGATTGTAAAGTAAAAGACCATCCTGCAGATGCACTCGC
AAAACAAACATTCCCAATAACTGGATCAATCAATTGGGACCCCCCAGCTCCAGTTGAAAA
TGCAGTAATCAAGTTATTGACTTCTTCTAATGTATGCTTCAATTTGTGATAGGCATCTGT
TGGTGGCAATTTTAGCTCTGTTATCAACCTGTCCACCTTGTTGATCACAACAACTATTGG
AAGCCTTTCCTGGATAGCATGGCGAATAGCTCTCTCTGTATTTACCATCACGCCGTCGGC
AGCGTCAACGACCAAGACGGCACCGTCTGCGAGTCTGAGAGCTGCAGTCATCTCATCGGA
AAAGTTGACATGGCCTGGAGTATCCATAATATTGCAGAGATAAGACTTGGCATTGCCGTC
CTCCAAAACGAGAGACATGGGCACTGCCTTGATGGAAATCTGTCTCTCCTGCTCATCAAC
CCTGGTGTCCGTATACCGCATGTGCTTCTCGCTGTTAACATCAAATGTCGCGATATGATG
GGTTTGCTCAATCAGCATGTCCATGAACAAGGTTTTTCCGTGCTGGAGGTGCCCGACAAG
GGCCACATTTCTGACCAGCTTAGGGTTTGACATCAAGCCCAGCAAGAAATCAGTGGAAAC
ATATGTGGTGGAGTCCTTGACACCCATCTCGAATTTAATGTTTCTGACGGGCTTGACGAT
GGGCTGTTCTAAAGGCTGGGCGTCCTCCTCCATGACCAGAGTTTCCACGCCCTCGCCGTA
GACTTCCTCTGCAGTGGGATAGTATTTCTTGTCCTCTGCAAGAACCATTTGGCCTTCCAT
GTCGACATCGTCATCGTCGTCGGGGCCTTGATGATTGTGATGGTCGAGGGGGCCGTGGGT
GCGAGCGAGCCAGGCAGCGTCTCCATCCTCGTTTGCGTCTTCTTCGTCGCGGTCGTGCAT
GTGAACATCGTCCTGTTCTTCATCCTGTTCCGACTCCTCGTCGGATTCGATCTCTGGACC
GATGTAGTTCCCGAATTCGTCATACAGACTATCGTCCATGTCCGGCGAAACAACAGCAGA
CGGTCGGGGAATTAGTCGGTGCCGCTGTTTCAAAGGATCTCTGCTAAATATGTACCACTA
CCCCTGTATTGTATTCCATCGACAGTTCACAACTGCCATACAAATTACCATGTCCTAGTA
TATGGGACTCTAATGTGAGTGATCTGAATGCCCCCTTCACAAGAACAAAATCCAAAAGCA
AATACCGCACAT
>184
CATCAAACATTTATGAAGTCAAGTTCTTGAGCGAGAAATGGAATAAAACATGTCTAGTCA
GAGAGAAGAAATGGCCTGGCGAAAGTTTAAAGGATTAAGCTGTGACGCTCGTAAAAAGTT
GCCATGGGACCCAGTAAACCACCCTTTTGAGGTAGTATCAACTTTTTAGAGTTCCTAGTA
TCTTGATCTGGAGTCTGCATTTCTTTCATTCCTTTTACAAATTCAAAAAATTCAGCAACT
TGACGAGCATATCCTTTCTTTGCTTCAATGTCTCTGCTGAAGTCAATGTTGGGCTCACAA
TCCAGCACTAACGCTGGAACCTTCTGAATACTGGCATGTACATGCTCTCCTTGCAAAAAA
ACGTGCGATCCCTGATCTCAGGATGTAGAGACCTATCAATATCAAGAGGTAATTGGCTCA
CAGACAATAACCCATGACTTCCGCATTGAGCGGGGAAGAGCCAGTTCTCATGCTTTTCAT
GCAAACCTCTCAAATAATCTAGTGACACACTATTTTCTTCTGCTCTTTTTCGTAACTGCA
AACGTCTATGGCATGTGTCTGGACTGGCCCTCAAGTAAATAAATCCATCAGGAACAAGCC
CAGGTAAAACAGAAACAACTGGATCAAACCATGAATCATAGATGCTAAGCTCCATCCCAT
TCATCCACTTTGCCTCATGAACAGCTCGCACAAACACCATCCGATCACTGAAAACACTTC
TCTCCATGAGTCGTAGAGGCTTCAAGCCACCTGCAGATTCTCGCTCTTGCATCACCCTCG
TTACAAAAACATAATTCTGAAACGTGTAGGCATACCGTTGAGGTTCAGCATAGAAAGCAT
CCAATATATTGAAATGATCAGGCCCAATGTCTTGCCATTTAGAAATAGGCTCAGGAACCA
CCTCTACAAGGTCACGTAATTCAACTGTCTCATTCGCTATCCTCTGTAGAAATGTGGTTT
CCCAACGCTAATATTACCTTCCACACAAAATGTGAGCCTCTTTTTCTGCAGTTTTCTCTC
CCCATCCTGCAGGGTTTCTTCTTCCAGCTCTTCATCCACACTCTCCTTGATGTAAGAAGT
TATACTCTCTGCATGGTTCTTGTGGATGATCCCAATGGAACTACGTAGAAACTGAACCAT
CTTTTCACTACCATCTCCAAGGAACTTGTCTCGGTAGAGCTGCTTGAGGTCTGAAACTCG
GCCAATACCCTTCTCTACTAGTTTTTGCATATTACGAGGCCCAATGCCGGGAACCATTTG
GAGGTCTACAGTTTCCTGCCCTGCTGTTCCTCTCCGCCTCTGCAAACGAACTTTGCTGCT
ATGCAAGCCGCCGCCGCCCGCAGCGACAGGCCTATTATCCTCCTCCTCGTCCTCTCTCTC
GTCTTCTTCTTGC
>185
AACGGCCATTCATTGAGAAATATTGGTCAAAAAAAAAAAAAATTCACCACAGGAGGAAGT
CGTTCCCTTCCAGTGCTTTCCATCGACCTTTCCGCTTAAGCAAGAATTTGATCTCTTATT
ACTGGTGCTTGGTTTACAATAATCATCATTGACAATGTTCAGAAACATTGCCTTTAATTC
GTCAAGGTTCTCCGAAGCATCATCCTGATGCTAAAAACATACGATCTTTTTCAGGTTCAA
ACTACTATAAAATCTGTATTTCTACAATATTAAATTATAATTAAAATGCCAAAGGATCAA
TAAATACCAAAGAAAGGCTCACATAAACCTAAATCTATTTAGTTAAATATTTCAGACAGA
TCACTAAAATGATTCACCAGCTACTCAAAGAAAACAGCAGACAACGCGGCTTTGTTAATA
ATTCCAAAAAATGAGATCCCACATTTGATTACTCGTTTTGTTCAAGTCAAAAGTTTGACC
CCGAGCTTATGTCAAAGAATCTAAAATGCACACATTGCAGCTCTTGCTCCAGCATCATAA
TAAGTGGGTGAGCTAAAAGTACACCTTCCAGAATTGATAGAAAAGCATACCTCCTGTTTT
GAGCCTGCCATCATTGTAGCAATTTCTCCCACAAAGGAGCTCATTCCTAATTCATCATCG
TCATCATCATAGACTCCTGCATCGTACATCAGGCGTTTGTTGTTGTCAGAGAGGACCGAA
TAAGCCTCCTGAATAGCCTGAAATCGCATCTTTGCAGCCTCTGACGCTGTCGCAGAGTCC
GCTGCCGCAGAGTCCTTAACATTGAGCTTGTCCGGATGCCATTTCTTGGCCAATTTCCTG
TAAGCGCATCGAACATCCGATGTCGAACAGGTCTTCTCCAGACCCAAAATCGAGTAAAAG
CAAGCCTCTTTAGCGTCCTTCATTTTCACATTTAAATCTTTACTATAGCGTAACCCCAAC
CCGGCCACAAGGACCTCCAAAACCTTCAGGGCTCGCTCACGTCCAAGCTATCAACCAGGC
AACAAGGCAAGCGACATTATTTCATCATTTGCTGACAAGGCACCTCAATCCCGCGGCCAA
TCTCCTCGCCGTATTCCACGTCACACCGCCTGACTCGCCACCTGGACAATCCTCTAGAAT
TCTAGAGCGCCAGAACTAAATTATCGCCTCCTCAAAACCCCAGCCACCTGTCTCTCCAAG
ATTTCTGCACATTCAACGAAATCCACCCTGCAACCCTTTT
>186
CCAATTCCGAAGCACAAGAAGCTGTTTCTGTTGTGAGAACAGGGGGATTAGATGCATTAT
TGCCATAAACAAATGATGCTCCAACGTCACCATTATTTTCCAACAAAACACCTTCTTGTG
TCTGTTGCACGTCGGTGCTGATGAAATTTTCTACAATACTGCTACTATTCGTCTGTTGCA
AATTAGGAGATGAAAGGTGGGGCATGCCTAGTGTTTCAACTAGGCATGCCGCCAATGGTA
ATGGAAATGGAGACTGTAAATTTCCCACTGCAATCTCAGCAGTACCCTGTGTACCTACTT
CCACGAAACCACCAGCACTAACTGTAGGTAAGTTTGCACGCTGAGCATTTGGCAAAGAAA
ATGAATTGTGCAAAAGGGAATTTGGCTGGCTTTGGTGCAATGGATTACAGCTCGAAATCA
ATGACCCAGAACTAGAGCTTCTGTTAGGAGAACTAAGAAAATGACCAATTTCATGCTGCT
GCAATCTTTGAGTGGTGAGAGAGTTCACATCAGGCAAGTGTGCATTTGATATTATTTCTC
CGGTATTTCCTTGAGCTTGCAGTCTTGTTTCAGCCACAACTCCACCTAAAGCAATCGACC
CTGGACATCCCGGGGGTTGAATGTTTCTACTCGATATGTCAGGGACGGCAAGATTGTGGG
GCGAGGAATTGCCTTGTGCTGCTTGTCCAAGTTGAGTATTTTGCAACGTCGTGCAATGAT
TAAACCTTCGAGCAGGGACCTGTAAACCCAGAGACCGAGCATCACTTTGTGTGTTGTGTA
AGGAAAACATTCCACCAGCTTGCTCTCCACTAACTGGAGGAAAACTGCATGAAGTAGAGA
TTTCTGGAGCAGTCATAGCTGGCCCTGTCTGGACGACTGGTGTTGCTAACTGAGACAACC
TCACATTGGAAGCTGGTATTGCCTGCTGTCGTGGTTGCTGCACTTGGGTTGCAGACCCTG
ACTGAACTAATGGTACTGTGAAATTGTTATCATGCACCTTTATCTTAAATGCCTCAGCAA
GACGGCGATTCATATCAACTTTGATGAAGTTTGTTTCAAGAATCCGTTTTTTTTGTGCAA
ATGCATAATCCTCTTCCTGAAGTAATCCAGTGTATCTTTTCTTCAGCTCTTCTAATTCCT
TCTCAAACTGAACTCTGATTCGTGTGTTCTCTTCTTCATGAAGCTTTCTAATTCGTTCCT
GTTCTTTCCGTATCCTCAGCATCTCATGGTACAGAGGGTCAGGAACATTTGTTTGCAGAG
ACCTTGACAGCGCAGATGTGTGAATTTGTGCATTATTAGATGTTACAAATTGCAAACCCT
GAAATGGTTCGTTCCCTCTAGTTGAGCCATTCAGAAACATGGATGTGTCAGTGGTAGTGC
CCAATCTCTCAACCATATCAATCACCTGAGGAGGCTGGGATGATTCAATTGGCATCATAG
GCACTGAGGATGGACTGCAAACTGATGTATTATCTAACTGTTCTAGTTGGGATCTCTGAG
TCCCACTGGGTTCCTGAGTCTGGATGGCATGTCGATTATCACATACCTGGTTGTCCTGCT
CCCCTGTTCCTATGGATAGAGGTGATGTGTCCTGCTGTAGAAGCGAATTTTGGTTAGGGA
GCAGCTGTTGAGAATCAGGTGAGGGCCTTACTGGATCTGACTGATACGGACCATGCATGC
GTAAACGGCTTCGGCTTCTCTCCAATGATGGTCTTGATCTGCTAGTGCTATGAAAATTAT
CCATTTCAGTCTGTGGCAAATTACTCATATGACAAGCTGTGTGCTCATCAACCTGCTGAT
TTTGCGGATCTTCTGGCAGCTCTGAAGATACCTGATTTTCCTGGCATATCATAAGTGATT
CCGATGGAGACGCATTAGCTTGCTGTTCTGAAGTTGATGCTAAAATTAATCCTTCAGTTT
CTGTAGGAGAAGGCAATATGATTCCAATGGGATCGCATGCTTCAGCTGTACTGTTTTGGG
GTACAGATTCCAAATCTTCAGGGATTGATCCAGATTCAATTATACCAGAGTGATATCTGG
ATATTCTTCCAGAATTTATGTGCTCCAAACATATAGAATATGTTCGATTTTCCTTCTCTC
TTGTGGCAGACTGTCTCTTCTTTAGGTCTTCCAACTCTTTCATCCATCGTTCCTCAAGCT
GTGCAGCAATTTGTGCATGAAGTAAATTTTTCTCCCTGAGCTTTGCATTTCTGATTTCTG
GATCACTGTAAGTATTCTGAATACCATTGCACTCAATGGATTGACTCACCTTGAGCCTTT
TCCTCTCACTGTCACGGTGCGTAAAAAATTCTGCCACTTCAGCCTGTTGCTGTCTTAGGC
GGGCATGCTTTCGTACCTGGATTTTCTCTTTCAACCATTTGACCTTTCCAGGAGACAAAC
TTTCCCATTGACAATCAGACAGTATGTCATCTCCAGGACCGGATGGTGAATTAGAAACAC
CAACTTCATCGAGAAGAATCACATTGGCCTGGTTTGTGGCCTGATTTACAAGATATTGTT
TTGGGTGAGGGTTCAGATTCTTTCCCACATCCTGTGTATTGCCAGTTTCAATCGCCTCCG
AATTTTCCTGTTCCGACATAACCAATCCATTTTGATATTGGCTCTCCATCTCCTCTCGAC
TTTCTGTGTTCCGAGCGGTATCCATTCTCACTTGCTGGTCATCATCTAATCGAGATGAAT
TATGCAAGCTGATTGGTTCTTGGATTGACGTGGTTTGCATTGAGCTTTTGATATTGTCAT
TACTTCTTGATGTAGAAACCCTGTCATCTTGTAAAAACATCTCATCATCATGCTGCTGGC
TGGCTGAGTATCCAAGAGTTACATTAATTCCGCTACCAGAATGTTCTGTACTGTGTGGAA
TATCTCTCTTTAAATTCAAGCATTGTTCTCTTAATTTTAAGTACACCGAATCAACCTCCT
CCCTCTTGCACTTAAAATTCAGATGTGCATTTGCAAGTTCAAGTGATTTTTCCAGGTCCA
TGTTGTATTTCAGAGATTCAGCTGCTGCCCAGCACAGGGATATTTCAACAGCTTGTAGAA
AGCTTGTTGATTCCTTTGGAAGGCAATAATCATTTGTTACATATGCAAGAAACTCATCTG
CCCTCCTTGTGACTGCCTTCGGTAGTTGCAATATTTTGCAAAGTTTTACTAGATATGTCT
TTATTCTGTTATGAAGACTTTGTTGTGCCACATGTAAAGCATTTCCATCCTCAGTTTCTG
TGTTTCCACTAACAAAACCTTCAGGATTTCCACTGTCATAGGCAGCACCAGAACCACTCA
ACTCTTGACCATGTGAAGTAGGAGCTGATAAGAAACCATGAGGAAAAGACTGATCATGTT
CCTTGATGATGAAAGCATCTTCTGCAGCTAATAATGAGCGTTTATATCCTCCATCAGGCG
TTTCCCTGTATGATTTACCATTGATGGTCTCACAGTCAGACCCCACAATTTCGGTATCAA
CATCACAGGAACCAGAGCATGGGCTAGGATGTTTCCCAGAGAGAACATCTGTGGATGATT
TCTTACGCATGAGATGGAAAAACTTTCCACGATCATCTTTTACAGATTCATTGGATGCTT
GTTTGGCACCATCTGCATTCAACTGAATATTGTTTTCAGTTATTTCCTTTTCACTAGCCA
ATGACTTTTTTGCATCCTTAAGCCAGGAAGATATTGAGATTGGATCAAGTGTTCCACTTA
CACGTCTTCGCTTCTTCTTTGCTTCTACATCATCAGAATCAGACACAGATTTAGTGGGTG
ATCCTTCATAATACTGCACCTTTCTTCTTGGTCTCTGCATTTGTCCAGTAGCACCAAGTT
TTTTTATACACCTTCCTTTCAGTAACTTTGTCCAGAAAATATTGGTAGGCATCTTCTCTA
CTGCCAATTGGCTGTCTGACTCGCCAAGCAGAGGAACACCTTTTCCATAACCCCCTTCCC
GTGGTACTCTTCCAATAACACCATTCTCTAGTGTATTATCAAGCTCAGATATGTGACATG
CACGAGTTAACATGTCTTGAGATAAAGACTTCAATTTTTCATTCCTAGAAATAGATTTTA
ATTTTAAATCGAGGTCATTCACATCATGAAGCTTCTCATACTTCTCAAAAAGATGTGCAA
CACCCCACCTGAGCAGCAAATGGCAAACAGTGGCACTAAAATTTTCCAAATTGTTATCTA
GTAAATAGTCTTGCTTGGCAGAAATCAGCACTCTCTCCTCCACTGTGTATGGGCAATAGA
ATCGAAAAACTTTCAAGAAGTCAACCTGGTTATCAATATGTATCTTCTGTAGGGCTCGTA
AGTCACTGATTGGGTTCCAGTCACTGTCAAATATTATAACAGTGTCAATTGAAAAAGCTT
TATGCTTGCTCCACAAGCACGTTTTTCGAGTAAAAACACAAACCGCCCAGAATCCTTACT
ATTAAACTTCTGCAAGGCGGCCTGTTTCTTGGTAGCAGGTAAGCCCCCATCAATACGCTC
ATAGGAGTCCACCCCAAAACGTTGCCTGATATGATCATCTAGAATATCACCAATGGAAGT
TCCCCCGGATCGTCCAATCATCTGGAAAAGAATCAACACCCTTTGGCCTGCTAGTCTCAA
CTCTGATAGTATATTGTCCAACAGTTGTAACTTGCTGCTTGCATTTATATCAGCATCAAG
GAATTCAACTTCTGAAAGGCCCTTCCGTTGCAAACTTTGCAATGAAACATCCACAAGATA
AGGATGATTGCAACACTTCCTTAATGAAAGAACAATGTCCCTAAGAGCTCCAGAGTCATT
TTTCTTCGACACTGAGCACAAAGAATCCATATTCGTCATAACAATGTTGCAGTACTGCTC
CACCTGTACATTCGCCAGGTCTACAGGAACCCAATACTCATTGAAATTGGCACTCGTCAA
AGGGTCTGATTTTCTCTCATATACAATGTACTCTGACAACTTGCTCTTCAATAAACCAAG
ATGTTCACTACTGTCATGTTCTTGGTCTTCAAACTCATCAATAGGTTGACTCTCTTTTTC
ACTATCAAGGAAGGCTAGAAGATGAGAAACGTCAGGAGCATTATCCTTCAATTGCTCATG
GAAGAGCACAAGTCGAAAATCAGCAGGTAGTTGCTCCAGATGCTGGAAAACTTTTGAAAG
TTTAAGGCGTTGACCTTCATCTACAATCACTGCTTCCCAATCAAGGCATTTCAAAGAACC
CAGATCCGCGGTGACAACATCAGAGGTTGATAAGACAATCTGAACCAGCACACATCCATT
TCCTTCCGAAAACTCAAGCTTCCGGATAATGTCTCTCGACTCTCTATTACCACAATAGGC
CACCATATTTATAGACGAAGCCCACCTCAAAAATTCTGACTCCCAGCAATATATTCCAGC
AGTCGATGTGACAATGAGAATAGGTCGGTTTATGTGAAAATCCTTGATTAAGGATAAGGT
AAAGGCAATCATTATTGCAATGCGTTCCTGATTAACTTCGTCTATGACAAGAGCATTCTT
GTGGTTTTGCCAGAACTCTCGTAGTTTATTGACAGATCTAAGAAGAGAAGAATCTAGTCC
CCCTTTCATCCAGTCTGGAGGTCTTTTCAACCTTGAAAAAGAATTGTTCCGTAGCTTCTT
TGCCTTAACTGCTTGAGCAGGACTAGCTCGTTGGTGTGCATCATCACAACGAAGTTCATA
TGCTCTCATTAGTTCCTTAGTTGAAGTTGAGTTACGAATAATAGTATCTTCTAACTCCCA
TGTACACTGATCGTAGCCTAACCCTTTCCATTTGACAAACCATTCAATGCGACAGTCCAA
TTCACCACCTGCTTCCCTGCACTCTTTATCCGGATGCTTAGGAAATATCAGTGGTCTCTT
CTGAATAAACCGCTGTGGTTCAGCCCACTCAGGGTTCCATTTAATAGCCTTTCCTTGTGG
CAGTTTTTTCTTGAAATTAGCCAGTTGCTTAGGAGCTTCCTTGATAAGATGAACTTCATT
GACCCAGCGATTATGGAGATGAGAGAGTCCTTTATACTTGACAAAATATATTCTCTCTTT
CTTCTTAAGTCGTCCTACTACTTTATCTGATTTCACTTGATATGCAGTCTTCACAGTAAT
CTCACTGTGTCCAGCATTATTAGATTTAAAAGATGTTTTTTCTTTTAGCCCCTCATGGTC
TCTGTTAGTTGAAGCTGACACTGAACAACCTATAACAGGATGAACACCATGTTCACTCTC
GAAAATGTTGCTCGATTTCCCTTCTCTTTCCAAAAAGACATCCAATTCAGCAAACTGTTC
AGTTTCAACATCTTTGACATCCCATATCGATTCAACTCCTTTGCACACAGAGTATACACC
ACATGATACTCTCTTGTATGCACAAGTTGGGCAGTACCAGTCACCAGGAGGAACTTGAAC
CAAGGGTGGGTCAAGGCAACCCATATGGTAAGTTATCAGGCAGTCTTTTCCATCACAACA
CAGCAGCTCCCCGCCTTCCTTACAGACTTGGCACACATTATTATAACCATCTGTAGAAGA
CTTCACAACAGAACCACTTATCTGTGCAGGAGATGGTGCCTCGATGTTAGCATCTTCTCT
GTTTTCATTCTCTGTTACACCGACAATGCTCTTAAGCTCCAAAGTGTCCTCATCTCGACA
TTCCTCTAAAATGATGTTACGACTGCCAAACCCTGGAACGTCCTTACTCAACCTTTTCGC
CCCCTTTTGAGTTACAGCAGAGTCAACTCCTCCATCTTTGTCGGAATTGACAATAGCTTT
GTCCTCCTGCAAAGAACTAAATGGTTCCTCAACTTGTCCCGATGACTCCAAACAGCTTCT
TTGCAAGCCAACTGAACGATTAGGTGGGTCCTTTGGCAAATAATTTTGATATAGCTGATG
AGCTTTGGTAACAGCATCTAGAAATTTCTTATCCTTGCACGTATTTTTAAATTCTTCATA
ATTCTCCCAAAATGGACGAAAAGACCTTGCCTCAATAAATTTGGGTTCCTCCTTTGAATC
CACAGAGTAAATGAGCTGAGTTAATGTCAATCCATCATGTAGAGGCAAACTACCTTTCTG
CAGATTATCAGACTGCAGCACAGTGAAAGCAGGCCACCATCTACCCTTTCTATCTCAGCC
CAAACAATCTTCTTTGGTTCAGAATCATTGCCTATGTTATTCTCATCCGACTCAGAATCT
CCATTAGCAGATTCTTGCCTCACTCCTACATTTCCACATATATTAGCAGAAGATTCGTTT
CTTTCAAAACAAGCAAATGATTCCACATGGTCATCAGCATTTGTATTTGGTTCAATGTGC
AAGCAAGAATCAGAAAGACCCTGTTTAGTTTCCTCCTGTGAAGCAGAACAAGTAGCATTC
AAAGCATGACATGCACTGTCATCGCAATGCCAAGACTCCCTACATACTTGAATATTCTCT
ATCCTCTGCCACTTTTTGCAGTTGATACATTGCACCCAATCCCTGGTATGCTGATCCTCA
CTCATCCCATGCTGCTGCATTTCACCTTTATCCCCAATGGGAACAGAAACAACAAGATCC
ATCCCAGACTCATCAAGCAGATTGCCTCCTTTCATGTCACTGTTGGGATTGTCTTTCTTG
GATATGCTCCTTTTTCTCTTCTTTTTAGAGCTCTTTTCTCTAGACATTTCTTCAAGAAAT
TCATGTGAACCGCCCTCTTGACTGCTAGTTATAGATTGGATACATCCTTTAACCTGATTC
AGTACAACATCATGTTGGCCTTTTCTTGAAAACTTTAGACCTGTCAGATTTATTTCATGG
TCTCTAGCAGCATCTGTGAAACCTCCAGTTTGAACATCGTCATCTGTACTCATACCATTT
GAGTCCTCCGGAACTTTGAACTTGTACATTTTCCCAGATCTTCTCTCGGACGCTGAATAA
CTCTCTTTAACTAAATCTTGCTGTGTATCTTTCTTGTTATGAATCCTACTGCTTCTGCGA
ACTTGCTCCCTTTTATGTTGACCATTCTCAACCTCTTCTCGGTCCTCCAAACCATCTAAT
TCAGTGATGTTATGCCCTGAAGTTTGATCGTGAGCACCAACGACTTTAGCTGGGGATTTG
ACAACCGTTGGAGTAGGCACATAATCCTGTAGCATCTCAGCTTGAGGCTTTCGTTTTCTA
CTGATACGAGCAAATTCCTTCCGTTCACTACTTTTCTCAAACACAGTCGAACTATTATCT
GCCGCATCTTGTCTTGAAATACCTAGCCCACTTTCTGTTTTTTGTTCCACATCTTCCAAT
CTTCCATCATTGTCCAGAGACTCTAGCTGCAGTGCAACATGTTCCCCTCTTTGCCTGTTT
GCATTGCTTATTGCACTTCTATCAACAGCAGTGAAAGCATCACTTAATTGATTTTTCGTG
CTATCTCCTTGAGGTTTCTTTATGAAACCCTTAAACTTTGCTGAAAAAGCTTGTCGATAC
CCACGTGCATCTAATCTCTTTGATGCAGAGAAATTATTTTGGTTACCCTCCACCACAGGG
TTCGTCGTTTTAGCAATATGTACTTTTGTGACTTCTTCTATTTGAGGTACCTTGCATGGT
TTTTCAGAGATCCCTGTCTTCCCATGCCCTACATATGTAATACCAGGAGAATGGTTCCTG
GCCACATGCTCTCTTTTTGATCTCCTCATGGTTGGTACTGACATTATAACAAAATTACCA
TATCAGTCCAACTCCTAAGAGACTCCAGTAACCTTTTCTTCATTCCTTTGATTTAAATTC
TATGCAATGAGATTTACAACTCTCTCCTTCCAACCCATGCCCAAAAGGAATGTTTGAGGG
TTCTGAGCAATGAAATTTTATAACACTGCAACTTGAGGGTCCAAGTTTCAAATTTATTTT
CCTCAATAGACGGCGCTGAACGTAAATCTGCTCGAGTCAACCTCTCCGCCCCCCGAGCAT
TCAGCGGCACCAAACCCT
>187
TTTTTTTTCTTTTTACTAAACAATAATTATTAATGCCAGCCATATTAATGAGAACGATGC
CAACTGTTTATTGTACAAAACCTTCGTAACAACACCAACTATTTATTGAACAAAGCCTTG
GCATTCTCACCGAACTAGAAAATAAAATCTGTTTAGATAAAAGAAATTCTATCTTTACTC
AGAATGAAGCTCGGAATGATGTATGATACTCTATCGAATGGTTGAAGGAACTTGAAAATC
AATAAATATCAATGGTTTCAGCCTGAACTGCATAAAATATAGCACGGAATTGATTACAAT
GGGAATTGAGTTTCATATTTGAACAATAGAATGTGGCAGGAGATTAATCTAAGAAGAAAC
ATACACCAACATACATCTTCAGTATTACCTCCCACACCAGCACATTGACAGTGGTAAGTC
TCCTGTTATGTTACCCAAAAACCTCTAAACTAAATAAAATGAGCAAGCACCATTCCCCTA
AACCAGAACTTAAAGGGCCCCTCTGAAAAATGGCCACCACATGCAGAACCTCAGTCAATC
TTCACTGATGAGTATATTGTCCGCACAAACCAGAGGCAGGCATAGAAACCTATTGTACCG
GTCAAAACAAAAAATGAGTATGAAATGATGGTCATGTAGCCAAAATACAAAATTCCAGAA
ACAAGCTTTGTCATCTCCAACTTGGTGAAGAAATAGAATGTAGCATAGAGAAACAAATAA
AATGCTGAGGAGCCTGCAGTCAAATAAGCTCTCCACCACAGTTGTAATCTTCACTGCACA
ATTGGAAGTAGCACAGAACAATGGTGATCTCTGCACATGTAACAATGAGGATCACAAAGA
CAATGAACAGGAACCCAAAGATATAGTAGAATTGATGCAGCCATATTGAAGTCAATATGA
AGAACAGTTCAATGAATACAGCGCCAAA
>188
AAAATTTCTAAGATTATTACCTCAAGTGAAGTACATAACGAAAGCTCATTTGGCAACTCT
TTGATTTTGTTCTTGCAAAGATCCAAGCTCACCACTTCATTTGATTCCCATGCAACAGCT
GGTATGGTTTCCAGGCCCAACTCACTCATCGATAATGCCTTTGAGGATATTGCATGTCGA
GATGCCATGACGATGCGATCATGCACATCAACACCAAACACATTTCCCGATGATGCAGCT
GTGGATTTGGCCTCTTCATCTACAGGCAGTCTACTACGAAGATACTTGAGCAACGCCTGA
GTAGGACCCAAAACCAATGAGCTTCGTAGGGTTCGCAAAGGATTCCCGACCAATAGAAGT
TTCCTCAACGTGCTCATTTTCCCAAGCTCTGCTGGCAATCCTGCAATATCGTTATTAGAT
AAGTCCAAGACATTAAGGCAAAGCTTGCATGCCTCCTTTGGAATCTCTTTAAGCTTATTT
GAATGGAAGTCTAGCGTTCCTAGTGATGAAAGAGCTCCAATCTCCACAGGAATTGAAGAT
AGAAGATTGTTTCCTAGATAAAGCTCTGCAAGTGAAGAGCATCCAGCAATTGATGAGGGT
ATCGATGAAATCCTGTTTTGATGAAGATCAAGACGGACGATCCGTGAAAGCTTTCCAACA
GATTCAGGTATCTCACTGACAAAGTTGTTGGCAGCATTCAGCTCAGTAAGCATGGTGCAG
GAGCTCAGCAAATGGTCAGGCAATACTGTGATATTATTATCCTCTAGATCCAAGTTCATC
AATTTTGCACAGAGCATCAATTCATCTGGTAATGCTGTGAGGTTGTTGCTCGATGCCTTC
AGTTCTGTTAGATCTGAACATTTCCCAAGACTGCTAGGTAGGGCCGTTAGTTTATTGCTC
GCACAGTTCAATTTGACCAGTGCAGTCGCTGAACCAATCTCTTCAGGGATTTTGCTTAAT
GAGTTGAAAGACACATCTAATAATTTCAGCATGGTAAGCCGGCCAACTGCAGCTGGAAGA
CAGGTCAGTTGATTATGGCTGATGTTCAAAACCGTCAGAGAGGAGAGCTTTCCTAGATCC
TCTGACAGGGCCTTGATGCTGTTGTGAGCTAATATAAGCTTTTGTAACTCCACAGCCTCC
CACCACTTCTCTCCTTCTCCCAATGCATCTAAATCATTGTAAATCTGATGTGGCACCTCC
TGGAGCCCGCGATTCGAGAGATTGAGAGATCCAGACGACCTCGCGGCCTTCAGTGCACGA
TCCATCGTCTCGTCTCGGAGATTGTTTAAATCTGCTGCAATCTTTGAGAGGACAGAAATT
CGGCTCTTCTACAGCAATGGAGCATTATTGACACAACGCAGAGGAGTACTCGGCAAAGAA
CACCCACAGTCCTTTGCCGTATTACTTTTAATCCTCTTAAATTAATTTCTACGTTTTTTT
CAATGTAATGTGATGTCGCCAATGGATTCAATTGACGTTCACCAATCAGTGTGTATCATG
AATCTCCGTGTGAGAGGACGTTGCTTTCGTTATAATGAAATCACCAGAGTAAGAACAGGG
TTGGATCAGAACCCACTGGGGTCAATTGGATGTAACTCCCCGCCCCGAACGCACATACCA
ACAGAAAGAACTTATACGTTGGGCGGCGGGCCTAACTAAATCTAAGTAATTACCAATTAT
GCTAATGGGACGGTTGGGAAGTTGTGTT
>189
TTGCAGTGTTTGAAACGACTCTTTTGACTTCCTGTCAGAACGAGTTCTTCAGGCATTTGG
GTTCTTCCGAAATCGCTCAGAACCTTTTAAGATGGGTATTTATTGCAGTCAAATGACTCA
GAACTGCCCAAGGTTATCGAAATCCAGGCTCAGAAAGCTCGAGGAAGCATCTCGCATGGA
ATTCGGGCGATTTGCCATTGTGGGCAATTTCTTTGGGGTGTATTCTGGCGACAAATCGGG
TGAATGCAAAAAGAACTAAGATCTGGAGCTCGGAATTCAGGCAAGCCATGTGTTTCAATA
CTTGGATCAGGTACATGATTTGGTTAATACTTTGATTGAAACAGACAAATTCTTTAACAG
CAAATCCTTGGTGGGTGGCCTATTTAATATCGAATGAGTTGTGGTGATATGTGGGCACAC
GAGGGCACACGATATAAGATAGAATTTCTCCACCTACAGTCAGGCTCGAGGGTGATTGTT
TTATACTGATAGAATTGTGGTGATATGTGGGTACACGGTATAAGATATAATTTCTCCACC
TACAGTCAAACTTGAGAATGATTTTTGATTTTGAGTTGGCAAAGTTCAAGGCTCAAACAC
AAGTACATTGAGCACCCCATGCTTGGTCTGCACAGGCTCTTTAGGAAGTCATAGTCGTTC
TGGTGATTCAGGGCACTTTCCAAATCATTTTCCCAAAAAGGCTCCAACAAAATTGTCAGA
GAGAAGTTGGTTCCGGTTTTTGATTGAGTTGTAAAAAATGTAAAATTGATACATGGAACA
TGGTATAGATATTGATATTTAGACCTTTGCGACCTCTTCTCACAGTTATGAATTGGGAGA
AGGCATGTGACATTCGTGTATTGTCTGTCATAGGCATGCTATCAGTTATATAGGCGTTTC
AGAGACAATCTTCACCTCTGAAATAGTACATGCCCTGGTTGTGCGGCCAACAGCCATGCT
GGAAAGTTGGTCCTGAAAGGCTTTACTCAGTGGTCCTGGCTGAAAGGTTAACTCTTGGTT
AGCCCTTCAAAGAGTTGGTCCTAAGTGTTCATCAGCCGCATATGATATTTAAATGGATAC
ATAGGGGGGCATTGTTTTATTCACTCTCTTTCAGAGGCTAAACTGAAGAGATCATCATAA
ATTTGGATAAGATCTTATATATTTTGCCCTGGATGCACAGCAACCAATCTTGAACGGCGA
TGTCTTCTCTTGGAGTAATTGGTCAAGTGGCTTCTAGTGGAGTAATTGGTAATGCAGCAT
TTGCGCCAGTGTCTGAGGTGATAACCAAAGTTTTAGTGCTAGTCAAAGACACCATTCATG
CTGCAAAAGACGTGATTTATGACCAAGAGAGCCTCAGGGAACTCTCCAAGTATCTGGAAA
ATATTAGGCCTATTTTAACAGAGCTTGCTAATAAGAATGTCAGGGAAACTCAGACTGTTA
GAAAATCTCTTGTGATTTTGGAAAGGGAACTCAAGGCTGCAAAGAATGTTATTGATACTT
GTTCACAAAAGAGCAAGTTTTATCTTCTTCTCAACTGTAGGAATATTGTCAAACAATTGC
AAGATATTACGAGGGAAATTGGACATGCTCTGAGTTTGCTTCCTCTTTCAGCATTGGATG
TGTCTTTGGCTATTAGGCAGAAAACCGATAAGCTTTGTAAGGATATGCAGAATGCCGAGT
TCAGGGCAGCAGTGGCAGAAGAGGAAATTGTTGATAAAATTGAATCTGGGATCAGAGAAA
GGCATACTGATAGTGTTTATGCAAATAAATTACTTTTGCAGATTGCCAAAGTAGTGGGAG
TTTCCACTGATACGTCAGCTTTGAAACAAGAATATGAAGAGTTTAAAAGGGATATGGAAG
ATACCATATTGAGAAAAAAAATGAAGCAGAAGCTTTGCAAATGGAACAAATCATTGGATT
GCTTCGTTGTGCAGATGTCGCATCTTCCGCCAAAGAGAGGGATCAGATATATTATGAGAA
GAGGCTTTCTTTGGGAAGTCATTCTTTGCCTCCCTTACAATCCTTTTACTGTCCAATTTC
TCGTGAGGTAATGGAAGATCCTGTTGAGATTTCCTCTTGTCAAACATTTGATAGAAGTTC
TATTGAAAGATGGTTTGCAGAGGGGCACACAACTTGTCCCATGACTAATCAGGTGCTAAT
CAGCAAAGAGCTCAGACCGAATATCATACTCCGAAGGTCTATAGAAGAGTGGAAGGATAG
AAATACAATGGTCACAATAGATTCATTGAAACCTAATCTGGATTCTGATGAAGAACAGAC
TGTGCTGTATGCTCTTAATGAATTACTAAGGTTAAGTGAGGAGAAAGAAAAGCACAGACA
ATGGATAGGAGCAGAAGGTTACATTCGTATTTTAGTTGGCCTTCTGGGACGGAATAAGCC
ATTGATTAGGAACACAACGCTAGCATTACTTTGTAGCTTGATAAAGGACAGCAGTCATAA
CAAGGTGAAAATAGCTGAGGTGGATCGTGCTGTTGATTTTATTGTTCGCTCACTTGCACG
TGAAATTGGAGAGGGTATGAAAGCCGTGGAGTTGCTTTTAGAGCTTTCAAAGGATATGGC
TATGTGTGAACAGATTGGCAAGGTACAAGGTTGCATCCTCCTCCTGGTTACAATGTCAAA
TAGTAACAATCCTAAGGCTGCTAAAGATGC
>190
GAAGGCCGTCGAGTAGGCGCCAGTCGCGACATCGCGGAGCCGTTTCCCGCTGTTGTCGAC
CGTGTCGGCGGTGGTCATGAGCGCCGACCGTATGGCTGCGGGGCTCCACTCTGGGTGCGC
GCCCTTCAGCAAGGCCGCCACGCCGCTCACATGCGGGCACGACATCGACGTCCCGGAGAT
GATATTGAACTTCACCCGTCGCCTATCCCCCTTCAGCTCCGTTGGCGCGGAGGCGCCCGT
CCAGGCAGCCAGGATGTTGACGCCCGGAGCCACGACATCAGGCTTCAGGATCTGCGGCGC
CATGGGGTTGGGACCCCGCGAGGAGAACGCAGCCACCACCGGCGAAGGCTTGATGCCCAG
AACGGTGCCCCGGAACTGAATCGTCGCCGTCGGGTTGGGGCTCGTTAGCACGTAGTTTCT
GATCAAGTCCCCGTTTTTTCTCCCCACGCCGCGGCCGGAAGCAGATGGCTGTCGGCCACA
AGCTCTTCGCCGTTGGCCTCTGTGTTGGCCAATATCATACCAGCACCGCCCACAGATTTC
ACAACGTTGCCCTTGTCCACCCTTGCGCTGACTCCTCTGTCGCAGAGCACAATCTTGCCC
ATCACAAGCTTCGGATCCAACGTATTCTCCAGGCAGAGATTGCTCGTATTACCGTTGCTG
GCATTGACGGCATAGATAACCGGCAATTTCCCAGCCGGGAGTCCTTTCCCGCTGTACAAA
GACACCCCGTTATAGCTCGCACCGTTGCCGAGCACCACAGGCGACGGGAAATCCCGATCC
AGAGTGCTAGCACCGATGGTAGTAATCCACGGAGCCACGTTCGCCAACGTCATGGGATCT
GGACCCGAGTTACCGGCTGAACACGAGACGAATATCCCCTTCTCCATAGCCCCGAAGGCA
CCGAGCGCAATGCCGTCTCTGTAATAAGGCACCGCGCCTCCACCCAACGATAGAGACAAA
ACATGGACACCGTCCTGCACGGCACGGTCGAGCCCCGCCAGAATATCAGAGCTAAAACAC
CCCGAAACCCAGCAAACCTTGTACACCGCTACTCTCGCACTTTCCGCCATTCCTCTCGCA
TTTCCCTTGGCGTAGCCCATCAAGCTCGCGTCGGGCACCGATGACCCCGCAGCGGTGGAC
GCAGTGTGAGTCCCGTGGCCATCTTGGTCCCTCGGTGACCTATACTCCTTCATCTCGTTG
ACAGGCCCAAGCGCAGCCTCGTAGCCATTGCAGAAAAACCGGGCACCGATCAGCTTTTTG
TTGCAGTGCGAGGCGTTGAAGCGTGTGCCGGCCTCGCACTCTCCCTTCCACTGAACCGGA
ACGGAGCTCATTCCTTCGTCGCCGAAGCTCGGGCTCTCGGGCCAGACGCCCGTGTCGAGC
ACACCGACGACGACATCGACGCCTGGTCCGATACAGACCAGGCCGATCCGTCGTTACCGT
CTATTCCCAAAAACGTGGGGCTATGTGTGGTGTGGAGCTCGTACACGATCTCTGGATAAA
CACCCAGAATCCCTTCCATGCTCTCCAGCGCCTCGGCCTGCGCACGGCTCAGCTTCGTCG
CAAATCCATGGAAGACCTGATCATAACTGTACAGAATCTTCCTTTCTTCTTCTTCTTCTT
CAAGTCCTTGCAAGGATTTGACAGTCGATGCGTACCATTGCTCGTGAGTATCGAAAGCAG
AGGGCATATGGGACTTGGACACATGAACAACATACGTCTGAGGAGCTTCTGCAGCACAGC
CTGCAACAATGACCATACAATACAAAATCCGAATCCACAGAATTCCAGAGCTCCCCATAC
TCAACAATCCAGAGAGCACTCTAAAACATATTTCAGCGGTTTTCCTCACTGAGATCTGGA
GCGCTCCTTACCTGAACCCTAAGCCACAATTCAATATATATAAATTATCCTGTGACCGCG
CACTACCTGAGCGAATCCCCATGCACATCAAAACATCGCATGCGCACAACCCGTTTGAGA
ACGGCTTTCTCACCACAACGGTCGTAGAAAAAGACGAATTCAGCCTAAATTGCGGGCCTC
CTTTTTTAAGCTTTCAAGGCTTTTGCTTGCTATGGATCTTACTTTTTTGCATGCCTTTTG
TCTGATACTTATCTTTAAAACAATTTCTTTTTATATCCCAAGACACCCTTTAAGCTTTTG
TTTTTCTGTGACAGAGCATTCTCACATCCACGCCCATGGTGGAGTCGTGAGGGACAGTAT
AAAATTTAGAGTGTATAGTGAATTAAAGAAACTAAATTTAATTTG
>191
CCTGTATCTTCCGTTGCTCAGAACTTAGTATTATGGTCAAGAAAATGGCATTCGCCACCA
GTATGACCATGAGAGCTAGGAAGCCAAGACAATACACTCGTATTTTGGTTACTGTAGCAC
GCCCATTTTGACTTCGTCGATTCAGTTGTAGAAGACGCCCTAAAGAGTGAAAAAAGTAGC
CCTTTAGCACAATAAGCTCAACGATCATCGAGAGGATTAGAAGGACAATCTTTAGAAACA
TAGCGGCCGGTGACAGTAACATAGCTAAGACAACACCGAGAATTGAAGCCATGCCAGTGA
CTGCTTTCCATATGTTCTCCCATTCTGAATTATATATATCCTTCTCTTCGGTACTGTCTT
CGCCAGTCGATTCTGCCCTCCCAATTTCAGCAATTTCTCCCATCTCTTCGGTATATATAT
CCTCAGTAGAAGGCTCCGATATTTGGGAATCATGTGAGAATGACTGCAAGCAACTGTTCC
TTTGCAGTTTTCCGTTCCGGAACTTTTGGGAATATTCGTCGTATGTAGATCTTCTAAACA
ATGCAGGATGCTCATCGTCAATCGATGCTGGTGCAGGAGCGATGACCGCATCTGGAGAAG
GACAGTAAAAAGTCGGAATTGAAATGCGTGCTCTTGAAGAGTTCACAACAGCACGATGCA
ACACACTCCTGTATCTTCCGTTGCTCAGAACCTGTAATTGATCACCGATGTTGATAACAA
AAGAATTTGGAATGGGGTTGACAGCGATCCACTGTCCATTATTGAACACCTGTAAACCGG
GCACCTCATCTTGAAGAAGAAGAGTGAGGACCATGGGATCTGAATGGGCGGGTAAACCGA
ATGTAAGCTCGGGACTGGGGCACTTGGGATAGTAGTTTATAGCCATGTGTTGCTCGTGCT
TTCCCAGCGCTTTGTCTAGGAAGTCGGCCTCCAGCCCCAGGCTCTCAGATATTGCCTCCA
GCAACCTCAGAGCAACTGCCCCTCACCTCTCTGCAATACAGACTGGCC
>192
CCTGAAAATGCTGTGGGGGTACATTCTTCTTTGACGGTGTCTGGGGCCACAGGAATTGAA
CCAACAATTAACTTTCCTTCAGGTGCTAGTAACTTGGGTGTAGATGTCTCCTTTCTGGAT
GATGCCACTCTCGGAGTTGCCTGGCTGACAGAAGAATTACTAATGGATGTTTTTGTACAC
AAAGGCAGATTGGTATCTCCCAAAGACACTAAATTACTAGTTGCACTTCCCGACTTCACA
AGAGTTTTTCTCATAGATAAATCTGTTCCATCTTTTCTTGGTTTTCCAACTCTAATTTCT
TTTGTTTGAAGACAACTGGCATGCTGGACATCAGTTGATATACTGGTTTCTACAATAGTA
GCAGCACTTGTGCTCCCCACCATTGATTTAAAGGATGAAGATTTGTTAATTGCTTTGTTC
AATCCTCCAATCGTAAGCCCACTGCTGGTGCTTTCTCTAATTGTTGAAGCTTGTCCATCA
ACTTCACCAAAGTCTTTCTTATTCTTTGGGATTGTTGTTGCCCTTGGACTATTGATTAAT
CTTGAACGTGGGCTACGGGACAGCCCCACATATGCTGCCTTCAATGATAAACCAACCTTA
TCAGTCAAAGTAGACAATGCACATGATAATGCATTGCTGCTTGCACCAATGCATGGTGAA
GAATCAGAAGTTAAACTGTTGACAGAGGTGAATTTGCCCTTTGTTGACTGTAAAGCTCCA
TGAAACCTCGGTGATTGGGCCCCACTTGCAGTTGAAGGCTTCCCATTGTTATGGAGGCCA
CTAGTCAACTGATTTCCAGTCAAAGCTACAGCAAGAGATGGTTTAGTTCGTCCCATATCT
ACTGCTTTGAATGAATTGTCACGAGAAATCACAGGTTTTGTATTTGAATTTGAGATACCC
TGATGTGCACTTCTAACTTCTAAAGCCTGTTTTTGGTGGCAGGTCCAACTTCTAAATCCT
CTGCTCGTCGTTTTATCAAGGACTGGGAGTTAGAGATGCCTTTGACCAATCTCTTTAATT
CAGGCTCATATCTCTTTCTATCCATTTTAACTGAGAGCCGAGAATGTGAGCTGCAGTTTG
TAATCTGATTCCTGCTGCTTGAACATGCCGGCTTAGACATTAATGCATTGTTCAGTGGGA
CTTCAATATCTTTTGAACTTCCATTCTGTGGGACTTCAATATTTTTTGAACTACCATTCT
GTGGAACTTCAATATTTTTTGAACTATCATTCTGTGGAACTTCAATATTTTTTGAACTAC
CATTCTGTGGAGACTTGCAGCCTTCACAAAGCCAGTTACCTTCTGGAACTTTGTCCAGCA
TAGTTTGCATGCAGTAAATATGCTCCGCACCATCATTACACATGCTACAGATAGCAAGCT
TGTCCTCAAGACCTGCATCGCCACAGATGTCACATACTTTCACATCATCCTCTACCATGT
CAGGATCATTTGAGTTGTCTTCAAGTACTGGTTCAGATGCAACAGAAGGCTCTTTCATTT
CAGATGGTCCAACGTCCACGTTGTATTTATCCGCAATTATGTCAAGATCCATTTGATTGC
CTACATCTGTAGTCAATGAATTCTTATCAATAACCAACTGGGATGGTTGTTCAAGTGCTG
CCTGACAATCTGGAGTCACTTCAGCTGGAACATGGATACCAACCATACTAGGATCCGATG
ATGAATGTGAAGCTTTCATGGCTAGGAAGGCAGTCTCAGAACTAGTTTTGGACATCCATC
TTCAGGGTCTTTTGGACTTTGGACAGCACTTAAAAGATTAGTCGTAGCATCTATGTTTTC
CTGTATTGTAGTAACCACTGGCTTCTTTGATGAAAGGAATCCCGTTTGGCTCGATGACCA
CGCAGGAACAAGATCTTTCCCTTCCTGACAGCATGAGTCTGATTCAGTCACATTTTTCAT
CGTGAGATAATTTGCACTAAGGTCTTGTGTTACCGAAATGGAGGATGATGAAACCAATTC
CTGTGATATGTTTCCTTCAACAATATGTCTGTTCTGAATTTCCTTTTGCAGAGGTGAACC
AGTCAGAGGGAGTTCTATTGGGCTAGTCCTGGCTGTCAACTTCATGGATTCTGTATAAGT
TATATTCGGCATTTCTTTCACATGAGGATCTGTACATACATCTACAGCTTTAAAGTTAGA
ATTTGTAGATATCCTACAAGAAATATCAGTATCATGGTCTTGCAGAAACAATGTTCCCTG
CTCCGAGGCAAATTTCACCTCATCAATGACATCTACAGAATTTCCAACTCCACTATAGTC
CACCTTCTTGACAACCATGCAAGGTTTTCCATCCAAGCATGCAGAATTTGTATCTAGAAA
ATTCTCAGTCAATCTCATAAGATTATCTATTGGATTGTATACCTTTTCTTGTGTACTCTC
ACTACCCATGACAACGTTCCTTTTCTCACATTTAATATTGCATGAATCATCATTGATATA
CATTTCTGATATGTTTTCTTTGTGCTCACTGGAAATAACATGTATGTCCAGATTAGAATC
TGGTTGCAAATCAGGTAAGATGTAAACACTTTCTCCTTGCAGTTGATTTGATTTAATTTC
TGTTTGATTTCTCTG
>193
TATAAGTAGAATATATATAGAAAACTTAATCTTGTAAACTGCATTTGGAAAAAGGGTAGA
TATCACCATGAATCCAAATTTTCAAATATAAATCCAACTCACAGCAATGAACAACTATTG
TATGAAAGAGACAACAAAACATTTTATAAAATACACTTCAGAGTGACTTGTAGCAGAAGA
TATTGAAGTTTTGCTACATTGTTTGTGTGGCTAAATTCCTTCAAAGCTTAGAAAAGAAAA
TAATTCTTGGTCAAAGGAAGTGTGGTAGCAGCTGGACAGTTTAGGGGCTCTCCATCTGCT
GTAACTATGAAACACTCGGGATCAACTTCAATCTTAGGAGTTGCACTATTCAATTTCATG
TCCAATTTGGTCAGCCTACGGACATTTTGAACTGCTTCAACTCTCTTTCGGAGTCCATAT
TCTTTTTCAACTCCAGCATCTTTGGCAGCCTTGCTTACGAAGGCAATTGAACATGAGCTT
CCAGCCTTTCCAAGGGCACCAAACATAGGCCTCATGAGCACCGGTTCAGGGGTCGAGATG
CTTGCATTGGGATCTCCCATTTGTGCCCAGGCAATTACACCCCCTTTAATAATCATTTCA
GGCTTTGCACCAAAGAACCCAGGGTTCCATAAAACAAGATCTGCCATCTTTCCAACCTCA
ATTGAACCAAGAATTTGAGAGATACCATGAGCGATAGCTGGATTGATAGTGTACTTTGCT
ATAAATCTCCTAATTCGGAGATTGTCATTCATATCAGACATAACTTCTGGGAGTTGTCCC
CTTTGTAACTTCATTTTATGAGCAATTTGCCATGTGCGAATTATAACCTCTCCTACACGA
CCCATAGCTTGAGAATCAGAAGCGATCATACTAATAGCTCCCATATCATGTAAAATGTCC
TCAGCAGCTATTGTTCCTTCTCGTATGCGTGACTCAGCAAACTTTACATCTTCTTCATTG
TCTTTGTCCAAGTGATGGCATACCATCAGCATGTCCAGGTGCTCATCAACGGTGTTGTGC
GTGAATGGATTTGTAGGATTAGTTGAGGATGGAAGAACATTCATCAAGCCACAAACTTTG
ATAATATCTGGAGCATGGCCACCACCTGCACCTTCACTGTGGTAGGTGTGGATTGTTCTT
TCACGAAATGCACTAATTGAATGCTCAACACAACCAGCCTCATTTAATGTATCTGTGTGA
ATGGTCACCTGTACATCATACATATCAGCCACATTCAGACATGTGTCAATAGCAGCAGGA
GTGCTTCCCCAATCTTCATGAAGCTTTAAGCCTATAGCTCCAGCCTTGATAATTTCATCT
AAACCCGTTGGACTAGAAGTGTTTCCCTTCCCAAGAAAACCGGAATTAATGGGCAGATCA
TCAGTTGCACATAACATCAACCGCATTTGACTTGGTGCTGGCGTGCAAGTTGTTGCACAT
GTACCAGTTGCTGGCCCTATTCCACCACCAATCAAAGTCGTAACACCACTTGCAATTGCT
TCATCTGCTAATTGTGGGCAGATAAAATGAATATGAGAATCTATTGCTCCAGCAGTGATG
ATGAATCTCTCACCAGCAATTACTTCTGTATTGAC
>194
TCTTTCAGCTTTTTGCAAGTATTCGCAACAACTTCTTTTTTTTTTTTTTAACCCTTTTTC
TCCAATCACATTTATAACCTCAAGAATTTCAAGATTAGGACAGAGCCCCGCCAACTGACA
GTGATTTTCTGTGCTCAAAAATGTGTACTGCAGATCCAATCTCTTAAGGGCAGAAGCTCT
TGGGAATATAGCAGGCATGTCAGCCTCCATCATGAAGTTTAGTCCTAGCAATGATGTCAA
CTTTGGAGGAAATTTAATCATCTGGGACATATTGGTCCCTGTCGGATGCTCTTCACTGGT
GTTAAATGTACCACCACCAAACTCCTCCAATGCAGTGCCCTTACTCAGAACACCTCTCAT
ATCCAGTATATCACAATCACCAACCTTTAAGGATGTCAGTGAGGGGCAGTTTGTTACTAT
TAGCTCAAGATCACTGGTATTGATCATTTCTACTGTTGTCATGTAGAAGTTCAACACTTC
CAAAGAAGAATTGTTAAGAGCAAGCTCATGTAGCCAATCCCCGCTTTCCTCTTCAATTTG
ACTCTCGTCCAGCATCAAGGTCTTAAGAGATCTGCAACCGTGCGCCACTTCCTCGAGCCC
CCTGGTAGAGAACCCGGAGCACTTCTCGAGCTTGAGCTCCTGCAGCATGTGACCGCGGCC
CCTGACGAGAGTGGCGAGATCATCATCGGTAACAATCATTCTGCGCAGATGGAGCGTCTT
GAGGCAGAGACAGGTGTGCGAGATCTGGTCTATCCAGGGCTTGGCATAACCCCCCCAATC
GTCAGGAAGCAGATTATACATGGCCGCCCTGGGCTTCCCCTTGACCGTGAGCGACTCGAG
CCTGGTGAACCTGCGGGTGAGGTCCCTGGCGTGTATCGAGTAGCAGAAGGCCACAGTCAC
AT
>195
TCAGCAAGAGTTGCATGAGTGCCATACTGCTCAGGATTGAACTCCATCAAAGCAGCAGTC
AAGTATTCTCCAGCAGGGGTGCTCTTCATCTTCTCCGAACCTGACTGGATAAGAGCTAAA
GCTCCTGCTGTTTGACCAGTACCAGAGCTCAGTGACCTTTGATATGGAGCCTGAGACTGA
ATATTGCTATCACTGACTGAGCCATCTAACTGGTGATCATCGCATCCTCTTGAATCTGTG
CTTGGGACCTTTTGTGGGCCTCCTAAGGAAGTTTTCTCGGTGAGCCGCTCAAAAAGCTTC
TCATTCTCCTCATGCAAACGCTCAATAAGTTGATCCCGTTTGGCAAGTTCTTCCTCTAGC
TTCCTAGCTACAAATAAAGCATTCGTCTTCTCTTCCCTAGAGTTTGGTAGTTCTGAATCA
CCATTTTTGCTGACTCACCCTTCCAGTGAGCATCAGCACTATCAATTGCCTTAATATCCT
CAGCTTTAGTGAGCTTATTTTCTAGCTCTTTAACTTTGGTCTCAAGAATCTGAATCACAG
CTGTGTGTTCCTGCAACTGGATCTTTTGTTCCTGTTCAATCTTCACAATATGTGCTGCTT
GATTTCTTAGTTGTTCATTTTGTTGTTCTTCAAATTTCTGTTTTTCTTGTAGCATTACAC
TCTCTTTCTTTAGATCTGCCTGCAGTGCAAATGCAACTTTCCAAGCCTTTTGAACTTCAT
TGAATAAGAGAAGAGATTGATCGTCTGCCTCTTTCAGTGCTTTCTCCAAACGCATAATCT
CTTGCCTTGCCTCTGAAATTTCCTTTTCTTTCCCATATATCTCCTTGCGAGCTTCATTTG
CCACATCTCTCCATTTCTTCATGGTATCATGATTTCCGAGACTTAGTTCAACATTTCGAG
CTCTTGCAGCAAAATTAAGAGACGATATTGTCTCCTGTACTTCTGCAGGGCTGGGACTCA
CATTAACAATAATCAAAGTCTTGGAATCACCACCTAAAGAATCTGAGAGAATTTGAGTGA
GCCTTGAGTTATCATAAGGTACATGGTCCTTCTTGGATGTCAAAGCAAACACGACGTCCC
CCAACGCAGACAATGTTTTATTTACATGCAGCAACTCTTTGAGGCGGTCCCCACTAGCTT
CCCCCTTAGGTAAACTCTCACTTCTAGCCAAATCAACTAGTGAAAGCTTGCTATATTGGC
ACTCCCCAGTGAGGCTGCTAGATAAATGTATATGAATTGTAACAACCAAATGAGAATGGC
TGCTTTGTTCAATATTCATGGCATCCATTCCTCGGTTTTGTATTCCCAATTTTAGCACTC
TCGAAAAGTCAGTTGGATTTTCAACTTTTTCCTGTACAAGTTCAACAGAAAGCTCTGTTG
GGCCCATATGTATTTTTGAGAGATTTCCACTGGAGTTGAAAAGCAAATCATGAACCTCCT
CATTGTGGAGCTGAAACATTGTAACATGGAAGTCGACTTTAGAAGAATATGTGTTAGCAT
TAGAAAAATCGAATAGCTCCTCGAAGGCCCTAAAATAAATTCCACGGTCATGGCTTGAAC
CTTCCATTGTATGTGTTTTCCCAGAGCCCATTTGGCCATAAGCAAATACAGAGACGTTGT
ATCCATCAAAAGAAGACCGTACTAAAGGCTGAATGTCTTGAAAGAAATCCCCTTGGCCAA
CATGAGGTCCATAAACTCTGTCAAATTCAAAATCTTTTTTAAAACTGGTAACAGGATCAC
CACCAGGATTTATACGTATTGTAAAATTGTCAGGAAATTCTATTGCTGGTAGACCCTCAT
CCTCAAACTGAGGCCGAACACGGCAAAATACCCTAATGTTGCCTTTGATAGTTACTAATT
CATTAAATAGCTTCTTCCTTTCTGTGACCAACGGAGAAATTCTGGCCTCAGTTTCTAGAG
CAATCTGATCTAGCCTGTGAGCTTTATCCACGAGTACACTCAAATACCGTGTAACACGAG
CAATTTTCACATTTGAGTACTCTTGCAAATCATTAGCTTCTTTTCTTAATTCAAGATATT
CTTCGTGGGCAGTCTGCACCTGGTCCTTCAAATGCAGGAACTTTGAAGAAAGAATGCTCA
TTGACAATTCGTCTTGAGGAGGCCCTGTGGATATGGAATACCTTCTGGGATTCAGCCTGC
TATCATCACCCTGCTGCTGATTCTCAAGCAATGGCGTCCTGGGTCCGAAGCCTGGGACCT
GCCAACTCCATCTGCTGCCTCTGGAATCTCCCATGATGGTCCTCCTCCTCTCAGATCGTC
TGGCACCGCTGCAGTGTGGATTTGGTAGATAACAAGTTTGAAGACGATGCGGATTGAATT
GGGTATTGACAGGAAACTCGGGGCAGGACTGAATGAGATAATTAATGAAGTAATGTATAC
TTGGCGTAGTGGGCAGCCTTCCTTAATTAATTCCGTTTTTGTGATATGTGTGGGCAATAC
TACACCTCACCTCAATTCAATCCATGGCCCATCCATCCATCCTGGTTGTGATTGATGGAG
CATCATGGACCTCAAAGGCCCGCTCCTCCTCTCTCCGTCGAGTTTCTGATTTCCTATCAC
TGACCACCTACTCCGACTCACCTCACAATTTTACTCCGCTCACCTTATCACACCACCAGC
TTTCGAACTTTTCGACTTCTCCCTCCACTTTTCTTCGTTACAAACTACTTTTTACTTTAC
TTCGGCTGCAAGCAGTTTCCCACTGTCTGTGTGATTTAT
>196
TTACCAATGATGTCATCTATAATCCATCTGATTTCACCAGATTCTAGCTTGAGCTCATGT
GCTATTACAGACGGACCAATGAGCTTATAGTCTTCTGGACTGAGATAAAGATACTGAAAC
CCACGGTCCGGAGACAACTCATCAAACCATCCAACTTTAAAGCAAGCTCTGACTTCTAGT
GCCACTCCAATTCTTGCACCAGAGTTGGCAGCCAGATAAATCAAAGGCAATTTCTTTTGA
CAAGCAAGGTCAGTCACAGAAGCAAAAAAGGCATCTTCTCTTGTACCAAAAGAACCTGCA
TTATGTGTAACATCATTTGCCACCACTAAAATAGTCCGTCCACCAGGGTACTCAGGTGTG
CTCATCTCCATGCACCAAGCTACCATCCCTACATCGTTTGTTGCAACAGGTCGCTCTGCA
GTGACCAGAGGAGTGTTCCAAGTGCCCTGCTTCTCAGAAAATATGAGCTCCAGAGCTTTG
AATTTAACTTTGTCATTGTTTTTGTCTCCATTCTGAAGGCCAGATGTCCAAAGGCGCCGC
AATGATGTCTCAAAAACCAATGGAAAATCATAACAGTATGTTGTATTATTCCTCCTTGCC
ATAAGACGCTTCCGTTCAATAATGTCCAGGGATTGGTATCGTGCTGCCACAGGAATCCCA
TCCAGAGGCCCAGCCACAGACAATGGGGACTGGTACACAACTTCATGTTTGTTTGTATCC
TGCACCTCTCGGTATATATGCACAGTACAAGTATGCCCAGTAGGATTCATTACTACAATC
CTCCATGCTCCATTTGCCACTCCCACTGAGTCTAGTCGAAACCTAATCTCCCATTCTCCA
ACTGCTAGCCGGTGCATACGAACACCAAGCATATCATGCACCTGGTAAGCTAAATCACGT
AGAAACTCAGCCACTGCAACATCTTCCTTGCCACGGGTTATCTCTACTTTCTTGGAATTA
GTAATGAGATCACTTAATTCTTGTGCACGCAATATACAAAGGAATATGTGCACATGATCA
GATTTAGCATTTGCATTATGGGCATGCATCTCTAATTCTTCTAAAACTCCCATCAAAGAT
TTAACGACACTATTGGCAATTATTGATGTGGTTGAGTCTCCTTTTCCGTCAACAAATTTA
GGCTGCCTGACAAGCGTACGGAGAAACATTCTGCGGATAGCTGGCTTGTCGATGACCGTA
TACATGTGCCATTGCCGATCTCGTGAAGGTGCATACTGCATTTCCTTGTATCCTTTAAGT
TTGTCCAGTTCAAGGAAATTGGACAGAGGTGGCTCCACATGGCGAAGTAAAGGTTCTTCT
TCGTAACATTGGTTTACAGAGGACCAGTGAAAGCAATGTCGCATGGGTGCACGACCTTCA
TCTCTCTGTATAAGACAACTTATCATACCAATGCCTGCAACTCGAAGGCTTGATCCTAGT
TTTTCCTCCTTCAATGCTTTCGCTAATTTGTTAACTCTTTCCTGGGCCTGATCTTCATCA
CCACTATCCTGCAATAAACTCATTGGATTGTACACTCCAGCTAGAGCCAAATGAAGCATG
TTACCAAAGCCCGTGGGAGCAACAAGTCCACGTGGAACGGCACCATCGGTAGTATAAGAT
GATGCATGAGTTGTCTCCTTCAATGCTGCACTTACTGCTGTTGGAAGAAAATGAAGAGAT
TTCAAGATTACCATAGCTCCCCACTTTTTTTCTCCACTGTTATTATCCTTTGCATTATCA
GATAGAATAGTTGGTAAGCTACTGCTTGCAGTGCTTTCTTCTGAGAAACGCCATAATGCA
ATAAGGCCAGAGCGGTGCCACTGCATTCTAACACTTCCCTTGACAAGATAGGGCTGGTAA
AGTCTTCGCACATATGTTTCAACAACACGCCTTTGAAGTGTATGATCACTGTGGTCAAAC
AAAGCGACAAGTGCATCTTCAACAGCTAATGGTGCGTTTACCAGATCCTCCATCCTCTCA
TCAATAGCACTTTTTCTTCGGGGTGTATAAGTTGGCTCTCCTTCCTCGGTAAACATCTCC
AGCTCTGAAAGACTCCGAGCAATGTTGGTACGAAGTTCACTCAATTTGGTTTGCTCTAGT
AATTGGCCTGCTTTCAGTGCCAACTCTGAGTAGTTTATATGGCCAAGAGCAGAAACACGA
ATCAACTGCTCTCTGTAGGCAGCAGGATTGGGGTAGACAAGAGCTTCCATTAGTCGTAGA
ATCAGTTTGTTTTTCCTCTTGATTCCCTGATGAGAAAGCACCATGTCTACCACCTTAAGA
AGATCCTTTTTATGCTGAAGTCTAAGACCTTCAATCACATCAGCCTGTGCGTTTTGACCG
AAAAGCTCTTCAACATGTAGATATTCCTCAAAGAGTGATTGAACAATGATACGAGCATGA
CTTTCCCGGCCTCCCTCATAAGACTTTGCAAGACTGAGAAGAGGTTCAACAAGTCTTTCT
TGTGAAGCCCTCTCTTTTTCGGGACAAGACGAAAGGAATGCCTCAAATGTTGCCCGTAAA
GCTTTTGCTGGAAAGTCTACATTTCTTGGAGAAGTTACAAAAGATGTTTCATACACCTTA
TATTTAGCATCCAGCTTAGATCTGAGATCTTTCGGTAATCGAGTTGCAAGGACAGCCATG
CACTCTTGCCACTGTAGTGAAGGGAGTTGAGGATCATCTAGACAATATAGCAAAGTCTGC
ACAACTTCATTGATATCATGTTCATAACCTGCAAGGACCATACGGGCAGCATTTGTACTG
GCCGCACATCGCTGATGAACTTTTCCAGCTACTGCAGTGGGAGGACCAAGAAGAGGAAAG
CTTCCATGAAACGGTTCTGCTTTCCTAACAGCAGATGGATCGTCTAAGTCAAGCCCTGCT
ATGAGATCGCCAGCCTGCATTGCCTGGCCCTCAGTCATCTTGAAGTGGATTGTACCAGCA
GCGGGTGAGAGTAAAGGCATACACATTTTCATCACTTCCACTTCTGCATATGGTGCATCA
GTGTCCACGTGTGTCCCATCTGGAACTAGGAACCGAAGCAGCTTGCATGGTGTCTCAGCA
ATTAATTTAGATGGATCATGGTCATTCTGTAGCAAGCAAGTTCGGCCATCAATCAGAAGG
CGAGTACCAGCTGCCTCTTCTTCTGCATAGATAACATGACTGTTCCCATCCAACTGCATT
AGTAGCCCTCCATCACGTAGTGTGTGTATTTCAGCTTCAATTTCTGATTGGTTAAGCCTG
AGTCTATAACTGCCTGGTCCTCCCCTTACCATTTCAATCGTATATTTGATCCCTTCAATG
TTGAGAGAGACTACAGAGTTTACCAAAGAGATATTCTTGGGAGGGATTTGTCCTTTCTCA
AGATACCCAATATATTCGGAAACCCTTGCGGCACTCATTGTTGATGCTTTATAGAGTGCT
CCTCCAACCACTGAAAGGTACCAAGCTGGCCTCTCTGCTCTAACATGCATTGCAATCCGG
CTGTCAAGCCAACCAGTATGAATCTTGTTATCTCTATATTCCGCATCATGCAAAAGGTCT
ACTGTGTAGTCAACATTAGTACGAATCTCTCCTCGAATATGAATTTCCTTCAGTCCAAGT
ACCATATTAGCTATGGCCAAAGCTCGAGATTCTCCAAAAGCAAACACGTGACCAAACTGA
GAATCTGAAAACTCATGAATTCCTCCTCCTGACTTAACAGAGAAATACGCCCATACATTC
GGCTTGCTTTTAAAGTTGAGTTCCTGCACTTTGCCACTGGTAGGCTTAAAACCATCGTCA
GGATCTTCACTTGTCACACGGACTGCTACACAGTGTCCTTTTGGTCTGACAGATTCTGCC
AGGTCAAAATCAAATGGAGTAGCTGTCACTGATGTCTTCCGCCAAGAATCATAGCCTGCT
CCTGCTTCCTTTCCATAAAATCGTCTTATTTCAGGAATTTGCCAAAGAGGAATACCCATG
CCTATAACAACTTGGGCTGCCGGTAAGTTCATTTCAGCTATCCACTCTGTAACAGGATGC
TCAACCTGTAAACGAGGATTCAGCTCTAAAAAGTAATACTCGCCAGAGTCCATGCTATAA
AGATACTCAACAGTTGCAGCCCCAACATAGCTTACACACTTTGCAAGTCTCCGTGCACCC
TGCTCTAACTGCTTCACAGTCTCTGGTGGAGCAACTGTGATTGGACCCTCTTCTATAATC
TTTTGGTGCCTTCTTTGAACACTGCAGTCACGACTATGTAAAGCTGCCACATTTCCATGC
TGATCACAAAGTAGCTGCACTTCTAGATGTCGACTCTGAGATGCAAGCTTCATGATAAAT
ATTGGAGAACCCGGAACCTCTCCCTGTACTTGTTTGAATAGGGCTCTGACCTCTTCGTCA
TTATGAACCTTACGAATTCCTTTACCACCACCTCCCCAAGATGCTTTTATCATAGCAGGA
TAGCCAACTGCCTGGCAGCTCGTAATTGCTTCCTCGGTCGAATAGACACATGCTTCCTTG
TACATTTCTTCAGGTATAGAATCTGAACAACTTTCAGGTGCAATCTTTACATTAGAGCCA
CTCCACGGAAGGGTTGGCACACCCGCTGCTTGTGCAATTAGTGAAGATCCAATTTTATCC
CCTAATGCTGCCATGGGTGCAGCAGGGGGTCCAAGAAATACTATACCCCTAGCAATTAAT
GCATCAGGAAGTTCAGGATTTTCTGATGCATGACCCCAACCTGGCCAAACTGCTGAAACA
CCCGTAATTTCTGCTATCTCTGTAATGAGCTGAACATTTGCATAGTTGTTATTATTGGTA
CCTCCTGGCACTTCTACAAACTGATCAGCAATTCGTATGTGCTCAGCATTGATCCTCATA
TCTTCAGGTGTGGCCATAGCCACAAGTAAAATAGCCTTTTCAGTCCCAAATGTTTCATAA
GCCCATGCTCTCACACTCCGCATGAATTTGACTGCTGCCATGCCATTGTTGGCAATTAAA
ATACTTCGGATTGGTTTGTTTCCACCAAGTGCAAAGCAGAACTCGTCGATTTGAGATAAA
ACTGCTGAAGTCCTCACTTCAGCCTTCCCATTTGGAATCCCATTAGTGCGGATGCCTTCC
CCCATATTATCTTTTGTTATTTCCTAAGACACCTTAAAACCAGCAGACTTCTGCTGCCCC
TCAACTGAAACGACGGTTCTACTTGCAGACCACCTAATGAAGAATAAGCCCAAAGATTGT
GCTCCTCAGAGACTTGAGACGATCCCTGCAGTCTCTCTCACCTCGAAAACTTTGTGTGGG
TTTATTAGAACAATTACAACTAGCAGTCTCCAGATTCTCTAAGATACATTCGTGACAATT
GATATTGCAAAGGTCTTCTCATGAAACAATTGTAAAAAAAAAACGAACTCCGCAACTG
>197
AAAGTTTTAACAAAACTACCTCAGATCTTGTCTTTGTCAATGAAGAAGAAATTGCGCCCC
AAATATTTGTATTTAGTCAAAGAACTTGAAAATGGAGTCGAGTCATTGCGGCAGGCTCAC
ACAATTCTTCAAGATTACCAGGCATTTCAACGATTGTTACTGGGCGAATTGGCAGTGGCA
CTCACTGATTGGAAAAAGTTACATTTTTAAGGCCAATTTTGCCTATCGGCTCATGCAGGG
CTTTGTAAAATATATTGGGCCTTTTGGCCCAATTTCCAAGCACATTACATGTTCATCAAT
TATTTACCAAGCCATGCATCACCATTTCCCAGACTTCCCGGTAACCAATTGGACTGCTGT
TACTTTTGCTGCTTCTTGTGTTTGATATGGGCGGTTTCAGCAAGATCTGCTGCATCTGGT
TTCAATATCACCGCATTTTTGTGGAGGTACCCAGAGTTTGAAACCTTCAATAAACTATTG
ACAGACACCAATGTGGCTAAAGACATAAACAACCAGACATCTCTCACCATACTCGCCCTG
CCCAACTCAATCTT
>198
GCAGCAGGGCCTTGGCGTTGTAGAGGACCTGATGCGCGCCGTCCGTGTCGCCGGTGTCGG
CCAGGGTTCGAGCCTCGGCGATGGCCTGCTCAGTGCGCACTCTATTCTTGCGCTTCTCTA
CCTCGAGGCTGACGGACGTGGGATATCCGCGGACGCTGTCCGGCCGAGGGATGATCAGAA
TCTGCTCCTTGGCATACATGGTTTGTTGTGAGACTGGGTCCTTGAAGGAGCATTTTACGC
CGAGGACAGTCATGGGGTTTGGATATTTGACGGCCGGGATCTTTAGCTCCACGATGATGT
CTTTGTCTTCTTCGGCGTAAAGATCCCCCAATTTGACTGTCCCGTAATCGTCCAAAACCC
TGGTCTGGCAGCTTCCGGCGTGTATGTTTTGCAGTTCCACGCCCGGAGCCGACGAGCAAG
AAAGCGTCAACTGCACGTCCTGCGCGACCACGCTGAGTAAGCCCCCGATGCGCTCGGCGA
AGGCGTCTTGGACTGAAGCTTCGGCTTTAATGAAGGAAAATGTACCGCCGGATTCCTCCG
AGATGGTGTGCATCTTGGCCGTGTCGTGGTCATTTCCAAAGCCGAAAGCGTGCACGGGGA
TCTCAATGTGACCGTAGCGTGTGCTCTGTCTGATGGATCCGGGCAGGGTTTGTCGATTCT
GTAGCGTGCTGATGCTGTTCTTGTCTTGCCCATCTGAGAGCAGCATGATGGATGCCACCG
GGTTCCGTTCCCGCCGATCTGCTAAGATTTTGGCCGCTTTCTTTAATCCGTCGGCAATGT
TAGTGCCCTCGCTGCATACCAGGCGATCGATTACGCGACGGACGGCTCTCTGCCCTTGGG
GAACCATACGCCTCAGGGGAAACCTGCGATTAGCCGTTGAAGAAAATTGGACCACCGAGA
GCCGGTCTGCTGGACTCAGTGAAGAAATTACTAACCTCATCGCCCGCTTTAACAGCTGCA
GCTTGGTTCCTGACATGCTGCCGCTTACATCCAGGACGGTTACAAGATCAATAGGGGCAC
GGTAGCTAGGATCGGGCAGTAAGGAAGATGAAATCTGCTTCAGGTTTTTCTGCTGTCTGT
CGATTGCAGGTGGAGCTTTCACTTGCAATAATACTGTGAAGTTTTCGCATGATTTCCCCG
CTGCTAGTACTCCAACTGCTGGCTGTAAAGTCACCTGGAGATTTCTGGTTAGGCCACCGT
TTTTGCCATTATTGCTCACTAGCCCCGTAGTTTGTTCGGGTTCGACCACAAAACCTTTAA
ATTCGAACTCCTCCTCCTCTTCTTCGTGAATAGTACTGAAAGTTCGGCCGTTTTCCCTGG
GATTTGTGTCCAGAGGCTCGTCATCGTCGTAAAGGGGCTCGGAAGAAGGAATTTGACGAG
TTCCTCTTGGAGTAATTGATTCTTCAGAATTTCTTTCCGGTCGCCTGTATTCAGCTTGCT
CCGAGGCTTCAGAAGAAGAAGTTTGAAGTGCGTTTCTCCTGCTGCTTCTCGGGGTCAATG
CCGAGCCTCTTTCGGCTTTTTCATCCTTCTGGACTGCACTCACCGACGCTTGAGACGGCA
CTTCCTTCCATTTTGCTCGGCAAATGGGACAAATCAGGTTGCCGTGCTTGACGTTTGAAG
CAATACACGGAAAATGGAATGCGTGAGAACATTCCGCGGTGAATATTGCGTGGCCTTGTC
CGGGCTTCATCGTCTGCAAACACATTGCACAGGTACTTCTGGAAAGCCTAATACCGGTCC
TCAACTGGCTTAATCTGGAGCGGGGAGACGACGGAACCGAACCTTCTGTCAAGGGAACAT
TTTCAATATTCCGCACCTTCGGGCTCCCACTAGTCCTGCATTGCAACCGCGGGCTGCACT
GAGACTGAGAACACATCCTGGGACTCGAACCCGAGACAACCGACGAAAGAGAAGACTGAA
CTCTGGGGCTGGCGCTCGTTTGGCACCGGAGCCTGGGGCTGGGCGCGGTTTGGCACTGCA
ACCTGGGGCTGTTAATGGCAATATTTTCCAATTGCTGTAATCTCTGACTTGGAACACTTT
CTGGCAAAAGCCTGGGACTCGAACCATTATCCACCTGCGACGTCCTGGGGCTTACGGAAT
CCATAGAGTCCAGGGCACGAGGACTCGATGTACAAACACTTAACCCCAATGCGCTCCGAG
CCCTTCTCCATCCGGTTCCCATCTCGGCTTCCAATTTCCTCTTTTCGCTTAAAATCTCTT
ACCAGATTGAGCCGTGGGATATATACTCCCGTTTAAATGGACAAAAAGGCCAACAAGTAA
CAGAGAGCCAAAAGCATGGCCTCCATCGCCTTCAACACAGAGAAACAGACAAAATTAACA
CGAACTCATGATGGGCATGGCCTTCAATTCTCCTCGTTACCTTGTCTTGTTTGGCTCGCA
AAATCCAGATAAATTTTCCAGACACGAACCGTGTTTGGAAAGGTCCAAGTGGCAGGGTTA
AGACAAAAGCTAAATCCCACCTGCCAATATCTCTGCAAAAGCGAAGGCCCCAGCGGCTCC
TCTGATCGAATTCCAACTCCAACGACGAGGCGAGACGATGAGCTGAGATGGGTATTGTGT
CTGTTTGGGATCAAATATATCATGAGCCGAGAGGAAGATAAGGAGATGATGATGAGCAGC
CGATGATGATGCTCATCATCATGGACATCATCATCTTCCTAATCATGCTAATCTTTCCTT
CACAGGGTTGGGGTTTGTTAACTCCTCTTTGCTTGGCA
>199
GTAAAATACACCTCTCCTCCAGACTCTCTATTAAATTTATGAAATTCATACAAGTTTGCT
TTCAAAAGTTCACACACGATGAATAGATGTTCACGATAGTAAAAATAATCGTACAATCGT
AGAATGTGGTACTTGTCAGCTGGATCATGCTTGTTTACAAACTTAAGAAGCTTTATTTCA
[truncated: 28,979,768 more chars]
